# Supplementary material for: Unravelling the limb regeneration mechanisms of Polypedates maculatus, a sub-tropical frog, by transcriptomics
Source: BMC Genomics. 2023 Mar 16;24:122. doi: 10.1186/s12864-023-09205-8 (PMC10022135; doi:10.1186/s12864-023-09205-8)
Supplement: Supplementary file 2 — Additional file 2. [file 12864_2023_9205_MOESM2_ESM.xls]

## Sheet: Group 1 Biological Process
Sequence Name	Biological Process
CDS_561_Unigene_102453_Transcript_211575	visual perception;response to stimulus
CDS_7612_Unigene_29471_Transcript_75839	viral genome replication;negative regulation of cysteine-type endopeptidase activity involved in apoptotic process
CDS_9713_Unigene_36502_Transcript_88933	vesicle-mediated transport;cellular response to unfolded protein;protein refolding;chaperone cofactor-dependent protein refolding
CDS_5382_Unigene_21592_Transcript_61013	vesicle-mediated transport
CDS_11451_Unigene_42397_Transcript_100120	vesicle-mediated transport
CDS_23601_Unigene_81908_Transcript_173955	vesicle-mediated transport
CDS_28070_Unigene_98564_Transcript_204251	vesicle-mediated transport
CDS_7400_Unigene_28751_Transcript_74420	vesicle docking involved in exocytosis
CDS_7401_Unigene_28752_Transcript_74421	vesicle docking involved in exocytosis
CDS_8149_Unigene_31220_Transcript_79042	vesicle docking involved in exocytosis
CDS_27996_Unigene_98262_Transcript_203681	vesicle docking involved in exocytosis
CDS_2476_Unigene_11898_Transcript_41791	vacuolar transport;protein transport
CDS_24344_Unigene_84524_Transcript_178662	vacuolar transport;exit from mitosis;protein transport;nuclear envelope reassembly
CDS_6725_Unigene_26218_Transcript_69531	vacuolar transport
CDS_6726_Unigene_26220_Transcript_69535	vacuolar transport
CDS_21090_Unigene_7358_Transcript_31572	vacuolar transport
CDS_22159_Unigene_7710_Transcript_32427	urea transmembrane transport
CDS_16665_Unigene_5926_Transcript_28624	unsaturated fatty acid biosynthetic process;fatty acid elongation, saturated fatty acid;sphingolipid biosynthetic process;fatty acid elongation, monounsaturated fatty acid;fatty acid elongation, polyunsaturated fatty acid;long-chain fatty-acyl-CoA biosynthetic process;very long-chain fatty acid biosynthetic process
CDS_12097_Unigene_4456_Transcript_25578	UDP-glucuronic acid transmembrane transport;UDP-N-acetylgalactosamine transmembrane transport;UDP-N-acetylglucosamine transmembrane transport
CDS_12099_Unigene_4457_Transcript_25579	UDP-glucuronic acid transmembrane transport;UDP-N-acetylgalactosamine transmembrane transport;UDP-N-acetylglucosamine transmembrane transport
CDS_5132_Unigene_20714_Transcript_59311	ubiquitin-dependent protein catabolic process;regulation of protein catabolic process;regulation of catalytic activity
CDS_26154_Unigene_91141_Transcript_190661	ubiquitin-dependent protein catabolic process;protein ubiquitination
CDS_5780_Unigene_22914_Transcript_63450	ubiquitin-dependent protein catabolic process;protein targeting to peroxisome;TRIF-dependent toll-like receptor signaling pathway;protein autoubiquitination;protein K48-linked ubiquitination
CDS_2755_Unigene_12774_Transcript_43677	ubiquitin-dependent protein catabolic process;protein deubiquitination
CDS_8864_Unigene_33597_Transcript_83454	ubiquitin-dependent protein catabolic process;protein deubiquitination
CDS_8865_Unigene_33598_Transcript_83455	ubiquitin-dependent protein catabolic process;protein deubiquitination
CDS_24520_Unigene_85211_Transcript_179894	ubiquitin-dependent protein catabolic process;protein deubiquitination
CDS_14521_Unigene_52625_Transcript_119270	ubiquitin-dependent protein catabolic process;positive regulation of RNA polymerase II transcriptional preinitiation complex assembly;positive regulation of proteasomal protein catabolic process
CDS_26223_Unigene_91421_Transcript_191157	ubiquitin-dependent protein catabolic process;multicellular organism development;protein ubiquitination
CDS_2050_Unigene_10912_Transcript_39650	ubiquitin-dependent protein catabolic process
CDS_6889_Unigene_26817_Transcript_70671	ubiquitin-dependent protein catabolic process
CDS_6890_Unigene_26819_Transcript_70673	ubiquitin-dependent protein catabolic process
CDS_10285_Unigene_38709_Transcript_93124	ubiquitin-dependent protein catabolic process
CDS_11582_Unigene_42876_Transcript_101101	ubiquitin-dependent protein catabolic process
CDS_15787_Unigene_5656_Transcript_28078	ubiquitin-dependent protein catabolic process
CDS_19902_Unigene_69616_Transcript_151132	ubiquitin-dependent protein catabolic process
CDS_8648_Unigene_32868_Transcript_82112	ubiquitin-dependent ERAD pathway;endoplasmic reticulum unfolded protein response;retrograde protein transport, ER to cytosol
CDS_9832_Unigene_36906_Transcript_89728	ubiquitin-dependent ERAD pathway;endoplasmic reticulum unfolded protein response;retrograde protein transport, ER to cytosol
CDS_5455_Unigene_21822_Transcript_61429	ubiquitin-dependent ERAD pathway;endoplasmic reticulum unfolded protein response;protein refolding;chaperone cofactor-dependent protein refolding
CDS_319_Unigene_101361_Transcript_209534	ubiquitin-dependent ERAD pathway
CDS_1391_Unigene_106102_Transcript_218230	ubiquinone biosynthetic process;oxidation-reduction process
CDS_1392_Unigene_106103_Transcript_218231	ubiquinone biosynthetic process;oxidation-reduction process
CDS_14724_Unigene_53226_Transcript_120352	ubiquinone biosynthetic process;oxidation-reduction process
CDS_4785_Unigene_19507_Transcript_57037	ubiquinone biosynthetic process
CDS_4786_Unigene_19508_Transcript_57038	ubiquinone biosynthetic process
CDS_4791_Unigene_19512_Transcript_57042	ubiquinone biosynthetic process
CDS_23493_Unigene_81538_Transcript_173255	ubiquinone biosynthetic process
CDS_18516_Unigene_65028_Transcript_142736	U6 snRNA 3'-end processing;RNA phosphodiester bond hydrolysis, exonucleolytic
CDS_18517_Unigene_65029_Transcript_142737	U6 snRNA 3'-end processing;RNA phosphodiester bond hydrolysis, exonucleolytic
CDS_18519_Unigene_65030_Transcript_142738	U6 snRNA 3'-end processing;RNA phosphodiester bond hydrolysis, exonucleolytic
CDS_27610_Unigene_96702_Transcript_200687	tubulin complex assembly;post-chaperonin tubulin folding pathway
CDS_27612_Unigene_96704_Transcript_200689	tubulin complex assembly;post-chaperonin tubulin folding pathway
CDS_15641_Unigene_5609_Transcript_27995	tryptophanyl-tRNA aminoacylation
CDS_10301_Unigene_3873_Transcript_24274	tRNA wobble uridine modification;protein urmylation;tRNA thio-modification
CDS_17444_Unigene_61731_Transcript_136435	tRNA wobble uridine modification
CDS_19303_Unigene_67653_Transcript_147507	tRNA pseudouridine synthesis
CDS_19304_Unigene_67654_Transcript_147508	tRNA pseudouridine synthesis
CDS_8853_Unigene_33555_Transcript_83359	tRNA processing;oxidation-reduction process
CDS_9672_Unigene_36371_Transcript_88721	tRNA processing
CDS_9673_Unigene_36372_Transcript_88723	tRNA processing
CDS_9680_Unigene_36379_Transcript_88732	tRNA processing
CDS_22765_Unigene_7910_Transcript_33082	tRNA methylation;RNA (guanine-N7)-methylation
CDS_11735_Unigene_43331_Transcript_101971	tricarboxylic acid cycle;mitochondrial electron transport, succinate to ubiquinone
CDS_17579_Unigene_6216_Transcript_29157	tricarboxylic acid cycle;mitochondrial electron transport, succinate to ubiquinone
CDS_8020_Unigene_30768_Transcript_78208	tricarboxylic acid cycle;isocitrate metabolic process
CDS_9697_Unigene_36431_Transcript_88822	tricarboxylic acid cycle;isocitrate metabolic process
CDS_18473_Unigene_6491_Transcript_29694	tricarboxylic acid cycle;electron transport chain
CDS_6791_Unigene_26482_Transcript_70073	tricarboxylic acid cycle;citrate metabolic process
CDS_19688_Unigene_68869_Transcript_149777	tricarboxylic acid cycle
CDS_1754_Unigene_107730_Transcript_221349	transposition, DNA-mediated;DNA integration
CDS_6886_Unigene_26802_Transcript_70649	transposition, DNA-mediated;DNA integration
CDS_12828_Unigene_47054_Transcript_109130	transposition, DNA-mediated;DNA integration
CDS_26789_Unigene_93544_Transcript_194968	transposition, DNA-mediated;DNA integration
CDS_14113_Unigene_51270_Transcript_116913	transmembrane transport;heme export
CDS_1666_Unigene_107397_Transcript_220701	transmembrane transport
CDS_1667_Unigene_107398_Transcript_220703	transmembrane transport
CDS_1668_Unigene_107399_Transcript_220705	transmembrane transport
CDS_1670_Unigene_107400_Transcript_220707	transmembrane transport
CDS_4561_Unigene_18761_Transcript_55505	transmembrane transport
CDS_6089_Unigene_23905_Transcript_65265	transmembrane transport
CDS_13137_Unigene_48153_Transcript_111205	transmembrane transport
CDS_16165_Unigene_57769_Transcript_128999	transmembrane transport
CDS_16241_Unigene_58004_Transcript_129428	transmembrane transport
CDS_19779_Unigene_69212_Transcript_150374	transmembrane transport
CDS_22097_Unigene_7689_Transcript_32384	transmembrane transport
CDS_22104_Unigene_7692_Transcript_32391	transmembrane transport
CDS_22177_Unigene_77189_Transcript_165276	transmembrane transport
CDS_23602_Unigene_81910_Transcript_173958	transmembrane transport
CDS_26282_Unigene_9160_Transcript_35907	transmembrane transport
CDS_26582_Unigene_9277_Transcript_36142	transmembrane transport
CDS_11829_Unigene_43575_Transcript_102469	transmembrane receptor protein tyrosine kinase signaling pathway;cell migration;actin filament reorganization
CDS_24328_Unigene_8447_Transcript_34279	translational initiation;translational frameshifting;positive regulation of translational elongation;positive regulation of translational termination
CDS_8691_Unigene_32985_Transcript_82327	translational initiation;mature ribosome assembly;ribosomal large subunit biogenesis
CDS_1256_Unigene_10552_Transcript_38875	translational initiation
CDS_11874_Unigene_43746_Transcript_102811	translational initiation
CDS_13691_Unigene_49916_Transcript_114402	translational initiation
CDS_13693_Unigene_49919_Transcript_114405	translational initiation
CDS_19541_Unigene_68329_Transcript_148772	translational initiation
CDS_19542_Unigene_68330_Transcript_148773	translational initiation
CDS_20044_Unigene_70143_Transcript_152116	translational initiation
CDS_22245_Unigene_77364_Transcript_165631	translational initiation
CDS_24530_Unigene_8523_Transcript_34426	translational initiation
CDS_24988_Unigene_86791_Transcript_182764	translational initiation
CDS_26634_Unigene_92950_Transcript_193910	translational initiation
CDS_26635_Unigene_92952_Transcript_193912	translational initiation
CDS_28387_Unigene_99853_Transcript_206669	translational initiation
CDS_2069_Unigene_109284_Transcript_234460	translational elongation
CDS_4259_Unigene_17718_Transcript_53603	translational elongation
CDS_6026_Unigene_23694_Transcript_64909	translational elongation
CDS_6027_Unigene_23695_Transcript_64914	translational elongation
CDS_6028_Unigene_23696_Transcript_64915	translational elongation
CDS_6029_Unigene_23697_Transcript_64918	translational elongation
CDS_7370_Unigene_28646_Transcript_74235	translational elongation
CDS_7371_Unigene_28654_Transcript_74250	translational elongation
CDS_8128_Unigene_31123_Transcript_78859	translational elongation
CDS_8129_Unigene_31124_Transcript_78860	translational elongation
CDS_10503_Unigene_39406_Transcript_94440	translational elongation
CDS_11479_Unigene_42499_Transcript_100349	translational elongation
CDS_15415_Unigene_5541_Transcript_27868	translational elongation
CDS_24036_Unigene_8338_Transcript_34056	translational elongation
CDS_1980_Unigene_108798_Transcript_228553	translation;erythrocyte differentiation;chordate embryonic development;regulation of cell cycle
CDS_3774_Unigene_16090_Transcript_50340	translation;brain development;chordate embryonic development
CDS_1901_Unigene_108403_Transcript_222624	translation
CDS_1970_Unigene_108776_Transcript_228385	translation
CDS_2012_Unigene_109004_Transcript_231402	translation
CDS_2066_Unigene_109272_Transcript_234393	translation
CDS_2111_Unigene_109499_Transcript_237313	translation
CDS_2113_Unigene_109504_Transcript_237374	translation
CDS_2186_Unigene_11048_Transcript_39929	translation
CDS_2824_Unigene_13002_Transcript_44113	translation
CDS_2951_Unigene_13430_Transcript_45048	translation
CDS_3528_Unigene_15284_Transcript_48737	translation
CDS_3529_Unigene_15294_Transcript_48748	translation
CDS_3530_Unigene_15296_Transcript_48750	translation
CDS_3753_Unigene_16022_Transcript_50210	translation
CDS_3754_Unigene_16023_Transcript_50211	translation
CDS_3755_Unigene_16029_Transcript_50222	translation
CDS_3825_Unigene_16284_Transcript_50748	translation
CDS_3928_Unigene_16649_Transcript_51532	translation
CDS_3932_Unigene_16669_Transcript_51580	translation
CDS_4498_Unigene_18556_Transcript_55083	translation
CDS_6313_Unigene_24671_Transcript_66716	translation
CDS_6316_Unigene_24675_Transcript_66725	translation
CDS_7020_Unigene_27309_Transcript_71586	translation
CDS_10151_Unigene_38193_Transcript_92157	translation
CDS_10866_Unigene_40495_Transcript_96453	translation
CDS_11090_Unigene_41259_Transcript_97932	translation
CDS_11091_Unigene_4126_Transcript_24776	translation
CDS_11519_Unigene_42647_Transcript_100637	translation
CDS_11862_Unigene_43706_Transcript_102733	translation
CDS_11944_Unigene_44050_Transcript_103327	translation
CDS_11945_Unigene_44052_Transcript_103346	translation
CDS_12212_Unigene_44970_Transcript_105026	translation
CDS_12661_Unigene_46505_Transcript_107983	translation
CDS_13212_Unigene_48364_Transcript_111580	translation
CDS_15745_Unigene_56402_Transcript_126456	translation
CDS_20101_Unigene_70295_Transcript_152405	translation
CDS_22509_Unigene_7813_Transcript_32710	translation
CDS_23167_Unigene_80522_Transcript_171314	translation
CDS_23168_Unigene_80523_Transcript_171315	translation
CDS_25092_Unigene_8720_Transcript_34890	translation
CDS_25380_Unigene_8829_Transcript_35121	translation
CDS_25386_Unigene_8830_Transcript_35128	translation
CDS_25638_Unigene_8930_Transcript_35356	translation
CDS_25949_Unigene_90446_Transcript_189445	translation
CDS_26008_Unigene_9061_Transcript_35704	translation
CDS_26020_Unigene_9064_Transcript_35707	translation
CDS_26106_Unigene_91003_Transcript_190427	translation
CDS_27899_Unigene_97827_Transcript_202830	transforming growth factor beta receptor signaling pathway;substrate adhesion-dependent cell spreading;endothelial cell migration
CDS_25845_Unigene_90076_Transcript_188831	transcription-dependent tethering of RNA polymerase II gene DNA at nuclear periphery;mRNA export from nucleus;regulation of mitotic spindle organization;cellular response to organic cyclic compound
CDS_13090_Unigene_4806_Transcript_26355	transcription, DNA-templated;tRNA 3'-trailer cleavage
CDS_3561_Unigene_15437_Transcript_49042	transcription, DNA-templated
CDS_9248_Unigene_34888_Transcript_85879	transcription, DNA-templated
CDS_9249_Unigene_34889_Transcript_85880	transcription, DNA-templated
CDS_9250_Unigene_34890_Transcript_85881	transcription, DNA-templated
CDS_15196_Unigene_5483_Transcript_27737	transcription, DNA-templated
CDS_20324_Unigene_70986_Transcript_153714	transcription, DNA-templated
CDS_22037_Unigene_76704_Transcript_164396	transcription, DNA-templated
CDS_12514_Unigene_45966_Transcript_106942	transcription initiation from RNA polymerase III promoter
CDS_20323_Unigene_70984_Transcript_153712	transcription initiation from RNA polymerase III promoter
CDS_2437_Unigene_11781_Transcript_41571	transcription initiation from RNA polymerase II promoter
CDS_13452_Unigene_4909_Transcript_26586	transcription initiation from RNA polymerase II promoter
CDS_10210_Unigene_3843_Transcript_24206	transcription elongation from RNA polymerase II promoter
CDS_10214_Unigene_3844_Transcript_24207	transcription elongation from RNA polymerase II promoter
CDS_23932_Unigene_82_Transcript_597	transcription elongation from mitochondrial promoter
CDS_6108_Unigene_23956_Transcript_65338	transcription by RNA polymerase III
CDS_22376_Unigene_7779_Transcript_32596	transcription by RNA polymerase III
CDS_24346_Unigene_84527_Transcript_178668	transcription by RNA polymerase III
CDS_12060_Unigene_4446_Transcript_25556	transcription by RNA polymerase II;transcription by RNA polymerase III
CDS_713_Unigene_103155_Transcript_212815	transcription by RNA polymerase II
CDS_21339_Unigene_74453_Transcript_160192	transcription by RNA polymerase II
CDS_21341_Unigene_74455_Transcript_160196	transcription by RNA polymerase II
CDS_28071_Unigene_98569_Transcript_204263	termination of RNA polymerase II transcription;mRNA polyadenylation;dephosphorylation of RNA polymerase II C-terminal domain
CDS_18556_Unigene_65146_Transcript_142975	termination of RNA polymerase II transcription;mRNA polyadenylation
CDS_17713_Unigene_62457_Transcript_137825	telomere maintenance via telomere lengthening;telomere capping
CDS_17714_Unigene_62458_Transcript_137826	telomere maintenance via telomere lengthening;telomere capping
CDS_17715_Unigene_62459_Transcript_137827	telomere maintenance via telomere lengthening;telomere capping
CDS_23740_Unigene_82471_Transcript_174981	store-operated calcium entry;cellular calcium ion homeostasis;activation of store-operated calcium channel activity
CDS_9157_Unigene_34561_Transcript_85272	sterol transport
CDS_9555_Unigene_36035_Transcript_88059	SRP-dependent cotranslational protein targeting to membrane
CDS_9556_Unigene_36036_Transcript_88060	SRP-dependent cotranslational protein targeting to membrane
CDS_9557_Unigene_36038_Transcript_88062	SRP-dependent cotranslational protein targeting to membrane
CDS_25214_Unigene_87689_Transcript_184419	SRP-dependent cotranslational protein targeting to membrane
CDS_18028_Unigene_6348_Transcript_29392	spliceosomal snRNP assembly;mRNA 5'-splice site recognition
CDS_11483_Unigene_42508_Transcript_100361	spliceosomal snRNP assembly
CDS_17037_Unigene_6043_Transcript_28827	spliceosomal snRNP assembly
CDS_26838_Unigene_93703_Transcript_195280	spliceosomal snRNP assembly
CDS_27664_Unigene_96921_Transcript_201138	spliceosomal complex assembly
CDS_14705_Unigene_53181_Transcript_120266	sphingolipid biosynthetic process;fatty acid elongation;very long-chain fatty acid biosynthetic process
CDS_14706_Unigene_53182_Transcript_120269	sphingolipid biosynthetic process;fatty acid elongation;very long-chain fatty acid biosynthetic process
CDS_19415_Unigene_6801_Transcript_30310	spermine biosynthetic process;spermidine biosynthetic process
CDS_19431_Unigene_6803_Transcript_30314	spermine biosynthetic process;spermidine biosynthetic process
CDS_2000_Unigene_10888_Transcript_39604	spermatogenesis
CDS_23496_Unigene_81546_Transcript_173281	somitogenesis;central nervous system development;cell population proliferation
CDS_21056_Unigene_7347_Transcript_31553	sodium ion transport;amino acid transport
CDS_11578_Unigene_4285_Transcript_25163	sodium ion transmembrane transport
CDS_16108_Unigene_57600_Transcript_128683	sodium ion transmembrane transport
CDS_16109_Unigene_57601_Transcript_128684	sodium ion transmembrane transport
CDS_926_Unigene_104194_Transcript_214635	snRNA transcription by RNA polymerase II
CDS_12944_Unigene_47513_Transcript_110008	snRNA 3'-end processing
CDS_7356_Unigene_2859_Transcript_20676	snoRNA splicing
CDS_1145_Unigene_105040_Transcript_216189	small GTPase mediated signal transduction;wound healing, spreading of cells;skeletal muscle satellite cell migration
CDS_13485_Unigene_4920_Transcript_26606	small GTPase mediated signal transduction
CDS_20270_Unigene_7082_Transcript_30974	small GTPase mediated signal transduction
CDS_24291_Unigene_84357_Transcript_178358	skeletal system development;ossification;blood vessel development;response to mechanical stimulus;extracellular matrix organization;collagen-activated tyrosine kinase receptor signaling pathway;skin development
CDS_28062_Unigene_98524_Transcript_204186	skeletal system development;extracellular matrix organization;collagen catabolic process;zymogen activation
CDS_4620_Unigene_18958_Transcript_55882	skeletal muscle contraction;regulation of muscle contraction;muscle filament sliding
CDS_4011_Unigene_16926_Transcript_52083	skeletal muscle contraction;cardiac muscle contraction
CDS_15580_Unigene_55923_Transcript_125575	signal transduction;regulation of microtubule cytoskeleton organization
CDS_8792_Unigene_3336_Transcript_22403	signal transduction;regulation of blood pressure;regulation of blood vessel diameter
CDS_14143_Unigene_51351_Transcript_117069	signal transduction;regulation of apoptotic process
CDS_24383_Unigene_8463_Transcript_34304	signal transduction;determination of dorsal identity
CDS_1348_Unigene_105918_Transcript_217873	signal transduction
CDS_1349_Unigene_105919_Transcript_217875	signal transduction
CDS_3853_Unigene_1635_Transcript_13507	signal transduction
CDS_4386_Unigene_18091_Transcript_54256	signal transduction
CDS_4387_Unigene_18092_Transcript_54257	signal transduction
CDS_4467_Unigene_18429_Transcript_54855	signal transduction
CDS_5392_Unigene_21616_Transcript_61047	signal transduction
CDS_14510_Unigene_52601_Transcript_119211	signal transduction
CDS_14511_Unigene_52602_Transcript_119213	signal transduction
CDS_17670_Unigene_62369_Transcript_137668	signal transduction
CDS_19612_Unigene_6860_Transcript_30442	signal transduction
CDS_22681_Unigene_7869_Transcript_32943	signal transduction
CDS_22686_Unigene_7871_Transcript_32945	signal transduction
CDS_27257_Unigene_95386_Transcript_198385	signal transduction
CDS_27834_Unigene_97540_Transcript_202340	signal transduction
CDS_27835_Unigene_97541_Transcript_202341	signal transduction
CDS_7633_Unigene_2953_Transcript_21153	signal peptide processing;protein processing involved in protein targeting to mitochondrion
CDS_1162_Unigene_105126_Transcript_216351	signal peptide processing
CDS_1163_Unigene_105127_Transcript_216352	signal peptide processing
CDS_2097_Unigene_10936_Transcript_39702	signal peptide processing
CDS_7200_Unigene_28042_Transcript_73033	signal peptide processing
CDS_26805_Unigene_93611_Transcript_195105	SCF-dependent proteasomal ubiquitin-dependent protein catabolic process;histone H2A monoubiquitination;maintenance of protein location in nucleus
CDS_26806_Unigene_93612_Transcript_195106	SCF-dependent proteasomal ubiquitin-dependent protein catabolic process;histone H2A monoubiquitination;maintenance of protein location in nucleus
CDS_26511_Unigene_9250_Transcript_36097	SCF-dependent proteasomal ubiquitin-dependent protein catabolic process
CDS_17687_Unigene_6239_Transcript_29196	sarcomere organization;cardiac muscle contraction;muscle tissue development
CDS_5116_Unigene_20641_Transcript_59154	S-adenosylmethionine cycle
CDS_16012_Unigene_57322_Transcript_128161	rRNA processing;cell migration;definitive hemopoiesis
CDS_16014_Unigene_57324_Transcript_128174	rRNA processing;cell migration;definitive hemopoiesis
CDS_17603_Unigene_6222_Transcript_29167	rRNA processing
CDS_23132_Unigene_80376_Transcript_170986	rRNA processing
CDS_13486_Unigene_49222_Transcript_113189	rRNA acetylation involved in maturation of SSU-rRNA
CDS_10685_Unigene_39927_Transcript_95363	rRNA (guanine-N7)-methylation
CDS_19794_Unigene_69265_Transcript_150453	RNA splicing
CDS_27572_Unigene_96575_Transcript_200491	RNA splicing
CDS_19509_Unigene_68258_Transcript_148618	RNA processing;RNA catabolic process;nucleic acid phosphodiester bond hydrolysis
CDS_1358_Unigene_105957_Transcript_217943	RNA processing
CDS_1359_Unigene_105958_Transcript_217944	RNA processing
CDS_12698_Unigene_46630_Transcript_108249	RNA processing
CDS_18248_Unigene_64207_Transcript_141140	RNA processing
CDS_19220_Unigene_6736_Transcript_30182	RNA modification
CDS_16727_Unigene_59449_Transcript_132152	RNA catabolic process;gene silencing by RNA;RNA phosphodiester bond hydrolysis, endonucleolytic
CDS_16729_Unigene_59451_Transcript_132154	RNA catabolic process;gene silencing by RNA;RNA phosphodiester bond hydrolysis, endonucleolytic
CDS_677_Unigene_10296_Transcript_38266	ribosome biogenesis
CDS_2217_Unigene_11129_Transcript_40126	ribosome biogenesis
CDS_7636_Unigene_29548_Transcript_76009	ribosome biogenesis
CDS_13666_Unigene_49821_Transcript_114241	ribosome biogenesis
CDS_17312_Unigene_6129_Transcript_28997	ribosome biogenesis
CDS_20344_Unigene_71043_Transcript_153835	ribosome biogenesis
CDS_21220_Unigene_74076_Transcript_159500	ribosome biogenesis
CDS_6319_Unigene_24686_Transcript_66739	ribosome assembly
CDS_15457_Unigene_55566_Transcript_124909	ribosomal small subunit biogenesis
CDS_2240_Unigene_11202_Transcript_40259	ribosomal large subunit assembly;translation
CDS_23237_Unigene_80741_Transcript_171776	ribosomal large subunit assembly;maturation of LSU-rRNA
CDS_26051_Unigene_9080_Transcript_35728	ribosomal large subunit assembly;cytoplasmic translation;rRNA processing;protein targeting;positive regulation of gene expression;positive regulation of protein binding;negative regulation of proteasomal ubiquitin-dependent protein catabolic process;protein localization to nucleus;protein stabilization;positive regulation of intrinsic apoptotic signaling pathway by p53 class mediator;negative reg…
CDS_2637_Unigene_12456_Transcript_43031	ribosomal large subunit assembly;cytoplasmic translation
CDS_17552_Unigene_62093_Transcript_137119	retrograde transport, endosome to Golgi
CDS_8885_Unigene_33650_Transcript_83548	retrograde protein transport, ER to cytosol
CDS_8886_Unigene_33651_Transcript_83550	retrograde protein transport, ER to cytosol
CDS_13109_Unigene_4810_Transcript_26389	retinol metabolic process
CDS_19687_Unigene_68864_Transcript_149772	response to oxidative stress;oxidation-reduction process;cellular oxidant detoxification
CDS_921_Unigene_104174_Transcript_214600	response to lipopolysaccharide;protein K63-linked deubiquitination;protein K48-linked deubiquitination
CDS_922_Unigene_104176_Transcript_214604	response to lipopolysaccharide;protein K63-linked deubiquitination;protein K48-linked deubiquitination
CDS_18977_Unigene_66520_Transcript_145467	response to hypoxia;mRNA processing;mRNA export from nucleus;spermatogenesis;oxidative single-stranded RNA demethylation
CDS_19833_Unigene_6935_Transcript_30615	response to ATP;purinergic nucleotide receptor signaling pathway;excitatory postsynaptic potential;cation transmembrane transport
CDS_19835_Unigene_6936_Transcript_30616	response to ATP;purinergic nucleotide receptor signaling pathway;excitatory postsynaptic potential;cation transmembrane transport
CDS_22151_Unigene_7709_Transcript_32426	respiratory electron transport chain
CDS_25524_Unigene_88846_Transcript_186469	release of sequestered calcium ion into cytosol
CDS_25525_Unigene_88847_Transcript_186471	release of sequestered calcium ion into cytosol
CDS_16941_Unigene_6010_Transcript_28766	regulation of vasoconstriction
CDS_16944_Unigene_6011_Transcript_28767	regulation of vasoconstriction
CDS_3779_Unigene_16113_Transcript_50430	regulation of translation;protein phosphorylation
CDS_3780_Unigene_16114_Transcript_50431	regulation of translation;protein phosphorylation
CDS_25826_Unigene_90033_Transcript_188720	regulation of translation;positive regulation of transcription from RNA polymerase II promoter in response to stress;regulation of protein kinase activity;positive regulation of kinase activity;cellular response to leucine starvation
CDS_6972_Unigene_27081_Transcript_71189	regulation of translation;multicellular organism development
CDS_23797_Unigene_82653_Transcript_175325	regulation of transcription, DNA-templated;translational elongation
CDS_20202_Unigene_7061_Transcript_30925	regulation of transcription, DNA-templated;transforming growth factor beta receptor signaling pathway
CDS_20220_Unigene_7065_Transcript_30936	regulation of transcription, DNA-templated;transforming growth factor beta receptor signaling pathway
CDS_24677_Unigene_85728_Transcript_180833	regulation of transcription, DNA-templated;transforming growth factor beta receptor signaling pathway
CDS_13002_Unigene_47690_Transcript_110318	regulation of transcription, DNA-templated;signal transduction
CDS_21204_Unigene_74010_Transcript_159393	regulation of transcription, DNA-templated;regulation of cell cycle
CDS_17333_Unigene_61383_Transcript_135803	regulation of transcription, DNA-templated;multicellular organism development;anatomical structure morphogenesis
CDS_22711_Unigene_78807_Transcript_168212	regulation of transcription, DNA-templated;multicellular organism development
CDS_23582_Unigene_81863_Transcript_173860	regulation of transcription, DNA-templated;intracellular receptor signaling pathway;steroid hormone mediated signaling pathway
CDS_23583_Unigene_81865_Transcript_173863	regulation of transcription, DNA-templated;intracellular receptor signaling pathway;steroid hormone mediated signaling pathway
CDS_5882_Unigene_23247_Transcript_64082	regulation of transcription, DNA-templated;histone H3-K4 demethylation;oxidation-reduction process
CDS_5885_Unigene_23250_Transcript_64085	regulation of transcription, DNA-templated;histone H3-K4 demethylation;oxidation-reduction process
CDS_28180_Unigene_98989_Transcript_205032	regulation of transcription, DNA-templated;dorsal/ventral axis specification;Wnt signaling pathway
CDS_20335_Unigene_7101_Transcript_31021	regulation of transcription, DNA-templated;apoptotic process;cell cycle;protein tetramerization
CDS_391_Unigene_101703_Transcript_210183	regulation of transcription, DNA-templated
CDS_2916_Unigene_13298_Transcript_44786	regulation of transcription, DNA-templated
CDS_3899_Unigene_16529_Transcript_51261	regulation of transcription, DNA-templated
CDS_3901_Unigene_16531_Transcript_51263	regulation of transcription, DNA-templated
CDS_3902_Unigene_16532_Transcript_51264	regulation of transcription, DNA-templated
CDS_4101_Unigene_17217_Transcript_52638	regulation of transcription, DNA-templated
CDS_4298_Unigene_17812_Transcript_53766	regulation of transcription, DNA-templated
CDS_4302_Unigene_17822_Transcript_53782	regulation of transcription, DNA-templated
CDS_4581_Unigene_18826_Transcript_55628	regulation of transcription, DNA-templated
CDS_5214_Unigene_2099_Transcript_16182	regulation of transcription, DNA-templated
CDS_6677_Unigene_26058_Transcript_69254	regulation of transcription, DNA-templated
CDS_6928_Unigene_26931_Transcript_70878	regulation of transcription, DNA-templated
CDS_6997_Unigene_27168_Transcript_71340	regulation of transcription, DNA-templated
CDS_6998_Unigene_27171_Transcript_71347	regulation of transcription, DNA-templated
CDS_6999_Unigene_27173_Transcript_71350	regulation of transcription, DNA-templated
CDS_8035_Unigene_30823_Transcript_78334	regulation of transcription, DNA-templated
CDS_8132_Unigene_3112_Transcript_21658	regulation of transcription, DNA-templated
CDS_9135_Unigene_34444_Transcript_85077	regulation of transcription, DNA-templated
CDS_10754_Unigene_40135_Transcript_95739	regulation of transcription, DNA-templated
CDS_11999_Unigene_44253_Transcript_103690	regulation of transcription, DNA-templated
CDS_14033_Unigene_50976_Transcript_116363	regulation of transcription, DNA-templated
CDS_14671_Unigene_53096_Transcript_120107	regulation of transcription, DNA-templated
CDS_14986_Unigene_5411_Transcript_27588	regulation of transcription, DNA-templated
CDS_14991_Unigene_5412_Transcript_27589	regulation of transcription, DNA-templated
CDS_14993_Unigene_5413_Transcript_27590	regulation of transcription, DNA-templated
CDS_15175_Unigene_5474_Transcript_27725	regulation of transcription, DNA-templated
CDS_15712_Unigene_56299_Transcript_126292	regulation of transcription, DNA-templated
CDS_16121_Unigene_5763_Transcript_28277	regulation of transcription, DNA-templated
CDS_16611_Unigene_59099_Transcript_131497	regulation of transcription, DNA-templated
CDS_17113_Unigene_60693_Transcript_134479	regulation of transcription, DNA-templated
CDS_17443_Unigene_6172_Transcript_29084	regulation of transcription, DNA-templated
CDS_18108_Unigene_63728_Transcript_140233	regulation of transcription, DNA-templated
CDS_18666_Unigene_65497_Transcript_143564	regulation of transcription, DNA-templated
CDS_18748_Unigene_65792_Transcript_144132	regulation of transcription, DNA-templated
CDS_18749_Unigene_65796_Transcript_144137	regulation of transcription, DNA-templated
CDS_18916_Unigene_66328_Transcript_145144	regulation of transcription, DNA-templated
CDS_18947_Unigene_6643_Transcript_30004	regulation of transcription, DNA-templated
CDS_18955_Unigene_6644_Transcript_30006	regulation of transcription, DNA-templated
CDS_19666_Unigene_687_Transcript_5975	regulation of transcription, DNA-templated
CDS_20439_Unigene_71288_Transcript_154285	regulation of transcription, DNA-templated
CDS_20440_Unigene_71289_Transcript_154286	regulation of transcription, DNA-templated
CDS_22355_Unigene_77730_Transcript_166291	regulation of transcription, DNA-templated
CDS_22874_Unigene_7949_Transcript_33206	regulation of transcription, DNA-templated
CDS_24261_Unigene_8424_Transcript_34239	regulation of transcription, DNA-templated
CDS_24264_Unigene_8426_Transcript_34241	regulation of transcription, DNA-templated
CDS_25448_Unigene_8857_Transcript_35180	regulation of transcription, DNA-templated
CDS_28179_Unigene_98988_Transcript_205030	regulation of transcription, DNA-templated
CDS_19941_Unigene_6980_Transcript_30729	regulation of transcription by RNA polymerase II;signal transduction
CDS_19944_Unigene_6981_Transcript_30733	regulation of transcription by RNA polymerase II;signal transduction
CDS_3803_Unigene_16201_Transcript_50601	regulation of transcription by RNA polymerase II;positive regulation of nucleic acid-templated transcription
CDS_24684_Unigene_85745_Transcript_180866	regulation of transcription by RNA polymerase II;multicellular organismal response to stress
CDS_17508_Unigene_61963_Transcript_136834	regulation of transcription by RNA polymerase II;multicellular organism development;canonical Wnt signaling pathway
CDS_17509_Unigene_61964_Transcript_136835	regulation of transcription by RNA polymerase II;multicellular organism development;canonical Wnt signaling pathway
CDS_5031_Unigene_20300_Transcript_58464	regulation of transcription by RNA polymerase II
CDS_8284_Unigene_31605_Transcript_79708	regulation of transcription by RNA polymerase II
CDS_8424_Unigene_3205_Transcript_21937	regulation of transcription by RNA polymerase II
CDS_11639_Unigene_43060_Transcript_101433	regulation of transcription by RNA polymerase II
CDS_17261_Unigene_61125_Transcript_135298	regulation of transcription by RNA polymerase II
CDS_21365_Unigene_74509_Transcript_160297	regulation of transcription by RNA polymerase II
CDS_21367_Unigene_74510_Transcript_160299	regulation of transcription by RNA polymerase II
CDS_21368_Unigene_74511_Transcript_160300	regulation of transcription by RNA polymerase II
CDS_25819_Unigene_89999_Transcript_188665	regulation of transcription by RNA polymerase II
CDS_26438_Unigene_92273_Transcript_192697	regulation of T cell cytokine production;vasoconstriction;regulation of membrane potential;cardiac conduction;calcium ion transmembrane transport
CDS_3958_Unigene_16768_Transcript_51775	regulation of striated muscle contraction
CDS_3959_Unigene_16773_Transcript_51783	regulation of striated muscle contraction
CDS_13153_Unigene_48218_Transcript_111310	regulation of striated muscle contraction
CDS_27604_Unigene_96693_Transcript_200671	regulation of sodium ion transmembrane transporter activity
CDS_27605_Unigene_96694_Transcript_200672	regulation of sodium ion transmembrane transporter activity
CDS_13039_Unigene_47816_Transcript_110531	regulation of signal transduction;regulation of dephosphorylation
CDS_24657_Unigene_85688_Transcript_180770	regulation of signal transduction;negative regulation of phosphoprotein phosphatase activity
CDS_24658_Unigene_85689_Transcript_180771	regulation of signal transduction;negative regulation of phosphoprotein phosphatase activity
CDS_24660_Unigene_85691_Transcript_180774	regulation of signal transduction;negative regulation of phosphoprotein phosphatase activity
CDS_24661_Unigene_85692_Transcript_180776	regulation of signal transduction;negative regulation of phosphoprotein phosphatase activity
CDS_13845_Unigene_50430_Transcript_115408	regulation of RNA splicing;regulation of cell cycle
CDS_13846_Unigene_50431_Transcript_115409	regulation of RNA splicing;regulation of cell cycle
CDS_6875_Unigene_26763_Transcript_70590	regulation of RNA metabolic process
CDS_6876_Unigene_26764_Transcript_70591	regulation of RNA metabolic process
CDS_14296_Unigene_51887_Transcript_117946	regulation of RNA metabolic process
CDS_25828_Unigene_90045_Transcript_188754	regulation of protein kinase activity
CDS_18181_Unigene_64010_Transcript_140745	regulation of proteasomal ubiquitin-dependent protein catabolic process
CDS_18182_Unigene_64011_Transcript_140746	regulation of proteasomal ubiquitin-dependent protein catabolic process
CDS_2261_Unigene_11279_Transcript_40449	regulation of phosphoprotein phosphatase activity
CDS_24190_Unigene_84031_Transcript_177782	regulation of phosphatidylinositol 3-kinase signaling;cardiac muscle cell proliferation
CDS_22305_Unigene_7755_Transcript_32548	regulation of NIK/NF-kappaB signaling
CDS_25227_Unigene_87725_Transcript_184494	regulation of muscle contraction
CDS_25229_Unigene_87728_Transcript_184497	regulation of muscle contraction
CDS_25230_Unigene_87729_Transcript_184498	regulation of muscle contraction
CDS_6836_Unigene_26624_Transcript_70346	regulation of mitotic metaphase/anaphase transition;anaphase-promoting complex-dependent catabolic process
CDS_20641_Unigene_7210_Transcript_31236	regulation of microtubule polymerization or depolymerization
CDS_6285_Unigene_24563_Transcript_66515	regulation of ion transport
CDS_6286_Unigene_24564_Transcript_66517	regulation of ion transport
CDS_6287_Unigene_24566_Transcript_66521	regulation of ion transport
CDS_24693_Unigene_85762_Transcript_180901	regulation of ion transmembrane transport;protein homooligomerization;potassium ion transmembrane transport
CDS_22465_Unigene_7802_Transcript_32684	regulation of ion transmembrane transport;potassium ion transmembrane transport
CDS_12331_Unigene_4544_Transcript_25771	regulation of ion transmembrane transport;calcium ion transmembrane transport
CDS_22335_Unigene_7765_Transcript_32567	regulation of ion transmembrane transport;calcium ion transmembrane transport
CDS_22339_Unigene_7766_Transcript_32568	regulation of ion transmembrane transport;calcium ion transmembrane transport
CDS_20649_Unigene_72144_Transcript_155919	regulation of G2/M transition of mitotic cell cycle;regulation of cyclin-dependent protein serine/threonine kinase activity
CDS_11467_Unigene_42440_Transcript_100238	regulation of endocytosis
CDS_6822_Unigene_26569_Transcript_70255	regulation of cytoskeleton organization
CDS_27317_Unigene_95594_Transcript_198735	regulation of cyclin-dependent protein serine/threonine kinase activity;transcription, DNA-templated
CDS_27318_Unigene_95596_Transcript_198737	regulation of cyclin-dependent protein serine/threonine kinase activity;transcription, DNA-templated
CDS_988_Unigene_104382_Transcript_214974	regulation of cyclin-dependent protein serine/threonine kinase activity;regulation of transcription, DNA-templated;RNA processing
CDS_1740_Unigene_107692_Transcript_221275	regulation of cyclin-dependent protein serine/threonine kinase activity;regulation of transcription, DNA-templated;RNA processing
CDS_1739_Unigene_107691_Transcript_221274	regulation of cyclin-dependent protein serine/threonine kinase activity;regulation of transcription by RNA polymerase II;RNA processing
CDS_11899_Unigene_43849_Transcript_102987	regulation of cilium movement
CDS_6578_Unigene_25642_Transcript_68516	regulation of chondrocyte differentiation;positive regulation of chondrocyte proliferation;middle ear morphogenesis;embryonic digestive tract morphogenesis;positive regulation of transcription by RNA polymerase II;anterior/posterior axis specification;mesenchymal stem cell proliferation;negative regulation of transcription, DNA-templated;negative regulation of cell differentiation;cell migration;…
CDS_16585_Unigene_59021_Transcript_131339	regulation of cell shape;retina development in camera-type eye;positive regulation of filopodium assembly;actin filament organization;positive regulation of cell migration involved in sprouting angiogenesis;cell division;cortical cytoskeleton organization;integrin-mediated signaling pathway;kidney development;photoreceptor cell maintenance;Cdc42 protein signal transduction;melanosome transport;ci…
CDS_10242_Unigene_3856_Transcript_24239	regulation of cell cycle
CDS_446_Unigene_102011_Transcript_210750	regulation of catalytic activity
CDS_16747_Unigene_59502_Transcript_132268	regulation of cAMP-dependent protein kinase activity
CDS_16749_Unigene_59504_Transcript_132275	regulation of cAMP-dependent protein kinase activity
CDS_16750_Unigene_59505_Transcript_132277	regulation of cAMP-dependent protein kinase activity
CDS_11219_Unigene_4167_Transcript_24874	regulation of bone mineralization;response to vitamin K;bone development;regulation of cellular response to insulin stimulus
CDS_26272_Unigene_91577_Transcript_191451	regulation of Arp2/3 complex-mediated actin nucleation;vesicle targeting, trans-Golgi to endosome;negative regulation of substrate adhesion-dependent cell spreading;negative regulation of cell motility
CDS_16207_Unigene_578_Transcript_4880	regulation of apoptotic process
CDS_7700_Unigene_29774_Transcript_76420	regulation of alternative mRNA splicing, via spliceosome;mRNA methylation
CDS_11742_Unigene_43362_Transcript_102045	regulation of alternative mRNA splicing, via spliceosome;mRNA cis splicing, via spliceosome
CDS_10269_Unigene_38661_Transcript_93052	regulation of alternative mRNA splicing, via spliceosome
CDS_10270_Unigene_38662_Transcript_93053	regulation of alternative mRNA splicing, via spliceosome
CDS_28001_Unigene_98278_Transcript_203705	regulation of alternative mRNA splicing, via spliceosome
CDS_28129_Unigene_98792_Transcript_204684	regulation of actin filament polymerization;positive regulation of dendritic spine morphogenesis;postsynaptic actin cytoskeleton organization;positive regulation of axon extension
CDS_28131_Unigene_98794_Transcript_204689	regulation of actin filament polymerization;positive regulation of dendritic spine morphogenesis;postsynaptic actin cytoskeleton organization;positive regulation of axon extension
CDS_21559_Unigene_7521_Transcript_31933	regulated exocytosis
CDS_20620_Unigene_72044_Transcript_155716	Ras protein signal transduction
CDS_2444_Unigene_11796_Transcript_41593	Rab protein signal transduction
CDS_18171_Unigene_63995_Transcript_140696	pyridoxal 5'-phosphate salvage;phosphorylation
CDS_5100_Unigene_20597_Transcript_59061	purine ribonucleoside salvage;L-methionine salvage from methylthioadenosine
CDS_4153_Unigene_17405_Transcript_53030	purine nucleobase metabolic process;purine nucleotide metabolic process;oxidation-reduction process
CDS_26775_Unigene_93494_Transcript_194878	pseudouridine synthesis;RNA processing
CDS_26776_Unigene_93495_Transcript_194879	pseudouridine synthesis;RNA processing
CDS_8152_Unigene_31244_Transcript_79089	protoporphyrinogen IX biosynthetic process
CDS_27071_Unigene_94614_Transcript_196960	protoporphyrinogen IX biosynthetic process
CDS_14052_Unigene_51043_Transcript_116500	proton transmembrane transport
CDS_19066_Unigene_66849_Transcript_146007	proton transmembrane transport
CDS_19068_Unigene_66850_Transcript_146008	proton transmembrane transport
CDS_19333_Unigene_67740_Transcript_147699	proteolysis;complement activation, alternative pathway;Notch signaling pathway
CDS_4173_Unigene_17474_Transcript_53162	proteolysis involved in cellular protein catabolic process
CDS_9247_Unigene_34882_Transcript_85869	proteolysis involved in cellular protein catabolic process
CDS_12863_Unigene_4724_Transcript_26143	proteolysis involved in cellular protein catabolic process
CDS_12864_Unigene_4725_Transcript_26144	proteolysis involved in cellular protein catabolic process
CDS_15912_Unigene_57023_Transcript_127614	proteolysis involved in cellular protein catabolic process
CDS_15913_Unigene_57024_Transcript_127616	proteolysis involved in cellular protein catabolic process
CDS_7032_Unigene_27357_Transcript_71697	proteolysis
CDS_7757_Unigene_29921_Transcript_76651	proteolysis
CDS_8008_Unigene_30741_Transcript_78138	proteolysis
CDS_16577_Unigene_5900_Transcript_28560	proteolysis
CDS_17153_Unigene_6081_Transcript_28912	proteolysis
CDS_19580_Unigene_6847_Transcript_30421	proteolysis
CDS_20533_Unigene_7165_Transcript_31153	proteolysis
CDS_21765_Unigene_7581_Transcript_32085	proteolysis
CDS_21845_Unigene_7613_Transcript_32147	proteolysis
CDS_23301_Unigene_80904_Transcript_172097	proteolysis
CDS_24670_Unigene_8570_Transcript_34525	proteolysis
CDS_26566_Unigene_92719_Transcript_193479	proteolysis
CDS_27216_Unigene_95237_Transcript_198133	proteolysis
CDS_20642_Unigene_72116_Transcript_155850	protein ubiquitination;ubiquitin-dependent ERAD pathway;endoplasmic reticulum unfolded protein response
CDS_20643_Unigene_72118_Transcript_155852	protein ubiquitination;ubiquitin-dependent ERAD pathway;endoplasmic reticulum unfolded protein response
CDS_6237_Unigene_24431_Transcript_66262	protein ubiquitination;protein neddylation
CDS_6238_Unigene_24432_Transcript_66268	protein ubiquitination;protein neddylation
CDS_6333_Unigene_24723_Transcript_66789	protein ubiquitination;proteasome-mediated ubiquitin-dependent protein catabolic process
CDS_23841_Unigene_82754_Transcript_175518	protein ubiquitination;pronephric nephron tubule development
CDS_6524_Unigene_25450_Transcript_68138	protein ubiquitination;modification-dependent protein catabolic process
CDS_2638_Unigene_12462_Transcript_43040	protein ubiquitination;intracellular signal transduction
CDS_2639_Unigene_12463_Transcript_43041	protein ubiquitination;intracellular signal transduction
CDS_2640_Unigene_12464_Transcript_43042	protein ubiquitination;intracellular signal transduction
CDS_2641_Unigene_12465_Transcript_43043	protein ubiquitination;intracellular signal transduction
CDS_18738_Unigene_65762_Transcript_144087	protein ubiquitination;intracellular signal transduction
CDS_20353_Unigene_71070_Transcript_153894	protein ubiquitination;intracellular signal transduction
CDS_9875_Unigene_37126_Transcript_90132	protein ubiquitination;interstrand cross-link repair
CDS_580_Unigene_102544_Transcript_211735	protein ubiquitination
CDS_18235_Unigene_64191_Transcript_141106	protein ubiquitination
CDS_18236_Unigene_64193_Transcript_141108	protein ubiquitination
CDS_20265_Unigene_7080_Transcript_30970	protein ubiquitination
CDS_22425_Unigene_77915_Transcript_166597	protein ubiquitination
CDS_22771_Unigene_7911_Transcript_33083	protein ubiquitination
CDS_23234_Unigene_80730_Transcript_171750	protein ubiquitination
CDS_23776_Unigene_82543_Transcript_175100	protein ubiquitination
CDS_25588_Unigene_89100_Transcript_186951	protein ubiquitination
CDS_23464_Unigene_81397_Transcript_172989	protein transport;vesicle-mediated transport
CDS_20720_Unigene_7234_Transcript_31289	protein transport;oxidation-reduction process
CDS_17611_Unigene_62251_Transcript_137429	protein transport;multivesicular body sorting pathway
CDS_20800_Unigene_7263_Transcript_31389	protein transport;endosome transport via multivesicular body sorting pathway;late endosome to vacuole transport
CDS_4736_Unigene_19335_Transcript_56681	protein transport to vacuole involved in ubiquitin-dependent protein catabolic process via the multivesicular body sorting pathway
CDS_7282_Unigene_28352_Transcript_73632	protein transport
CDS_7283_Unigene_28353_Transcript_73635	protein transport
CDS_7284_Unigene_28354_Transcript_73637	protein transport
CDS_8601_Unigene_32658_Transcript_81726	protein transport
CDS_16909_Unigene_59996_Transcript_133177	protein transport
CDS_21475_Unigene_74927_Transcript_161057	protein transport
CDS_21787_Unigene_75890_Transcript_162883	protein transport
CDS_25041_Unigene_87060_Transcript_183242	protein transport
CDS_27235_Unigene_95281_Transcript_198212	protein transport
CDS_27236_Unigene_95283_Transcript_198214	protein transport
CDS_15770_Unigene_56502_Transcript_126666	protein targeting to membrane;peptidyl-L-cysteine S-palmitoylation
CDS_3660_Unigene_15727_Transcript_49607	protein targeting
CDS_28362_Unigene_99742_Transcript_206488	protein sumoylation
CDS_3335_Unigene_14661_Transcript_47563	protein retention in ER lumen;protein transport
CDS_3334_Unigene_14660_Transcript_47562	protein retention in ER lumen;endoplasmic reticulum to Golgi vesicle-mediated transport;retrograde vesicle-mediated transport, Golgi to endoplasmic reticulum;protein transport
CDS_4557_Unigene_18721_Transcript_55413	protein retention in ER lumen;endoplasmic reticulum to Golgi vesicle-mediated transport;retrograde vesicle-mediated transport, Golgi to endoplasmic reticulum;protein transport
CDS_4556_Unigene_18720_Transcript_55412	protein retention in ER lumen;endoplasmic reticulum to Golgi vesicle-mediated transport;protein transport
CDS_9280_Unigene_35010_Transcript_86087	protein polyubiquitination;ubiquitin-dependent ERAD pathway
CDS_22258_Unigene_77406_Transcript_165697	protein polyubiquitination;regulation of Toll signaling pathway;nuclear-transcribed mRNA catabolic process
CDS_22259_Unigene_77407_Transcript_165698	protein polyubiquitination;regulation of Toll signaling pathway;nuclear-transcribed mRNA catabolic process
CDS_22256_Unigene_77404_Transcript_165695	protein polyubiquitination;regulation of Toll signaling pathway
CDS_22008_Unigene_76640_Transcript_164282	protein polyubiquitination;positive regulation of proteasomal ubiquitin-dependent protein catabolic process
CDS_23774_Unigene_82540_Transcript_175093	protein polyubiquitination;positive regulation of proteasomal ubiquitin-dependent protein catabolic process
CDS_10263_Unigene_38651_Transcript_93024	protein polyubiquitination;DNA repair;histone ubiquitination;proteasome-mediated ubiquitin-dependent protein catabolic process
CDS_5557_Unigene_22159_Transcript_62038	protein polyglutamylation;cilium assembly;regulation of cilium beat frequency involved in ciliary motility;positive regulation of cell motility;positive regulation of feeding behavior
CDS_23272_Unigene_8082_Transcript_33506	protein phosphorylation;regulation of gene expression;intracellular signal transduction
CDS_28078_Unigene_98590_Transcript_204309	protein phosphorylation;negative regulation of apoptotic process
CDS_18395_Unigene_64683_Transcript_142068	protein phosphorylation;intracellular signal transduction
CDS_19367_Unigene_6784_Transcript_30268	protein phosphorylation;intracellular signal transduction
CDS_28318_Unigene_99486_Transcript_205977	protein phosphorylation;intracellular signal transduction
CDS_27206_Unigene_95183_Transcript_198045	protein phosphorylation;exocytosis;neuron projection development
CDS_4756_Unigene_19376_Transcript_56760	protein phosphorylation;endoplasmic reticulum to Golgi vesicle-mediated transport;intracellular signal transduction
CDS_25256_Unigene_87823_Transcript_184667	protein phosphorylation;cell surface receptor signaling pathway
CDS_4247_Unigene_17659_Transcript_53498	protein phosphorylation;cell division
CDS_18763_Unigene_6584_Transcript_29872	protein phosphorylation;axonogenesis;synaptic vesicle transport;neuron apoptotic process;regulation of cell cycle
CDS_473_Unigene_102152_Transcript_211014	protein phosphorylation
CDS_1079_Unigene_10479_Transcript_38650	protein phosphorylation
CDS_1085_Unigene_10480_Transcript_38653	protein phosphorylation
CDS_3072_Unigene_13813_Transcript_45868	protein phosphorylation
CDS_3073_Unigene_13814_Transcript_45869	protein phosphorylation
CDS_3131_Unigene_13989_Transcript_46257	protein phosphorylation
CDS_3485_Unigene_15171_Transcript_48522	protein phosphorylation
CDS_3486_Unigene_15172_Transcript_48523	protein phosphorylation
CDS_4757_Unigene_19377_Transcript_56761	protein phosphorylation
CDS_4836_Unigene_19672_Transcript_57347	protein phosphorylation
CDS_5806_Unigene_22991_Transcript_63617	protein phosphorylation
CDS_6301_Unigene_24644_Transcript_66665	protein phosphorylation
CDS_6353_Unigene_24766_Transcript_66860	protein phosphorylation
CDS_8869_Unigene_33603_Transcript_83468	protein phosphorylation
CDS_9636_Unigene_36266_Transcript_88520	protein phosphorylation
CDS_10582_Unigene_39637_Transcript_94832	protein phosphorylation
CDS_12093_Unigene_44560_Transcript_104271	protein phosphorylation
CDS_12245_Unigene_45103_Transcript_105263	protein phosphorylation
CDS_12246_Unigene_45104_Transcript_105264	protein phosphorylation
CDS_12371_Unigene_45596_Transcript_106230	protein phosphorylation
CDS_13644_Unigene_49772_Transcript_114154	protein phosphorylation
CDS_13653_Unigene_49782_Transcript_114169	protein phosphorylation
CDS_15333_Unigene_55223_Transcript_124198	protein phosphorylation
CDS_16867_Unigene_59867_Transcript_132901	protein phosphorylation
CDS_16868_Unigene_59868_Transcript_132902	protein phosphorylation
CDS_17186_Unigene_60917_Transcript_134912	protein phosphorylation
CDS_17783_Unigene_6262_Transcript_29222	protein phosphorylation
CDS_19868_Unigene_69497_Transcript_150892	protein phosphorylation
CDS_21043_Unigene_7344_Transcript_31543	protein phosphorylation
CDS_21635_Unigene_75420_Transcript_162019	protein phosphorylation
CDS_23574_Unigene_81847_Transcript_173819	protein phosphorylation
CDS_23576_Unigene_81849_Transcript_173821	protein phosphorylation
CDS_25785_Unigene_89872_Transcript_188395	protein phosphorylation
CDS_2544_Unigene_12115_Transcript_42268	protein peptidyl-prolyl isomerization;protein folding
CDS_21100_Unigene_73628_Transcript_158729	protein peptidyl-prolyl isomerization;protein folding
CDS_21101_Unigene_73629_Transcript_158730	protein peptidyl-prolyl isomerization;protein folding
CDS_27117_Unigene_94827_Transcript_197359	protein peptidyl-prolyl isomerization;angiogenesis;protein refolding;positive regulation of viral genome replication
CDS_2887_Unigene_13181_Transcript_44565	protein peptidyl-prolyl isomerization
CDS_20681_Unigene_72233_Transcript_156107	protein peptidyl-prolyl isomerization
CDS_19610_Unigene_68579_Transcript_149259	protein N-linked glycosylation via asparagine;response to cytokine;T cell activation
CDS_7637_Unigene_29565_Transcript_76033	protein N-linked glycosylation via asparagine;protein glycosylation in Golgi;N-glycan fucosylation;GDP-L-fucose metabolic process
CDS_7639_Unigene_29567_Transcript_76038	protein N-linked glycosylation via asparagine;protein glycosylation in Golgi;N-glycan fucosylation;GDP-L-fucose metabolic process
CDS_25110_Unigene_87248_Transcript_183597	protein N-linked glycosylation via asparagine;post-translational protein modification
CDS_19608_Unigene_68577_Transcript_149256	protein N-linked glycosylation via asparagine
CDS_8400_Unigene_31997_Transcript_80418	protein neddylation;positive regulation of ubiquitin-protein transferase activity
CDS_8401_Unigene_31998_Transcript_80419	protein neddylation;positive regulation of ubiquitin-protein transferase activity
CDS_8402_Unigene_31999_Transcript_80420	protein neddylation;positive regulation of ubiquitin-protein transferase activity
CDS_25263_Unigene_8783_Transcript_35023	protein localization;centriole-centriole cohesion;corpus callosum morphogenesis;corticospinal tract morphogenesis;positive regulation of microtubule polymerization;microtubule anchoring at centrosome;collateral sprouting;positive regulation of axonogenesis;centrosome localization;centrosome-templated microtubule nucleation
CDS_24092_Unigene_83568_Transcript_176964	protein localization to nucleolus;positive regulation of protein import into nucleus;positive regulation of protein binding;snRNA import into nucleus;GTP metabolic process;ribosomal small subunit export from nucleus;ribosomal large subunit export from nucleus;mitotic sister chromatid segregation
CDS_14216_Unigene_5161_Transcript_27118	protein K63-linked deubiquitination
CDS_4644_Unigene_19031_Transcript_56014	protein insertion into mitochondrial inner membrane
CDS_19887_Unigene_6956_Transcript_30672	protein import into peroxisome membrane
CDS_15827_Unigene_5672_Transcript_28101	protein import into nucleus
CDS_19854_Unigene_6943_Transcript_30629	protein import into nucleus
CDS_25215_Unigene_8768_Transcript_34994	protein import into mitochondrial matrix;positive regulation of ATPase activity;pronephros development
CDS_8816_Unigene_33471_Transcript_83211	protein import into mitochondrial matrix
CDS_8817_Unigene_33472_Transcript_83212	protein import into mitochondrial matrix
CDS_23408_Unigene_81204_Transcript_172639	protein import into mitochondrial matrix
CDS_7852_Unigene_3018_Transcript_21322	protein homooligomerization
CDS_23495_Unigene_81541_Transcript_173272	protein glycosylation;mannosylation
CDS_7118_Unigene_27774_Transcript_72453	protein glycosylation;glycolipid biosynthetic process;sialylation
CDS_7119_Unigene_27775_Transcript_72454	protein glycosylation;glycolipid biosynthetic process;sialylation
CDS_11398_Unigene_42226_Transcript_99787	protein glycosylation;fucosylation
CDS_20505_Unigene_71525_Transcript_154750	protein glycosylation
CDS_15225_Unigene_54915_Transcript_123617	protein folding;telomere maintenance via telomerase;response to cold;central nervous system neuron axonogenesis;establishment of cell polarity;regulation of protein ubiquitination;positive regulation of protein polymerization;positive regulation of peptidyl-serine phosphorylation;cellular response to heat;protein insertion into mitochondrial outer membrane;positive regulation of nitric oxide bios…
CDS_15227_Unigene_54917_Transcript_123619	protein folding;response to cold;cellular response to heat;response to antibiotic;protein stabilization
CDS_14967_Unigene_54023_Transcript_121883	protein folding;protein stabilization;cell division
CDS_4136_Unigene_17332_Transcript_52906	protein folding
CDS_6193_Unigene_24262_Transcript_65944	protein folding
CDS_8435_Unigene_32094_Transcript_80629	protein folding
CDS_8515_Unigene_32373_Transcript_81149	protein folding
CDS_10690_Unigene_39932_Transcript_95371	protein folding
CDS_12051_Unigene_44409_Transcript_103961	protein folding
CDS_15226_Unigene_54916_Transcript_123618	protein folding
CDS_15231_Unigene_54922_Transcript_123626	protein folding
CDS_15456_Unigene_55562_Transcript_124878	protein folding
CDS_18208_Unigene_64100_Transcript_140932	protein folding
CDS_22032_Unigene_76683_Transcript_164362	protein folding
CDS_22143_Unigene_77043_Transcript_165013	protein folding
CDS_26111_Unigene_91023_Transcript_190462	protein folding
CDS_14561_Unigene_52782_Transcript_119526	protein deubiquitination;central nervous system morphogenesis;cranial skeletal system development
CDS_14562_Unigene_52783_Transcript_119527	protein deubiquitination;central nervous system morphogenesis;cranial skeletal system development
CDS_12568_Unigene_46136_Transcript_107331	protein dephosphorylation;Wnt signaling pathway, calcium modulating pathway;calcineurin-NFAT signaling cascade;Fc-epsilon receptor signaling pathway;positive regulation of transcription by RNA polymerase II;positive regulation of protein insertion into mitochondrial membrane involved in apoptotic signaling pathway
CDS_3046_Unigene_1373_Transcript_11776	protein dephosphorylation;nuclear envelope organization;nervous system development;positive regulation of triglyceride biosynthetic process;cell differentiation
CDS_9671_Unigene_36370_Transcript_88718	protein dephosphorylation
CDS_11156_Unigene_41477_Transcript_98398	protein dephosphorylation
CDS_16107_Unigene_5759_Transcript_28269	protein dephosphorylation
CDS_17446_Unigene_61735_Transcript_136441	protein dephosphorylation
CDS_17569_Unigene_62143_Transcript_137228	protein dephosphorylation
CDS_17570_Unigene_62144_Transcript_137229	protein dephosphorylation
CDS_24364_Unigene_84591_Transcript_178784	protein dephosphorylation
CDS_24365_Unigene_84594_Transcript_178788	protein dephosphorylation
CDS_28125_Unigene_98763_Transcript_204628	protein dephosphorylation
CDS_7559_Unigene_29304_Transcript_75497	protein depalmitoylation
CDS_23516_Unigene_81646_Transcript_173476	protein deneddylation;inner cell mass cell proliferation;protein phosphorylation;skeletal muscle cell differentiation;negative regulation of transcription, DNA-templated
CDS_19982_Unigene_6992_Transcript_30761	protein deneddylation
CDS_17081_Unigene_60587_Transcript_134284	proteasome-mediated ubiquitin-dependent protein catabolic process;proteasome assembly
CDS_16994_Unigene_6027_Transcript_28790	proteasome-mediated ubiquitin-dependent protein catabolic process
CDS_12701_Unigene_46645_Transcript_108272	proteasomal ubiquitin-independent protein catabolic process;proteasome-mediated ubiquitin-dependent protein catabolic process
CDS_12702_Unigene_46646_Transcript_108273	proteasomal ubiquitin-independent protein catabolic process;proteasome-mediated ubiquitin-dependent protein catabolic process
CDS_20603_Unigene_71976_Transcript_155590	proteasomal ubiquitin-independent protein catabolic process;proteasome-mediated ubiquitin-dependent protein catabolic process
CDS_21543_Unigene_7515_Transcript_31911	proteasomal ubiquitin-independent protein catabolic process;proteasome-mediated ubiquitin-dependent protein catabolic process
CDS_27464_Unigene_96179_Transcript_199768	prostaglandin biosynthetic process;oxidation-reduction process
CDS_3739_Unigene_15977_Transcript_50122	potassium ion transport;transmembrane transport
CDS_27199_Unigene_9515_Transcript_36645	potassium ion transport;sodium ion transport
CDS_27203_Unigene_9516_Transcript_36647	potassium ion transport;sodium ion transport
CDS_27211_Unigene_9519_Transcript_36650	potassium ion transport;sodium ion transport
CDS_27213_Unigene_9520_Transcript_36651	potassium ion transport;sodium ion transport
CDS_27214_Unigene_9521_Transcript_36652	potassium ion transport;sodium ion transport
CDS_5562_Unigene_22177_Transcript_62080	potassium ion transmembrane transport
CDS_18574_Unigene_65202_Transcript_143064	potassium ion transmembrane transport
CDS_7394_Unigene_28742_Transcript_74405	posttranslational protein targeting to endoplasmic reticulum membrane;protein insertion into ER membrane
CDS_2446_Unigene_11798_Transcript_41600	positive regulation of ubiquitin protein ligase activity
CDS_4506_Unigene_18588_Transcript_55144	positive regulation of transcription, DNA-templated;negative regulation of nucleic acid-templated transcription
CDS_17945_Unigene_63246_Transcript_139385	positive regulation of transcription by RNA polymerase II;positive regulation of DNA-binding transcription factor activity;RNA polymerase II preinitiation complex assembly
CDS_17946_Unigene_63247_Transcript_139386	positive regulation of transcription by RNA polymerase II;positive regulation of DNA-binding transcription factor activity;RNA polymerase II preinitiation complex assembly
CDS_11053_Unigene_4112_Transcript_24746	positive regulation of signal transduction;barbed-end actin filament capping;actin filament bundle assembly
CDS_6358_Unigene_24778_Transcript_66878	positive regulation of signal transduction
CDS_4895_Unigene_19898_Transcript_57757	positive regulation of RNA export from nucleus
CDS_10704_Unigene_39986_Transcript_95469	positive regulation of release of sequestered calcium ion into cytosol;positive regulation of store-operated calcium channel activity;regulation of store-operated calcium entry
CDS_549_Unigene_102410_Transcript_211493	positive regulation of release of cytochrome c from mitochondria;intrinsic apoptotic signaling pathway
CDS_16029_Unigene_57378_Transcript_128279	positive regulation of protein ubiquitination;negative regulation of autophagosome maturation;negative regulation of autophagosome assembly
CDS_22770_Unigene_79117_Transcript_168744	positive regulation of protein targeting to membrane;membrane docking;negative regulation of protein kinase activity;negative regulation of calcineurin-NFAT signaling cascade;negative regulation of protein ubiquitination;positive regulation of protein glycosylation;negative regulation of protein autophosphorylation;membrane fusion;negative regulation of protein import into nucleus;negative regula…
CDS_16408_Unigene_58492_Transcript_130319	positive regulation of protein phosphorylation;biomineral tissue development;odontogenesis
CDS_13240_Unigene_4846_Transcript_26456	positive regulation of proteasomal protein catabolic process;positive regulation of RNA polymerase II transcriptional preinitiation complex assembly
CDS_10528_Unigene_3949_Transcript_24440	positive regulation of proteasomal protein catabolic process
CDS_10944_Unigene_4075_Transcript_24686	positive regulation of optical nerve axon regeneration;positive regulation of retinal ganglion cell axon guidance;protein homotetramerization;positive regulation of axon extension involved in regeneration;protein homotrimerization
CDS_14698_Unigene_5314_Transcript_27416	positive regulation of nucleic acid-templated transcription
CDS_12326_Unigene_45432_Transcript_105927	positive regulation of I-kappaB kinase/NF-kappaB signaling;chromosome segregation;positive regulation of DNA-binding transcription factor activity;cell division;negative regulation of transcription by RNA polymerase II;viral process;positive regulation of SUMO transferase activity;cell cycle;proteasome-mediated ubiquitin-dependent protein catabolic process;regulation of signaling receptor activit…
CDS_26322_Unigene_91747_Transcript_191780	positive regulation of GTPase activity;regulation of small GTPase mediated signal transduction
CDS_13751_Unigene_50117_Transcript_114799	positive regulation of GTPase activity;positive regulation of mitotic centrosome separation;intracellular transport
CDS_13752_Unigene_50118_Transcript_114800	positive regulation of GTPase activity;positive regulation of mitotic centrosome separation;intracellular transport
CDS_6993_Unigene_27149_Transcript_71315	positive regulation of GTPase activity
CDS_6995_Unigene_27150_Transcript_71316	positive regulation of GTPase activity
CDS_10093_Unigene_37906_Transcript_91616	positive regulation of gene expression;mesenchyme migration
CDS_27502_Unigene_96276_Transcript_199957	positive regulation of gene expression;mesenchyme migration
CDS_11476_Unigene_42477_Transcript_100310	positive regulation of fast-twitch skeletal muscle fiber contraction;negative regulation of striated muscle contraction;calcium ion transmembrane transport;calcium ion import into sarcoplasmic reticulum
CDS_3321_Unigene_14630_Transcript_47518	positive regulation of endocytosis;positive regulation of ER to Golgi vesicle-mediated transport;phosphatidylinositol biosynthetic process;intracellular protein transport;regulation of phospholipid metabolic process;mitotic cleavage furrow ingression;cellular copper ion homeostasis;regulation of defense response to virus by virus;synaptic vesicle budding;postsynaptic actin cytoskeleton organizati…
CDS_21597_Unigene_75307_Transcript_161815	positive regulation of DNA-templated transcription, elongation
CDS_7976_Unigene_30636_Transcript_77930	positive regulation of CREB transcription factor activity;protein homotetramerization
CDS_16837_Unigene_59811_Transcript_132802	positive regulation of cell migration;peptidyl-tyrosine dephosphorylation
CDS_16838_Unigene_59812_Transcript_132803	positive regulation of cell migration;peptidyl-tyrosine dephosphorylation
CDS_11266_Unigene_41796_Transcript_98987	positive regulation of canonical Wnt signaling pathway;peptidyl-serine phosphorylation
CDS_11268_Unigene_41798_Transcript_98989	positive regulation of canonical Wnt signaling pathway;peptidyl-serine phosphorylation
CDS_491_Unigene_102235_Transcript_211189	positive regulation of autophagy
CDS_492_Unigene_102236_Transcript_211190	positive regulation of autophagy
CDS_493_Unigene_102237_Transcript_211191	positive regulation of autophagy
CDS_494_Unigene_102238_Transcript_211192	positive regulation of autophagy
CDS_495_Unigene_102240_Transcript_211194	positive regulation of autophagy
CDS_3008_Unigene_13632_Transcript_45453	positive regulation of ATPase activity
CDS_3009_Unigene_13633_Transcript_45454	positive regulation of ATPase activity
CDS_23292_Unigene_80882_Transcript_172063	positive regulation of apoptotic process
CDS_21499_Unigene_74988_Transcript_161178	positive regulation of 3'-UTR-mediated mRNA stabilization;3'-UTR-mediated mRNA destabilization;positive regulation of myoblast differentiation;cellular response to DNA damage stimulus;positive regulation of skeletal muscle fiber differentiation;positive regulation of stem cell differentiation;regulation of alternative mRNA splicing, via spliceosome;negative regulation of cytoplasmic translation
CDS_12368_Unigene_45592_Transcript_106224	positive regulation by host of viral transcription;intrinsic apoptotic signaling pathway in response to DNA damage by p53 class mediator;positive regulation of transcription by RNA polymerase II;negative regulation of transcription by RNA polymerase II;regulation of retinoic acid receptor signaling pathway;skeletal muscle cell differentiation;positive regulation of mRNA splicing, via spliceosome;…
CDS_28042_Unigene_98449_Transcript_204032	polyamine biosynthetic process;positive regulation of catalytic activity;positive regulation of polyamine transmembrane transport
CDS_28044_Unigene_98451_Transcript_204037	polyamine biosynthetic process;positive regulation of catalytic activity;positive regulation of polyamine transmembrane transport
CDS_28045_Unigene_98452_Transcript_204038	polyamine biosynthetic process;positive regulation of catalytic activity;positive regulation of polyamine transmembrane transport
CDS_28046_Unigene_98454_Transcript_204043	polyamine biosynthetic process
CDS_14488_Unigene_52513_Transcript_119053	pointed-end actin filament capping
CDS_11240_Unigene_41724_Transcript_98851	plasma membrane repair;muscle system process;exocytosis;muscle organ development;protein ubiquitination;negative regulation of insulin receptor signaling pathway;protein homooligomerization
CDS_1644_Unigene_10733_Transcript_39245	plasma membrane phospholipid scrambling
CDS_1646_Unigene_10734_Transcript_39246	plasma membrane phospholipid scrambling
CDS_26944_Unigene_94092_Transcript_196025	plasma membrane phospholipid scrambling
CDS_26945_Unigene_94093_Transcript_196028	plasma membrane phospholipid scrambling
CDS_28137_Unigene_98818_Transcript_204741	plasma membrane phospholipid scrambling
CDS_28138_Unigene_98819_Transcript_204745	plasma membrane phospholipid scrambling
CDS_22875_Unigene_79509_Transcript_169445	planar cell polarity pathway involved in neural tube closure;cilium assembly;activation of GTPase activity;ciliary basal body organization;establishment or maintenance of cell polarity;protein homooligomerization;dorsal/ventral axis specification;neurogenesis;convergent extension involved in gastrulation;anterior/posterior axis specification;gastrulation with mouth forming second;ephrin receptor …
CDS_15230_Unigene_54920_Transcript_123624	placenta development;protein folding;telomere maintenance via telomerase;virion attachment to host cell;central nervous system neuron axonogenesis;establishment of cell polarity;positive regulation of transforming growth factor beta receptor signaling pathway;regulation of protein ubiquitination;negative regulation of proteasomal ubiquitin-dependent protein catabolic process;positive regulation o…
CDS_16563_Unigene_58981_Transcript_131261	phototransduction;mitochondrial proton-transporting ATP synthase complex assembly
CDS_22590_Unigene_7839_Transcript_32799	phosphorylation;phosphocreatine biosynthetic process
CDS_27316_Unigene_9558_Transcript_36729	phosphorylation;phosphocreatine biosynthetic process
CDS_6080_Unigene_23868_Transcript_65206	phosphorylation;inositol phosphate biosynthetic process
CDS_1761_Unigene_107768_Transcript_221405	phosphorylation
CDS_5603_Unigene_22282_Transcript_62256	phosphorylation
CDS_9427_Unigene_35504_Transcript_87046	phosphorylation
CDS_11570_Unigene_4283_Transcript_25161	phosphorylation
CDS_11576_Unigene_4284_Transcript_25162	phosphorylation
CDS_16230_Unigene_57980_Transcript_129385	phosphorylation
CDS_16231_Unigene_57982_Transcript_129387	phosphorylation
CDS_9046_Unigene_34128_Transcript_84476	phospholipid transport
CDS_18958_Unigene_66457_Transcript_145353	phospholipid transport
CDS_18959_Unigene_66458_Transcript_145356	phospholipid transport
CDS_26161_Unigene_9118_Transcript_35826	phospholipid transport
CDS_26163_Unigene_9119_Transcript_35827	phospholipid transport
CDS_5473_Unigene_21875_Transcript_61523	phosphatidylserine metabolic process;sphingolipid metabolic process
CDS_19364_Unigene_67843_Transcript_147889	phosphatidylinositol dephosphorylation
CDS_2859_Unigene_13082_Transcript_44368	phosphatidylinositol biosynthetic process
CDS_9061_Unigene_34205_Transcript_84625	phosphatidylethanolamine biosynthetic process;protein autoprocessing
CDS_9063_Unigene_34207_Transcript_84630	phosphatidylethanolamine biosynthetic process;protein autoprocessing
CDS_9065_Unigene_34209_Transcript_84634	phosphatidylethanolamine biosynthetic process;protein autoprocessing
CDS_1704_Unigene_107516_Transcript_220933	phagocytosis;cytokinetic process;response to calcium ion
CDS_17021_Unigene_6039_Transcript_28822	peptidyl-tyrosine phosphorylation;ephrin receptor signaling pathway
CDS_27106_Unigene_9477_Transcript_36563	peptidyl-tyrosine phosphorylation;ephrin receptor signaling pathway
CDS_16445_Unigene_58586_Transcript_130485	peptidyl-tyrosine phosphorylation
CDS_1233_Unigene_105444_Transcript_216969	peptidyl-tyrosine dephosphorylation
CDS_3384_Unigene_14853_Transcript_47915	peptidyl-tyrosine dephosphorylation
CDS_3386_Unigene_14855_Transcript_47918	peptidyl-tyrosine dephosphorylation
CDS_21221_Unigene_74078_Transcript_159502	peptidyl-tyrosine dephosphorylation
CDS_22933_Unigene_7972_Transcript_33253	peptidyl-tyrosine dephosphorylation
CDS_17359_Unigene_6144_Transcript_29035	peptidyl-proline hydroxylation to 3-hydroxy-L-proline
CDS_28113_Unigene_98701_Transcript_204511	peptidyl-lysine trimethylation;positive regulation of sensory perception of pain;positive regulation of proton-transporting ATP synthase activity, rotational mechanism;regulation of mitochondrial ATP synthesis coupled proton transport
CDS_15951_Unigene_57111_Transcript_127781	peptidyl-lysine monomethylation
CDS_16519_Unigene_58808_Transcript_130913	peptidyl-lysine methylation
CDS_5354_Unigene_21504_Transcript_60835	peptide cross-linking
CDS_12280_Unigene_45217_Transcript_105482	peptide cross-linking
CDS_12281_Unigene_45218_Transcript_105485	peptide cross-linking
CDS_11830_Unigene_4357_Transcript_25338	pentose-phosphate shunt, non-oxidative branch
CDS_1971_Unigene_108778_Transcript_228401	oxygen transport
CDS_28236_Unigene_9919_Transcript_37460	oxygen transport
CDS_53_Unigene_100260_Transcript_207392	oxidation-reduction process
CDS_2849_Unigene_13053_Transcript_44212	oxidation-reduction process
CDS_3228_Unigene_1431_Transcript_12100	oxidation-reduction process
CDS_4638_Unigene_19010_Transcript_55974	oxidation-reduction process
CDS_4834_Unigene_19670_Transcript_57345	oxidation-reduction process
CDS_6907_Unigene_26883_Transcript_70785	oxidation-reduction process
CDS_6908_Unigene_26884_Transcript_70787	oxidation-reduction process
CDS_6909_Unigene_26885_Transcript_70789	oxidation-reduction process
CDS_6910_Unigene_26886_Transcript_70791	oxidation-reduction process
CDS_6911_Unigene_26887_Transcript_70793	oxidation-reduction process
CDS_6912_Unigene_26888_Transcript_70796	oxidation-reduction process
CDS_6944_Unigene_27009_Transcript_71047	oxidation-reduction process
CDS_7019_Unigene_27301_Transcript_71572	oxidation-reduction process
CDS_7753_Unigene_29910_Transcript_76638	oxidation-reduction process
CDS_7754_Unigene_29912_Transcript_76640	oxidation-reduction process
CDS_9090_Unigene_34320_Transcript_84835	oxidation-reduction process
CDS_9207_Unigene_34748_Transcript_85614	oxidation-reduction process
CDS_9208_Unigene_34749_Transcript_85615	oxidation-reduction process
CDS_9210_Unigene_34750_Transcript_85616	oxidation-reduction process
CDS_9268_Unigene_34940_Transcript_85960	oxidation-reduction process
CDS_9269_Unigene_34941_Transcript_85961	oxidation-reduction process
CDS_9900_Unigene_37217_Transcript_90310	oxidation-reduction process
CDS_10649_Unigene_39837_Transcript_95198	oxidation-reduction process
CDS_10651_Unigene_39839_Transcript_95200	oxidation-reduction process
CDS_10828_Unigene_40373_Transcript_96236	oxidation-reduction process
CDS_10829_Unigene_40374_Transcript_96237	oxidation-reduction process
CDS_10832_Unigene_40377_Transcript_96243	oxidation-reduction process
CDS_12136_Unigene_44728_Transcript_104559	oxidation-reduction process
CDS_12598_Unigene_4624_Transcript_25933	oxidation-reduction process
CDS_12800_Unigene_46928_Transcript_108873	oxidation-reduction process
CDS_13702_Unigene_49941_Transcript_114457	oxidation-reduction process
CDS_14271_Unigene_51778_Transcript_117775	oxidation-reduction process
CDS_14274_Unigene_51781_Transcript_117779	oxidation-reduction process
CDS_16653_Unigene_59241_Transcript_131740	oxidation-reduction process
CDS_16884_Unigene_5990_Transcript_28727	oxidation-reduction process
CDS_17287_Unigene_61229_Transcript_135477	oxidation-reduction process
CDS_17722_Unigene_62471_Transcript_137843	oxidation-reduction process
CDS_18791_Unigene_65933_Transcript_144392	oxidation-reduction process
CDS_18927_Unigene_6635_Transcript_29986	oxidation-reduction process
CDS_19390_Unigene_67923_Transcript_148036	oxidation-reduction process
CDS_19391_Unigene_67924_Transcript_148037	oxidation-reduction process
CDS_19392_Unigene_67925_Transcript_148038	oxidation-reduction process
CDS_19812_Unigene_69298_Transcript_150522	oxidation-reduction process
CDS_21219_Unigene_74071_Transcript_159490	oxidation-reduction process
CDS_21302_Unigene_7435_Transcript_31707	oxidation-reduction process
CDS_21308_Unigene_7437_Transcript_31711	oxidation-reduction process
CDS_22609_Unigene_78451_Transcript_167524	oxidation-reduction process
CDS_23121_Unigene_80339_Transcript_170911	oxidation-reduction process
CDS_23803_Unigene_82664_Transcript_175347	oxidation-reduction process
CDS_24306_Unigene_84416_Transcript_178465	oxidation-reduction process
CDS_26136_Unigene_91091_Transcript_190577	oxidation-reduction process
CDS_26245_Unigene_91484_Transcript_191274	oxidation-reduction process
CDS_26416_Unigene_92163_Transcript_192510	oxidation-reduction process
CDS_27838_Unigene_97548_Transcript_202351	oxidation-reduction process
CDS_27839_Unigene_97549_Transcript_202352	oxidation-reduction process
CDS_27842_Unigene_97552_Transcript_202355	oxidation-reduction process
CDS_27843_Unigene_97553_Transcript_202356	oxidation-reduction process
CDS_28144_Unigene_98851_Transcript_204807	oxidation-reduction process
CDS_28146_Unigene_98854_Transcript_204810	oxidation-reduction process
CDS_28147_Unigene_98856_Transcript_204814	oxidation-reduction process
CDS_8230_Unigene_31449_Transcript_79443	outflow tract morphogenesis;transcription by RNA polymerase II;segment specification;convergent extension involved in neural plate elongation;cellular protein localization;hippo signaling;positive regulation of JUN kinase activity;positive regulation of GTPase activity;canonical Wnt signaling pathway involved in regulation of cell proliferation;positive regulation of transcription, DNA-templated;…
CDS_11216_Unigene_4166_Transcript_24873	ossification
CDS_14947_Unigene_53964_Transcript_121788	organonitrogen compound metabolic process
CDS_19255_Unigene_67492_Transcript_147206	O-glycan processing
CDS_19256_Unigene_67493_Transcript_147207	O-glycan processing
CDS_19259_Unigene_67497_Transcript_147217	O-glycan processing
CDS_19260_Unigene_67499_Transcript_147221	O-glycan processing
CDS_22877_Unigene_79511_Transcript_169447	nucleotide-excision repair;proteasome-mediated ubiquitin-dependent protein catabolic process
CDS_8297_Unigene_31668_Transcript_79826	nucleotide-excision repair, DNA duplex unwinding;nucleotide-excision repair, DNA incision;regulation of mitotic cell cycle phase transition;UV protection;transcription-coupled nucleotide-excision repair;protein localization;DNA topological change;positive regulation of transcription by RNA polymerase II;protein phosphorylation;transcription initiation from RNA polymerase II promoter;response to o…
CDS_27945_Unigene_97992_Transcript_203138	nucleosome assembly
CDS_27946_Unigene_97993_Transcript_203139	nucleosome assembly
CDS_2946_Unigene_13423_Transcript_45039	nucleoside metabolic process;phosphorylation;UMP salvage;CTP salvage
CDS_2947_Unigene_13424_Transcript_45040	nucleoside metabolic process;phosphorylation;UMP salvage;CTP salvage
CDS_2948_Unigene_13425_Transcript_45042	nucleoside metabolic process;phosphorylation;UMP salvage;CTP salvage
CDS_3821_Unigene_16264_Transcript_50708	nucleoside metabolic process;phosphorylation;UMP salvage;CTP salvage
CDS_23422_Unigene_81260_Transcript_172741	nucleocytoplasmic transport;protein transport;mRNA transport
CDS_23472_Unigene_81411_Transcript_173012	nucleocytoplasmic transport
CDS_9755_Unigene_36606_Transcript_89137	nucleic acid phosphodiester bond hydrolysis
CDS_9756_Unigene_36607_Transcript_89138	nucleic acid phosphodiester bond hydrolysis
CDS_9757_Unigene_36608_Transcript_89139	nucleic acid phosphodiester bond hydrolysis
CDS_9758_Unigene_36609_Transcript_89140	nucleic acid phosphodiester bond hydrolysis
CDS_1591_Unigene_107014_Transcript_219968	nucleic acid metabolic process
CDS_10442_Unigene_3923_Transcript_24384	nucleic acid metabolic process
CDS_8251_Unigene_31528_Transcript_79582	nuclear-transcribed mRNA catabolic process;mRNA processing
CDS_17927_Unigene_6315_Transcript_29345	nuclear-transcribed mRNA catabolic process, non-stop decay;nuclear-transcribed mRNA catabolic process, no-go decay;RNA surveillance;nucleic acid phosphodiester bond hydrolysis
CDS_17929_Unigene_6316_Transcript_29346	nuclear-transcribed mRNA catabolic process, non-stop decay;nuclear-transcribed mRNA catabolic process, no-go decay;RNA surveillance;nucleic acid phosphodiester bond hydrolysis
CDS_20480_Unigene_7146_Transcript_31117	nuclear-transcribed mRNA catabolic process, nonsense-mediated decay;mRNA splicing, via spliceosome;mRNA transport
CDS_15340_Unigene_5523_Transcript_27816	nuclear-transcribed mRNA catabolic process, nonsense-mediated decay;cytoplasmic translational termination;regulation of translational termination
CDS_25299_Unigene_8793_Transcript_35051	nuclear-transcribed mRNA catabolic process, nonsense-mediated decay
CDS_8504_Unigene_32343_Transcript_81100	N-terminal peptidyl-methionine acetylation
CDS_16085_Unigene_5753_Transcript_28253	N-terminal peptidyl-methionine acetylation
CDS_16647_Unigene_59232_Transcript_131728	negative regulation of translational initiation
CDS_3178_Unigene_14167_Transcript_46574	negative regulation of transcription, DNA-templated
CDS_3180_Unigene_14169_Transcript_46578	negative regulation of transcription, DNA-templated
CDS_6582_Unigene_25647_Transcript_68522	negative regulation of transcription, DNA-templated
CDS_22430_Unigene_7792_Transcript_32633	negative regulation of transcription, DNA-templated
CDS_6170_Unigene_24174_Transcript_65777	negative regulation of transcription by RNA polymerase III
CDS_24715_Unigene_8583_Transcript_34547	negative regulation of transcription by RNA polymerase II;translation;positive regulation of cell population proliferation;positive regulation of gene expression;protein-DNA complex disassembly;protein stabilization;negative regulation of cell cycle arrest;positive regulation of cell cycle arrest;cellular response to actinomycin D;positive regulation of signal transduction by p53 class mediator;n…
CDS_23282_Unigene_80858_Transcript_172015	negative regulation of transcription by RNA polymerase II;response to radiation;response to mechanical stimulus;response to lipopolysaccharide;cellular response to hormone stimulus;response to cytokine;regulation of cell population proliferation;response to drug;positive regulation of cell differentiation;positive regulation of transcription by RNA polymerase II;response to cAMP;regulation of cel…
CDS_27065_Unigene_94591_Transcript_196917	negative regulation of transcription by RNA polymerase II;protein folding
CDS_21068_Unigene_73506_Transcript_158520	negative regulation of transcription by RNA polymerase II;pronephros development
CDS_12980_Unigene_47633_Transcript_110219	negative regulation of transcription by RNA polymerase II;positive regulation of transcription by RNA polymerase II;regulation of cell cycle
CDS_12986_Unigene_47640_Transcript_110227	negative regulation of transcription by RNA polymerase II;positive regulation of transcription by RNA polymerase II;regulation of cell cycle
CDS_23143_Unigene_8042_Transcript_33403	negative regulation of transcription by RNA polymerase II;Notch signaling pathway;negative regulation of muscle organ development
CDS_23150_Unigene_8044_Transcript_33407	negative regulation of transcription by RNA polymerase II;Notch signaling pathway;negative regulation of muscle organ development
CDS_23155_Unigene_8045_Transcript_33408	negative regulation of transcription by RNA polymerase II;Notch signaling pathway;negative regulation of muscle organ development
CDS_23159_Unigene_8046_Transcript_33409	negative regulation of transcription by RNA polymerase II;Notch signaling pathway;negative regulation of muscle organ development
CDS_12981_Unigene_47634_Transcript_110221	negative regulation of transcription by RNA polymerase II;mitotic cell cycle;positive regulation of transcription by RNA polymerase II;regulation of cell cycle
CDS_12984_Unigene_47637_Transcript_110224	negative regulation of transcription by RNA polymerase II;mitotic cell cycle;positive regulation of transcription by RNA polymerase II;regulation of cell cycle
CDS_5333_Unigene_21432_Transcript_60684	negative regulation of transcription by RNA polymerase II;DNA repair;methylation;histone exchange;histone H4 acetylation;histone H2A acetylation
CDS_26741_Unigene_93341_Transcript_194617	negative regulation of transcription by RNA polymerase II;chaperone cofactor-dependent protein refolding
CDS_3964_Unigene_16806_Transcript_51850	negative regulation of transcription by RNA polymerase II;cell fate specification;heart looping;positive regulation of transcription by RNA polymerase II;regulation of developmental process;ectodermal placode formation;cellular response to retinoic acid
CDS_5685_Unigene_22559_Transcript_62828	negative regulation of signaling receptor activity
CDS_5687_Unigene_22560_Transcript_62829	negative regulation of signaling receptor activity
CDS_13316_Unigene_48681_Transcript_112141	negative regulation of signal transduction
CDS_11290_Unigene_4185_Transcript_24907	negative regulation of phosphoprotein phosphatase activity
CDS_7025_Unigene_27338_Transcript_71660	negative regulation of peptidase activity
CDS_7026_Unigene_27340_Transcript_71663	negative regulation of peptidase activity
CDS_7027_Unigene_27341_Transcript_71665	negative regulation of peptidase activity
CDS_17649_Unigene_6232_Transcript_29187	negative regulation of N-terminal protein palmitoylation
CDS_7917_Unigene_3041_Transcript_21414	negative regulation of endothelial cell proliferation;negative regulation of angiogenesis
CDS_15633_Unigene_56083_Transcript_125885	negative regulation of endopeptidase activity
CDS_23097_Unigene_80271_Transcript_170798	negative regulation of endopeptidase activity
CDS_24410_Unigene_8477_Transcript_34335	negative regulation of circadian rhythm;negative regulation of transcription, DNA-templated
CDS_24415_Unigene_8478_Transcript_34337	negative regulation of circadian rhythm;negative regulation of transcription, DNA-templated
CDS_24426_Unigene_8480_Transcript_34341	negative regulation of circadian rhythm;negative regulation of transcription, DNA-templated
CDS_5845_Unigene_23130_Transcript_63846	negative regulation of cell population proliferation;negative regulation of TOR signaling
CDS_16608_Unigene_59088_Transcript_131467	negative regulation of cell migration;Rap protein signal transduction
CDS_10634_Unigene_39801_Transcript_95138	negative regulation of cell migration;directional locomotion;negative regulation of actin nucleation;negative regulation of lamellipodium morphogenesis
CDS_20580_Unigene_71890_Transcript_155432	negative regulation of cell growth;positive regulation of apoptotic process
CDS_17931_Unigene_6318_Transcript_29349	negative regulation of cell death
CDS_2917_Unigene_13300_Transcript_44788	negative regulation of cell cycle
CDS_7890_Unigene_30341_Transcript_77426	negative regulation of catalytic activity
CDS_18082_Unigene_63659_Transcript_140123	negative regulation of catalytic activity
CDS_18084_Unigene_63661_Transcript_140126	negative regulation of catalytic activity
CDS_19261_Unigene_6749_Transcript_30201	negative regulation of appetite
CDS_9319_Unigene_35113_Transcript_86302	negative regulation of apoptotic process;protein stabilization
CDS_2816_Unigene_12986_Transcript_44075	negative regulation of apoptotic process;negative regulation of endopeptidase activity;protein ubiquitination;ubiquitin-dependent protein catabolic process
CDS_14709_Unigene_53187_Transcript_120276	negative regulation of apoptotic process
CDS_15853_Unigene_56807_Transcript_127221	negative regulation of actin filament polymerization
CDS_24210_Unigene_84091_Transcript_177870	N-acetylglucosamine metabolic process
CDS_27618_Unigene_9671_Transcript_36945	myo-inositol transport
CDS_9995_Unigene_37577_Transcript_90961	MyD88-dependent toll-like receptor signaling pathway;inflammatory response;positive regulation of I-kappaB kinase/NF-kappaB signaling
CDS_25273_Unigene_87859_Transcript_184723	muscle fiber development
CDS_18116_Unigene_63764_Transcript_140298	muscle contraction
CDS_3445_Unigene_15028_Transcript_48258	multicellular organism growth
CDS_3446_Unigene_15029_Transcript_48263	multicellular organism growth
CDS_3447_Unigene_15030_Transcript_48264	multicellular organism growth
CDS_3448_Unigene_15031_Transcript_48266	multicellular organism growth
CDS_1999_Unigene_10887_Transcript_39603	multicellular organism development;spermatogenesis;cell differentiation
CDS_4319_Unigene_17876_Transcript_53876	multicellular organism development
CDS_4320_Unigene_17877_Transcript_53878	multicellular organism development
CDS_4321_Unigene_17878_Transcript_53879	multicellular organism development
CDS_284_Unigene_101195_Transcript_209260	mRNA splicing, via spliceosome;ribosome biogenesis
CDS_15385_Unigene_55359_Transcript_124484	mRNA splicing, via spliceosome;regulation of transcription, DNA-templated;central nervous system development;somite development;otic vesicle development
CDS_6481_Unigene_25278_Transcript_67824	mRNA splicing, via spliceosome;positive regulation of nucleic acid-templated transcription;positive regulation of androgen receptor activity
CDS_13833_Unigene_503_Transcript_4413	mRNA splicing, via spliceosome;mRNA export from nucleus
CDS_469_Unigene_102122_Transcript_210960	mRNA splicing, via spliceosome;DNA repair;protein ubiquitination
CDS_968_Unigene_104346_Transcript_214909	mRNA splicing, via spliceosome
CDS_1209_Unigene_105332_Transcript_216766	mRNA splicing, via spliceosome
CDS_1210_Unigene_105333_Transcript_216767	mRNA splicing, via spliceosome
CDS_1211_Unigene_105334_Transcript_216768	mRNA splicing, via spliceosome
CDS_3123_Unigene_1395_Transcript_11901	mRNA splicing, via spliceosome
CDS_3449_Unigene_15032_Transcript_48269	mRNA splicing, via spliceosome
CDS_3450_Unigene_15033_Transcript_48271	mRNA splicing, via spliceosome
CDS_8279_Unigene_3159_Transcript_21784	mRNA splicing, via spliceosome
CDS_11044_Unigene_4106_Transcript_24737	mRNA splicing, via spliceosome
CDS_12369_Unigene_45593_Transcript_106225	mRNA splicing, via spliceosome
CDS_16214_Unigene_57937_Transcript_129305	mRNA splicing, via spliceosome
CDS_18077_Unigene_63642_Transcript_140096	mRNA splicing, via spliceosome
CDS_25116_Unigene_87269_Transcript_183622	mRNA splicing, via spliceosome
CDS_28344_Unigene_99636_Transcript_206267	mRNA splicing, via spliceosome
CDS_18327_Unigene_64478_Transcript_141675	mRNA splice site selection
CDS_18908_Unigene_66299_Transcript_145081	mRNA processing;RNA splicing;positive regulation of transcription elongation from RNA polymerase II promoter;regulation of MAP kinase activity;regulation of cell cycle;phosphorylation of RNA polymerase II C-terminal domain
CDS_6130_Unigene_24011_Transcript_65457	mRNA processing;RNA export from nucleus;RNA splicing;mRNA transport
CDS_21445_Unigene_74804_Transcript_160828	mRNA processing;RNA 3'-end processing;RNA polyadenylation
CDS_7938_Unigene_30535_Transcript_77749	mRNA processing;regulation of translation;negative regulation of RNA splicing
CDS_4924_Unigene_19994_Transcript_57936	mRNA processing;cell population proliferation;primary miRNA processing
CDS_7618_Unigene_29507_Transcript_75908	mRNA processing
CDS_17053_Unigene_60509_Transcript_134162	mRNA processing
CDS_17056_Unigene_60511_Transcript_134165	mRNA processing
CDS_17057_Unigene_60512_Transcript_134166	mRNA processing
CDS_17058_Unigene_60513_Transcript_134167	mRNA processing
CDS_17059_Unigene_60514_Transcript_134168	mRNA processing
CDS_27904_Unigene_97842_Transcript_202855	mRNA processing
CDS_27906_Unigene_97844_Transcript_202857	mRNA processing
CDS_5331_Unigene_21426_Transcript_60675	mRNA polyadenylation
CDS_19235_Unigene_6741_Transcript_30187	mRNA polyadenylation
CDS_22854_Unigene_7939_Transcript_33182	mRNA cis splicing, via spliceosome
CDS_5330_Unigene_21425_Transcript_60674	mRNA 3'-end processing
CDS_1948_Unigene_108611_Transcript_225638	monosaccharide metabolic process
CDS_5405_Unigene_21668_Transcript_61148	Mo-molybdopterin cofactor biosynthetic process
CDS_24105_Unigene_8362_Transcript_34099	mitotic spindle organization
CDS_8210_Unigene_31409_Transcript_79376	mitotic sister chromatid segregation;regulation of mitotic cytokinesis
CDS_14071_Unigene_51116_Transcript_116644	mitotic sister chromatid segregation;meiotic spindle organization;microtubule nucleation;mitotic spindle organization;cytoplasmic microtubule organization
CDS_12713_Unigene_46702_Transcript_108368	mitotic cell cycle;chromosome condensation
CDS_1043_Unigene_104656_Transcript_215409	mitochondrial translation
CDS_8087_Unigene_3101_Transcript_21614	mitochondrial translation
CDS_12681_Unigene_4657_Transcript_26000	mitochondrial respiratory chain complex IV assembly
CDS_22706_Unigene_78799_Transcript_168200	mitochondrial respiratory chain complex IV assembly
CDS_22708_Unigene_78800_Transcript_168201	mitochondrial respiratory chain complex IV assembly
CDS_3822_Unigene_16267_Transcript_50712	mitochondrial pyruvate transmembrane transport
CDS_19007_Unigene_6663_Transcript_30037	mitochondrial pyruvate transmembrane transport
CDS_16564_Unigene_58982_Transcript_131263	mitochondrial proton-transporting ATP synthase complex assembly
CDS_22280_Unigene_77486_Transcript_165850	mitochondrial fission;peroxisome fission
CDS_22541_Unigene_78238_Transcript_167172	mitochondrial fission
CDS_4639_Unigene_19011_Transcript_55975	mitochondrial electron transport, NADH to ubiquinone
CDS_15183_Unigene_5476_Transcript_27727	mitochondrial ATP synthesis coupled electron transport
CDS_23781_Unigene_82553_Transcript_175126	microtubule-based process;positive regulation of ATP-dependent microtubule motor activity, plus-end-directed
CDS_23687_Unigene_82278_Transcript_174665	microtubule-based movement
CDS_5476_Unigene_21899_Transcript_61564	microtubule nucleation
CDS_25728_Unigene_89629_Transcript_187951	microtubule cytoskeleton organization;tubulin complex assembly;post-chaperonin tubulin folding pathway
CDS_25729_Unigene_89630_Transcript_187953	microtubule cytoskeleton organization;tubulin complex assembly;post-chaperonin tubulin folding pathway
CDS_25730_Unigene_89631_Transcript_187954	microtubule cytoskeleton organization;tubulin complex assembly;post-chaperonin tubulin folding pathway
CDS_25731_Unigene_89632_Transcript_187955	microtubule cytoskeleton organization;tubulin complex assembly;post-chaperonin tubulin folding pathway
CDS_25732_Unigene_89633_Transcript_187956	microtubule cytoskeleton organization;tubulin complex assembly;post-chaperonin tubulin folding pathway
CDS_26572_Unigene_92750_Transcript_193528	microtubule cytoskeleton organization;protein dephosphorylation;regulation of release of sequestered calcium ion into cytosol by sarcoplasmic reticulum;calcineurin-NFAT signaling cascade;regulation of catalytic activity;response to calcium ion;negative regulation of ryanodine-sensitive calcium-release channel activity;positive regulation of ryanodine-sensitive calcium-release channel activity
CDS_265_Unigene_10107_Transcript_37845	microtubule cytoskeleton organization;mitotic cell cycle
CDS_1170_Unigene_105186_Transcript_216477	microtubule cytoskeleton organization;mitotic cell cycle
CDS_1171_Unigene_105187_Transcript_216478	microtubule cytoskeleton organization;mitotic cell cycle
CDS_9933_Unigene_37327_Transcript_90520	microtubule cytoskeleton organization
CDS_5893_Unigene_23299_Transcript_64157	microtubule bundle formation;microtubule polymerization
CDS_27497_Unigene_96255_Transcript_199910	microtubule bundle formation;microtubule polymerization
CDS_16263_Unigene_58057_Transcript_129518	microtubule anchoring
CDS_21695_Unigene_75592_Transcript_162342	methylglyoxal catabolic process to D-lactate via S-lactoyl-glutathione
CDS_21696_Unigene_75593_Transcript_162343	methylglyoxal catabolic process to D-lactate via S-lactoyl-glutathione
CDS_10358_Unigene_38928_Transcript_93513	methylation
CDS_10360_Unigene_38930_Transcript_93516	methylation
CDS_10361_Unigene_38931_Transcript_93517	methylation
CDS_10364_Unigene_38934_Transcript_93523	methylation
CDS_11559_Unigene_42815_Transcript_100969	methylation
CDS_19461_Unigene_68117_Transcript_148395	methylation
CDS_19740_Unigene_69072_Transcript_150157	methylation
CDS_21142_Unigene_7372_Transcript_31599	methylation
CDS_21768_Unigene_75849_Transcript_162806	methylation
CDS_21772_Unigene_75855_Transcript_162813	methylation
CDS_21775_Unigene_75859_Transcript_162817	methylation
CDS_21776_Unigene_75860_Transcript_162820	methylation
CDS_21777_Unigene_75863_Transcript_162825	methylation
CDS_21778_Unigene_75866_Transcript_162828	methylation
CDS_21779_Unigene_75868_Transcript_162831	methylation
CDS_21903_Unigene_76345_Transcript_163714	methylation
CDS_23606_Unigene_81938_Transcript_174006	methylation
CDS_23607_Unigene_81939_Transcript_174007	methylation
CDS_23610_Unigene_81943_Transcript_174011	methylation
CDS_23611_Unigene_81944_Transcript_174013	methylation
CDS_20870_Unigene_72895_Transcript_157370	methionine biosynthetic process;methylation
CDS_19704_Unigene_6889_Transcript_30502	metal ion transport;transmembrane transport
CDS_19705_Unigene_6890_Transcript_30503	metal ion transport;transmembrane transport
CDS_2137_Unigene_109569_Transcript_237828	metal ion transport
CDS_6483_Unigene_25281_Transcript_67830	metabolic process
CDS_1940_Unigene_108588_Transcript_225485	maturation of SSU-rRNA from tricistronic rRNA transcript (SSU-rRNA, 5.8S rRNA, LSU-rRNA);translation
CDS_15424_Unigene_5546_Transcript_27876	maturation of LSU-rRNA from tricistronic rRNA transcript (SSU-rRNA, 5.8S rRNA, LSU-rRNA);maturation of 5.8S rRNA from tricistronic rRNA transcript (SSU-rRNA, 5.8S rRNA, LSU-rRNA)
CDS_16392_Unigene_58442_Transcript_130222	maturation of LSU-rRNA from tricistronic rRNA transcript (SSU-rRNA, 5.8S rRNA, LSU-rRNA)
CDS_18035_Unigene_6349_Transcript_29393	MAPK cascade
CDS_25655_Unigene_89368_Transcript_187446	MAPK cascade
CDS_27390_Unigene_95829_Transcript_199130	mannose metabolic process
CDS_5472_Unigene_21874_Transcript_61522	lysosome localization;organelle transport along microtubule
CDS_25842_Unigene_90070_Transcript_188812	long-chain fatty acid metabolic process;fatty acid transport
CDS_22736_Unigene_7897_Transcript_33050	localization
CDS_22737_Unigene_7899_Transcript_33056	lipid transport;endoplasmic reticulum-plasma membrane tethering
CDS_6567_Unigene_25585_Transcript_68416	lipid metabolic process
CDS_18302_Unigene_6439_Transcript_29572	lens morphogenesis in camera-type eye;spermatogenesis;posttranscriptional regulation of gene expression;lens fiber cell differentiation
CDS_7270_Unigene_28310_Transcript_73560	leading strand elongation;regulation of DNA replication;mismatch repair;translesion synthesis
CDS_11063_Unigene_41167_Transcript_97765	kinetochore assembly
CDS_2979_Unigene_13537_Transcript_45280	isoprenoid biosynthetic process
CDS_2980_Unigene_13538_Transcript_45281	isoprenoid biosynthetic process
CDS_2981_Unigene_13539_Transcript_45282	isoprenoid biosynthetic process
CDS_2982_Unigene_13540_Transcript_45283	isoprenoid biosynthetic process
CDS_2983_Unigene_13541_Transcript_45284	isoprenoid biosynthetic process
CDS_2984_Unigene_13542_Transcript_45285	isoprenoid biosynthetic process
CDS_2985_Unigene_13543_Transcript_45286	isoprenoid biosynthetic process
CDS_16958_Unigene_60158_Transcript_133515	isoleucyl-tRNA aminoacylation;aminoacyl-tRNA metabolism involved in translational fidelity
CDS_487_Unigene_10222_Transcript_38086	iron ion transport;cellular iron ion homeostasis;oxidation-reduction process
CDS_523_Unigene_10231_Transcript_38106	iron ion transport;cellular iron ion homeostasis;oxidation-reduction process
CDS_4441_Unigene_18340_Transcript_54722	iron ion transport;cellular iron ion homeostasis;oxidation-reduction process
CDS_498_Unigene_10224_Transcript_38092	iron ion transport;cellular iron ion homeostasis
CDS_15991_Unigene_57239_Transcript_128007	iron ion transport;cellular iron ion homeostasis
CDS_28109_Unigene_9868_Transcript_37370	iron ion transport;cellular iron ion homeostasis
CDS_26508_Unigene_92501_Transcript_193078	ion transport;transmembrane transport
CDS_26509_Unigene_92502_Transcript_193079	ion transport;transmembrane transport
CDS_6120_Unigene_23998_Transcript_65432	ion transmembrane transport
CDS_14103_Unigene_5123_Transcript_27033	intra-Golgi vesicle-mediated transport;protein transport
CDS_18399_Unigene_64687_Transcript_142074	intracellular transport
CDS_28259_Unigene_9928_Transcript_37475	intracellular transport
CDS_10802_Unigene_40278_Transcript_96047	intracellular signal transduction
CDS_21508_Unigene_7500_Transcript_31890	intracellular signal transduction
CDS_21509_Unigene_7501_Transcript_31891	intracellular signal transduction
CDS_25654_Unigene_89362_Transcript_187434	intracellular signal transduction
CDS_3934_Unigene_16680_Transcript_51605	intracellular protein transport;vesicle-mediated transport;membrane fusion
CDS_3936_Unigene_16683_Transcript_51609	intracellular protein transport;vesicle-mediated transport;membrane fusion
CDS_6557_Unigene_25565_Transcript_68379	intracellular protein transport;vesicle-mediated transport;membrane fusion
CDS_26393_Unigene_92054_Transcript_192325	intracellular protein transport;vesicle-mediated transport;membrane fusion
CDS_26394_Unigene_92055_Transcript_192326	intracellular protein transport;vesicle-mediated transport;membrane fusion
CDS_455_Unigene_102053_Transcript_210829	intracellular protein transport;vesicle-mediated transport
CDS_15723_Unigene_56329_Transcript_126350	intracellular protein transport;vesicle-mediated transport
CDS_17092_Unigene_60621_Transcript_134348	intracellular protein transport;vesicle-mediated transport
CDS_23357_Unigene_8106_Transcript_33555	intracellular protein transport;vesicle-mediated transport
CDS_4974_Unigene_20103_Transcript_58121	intracellular protein transport;vesicle tethering to Golgi
CDS_17890_Unigene_6302_Transcript_29299	intracellular protein transport;vesicle fusion;vesicle docking
CDS_22412_Unigene_77877_Transcript_166527	intracellular protein transport;vesicle docking involved in exocytosis;protein secretion;regulation of exocytosis;Rab protein signal transduction;cellular response to insulin stimulus;Golgi vesicle fusion to target membrane;protein localization to plasma membrane
CDS_22845_Unigene_7937_Transcript_33178	intracellular protein transport;signal transduction
CDS_17076_Unigene_6057_Transcript_28857	intracellular protein transport;retrograde vesicle-mediated transport, Golgi to endoplasmic reticulum
CDS_22754_Unigene_79074_Transcript_168658	intracellular protein transport;regulation of synaptic vesicle priming;synaptic transmission, glutamatergic;SNARE complex disassembly
CDS_22755_Unigene_79075_Transcript_168660	intracellular protein transport;regulation of synaptic vesicle priming;synaptic transmission, glutamatergic;SNARE complex disassembly
CDS_21134_Unigene_73715_Transcript_158875	intracellular protein transport;nervous system development;vesicle-mediated transport;extracellular matrix organization
CDS_12940_Unigene_4749_Transcript_26207	intracellular protein transport;habituation;clathrin-dependent endocytosis
CDS_22640_Unigene_78542_Transcript_167682	intracellular protein transport;endocytosis
CDS_16620_Unigene_59132_Transcript_131548	intracellular protein transport;endocytic recycling;Rab protein signal transduction
CDS_16621_Unigene_59133_Transcript_131554	intracellular protein transport;endocytic recycling;Rab protein signal transduction
CDS_3854_Unigene_16371_Transcript_50919	intracellular protein transport
CDS_3855_Unigene_16372_Transcript_50920	intracellular protein transport
CDS_7216_Unigene_2812_Transcript_20364	intracellular protein transport
CDS_18719_Unigene_65713_Transcript_143995	intracellular protein transport
CDS_18720_Unigene_65714_Transcript_143996	intracellular protein transport
CDS_24188_Unigene_84013_Transcript_177754	intracellular protein transport
CDS_12358_Unigene_45566_Transcript_106182	interstrand cross-link repair
CDS_16452_Unigene_58619_Transcript_130543	interstrand cross-link repair
CDS_20662_Unigene_7217_Transcript_31248	inositol biosynthetic process;phospholipid biosynthetic process
CDS_2426_Unigene_11736_Transcript_41485	inorganic anion transport;anion transmembrane transport
CDS_27873_Unigene_97683_Transcript_202596	innate immune response
CDS_27874_Unigene_97684_Transcript_202597	innate immune response
CDS_4109_Unigene_17250_Transcript_52713	inflammatory response;signal transduction
CDS_4110_Unigene_17251_Transcript_52715	inflammatory response;signal transduction
CDS_12807_Unigene_4695_Transcript_26073	inflammatory response;signal transduction
CDS_14229_Unigene_51657_Transcript_117582	inactivation of MAPK activity;peptidyl-tyrosine dephosphorylation
CDS_14230_Unigene_51658_Transcript_117584	inactivation of MAPK activity;peptidyl-tyrosine dephosphorylation
CDS_14233_Unigene_51660_Transcript_117587	inactivation of MAPK activity;peptidyl-tyrosine dephosphorylation
CDS_14234_Unigene_51661_Transcript_117588	inactivation of MAPK activity;peptidyl-tyrosine dephosphorylation
CDS_14231_Unigene_51659_Transcript_117586	inactivation of MAPK activity;endoderm formation;peptidyl-tyrosine dephosphorylation;regulation of apoptotic process
CDS_10614_Unigene_39731_Transcript_95003	immune system process;regulation of oxidoreductase activity;regulation of protein complex stability
CDS_22689_Unigene_7872_Transcript_32948	immune response;signal transduction
CDS_13075_Unigene_48001_Transcript_110891	immune response;negative regulation of endopeptidase activity
CDS_4147_Unigene_1736_Transcript_14107	I-kappaB kinase/NF-kappaB signaling
CDS_27164_Unigene_9499_Transcript_36605	homophilic cell adhesion via plasma membrane adhesion molecules
CDS_15736_Unigene_5637_Transcript_28044	histone monoubiquitination
CDS_15740_Unigene_5638_Transcript_28045	histone monoubiquitination
CDS_10155_Unigene_38204_Transcript_92181	histone H4 acetylation;embryo development ending in birth or egg hatching;positive regulation of mitotic cell cycle;ubiquitin-dependent protein catabolic process;positive regulation of transcription, DNA-templated;histone ubiquitination;histone deubiquitination
CDS_7242_Unigene_28219_Transcript_73351	histone H2A-K119 monoubiquitination
CDS_16143_Unigene_57699_Transcript_128850	hippo signaling;positive regulation of transcription by RNA polymerase II;negative regulation of nucleic acid-templated transcription
CDS_22125_Unigene_7699_Transcript_32406	heterochromatin organization;sprouting angiogenesis;response to copper ion;negative regulation of stem cell population maintenance;endothelial cell migration;endocytosis;negative regulation of transcription by RNA polymerase II;positive regulation of epithelial to mesenchymal transition;response to hypoxia;endothelial cell proliferation;peptidyl-lysine oxidation;positive regulation of chondrocyte…
CDS_13315_Unigene_4867_Transcript_26501	hemopoiesis;fin regeneration;cellular response to unfolded protein;protein refolding;chaperone cofactor-dependent protein refolding
CDS_15497_Unigene_55704_Transcript_125158	hematopoietic progenitor cell differentiation
CDS_6154_Unigene_24124_Transcript_65692	growth plate cartilage chondrocyte morphogenesis
CDS_3862_Unigene_16416_Transcript_51002	GPI anchor biosynthetic process
CDS_6692_Unigene_26094_Transcript_69315	GPI anchor biosynthetic process
CDS_15488_Unigene_55675_Transcript_125100	Golgi vesicle transport
CDS_17456_Unigene_61746_Transcript_136459	Golgi to endosome transport;endocytic recycling;defense response to bacterium;phagosome maturation
CDS_19864_Unigene_6946_Transcript_30632	Golgi organization;Golgi to plasma membrane protein transport
CDS_8996_Unigene_33955_Transcript_84118	glycyl-tRNA aminoacylation
CDS_8997_Unigene_33956_Transcript_84119	glycyl-tRNA aminoacylation
CDS_18262_Unigene_6423_Transcript_29531	glycosylation
CDS_16070_Unigene_57495_Transcript_128471	glycolytic process
CDS_19191_Unigene_67243_Transcript_146765	glycolytic process
CDS_19193_Unigene_67245_Transcript_146770	glycolytic process
CDS_19194_Unigene_67246_Transcript_146771	glycolytic process
CDS_20140_Unigene_7043_Transcript_30881	glycolytic process
CDS_8833_Unigene_33518_Transcript_83297	glycogen metabolic process;protein dephosphorylation;mitotic nuclear envelope reassembly;cell division
CDS_17571_Unigene_62148_Transcript_137234	glycogen metabolic process;protein dephosphorylation;cell cycle;regulation of cell adhesion;circadian regulation of gene expression;regulation of circadian rhythm;cell division
CDS_23861_Unigene_82795_Transcript_175593	glycogen metabolic process
CDS_23862_Unigene_82796_Transcript_175594	glycogen metabolic process
CDS_23863_Unigene_82797_Transcript_175595	glycogen metabolic process
CDS_21647_Unigene_7545_Transcript_32031	glycogen biosynthetic process
CDS_738_Unigene_103341_Transcript_213120	glycerophospholipid catabolic process;N-acylethanolamine metabolic process
CDS_19643_Unigene_68716_Transcript_149496	glycerol transport
CDS_3409_Unigene_14922_Transcript_48056	glutathione metabolic process;electron transport chain;cell redox homeostasis;cellular oxidant detoxification
CDS_3410_Unigene_14923_Transcript_48057	glutathione metabolic process;electron transport chain;cell redox homeostasis;cellular oxidant detoxification
CDS_16594_Unigene_59034_Transcript_131365	glutathione catabolic process
CDS_7713_Unigene_29804_Transcript_76467	glutamine metabolic process;'de novo' CTP biosynthetic process
CDS_7715_Unigene_29806_Transcript_76470	glutamine metabolic process;'de novo' CTP biosynthetic process
CDS_15877_Unigene_5688_Transcript_28136	glutamine biosynthetic process
CDS_10069_Unigene_37815_Transcript_91420	glucosylceramide catabolic process
CDS_18790_Unigene_65932_Transcript_144391	glucose metabolic process;glycolytic process;oxidation-reduction process
CDS_18792_Unigene_65935_Transcript_144397	glucose metabolic process;glycolytic process;oxidation-reduction process
CDS_18794_Unigene_65941_Transcript_144407	glucose metabolic process;glycolytic process;oxidation-reduction process
CDS_27681_Unigene_9701_Transcript_37037	gluconeogenesis;glycolytic process;positive regulation of oxidative phosphorylation
CDS_21162_Unigene_73828_Transcript_159080	generation of catalytic spliceosome for second transesterification step;mRNA 3'-splice site recognition
CDS_20051_Unigene_7015_Transcript_30813	galactose catabolic process via UDP-galactose
CDS_20056_Unigene_7016_Transcript_30814	galactose catabolic process via UDP-galactose
CDS_13009_Unigene_47709_Transcript_110343	G2/M transition of mitotic cell cycle;protein demethylation;negative regulation of phosphoprotein phosphatase activity
CDS_2135_Unigene_109563_Transcript_237786	G protein-coupled receptor signaling pathway
CDS_14926_Unigene_53883_Transcript_121618	G protein-coupled receptor signaling pathway
CDS_24071_Unigene_834_Transcript_6858	G protein-coupled receptor signaling pathway
CDS_26240_Unigene_91471_Transcript_191252	G protein-coupled receptor signaling pathway
CDS_4393_Unigene_18106_Transcript_54280	fructose metabolic process;fructose 2,6-bisphosphate metabolic process;dephosphorylation;carbohydrate phosphorylation
CDS_17438_Unigene_61720_Transcript_136412	fructose metabolic process;carbohydrate phosphorylation
CDS_13692_Unigene_49918_Transcript_114404	formation of translation preinitiation complex;formation of cytoplasmic translation initiation complex;regulation of catalytic activity
CDS_19976_Unigene_69914_Transcript_151699	formation of cytoplasmic translation initiation complex;cap-dependent translational initiation
CDS_17096_Unigene_60634_Transcript_134382	formation of cytoplasmic translation initiation complex
CDS_24532_Unigene_8526_Transcript_34438	formation of cytoplasmic translation initiation complex
CDS_27330_Unigene_9561_Transcript_36735	formation of cytoplasmic translation initiation complex
CDS_27709_Unigene_97120_Transcript_201482	formation of cytoplasmic translation initiation complex
CDS_9393_Unigene_35362_Transcript_86783	flagellated sperm motility;cellular protein localization
CDS_12062_Unigene_44475_Transcript_104086	fatty acid biosynthetic process
CDS_14702_Unigene_53179_Transcript_120260	fatty acid biosynthetic process
CDS_14704_Unigene_53180_Transcript_120261	fatty acid biosynthetic process
CDS_19169_Unigene_6718_Transcript_30145	fatty acid beta-oxidation
CDS_15229_Unigene_5491_Transcript_27753	fat cell differentiation
CDS_4450_Unigene_18378_Transcript_54779	exocytosis
CDS_16897_Unigene_59955_Transcript_133102	exit from mitosis;regulation of phosphoprotein phosphatase activity;cell division;peptidyl-serine dephosphorylation
CDS_22608_Unigene_78450_Transcript_167523	ethanol oxidation;retinol metabolic process;retinoic acid metabolic process
CDS_10800_Unigene_40273_Transcript_96037	establishment or maintenance of cell polarity
CDS_10682_Unigene_39912_Transcript_95341	establishment of mitotic spindle orientation;mitotic metaphase plate congression;protein localization to kinetochore
CDS_25424_Unigene_8846_Transcript_35160	endosome organization;central nervous system neuron axonogenesis;anterograde axonal transport;cytokinetic process;mitotic cytokinesis;exit from mitosis;mitotic spindle disassembly;positive regulation of microtubule depolymerization;membrane fission;protein homooligomerization;positive regulation of axon extension;reactive oxygen species metabolic process;endoplasmic reticulum to Golgi vesicle-med…
CDS_18460_Unigene_64884_Transcript_142448	endoplasmic reticulum unfolded protein response;positive regulation of transcription by RNA polymerase II
CDS_18463_Unigene_64887_Transcript_142454	endoplasmic reticulum unfolded protein response;positive regulation of transcription by RNA polymerase II
CDS_18464_Unigene_64888_Transcript_142457	endoplasmic reticulum unfolded protein response;positive regulation of transcription by RNA polymerase II
CDS_18465_Unigene_64889_Transcript_142458	endoplasmic reticulum unfolded protein response;positive regulation of transcription by RNA polymerase II
CDS_25140_Unigene_87374_Transcript_183817	endoplasmic reticulum tubular network organization
CDS_8578_Unigene_32591_Transcript_81590	endoplasmic reticulum to Golgi vesicle-mediated transport
CDS_15500_Unigene_55718_Transcript_125192	endoplasmic reticulum to Golgi vesicle-mediated transport
CDS_21667_Unigene_75532_Transcript_162241	endoplasmic reticulum to Golgi vesicle-mediated transport
CDS_21668_Unigene_75534_Transcript_162247	endoplasmic reticulum to Golgi vesicle-mediated transport
CDS_24371_Unigene_84609_Transcript_178815	endoplasmic reticulum to Golgi vesicle-mediated transport
CDS_24372_Unigene_84610_Transcript_178816	endoplasmic reticulum to Golgi vesicle-mediated transport
CDS_12270_Unigene_45171_Transcript_105407	endocytosis;oxidation-reduction process
CDS_12271_Unigene_45172_Transcript_105413	endocytosis;oxidation-reduction process
CDS_12272_Unigene_45173_Transcript_105416	endocytosis;oxidation-reduction process
CDS_9073_Unigene_34244_Transcript_84698	endocytosis;autophagy;regulation of cytokinesis
CDS_9074_Unigene_34245_Transcript_84699	endocytosis;autophagy;regulation of cytokinesis
CDS_375_Unigene_10163_Transcript_37968	endocytosis
CDS_380_Unigene_10165_Transcript_37971	endocytosis
CDS_784_Unigene_103567_Transcript_213505	endocytic recycling;regulation of intracellular protein transport;late endosome to Golgi transport
CDS_23276_Unigene_80845_Transcript_171989	endocytic recycling
CDS_8721_Unigene_33158_Transcript_82649	electron transport chain;cell redox homeostasis
CDS_5169_Unigene_2086_Transcript_16122	electron transport chain
CDS_24375_Unigene_84617_Transcript_178826	double-strand break repair via break-induced replication;regulation of DNA-dependent DNA replication initiation;pre-replicative complex assembly involved in nuclear cell cycle DNA replication;DNA unwinding involved in DNA replication
CDS_12965_Unigene_4758_Transcript_26230	double-strand break repair via break-induced replication;DNA-dependent DNA replication;DNA duplex unwinding
CDS_25736_Unigene_89665_Transcript_188004	DNA-templated transcription, initiation;translational initiation
CDS_19601_Unigene_68566_Transcript_149244	DNA-templated transcription, initiation
CDS_4220_Unigene_1756_Transcript_14198	DNA-dependent DNA replication;DNA biosynthetic process
CDS_19619_Unigene_68648_Transcript_149383	DNA replication-dependent nucleosome assembly;CENP-A containing nucleosome assembly
CDS_12730_Unigene_46739_Transcript_108457	DNA replication;DNA repair;DNA recombination
CDS_17521_Unigene_62000_Transcript_136924	DNA replication, synthesis of RNA primer
CDS_11518_Unigene_42640_Transcript_100627	DNA replication initiation;cell cycle;DNA duplex unwinding
CDS_5702_Unigene_22611_Transcript_62915	DNA replication
CDS_14179_Unigene_51499_Transcript_117319	DNA replication
CDS_26768_Unigene_93471_Transcript_194841	DNA replication
CDS_26769_Unigene_93473_Transcript_194843	DNA replication
CDS_1942_Unigene_108592_Transcript_225521	DNA repair;translation;erythrocyte differentiation;chordate embryonic development;positive regulation of apoptotic signaling pathway
CDS_3771_Unigene_16064_Transcript_50291	DNA repair;regulation of transcription by RNA polymerase II;histone acetylation
CDS_26395_Unigene_92056_Transcript_192330	DNA repair;nucleic acid phosphodiester bond hydrolysis
CDS_26396_Unigene_92057_Transcript_192331	DNA repair;nucleic acid phosphodiester bond hydrolysis
CDS_10158_Unigene_38210_Transcript_92195	DNA repair;DNA recombination;nucleic acid phosphodiester bond hydrolysis
CDS_15944_Unigene_57086_Transcript_127733	DNA repair
CDS_19381_Unigene_67892_Transcript_147992	DNA repair
CDS_22827_Unigene_79322_Transcript_169136	DNA recombination;chromatin remodeling;positive regulation of innate immune response;positive regulation of transcription by RNA polymerase II
CDS_22828_Unigene_79323_Transcript_169138	DNA recombination;chromatin remodeling;positive regulation of innate immune response;positive regulation of transcription by RNA polymerase II
CDS_4076_Unigene_17131_Transcript_52494	DNA metabolic process;cellular lipid metabolic process;organonitrogen compound metabolic process
CDS_6466_Unigene_25247_Transcript_67750	DNA metabolic process
CDS_6467_Unigene_25248_Transcript_67751	DNA metabolic process
CDS_6468_Unigene_25250_Transcript_67756	DNA metabolic process
CDS_6469_Unigene_25251_Transcript_67759	DNA metabolic process
CDS_9130_Unigene_34438_Transcript_85060	DNA metabolic process
CDS_22654_Unigene_78585_Transcript_167769	DNA metabolic process
CDS_26409_Unigene_92111_Transcript_192424	DNA metabolic process
CDS_28174_Unigene_98969_Transcript_204998	DNA metabolic process
CDS_1721_Unigene_107596_Transcript_221093	DNA integration
CDS_9460_Unigene_35603_Transcript_87231	dephosphorylation
CDS_12817_Unigene_46987_Transcript_109014	dephosphorylation
CDS_19231_Unigene_6738_Transcript_30184	defense response;tachykinin receptor signaling pathway;neuropeptide signaling pathway
CDS_19233_Unigene_6740_Transcript_30186	defense response;tachykinin receptor signaling pathway;neuropeptide signaling pathway
CDS_27533_Unigene_96404_Transcript_200186	defense response;response to oxidative stress;oxidation-reduction process;cellular oxidant detoxification
CDS_11324_Unigene_41963_Transcript_99269	defense response
CDS_11325_Unigene_41964_Transcript_99270	defense response
CDS_11326_Unigene_41965_Transcript_99271	defense response
CDS_11327_Unigene_41966_Transcript_99273	defense response
CDS_18282_Unigene_6431_Transcript_29558	cytoskeleton-dependent cytokinesis
CDS_240_Unigene_10098_Transcript_37836	cytoskeleton organization;microtubule-based process
CDS_244_Unigene_10099_Transcript_37837	cytoskeleton organization;microtubule-based process
CDS_24733_Unigene_85893_Transcript_181130	cytoskeleton organization;microtubule-based process
CDS_24735_Unigene_85895_Transcript_181135	cytoskeleton organization;microtubule-based process
CDS_24737_Unigene_85902_Transcript_181143	cytoskeleton organization;microtubule-based process
CDS_26350_Unigene_91844_Transcript_191938	cytoskeleton organization;microtubule-based process
CDS_26351_Unigene_91845_Transcript_191939	cytoskeleton organization;microtubule-based process
CDS_3760_Unigene_16046_Transcript_50242	cytoskeleton organization
CDS_22337_Unigene_77668_Transcript_166172	cytoskeleton organization
CDS_22338_Unigene_77669_Transcript_166173	cytoskeleton organization
CDS_19905_Unigene_69619_Transcript_151139	cytoskeletal anchoring at plasma membrane;cell adhesion
CDS_11375_Unigene_42110_Transcript_99548	cytoskeletal anchoring at nuclear membrane
CDS_14635_Unigene_53000_Transcript_119943	cytoplasmic translational initiation;pronephric glomerulus development
CDS_14640_Unigene_53005_Transcript_119949	cytoplasmic translational initiation;pronephric glomerulus development
CDS_10771_Unigene_40192_Transcript_95840	cytoplasmic translational initiation
CDS_2014_Unigene_109008_Transcript_231427	cytoplasmic translation
CDS_9456_Unigene_3559_Transcript_23267	cytoplasmic translation
CDS_12336_Unigene_45477_Transcript_106014	cytoplasmic translation
CDS_13478_Unigene_49184_Transcript_113107	cytoplasmic translation
CDS_6542_Unigene_25517_Transcript_68297	cysteine biosynthetic process from serine;cysteine biosynthetic process via cystathionine
CDS_6543_Unigene_25518_Transcript_68299	cysteine biosynthetic process from serine;cysteine biosynthetic process via cystathionine
CDS_6544_Unigene_25519_Transcript_68300	cysteine biosynthetic process from serine;cysteine biosynthetic process via cystathionine
CDS_25941_Unigene_90425_Transcript_189417	copper ion homeostasis
CDS_25943_Unigene_90427_Transcript_189421	copper ion homeostasis
CDS_6595_Unigene_25696_Transcript_68586	cobalamin metabolic process
CDS_6596_Unigene_25697_Transcript_68587	cobalamin metabolic process
CDS_6597_Unigene_25698_Transcript_68588	cobalamin metabolic process
CDS_13507_Unigene_49314_Transcript_113345	clathrin-dependent synaptic vesicle endocytosis
CDS_13508_Unigene_49315_Transcript_113346	clathrin-dependent synaptic vesicle endocytosis
CDS_11760_Unigene_4338_Transcript_25289	chromosome segregation;protein phosphorylation;cell division;negative regulation of transcription, DNA-templated;vasculature development;negative regulation of cysteine-type endopeptidase activity involved in apoptotic process;mitotic spindle assembly
CDS_43_Unigene_100192_Transcript_207269	chromosome segregation;cell division
CDS_19920_Unigene_69710_Transcript_151317	chromosome organization
CDS_19921_Unigene_69711_Transcript_151318	chromosome organization
CDS_15842_Unigene_56777_Transcript_127165	chromatin silencing
CDS_15843_Unigene_56778_Transcript_127166	chromatin silencing
CDS_11864_Unigene_4370_Transcript_25389	chromatin remodeling;cellular response to DNA damage stimulus;positive regulation of cell population proliferation;positive regulation of cell migration;positive regulation of microtubule polymerization;actin cytoskeleton reorganization;positive regulation of peptidyl-serine phosphorylation;positive regulation of intracellular estrogen receptor signaling pathway;wound healing;positive regulation …
CDS_11987_Unigene_4422_Transcript_25500	chromatin remodeling
CDS_14389_Unigene_52209_Transcript_118499	chromatin remodeling
CDS_14391_Unigene_52210_Transcript_118500	chromatin remodeling
CDS_14392_Unigene_52211_Transcript_118501	chromatin remodeling
CDS_16651_Unigene_5923_Transcript_28621	chromatin assembly or disassembly
CDS_16657_Unigene_5924_Transcript_28622	chromatin assembly or disassembly
CDS_22240_Unigene_77338_Transcript_165577	chondrocyte development;positive regulation of vascular endothelial growth factor production;esophagus smooth muscle contraction;positive regulation of Wnt signaling pathway;heparan sulfate proteoglycan metabolic process;glomerular basement membrane development;glial cell-derived neurotrophic factor receptor signaling pathway;negative regulation of fibroblast growth factor receptor signaling path…
CDS_22242_Unigene_77340_Transcript_165593	chondrocyte development;positive regulation of vascular endothelial growth factor production;esophagus smooth muscle contraction;positive regulation of Wnt signaling pathway;heparan sulfate proteoglycan metabolic process;glomerular basement membrane development;glial cell-derived neurotrophic factor receptor signaling pathway;negative regulation of fibroblast growth factor receptor signaling path…
CDS_22243_Unigene_77341_Transcript_165595	chondrocyte development;positive regulation of vascular endothelial growth factor production;esophagus smooth muscle contraction;positive regulation of Wnt signaling pathway;heparan sulfate proteoglycan metabolic process;glomerular basement membrane development;glial cell-derived neurotrophic factor receptor signaling pathway;negative regulation of fibroblast growth factor receptor signaling path…
CDS_13033_Unigene_4778_Transcript_26282	cholesterol metabolic process
CDS_10342_Unigene_3888_Transcript_24312	cholesterol catabolic process;oxidation-reduction process
CDS_20633_Unigene_72093_Transcript_155808	chloride transmembrane transport;proton transmembrane transport
CDS_16435_Unigene_5856_Transcript_28461	chloride transmembrane transport
CDS_16707_Unigene_59389_Transcript_132041	chaperone-mediated protein transport
CDS_16243_Unigene_5800_Transcript_28357	chaperone-mediated protein complex assembly
CDS_2930_Unigene_13364_Transcript_44922	cGMP biosynthetic process;protein phosphorylation;intracellular signal transduction
CDS_2931_Unigene_13366_Transcript_44925	cGMP biosynthetic process;protein phosphorylation;intracellular signal transduction
CDS_5697_Unigene_22601_Transcript_62899	cellular sodium ion homeostasis;establishment or maintenance of transmembrane electrochemical gradient;cellular potassium ion homeostasis;sodium ion export across plasma membrane;proton transmembrane transport;potassium ion import across plasma membrane
CDS_5693_Unigene_22597_Transcript_62894	cellular sodium ion homeostasis;establishment or maintenance of transmembrane electrochemical gradient;cellular potassium ion homeostasis;sodium ion export across plasma membrane;membrane repolarization;potassium ion import across plasma membrane
CDS_5694_Unigene_22598_Transcript_62895	cellular sodium ion homeostasis;establishment or maintenance of transmembrane electrochemical gradient;cellular potassium ion homeostasis;sodium ion export across plasma membrane;membrane repolarization;potassium ion import across plasma membrane
CDS_19593_Unigene_68530_Transcript_149186	cellular response to starvation;regulation of autophagy;positive regulation of TOR signaling;cellular response to amino acid stimulus
CDS_19594_Unigene_68531_Transcript_149187	cellular response to starvation;regulation of autophagy;positive regulation of TOR signaling;cellular response to amino acid stimulus
CDS_14830_Unigene_53592_Transcript_121042	cellular response to hydrogen peroxide
CDS_8204_Unigene_31402_Transcript_79367	cellular response to heat;positive regulation of insulin secretion involved in cellular response to glucose stimulus;chloride transmembrane transport
CDS_6350_Unigene_24760_Transcript_66849	cellular process
CDS_11635_Unigene_43046_Transcript_101404	cellular process
CDS_20542_Unigene_7170_Transcript_31165	cellular process
CDS_20723_Unigene_72370_Transcript_156350	cellular process
CDS_4790_Unigene_19511_Transcript_57041	cellular metabolic process
CDS_4860_Unigene_19772_Transcript_57514	cellular magnesium ion homeostasis;calcium-dependent cell-matrix adhesion;actomyosin structure organization;protein autophosphorylation;protein tetramerization;necroptotic process;calcium ion transmembrane transport
CDS_2756_Unigene_12780_Transcript_43685	cellular localization
CDS_2757_Unigene_12781_Transcript_43687	cellular localization
CDS_2761_Unigene_12789_Transcript_43708	cellular localization
CDS_28130_Unigene_98793_Transcript_204686	cellular component organization
CDS_20159_Unigene_7047_Transcript_30887	cellular amino acid metabolic process;biosynthetic process
CDS_25357_Unigene_88201_Transcript_185347	cellular amino acid metabolic process;biosynthetic process
CDS_7829_Unigene_3010_Transcript_21307	cell redox homeostasis;oxidation-reduction process;cellular oxidant detoxification
CDS_18535_Unigene_6507_Transcript_29721	cell redox homeostasis;oxidation-reduction process;cellular oxidant detoxification
CDS_24534_Unigene_85272_Transcript_180005	cell redox homeostasis
CDS_15148_Unigene_54627_Transcript_123069	cell morphogenesis
CDS_10419_Unigene_39129_Transcript_93910	cell division;regulation of mitotic cell cycle spindle assembly checkpoint
CDS_8376_Unigene_3192_Transcript_21903	cell cycle;regulation of growth
CDS_8492_Unigene_3229_Transcript_22012	cell cycle;negative regulation of phosphoprotein phosphatase activity;cell division
CDS_23684_Unigene_82275_Transcript_174661	cell cycle;microtubule severing;cell division
CDS_26697_Unigene_93178_Transcript_194306	cell cycle;gamete generation
CDS_22332_Unigene_7763_Transcript_32562	cell cycle;cell division
CDS_22333_Unigene_7764_Transcript_32566	cell cycle;cell division
CDS_28424_Unigene_99982_Transcript_206883	cell cycle;anaphase-promoting complex-dependent catabolic process;cell division
CDS_2475_Unigene_11896_Transcript_41789	CDP-diacylglycerol biosynthetic process
CDS_12070_Unigene_44490_Transcript_104119	cation transmembrane transport
CDS_10_Unigene_100076_Transcript_207052	catecholamine metabolic process;methylation;neurotransmitter catabolic process
CDS_23066_Unigene_80133_Transcript_170556	catecholamine metabolic process;methylation;neurotransmitter catabolic process
CDS_23067_Unigene_80134_Transcript_170557	catecholamine metabolic process;methylation;neurotransmitter catabolic process
CDS_23068_Unigene_80136_Transcript_170559	catecholamine metabolic process;methylation;neurotransmitter catabolic process
CDS_16538_Unigene_58884_Transcript_131056	cartilage development
CDS_16455_Unigene_58625_Transcript_130553	carnosine biosynthetic process
CDS_16458_Unigene_58628_Transcript_130557	carnosine biosynthetic process
CDS_20457_Unigene_71392_Transcript_154486	cardiolipin biosynthetic process
CDS_3866_Unigene_16426_Transcript_51028	carbohydrate transport;transmembrane transport
CDS_26280_Unigene_9159_Transcript_35904	carbohydrate transport;transmembrane transport
CDS_3_Unigene_100065_Transcript_207037	carbohydrate metabolic process;dephosphorylation
CDS_8256_Unigene_31558_Transcript_79626	carbohydrate metabolic process;dephosphorylation
CDS_8258_Unigene_31561_Transcript_79630	carbohydrate metabolic process;dephosphorylation
CDS_8259_Unigene_31562_Transcript_79631	carbohydrate metabolic process;dephosphorylation
CDS_6112_Unigene_23978_Transcript_65387	carbohydrate metabolic process
CDS_6113_Unigene_23979_Transcript_65388	carbohydrate metabolic process
CDS_11738_Unigene_4334_Transcript_25275	carbohydrate metabolic process
CDS_19918_Unigene_6969_Transcript_30704	carbohydrate metabolic process
CDS_13432_Unigene_49050_Transcript_112847	calcium-mediated signaling
CDS_13433_Unigene_49052_Transcript_112850	calcium-mediated signaling
CDS_2579_Unigene_12226_Transcript_42482	calcium ion transmembrane transport
CDS_23887_Unigene_8285_Transcript_33924	calcium ion transmembrane transport
CDS_26316_Unigene_91721_Transcript_191732	calcium ion transmembrane transport
CDS_5668_Unigene_22484_Transcript_62674	branched-chain amino acid catabolic process;oxidation-reduction process
CDS_24493_Unigene_85078_Transcript_179659	blood coagulation;negative regulation of endopeptidase activity
CDS_4983_Unigene_20133_Transcript_58174	biosynthetic process
CDS_11755_Unigene_43383_Transcript_102079	biosynthetic process
CDS_24494_Unigene_85079_Transcript_179660	biological regulation
CDS_10554_Unigene_39587_Transcript_94736	bicellular tight junction assembly;establishment of epithelial cell polarity
CDS_24294_Unigene_84368_Transcript_178383	barbed-end actin filament capping
CDS_24295_Unigene_84369_Transcript_178385	barbed-end actin filament capping
CDS_24296_Unigene_84370_Transcript_178387	barbed-end actin filament capping
CDS_19778_Unigene_6920_Transcript_30574	axon guidance;osteoclast differentiation;bone remodeling;ephrin receptor signaling pathway
CDS_15960_Unigene_57130_Transcript_127816	axon choice point recognition;axon regeneration;regulation of growth;tissue regeneration
CDS_26054_Unigene_90821_Transcript_190113	autophagy of mitochondrion;protein lipidation;protein localization to phagophore assembly site;autophagy of nucleus
CDS_5799_Unigene_22970_Transcript_63566	autophagy
CDS_13601_Unigene_49600_Transcript_113873	autophagy
CDS_15484_Unigene_5564_Transcript_27905	autophagy
CDS_24780_Unigene_86047_Transcript_181410	autophagy
CDS_24781_Unigene_86048_Transcript_181411	autophagy
CDS_24783_Unigene_86050_Transcript_181413	autophagy
CDS_24784_Unigene_86051_Transcript_181414	autophagy
CDS_7793_Unigene_30005_Transcript_76826	autophagosome assembly;intracellular protein transport;Rab protein signal transduction
CDS_26052_Unigene_90819_Transcript_190111	autophagosome assembly;cellular response to starvation
CDS_26053_Unigene_90820_Transcript_190112	autophagosome assembly;cellular response to starvation
CDS_6336_Unigene_24734_Transcript_66803	ATP-dependent chromatin remodeling;negative regulation of transcription, DNA-templated
CDS_1398_Unigene_106126_Transcript_218285	ATP synthesis coupled proton transport
CDS_3170_Unigene_14145_Transcript_46536	ATP synthesis coupled proton transport
CDS_3171_Unigene_14146_Transcript_46545	ATP synthesis coupled proton transport
CDS_3998_Unigene_16895_Transcript_52031	ATP synthesis coupled proton transport
CDS_6970_Unigene_27071_Transcript_71173	ATP synthesis coupled proton transport
CDS_18220_Unigene_64149_Transcript_141037	ATP synthesis coupled proton transport
CDS_22869_Unigene_79469_Transcript_169378	ATP synthesis coupled proton transport
CDS_15300_Unigene_5512_Transcript_27791	ATP metabolic process;proton transmembrane transport
CDS_4884_Unigene_1985_Transcript_15629	Arp2/3 complex-mediated actin nucleation
CDS_7494_Unigene_29090_Transcript_75073	Arp2/3 complex-mediated actin nucleation
CDS_7495_Unigene_29091_Transcript_75075	Arp2/3 complex-mediated actin nucleation
CDS_9977_Unigene_37497_Transcript_90806	Arp2/3 complex-mediated actin nucleation
CDS_12106_Unigene_44610_Transcript_104369	Arp2/3 complex-mediated actin nucleation
CDS_12920_Unigene_47426_Transcript_109805	Arp2/3 complex-mediated actin nucleation
CDS_12921_Unigene_47427_Transcript_109806	Arp2/3 complex-mediated actin nucleation
CDS_19744_Unigene_69092_Transcript_150185	Arp2/3 complex-mediated actin nucleation
CDS_10218_Unigene_38476_Transcript_92672	aromatic compound catabolic process
CDS_15147_Unigene_54625_Transcript_123061	apoptotic process;negative regulation of transcription, DNA-templated;positive regulation of response to DNA damage stimulus
CDS_15948_Unigene_57106_Transcript_127772	apoptotic process
CDS_15949_Unigene_57107_Transcript_127773	apoptotic process
CDS_18747_Unigene_65791_Transcript_144131	anterior/posterior pattern specification;prechordal plate formation;lens development in camera-type eye;negative regulation of transcription by RNA polymerase II;Notch signaling pathway;negative regulation of skeletal muscle tissue development;negative regulation of apoptotic process;floor plate development;neural crest formation;regulation of neurogenesis
CDS_8073_Unigene_30924_Transcript_78522	angiogenesis;negative regulation of apoptotic process
CDS_96_Unigene_10048_Transcript_37728	angiogenesis;intracellular signal transduction;regulation of growth
CDS_99_Unigene_10049_Transcript_37730	angiogenesis;intracellular signal transduction;regulation of growth
CDS_16928_Unigene_60062_Transcript_133321	alanyl-tRNA aminoacylation
CDS_16931_Unigene_60065_Transcript_133326	alanyl-tRNA aminoacylation
CDS_24398_Unigene_8473_Transcript_34326	alanyl-tRNA aminoacylation
CDS_6192_Unigene_24261_Transcript_65943	adenylate cyclase-modulating G protein-coupled receptor signaling pathway
CDS_10989_Unigene_40881_Transcript_97211	adenylate cyclase-modulating G protein-coupled receptor signaling pathway
CDS_6464_Unigene_25237_Transcript_67731	adenosine receptor signaling pathway;adenylate cyclase-inhibiting G protein-coupled receptor signaling pathway;gamma-aminobutyric acid signaling pathway
CDS_13505_Unigene_49304_Transcript_113327	acyl-CoA metabolic process
CDS_10870_Unigene_40500_Transcript_96475	actomyosin contractile ring assembly;Rho protein signal transduction;septin ring organization;negative regulation of GTPase activity;protein localization to mitotic actomyosin contractile ring
CDS_10871_Unigene_40501_Transcript_96476	actomyosin contractile ring assembly;Rho protein signal transduction;septin ring organization;negative regulation of GTPase activity;protein localization to mitotic actomyosin contractile ring
CDS_10874_Unigene_40505_Transcript_96489	actomyosin contractile ring assembly;Rho protein signal transduction;septin ring organization;negative regulation of GTPase activity;protein localization to mitotic actomyosin contractile ring
CDS_28026_Unigene_98414_Transcript_203959	actin nucleation;actin filament severing;barbed-end actin filament capping
CDS_14196_Unigene_51568_Transcript_117440	actin filament severing
CDS_18276_Unigene_64299_Transcript_141340	actin filament depolymerization
CDS_1874_Unigene_108357_Transcript_222493	actin cytoskeleton organization;cell differentiation
CDS_26579_Unigene_92777_Transcript_193587	7-methylguanosine mRNA capping;RNA 5'-cap (guanine-N7)-methylation
CDS_26580_Unigene_92778_Transcript_193589	7-methylguanosine mRNA capping;RNA 5'-cap (guanine-N7)-methylation
CDS_18090_Unigene_63677_Transcript_140154	7-methylguanosine mRNA capping;peptidyl-tyrosine dephosphorylation;polynucleotide 5' dephosphorylation
CDS_17403_Unigene_61621_Transcript_136239	5-phosphoribose 1-diphosphate biosynthetic process;purine nucleotide biosynthetic process;nucleoside metabolic process;ribonucleoside monophosphate biosynthetic process
CDS_17101_Unigene_6065_Transcript_28869	3'-phospho-5'-adenylyl sulfate transmembrane transport
CDS_20161_Unigene_7048_Transcript_30888	2-oxoglutarate metabolic process;aspartate catabolic process;glutamate metabolic process;biosynthetic process;L-kynurenine metabolic process

## Sheet: Group1 Cellular Component
Sequence Name	Cellular Component
CDS_24693_Unigene_85762_Transcript_180901	voltage-gated potassium channel complex
CDS_2579_Unigene_12226_Transcript_42482	voltage-gated calcium channel complex
CDS_22335_Unigene_7765_Transcript_32567	voltage-gated calcium channel complex
CDS_22339_Unigene_7766_Transcript_32568	voltage-gated calcium channel complex
CDS_10210_Unigene_3843_Transcript_24206	VCB complex;elongin complex
CDS_10214_Unigene_3844_Transcript_24207	VCB complex;elongin complex
CDS_22754_Unigene_79074_Transcript_168658	vacuolar membrane;synapse;synaptobrevin 2-SNAP-25-syntaxin-1a complex
CDS_22755_Unigene_79075_Transcript_168660	vacuolar membrane;synapse;synaptobrevin 2-SNAP-25-syntaxin-1a complex
CDS_17167_Unigene_60861_Transcript_134813	ubiquitin ligase complex;nucleus;cytoplasm
CDS_5780_Unigene_22914_Transcript_63450	ubiquitin ligase complex;nucleoplasm;cytosol
CDS_4143_Unigene_17344_Transcript_52932	ubiquitin ligase complex;cytoplasm
CDS_23774_Unigene_82540_Transcript_175093	ubiquitin ligase complex;cytoplasm
CDS_8400_Unigene_31997_Transcript_80418	ubiquitin ligase complex
CDS_8401_Unigene_31998_Transcript_80419	ubiquitin ligase complex
CDS_8402_Unigene_31999_Transcript_80420	ubiquitin ligase complex
CDS_28344_Unigene_99636_Transcript_206267	U5 snRNP;U4/U6 x U5 tri-snRNP complex
CDS_17037_Unigene_6043_Transcript_28827	U5 snRNP;U1 snRNP;U2 snRNP;U4/U6 x U5 tri-snRNP complex;precatalytic spliceosome;catalytic step 2 spliceosome
CDS_284_Unigene_101195_Transcript_209260	U4atac snRNP;nucleolus;U4/U6 x U5 tri-snRNP complex;U2-type precatalytic spliceosome
CDS_968_Unigene_104346_Transcript_214909	U2-type spliceosomal complex;U2 snRNP;U12-type spliceosomal complex;precatalytic spliceosome;catalytic step 2 spliceosome
CDS_7356_Unigene_2859_Transcript_20676	U2-type spliceosomal complex
CDS_11044_Unigene_4106_Transcript_24737	U2-type precatalytic spliceosome
CDS_3123_Unigene_1395_Transcript_11901	U1 snRNP
CDS_18327_Unigene_64478_Transcript_141675	U1 snRNP
CDS_3958_Unigene_16768_Transcript_51775	troponin complex
CDS_3959_Unigene_16773_Transcript_51783	troponin complex
CDS_4011_Unigene_16926_Transcript_52083	troponin complex
CDS_4012_Unigene_16927_Transcript_52084	troponin complex
CDS_13153_Unigene_48218_Transcript_111310	troponin complex
CDS_25227_Unigene_87725_Transcript_184494	troponin complex
CDS_25229_Unigene_87728_Transcript_184497	troponin complex
CDS_25230_Unigene_87729_Transcript_184498	troponin complex
CDS_17456_Unigene_61746_Transcript_136459	trans-Golgi network;cytosol;phagocytic vesicle;recycling endosome
CDS_19458_Unigene_6810_Transcript_30327	trans-Golgi network
CDS_27317_Unigene_95594_Transcript_198735	transcription factor TFIIK complex
CDS_27318_Unigene_95596_Transcript_198737	transcription factor TFIIK complex
CDS_22376_Unigene_7779_Transcript_32596	transcription factor TFIIIC complex
CDS_8297_Unigene_31668_Transcript_79826	transcription factor TFIIH holo complex;transcription factor TFIID complex
CDS_2437_Unigene_11781_Transcript_41571	transcription factor TFIIE complex
CDS_13452_Unigene_4909_Transcript_26586	transcription factor TFIIA complex
CDS_17945_Unigene_63246_Transcript_139385	transcription factor TFIIA complex
CDS_17946_Unigene_63247_Transcript_139386	transcription factor TFIIA complex
CDS_6578_Unigene_25642_Transcript_68516	transcription factor complex;nucleus
CDS_21204_Unigene_74010_Transcript_159393	transcription factor complex
CDS_926_Unigene_104194_Transcript_214635	transcription elongation factor complex
CDS_8816_Unigene_33471_Transcript_83211	TIM23 mitochondrial import inner membrane translocase complex
CDS_8817_Unigene_33472_Transcript_83212	TIM23 mitochondrial import inner membrane translocase complex
CDS_21787_Unigene_75890_Transcript_162883	TIM22 mitochondrial import inner membrane insertion complex
CDS_26968_Unigene_94197_Transcript_196228	synaptic vesicle membrane;neuromuscular junction
CDS_26969_Unigene_94198_Transcript_196229	synaptic vesicle membrane;neuromuscular junction
CDS_5333_Unigene_21432_Transcript_60684	Swr1 complex;NuA4 histone acetyltransferase complex
CDS_6336_Unigene_24734_Transcript_66803	SWI/SNF complex
CDS_8279_Unigene_3159_Transcript_21784	spliceosomal complex;U2AF
CDS_11483_Unigene_42508_Transcript_100361	spliceosomal complex
CDS_12369_Unigene_45593_Transcript_106225	spliceosomal complex
CDS_22854_Unigene_7939_Transcript_33182	spliceosomal complex
CDS_25116_Unigene_87269_Transcript_183622	spliceosomal complex
CDS_5476_Unigene_21899_Transcript_61564	spindle pole;cytoplasm;microtubule organizing center;microtubule
CDS_23684_Unigene_82275_Transcript_174661	spindle pole;cytoplasm;centrosome;microtubule;katanin complex
CDS_10682_Unigene_39912_Transcript_95341	spindle pole;condensed chromosome outer kinetochore;nucleus
CDS_26572_Unigene_92750_Transcript_193528	spindle pole;cell;cytosol;calcineurin complex;Z disc;cell junction;sarcolemma;dendritic spine
CDS_19381_Unigene_67892_Transcript_147992	SOSS complex
CDS_27199_Unigene_9515_Transcript_36645	sodium:potassium-exchanging ATPase complex
CDS_27203_Unigene_9516_Transcript_36647	sodium:potassium-exchanging ATPase complex
CDS_27211_Unigene_9519_Transcript_36650	sodium:potassium-exchanging ATPase complex
CDS_27213_Unigene_9520_Transcript_36651	sodium:potassium-exchanging ATPase complex
CDS_27214_Unigene_9521_Transcript_36652	sodium:potassium-exchanging ATPase complex
CDS_5535_Unigene_2202_Transcript_16773	SMN-Sm protein complex
CDS_13540_Unigene_49401_Transcript_113526	small-subunit processome
CDS_3932_Unigene_16669_Transcript_51580	small ribosomal subunit
CDS_13212_Unigene_48364_Transcript_111580	small ribosomal subunit
CDS_25380_Unigene_8829_Transcript_35121	small ribosomal subunit
CDS_25386_Unigene_8830_Transcript_35128	small ribosomal subunit
CDS_26106_Unigene_91003_Transcript_190427	small ribosomal subunit
CDS_10158_Unigene_38210_Transcript_92195	Slx1-Slx4 complex
CDS_25214_Unigene_87689_Transcript_184419	signal recognition particle, endoplasmic reticulum targeting
CDS_9555_Unigene_36035_Transcript_88059	signal recognition particle
CDS_9556_Unigene_36036_Transcript_88060	signal recognition particle
CDS_9557_Unigene_36038_Transcript_88062	signal recognition particle
CDS_7200_Unigene_28042_Transcript_73033	signal peptidase complex;integral component of membrane
CDS_862_Unigene_103915_Transcript_214104	Set1C/COMPASS complex
CDS_4450_Unigene_18378_Transcript_54779	secretory granule membrane
CDS_26511_Unigene_9250_Transcript_36097	SCF ubiquitin ligase complex
CDS_10155_Unigene_38204_Transcript_92181	SAGA complex
CDS_11864_Unigene_4370_Transcript_25389	ruffle;nucleoplasm;cytosol;actin filament;plasma membrane;cell-cell junction;protein-containing complex;invadopodium
CDS_4860_Unigene_19772_Transcript_57514	ruffle;cell;plasma membrane;integral component of membrane
CDS_19905_Unigene_69619_Transcript_151139	ruffle;cell;cytoskeleton;focal adhesion
CDS_12514_Unigene_45966_Transcript_106942	RNA polymerase III complex
CDS_20323_Unigene_70984_Transcript_153712	RNA polymerase III complex
CDS_24346_Unigene_84527_Transcript_178668	RNA polymerase III complex
CDS_12060_Unigene_4446_Transcript_25556	RNA polymerase II, core complex;RNA polymerase III complex;RNA polymerase I complex
CDS_713_Unigene_103155_Transcript_212815	RNA polymerase II, core complex
CDS_21339_Unigene_74453_Transcript_160192	RNA polymerase II, core complex
CDS_21341_Unigene_74455_Transcript_160196	RNA polymerase II, core complex
CDS_22037_Unigene_76704_Transcript_164396	RNA polymerase II, core complex
CDS_12980_Unigene_47633_Transcript_110219	RNA polymerase II transcription factor complex
CDS_12981_Unigene_47634_Transcript_110221	RNA polymerase II transcription factor complex
CDS_12984_Unigene_47637_Transcript_110224	RNA polymerase II transcription factor complex
CDS_12986_Unigene_47640_Transcript_110227	RNA polymerase II transcription factor complex
CDS_19601_Unigene_68566_Transcript_149244	RNA polymerase complex
CDS_1901_Unigene_108403_Transcript_222624	ribosome
CDS_1970_Unigene_108776_Transcript_228385	ribosome
CDS_1978_Unigene_108792_Transcript_228500	ribosome
CDS_1980_Unigene_108798_Transcript_228553	ribosome
CDS_2012_Unigene_109004_Transcript_231402	ribosome
CDS_2069_Unigene_109284_Transcript_234460	ribosome
CDS_2113_Unigene_109504_Transcript_237374	ribosome
CDS_2824_Unigene_13002_Transcript_44113	ribosome
CDS_2951_Unigene_13430_Transcript_45048	ribosome
CDS_3753_Unigene_16022_Transcript_50210	ribosome
CDS_3754_Unigene_16023_Transcript_50211	ribosome
CDS_3755_Unigene_16029_Transcript_50222	ribosome
CDS_6313_Unigene_24671_Transcript_66716	ribosome
CDS_6316_Unigene_24675_Transcript_66725	ribosome
CDS_7020_Unigene_27309_Transcript_71586	ribosome
CDS_10866_Unigene_40495_Transcript_96453	ribosome
CDS_11091_Unigene_4126_Transcript_24776	ribosome
CDS_11862_Unigene_43706_Transcript_102733	ribosome
CDS_12212_Unigene_44970_Transcript_105026	ribosome
CDS_15745_Unigene_56402_Transcript_126456	ribosome
CDS_20101_Unigene_70295_Transcript_152405	ribosome
CDS_21220_Unigene_74076_Transcript_159500	ribosome
CDS_22509_Unigene_7813_Transcript_32710	ribosome
CDS_25092_Unigene_8720_Transcript_34890	ribosome
CDS_25638_Unigene_8930_Transcript_35356	ribosome
CDS_25949_Unigene_90446_Transcript_189445	ribosome
CDS_28318_Unigene_99486_Transcript_205977	ribosome
CDS_17403_Unigene_61621_Transcript_136239	ribose phosphate diphosphokinase complex;cytoplasm
CDS_2217_Unigene_11129_Transcript_40126	ribonucleoprotein complex
CDS_6972_Unigene_27081_Transcript_71189	ribonucleoprotein complex
CDS_7636_Unigene_29548_Transcript_76009	ribonucleoprotein complex
CDS_13666_Unigene_49821_Transcript_114241	ribonucleoprotein complex
CDS_15436_Unigene_55513_Transcript_124759	ribonucleoprotein complex
CDS_15437_Unigene_55514_Transcript_124760	ribonucleoprotein complex
CDS_15438_Unigene_55516_Transcript_124762	ribonucleoprotein complex
CDS_15439_Unigene_55517_Transcript_124763	ribonucleoprotein complex
CDS_15440_Unigene_55518_Transcript_124765	ribonucleoprotein complex
CDS_25723_Unigene_8960_Transcript_35424	ribonucleoprotein complex
CDS_784_Unigene_103567_Transcript_213505	retromer complex;early endosome membrane
CDS_7612_Unigene_29471_Transcript_75839	Ragulator complex
CDS_21162_Unigene_73828_Transcript_159080	Prp19 complex;catalytic step 2 spliceosome;post-mRNA release spliceosomal complex;post-spliceosomal complex
CDS_469_Unigene_102122_Transcript_210960	Prp19 complex
CDS_15300_Unigene_5512_Transcript_27791	proton-transporting V-type ATPase, V1 domain
CDS_14052_Unigene_51043_Transcript_116500	proton-transporting V-type ATPase complex
CDS_18220_Unigene_64149_Transcript_141037	proton-transporting ATP synthase complex, catalytic core F(1)
CDS_16897_Unigene_59955_Transcript_133102	protein phosphatase type 2A complex;cytosol
CDS_8833_Unigene_33518_Transcript_83297	protein phosphatase type 1 complex;condensed chromosome kinetochore;nucleolus;mitochondrion;nuclear speck;midbody;cleavage furrow
CDS_25828_Unigene_90045_Transcript_188754	protein kinase CK2 complex
CDS_5132_Unigene_20714_Transcript_59311	proteasome regulatory particle, lid subcomplex
CDS_13240_Unigene_4846_Transcript_26456	proteasome regulatory particle, base subcomplex;cytosolic proteasome complex;synapse
CDS_10928_Unigene_40714_Transcript_96865	proteasome regulatory particle
CDS_3916_Unigene_1658_Transcript_13624	proteasome complex
CDS_3158_Unigene_14084_Transcript_46423	proteasome activator complex
CDS_3159_Unigene_14085_Transcript_46424	proteasome activator complex
CDS_24714_Unigene_85836_Transcript_181020	proteasome activator complex
CDS_13507_Unigene_49314_Transcript_113345	presynapse
CDS_13508_Unigene_49315_Transcript_113346	presynapse
CDS_4136_Unigene_17332_Transcript_52906	prefoldin complex
CDS_8435_Unigene_32094_Transcript_80629	prefoldin complex
CDS_12051_Unigene_44409_Transcript_103961	prefoldin complex
CDS_27065_Unigene_94591_Transcript_196917	prefoldin complex
CDS_3321_Unigene_14630_Transcript_47518	postsynaptic density;late endosome;Golgi membrane;neuron projection;cell;trans-Golgi network;cytosol;glutamatergic synapse;cell leading edge;plasma membrane;peroxisomal membrane;perinuclear region of cytoplasm;cell junction;protein-containing complex;sarcomere;COPI-coated vesicle
CDS_28129_Unigene_98792_Transcript_204684	postsynaptic density;dendrite;site of polarized growth;postsynaptic membrane;actin filament;cortical actin cytoskeleton;lamellipodium
CDS_28131_Unigene_98794_Transcript_204689	postsynaptic density;dendrite;site of polarized growth;postsynaptic membrane;actin filament;cortical actin cytoskeleton;lamellipodium
CDS_25826_Unigene_90033_Transcript_188720	polysome;cytosol;ribosome
CDS_12326_Unigene_45432_Transcript_105927	PML body;synapse;synaptonemal complex;fibrillar center;dendrite;cytosol;nuclear envelope;transferase complex;sumoylated E2 ligase complex
CDS_5472_Unigene_21874_Transcript_61522	plus-end kinesin complex;intrinsic component of membrane;cytoplasmic side of lysosomal membrane;BORC complex
CDS_11467_Unigene_42440_Transcript_100238	plasma membrane;synaptic vesicle
CDS_11469_Unigene_42442_Transcript_100240	plasma membrane;synaptic vesicle
CDS_6970_Unigene_27071_Transcript_71173	plasma membrane;proton-transporting ATP synthase complex, catalytic core F(1)
CDS_5603_Unigene_22282_Transcript_62256	plasma membrane;nuclear membrane
CDS_21134_Unigene_73715_Transcript_158875	plasma membrane;membrane coat;intracellular membrane-bounded organelle;perinuclear region of cytoplasm
CDS_17487_Unigene_61853_Transcript_136640	plasma membrane;integral component of membrane
CDS_22159_Unigene_7710_Transcript_32427	plasma membrane;integral component of membrane
CDS_27164_Unigene_9499_Transcript_36605	plasma membrane;integral component of membrane
CDS_16620_Unigene_59132_Transcript_131548	plasma membrane;endosome membrane
CDS_16621_Unigene_59133_Transcript_131554	plasma membrane;endosome membrane
CDS_22640_Unigene_78542_Transcript_167682	plasma membrane;clathrin-coated pit;clathrin adaptor complex
CDS_17499_Unigene_6191_Transcript_29108	plasma membrane;bicellular tight junction;integral component of membrane
CDS_8204_Unigene_31402_Transcript_79367	plasma membrane
CDS_16608_Unigene_59088_Transcript_131467	plasma membrane
CDS_17486_Unigene_61852_Transcript_136639	plasma membrane
CDS_19643_Unigene_68716_Transcript_149496	plasma membrane
CDS_19778_Unigene_6920_Transcript_30574	plasma membrane
CDS_20620_Unigene_72044_Transcript_155716	plasma membrane
CDS_23861_Unigene_82795_Transcript_175593	plasma membrane
CDS_23862_Unigene_82796_Transcript_175594	plasma membrane
CDS_23863_Unigene_82797_Transcript_175595	plasma membrane
CDS_3771_Unigene_16064_Transcript_50291	Piccolo NuA4 histone acetyltransferase complex
CDS_25263_Unigene_8783_Transcript_35023	pericentriolar material;nucleoplasm;nucleolus;cytoplasm;centriole;plasma membrane;dendrite;microtubule minus-end;axonal growth cone;apical part of cell;mitotic spindle pole;ciliary transition fiber;centriolar subdistal appendage
CDS_7242_Unigene_28219_Transcript_73351	PcG protein complex
CDS_8251_Unigene_31528_Transcript_79582	P-body
CDS_25215_Unigene_8768_Transcript_34994	PAM complex, Tim23 associated import motor;integral component of membrane
CDS_14179_Unigene_51499_Transcript_117319	origin recognition complex;nucleus
CDS_19608_Unigene_68577_Transcript_149256	oligosaccharyltransferase complex;integral component of membrane
CDS_19610_Unigene_68579_Transcript_149259	oligosaccharyltransferase complex;integral component of membrane
CDS_20505_Unigene_71525_Transcript_154750	oligosaccharyltransferase complex;integral component of membrane
CDS_15712_Unigene_56299_Transcript_126292	NuRD complex
CDS_17687_Unigene_6239_Transcript_29196	nucleus;Z disc
CDS_22765_Unigene_7910_Transcript_33082	nucleus;tRNA methyltransferase complex
CDS_20202_Unigene_7061_Transcript_30925	nucleus;transcription factor complex;cytoplasm
CDS_20220_Unigene_7065_Transcript_30936	nucleus;transcription factor complex;cytoplasm
CDS_24677_Unigene_85728_Transcript_180833	nucleus;transcription factor complex;cytoplasm
CDS_8035_Unigene_30823_Transcript_78334	nucleus;transcription factor complex
CDS_24684_Unigene_85745_Transcript_180866	nucleus;transcription factor complex
CDS_27206_Unigene_95183_Transcript_198045	nucleus;synaptic vesicle
CDS_4884_Unigene_1985_Transcript_15629	nucleus;site of double-strand break;cytoplasm;cell projection;Arp2/3 protein complex
CDS_7270_Unigene_28310_Transcript_73560	nucleus;PCNA complex
CDS_26579_Unigene_92777_Transcript_193587	nucleus;mRNA cap binding complex
CDS_26580_Unigene_92778_Transcript_193589	nucleus;mRNA cap binding complex
CDS_7159_Unigene_27931_Transcript_72763	nucleus;mitochondrion
CDS_10614_Unigene_39731_Transcript_95003	nucleus;mitochondrion
CDS_11518_Unigene_42640_Transcript_100627	nucleus;MCM complex
CDS_19593_Unigene_68530_Transcript_149186	nucleus;lysosome;EGO complex;Gtr1-Gtr2 GTPase complex
CDS_19594_Unigene_68531_Transcript_149187	nucleus;lysosome;EGO complex;Gtr1-Gtr2 GTPase complex
CDS_10944_Unigene_4075_Transcript_24686	nucleus;extracellular space;supramolecular fiber;vesicle;protein-containing complex;stereocilium;cuticular plate
CDS_24532_Unigene_8526_Transcript_34438	nucleus;eukaryotic 43S preinitiation complex;eukaryotic 48S preinitiation complex;eukaryotic translation initiation factor 3 complex, eIF3e
CDS_5455_Unigene_21822_Transcript_61429	nucleus;endoplasmic reticulum lumen;membrane;endoplasmic reticulum chaperone complex
CDS_1942_Unigene_108592_Transcript_225521	nucleus;cytosolic small ribosomal subunit
CDS_21499_Unigene_74988_Transcript_161178	nucleus;cytosol;ribonucleoprotein complex
CDS_15225_Unigene_54915_Transcript_123617	nucleus;cytosol;protein-containing complex;neuronal cell body;dendritic growth cone;axonal growth cone;perinuclear region of cytoplasm
CDS_17081_Unigene_60587_Transcript_134284	nucleus;cytosol;proteasome regulatory particle, base subcomplex
CDS_27899_Unigene_97827_Transcript_202830	nucleus;cytosol;plasma membrane;focal adhesion
CDS_15227_Unigene_54917_Transcript_123619	nucleus;cytosol;plasma membrane;cell surface;protein-containing complex;neuronal cell body;myelin sheath;perinuclear region of cytoplasm
CDS_9713_Unigene_36502_Transcript_88933	nucleus;cytosol;plasma membrane
CDS_20720_Unigene_7234_Transcript_31289	nucleus;cytosol;membrane
CDS_13478_Unigene_49184_Transcript_113107	nucleus;cytosol
CDS_16727_Unigene_59449_Transcript_132152	nucleus;cytoplasm;RISC complex
CDS_16729_Unigene_59451_Transcript_132154	nucleus;cytoplasm;RISC complex
CDS_17571_Unigene_62148_Transcript_137234	nucleus;cytoplasm;PTW/PP1 phosphatase complex
CDS_15913_Unigene_57024_Transcript_127616	nucleus;cytoplasm;proteasome core complex, beta-subunit complex
CDS_20603_Unigene_71976_Transcript_155590	nucleus;cytoplasm;proteasome core complex, alpha-subunit complex;postsynapse
CDS_6889_Unigene_26817_Transcript_70671	nucleus;cytoplasm;proteasome core complex, alpha-subunit complex
CDS_6890_Unigene_26819_Transcript_70673	nucleus;cytoplasm;proteasome core complex, alpha-subunit complex
CDS_11582_Unigene_42876_Transcript_101101	nucleus;cytoplasm;proteasome core complex, alpha-subunit complex
CDS_12701_Unigene_46645_Transcript_108272	nucleus;cytoplasm;proteasome core complex, alpha-subunit complex
CDS_12702_Unigene_46646_Transcript_108273	nucleus;cytoplasm;proteasome core complex, alpha-subunit complex
CDS_15787_Unigene_5656_Transcript_28078	nucleus;cytoplasm;proteasome core complex, alpha-subunit complex
CDS_4173_Unigene_17474_Transcript_53162	nucleus;cytoplasm;proteasome core complex
CDS_9247_Unigene_34882_Transcript_85869	nucleus;cytoplasm;proteasome core complex
CDS_12863_Unigene_4724_Transcript_26143	nucleus;cytoplasm;proteasome core complex
CDS_12864_Unigene_4725_Transcript_26144	nucleus;cytoplasm;proteasome core complex
CDS_15912_Unigene_57023_Transcript_127614	nucleus;cytoplasm;proteasome core complex
CDS_21543_Unigene_7515_Transcript_31911	nucleus;cytoplasm;proteasome core complex
CDS_11266_Unigene_41796_Transcript_98987	nucleus;cytoplasm;plasma membrane
CDS_11268_Unigene_41798_Transcript_98989	nucleus;cytoplasm;plasma membrane
CDS_9671_Unigene_36370_Transcript_88718	nucleus;cytoplasm;microtubule organizing center
CDS_16837_Unigene_59811_Transcript_132802	nucleus;cytoplasm;cytoplasmic side of plasma membrane
CDS_16838_Unigene_59812_Transcript_132803	nucleus;cytoplasm;cytoplasmic side of plasma membrane
CDS_20649_Unigene_72144_Transcript_155919	nucleus;cytoplasm;cyclin-dependent protein kinase holoenzyme complex
CDS_13968_Unigene_50785_Transcript_116020	nucleus;cytoplasm;Cul4-RING E3 ubiquitin ligase complex
CDS_5557_Unigene_22159_Transcript_62038	nucleus;cytoplasm;centriole;microtubule;motile cilium;ciliary basal body
CDS_12106_Unigene_44610_Transcript_104369	nucleus;cytoplasm;Arp2/3 protein complex;site of double-strand break;cell projection
CDS_7494_Unigene_29090_Transcript_75073	nucleus;cytoplasm;Arp2/3 protein complex
CDS_7495_Unigene_29091_Transcript_75075	nucleus;cytoplasm;Arp2/3 protein complex
CDS_2816_Unigene_12986_Transcript_44075	nucleus;cytoplasm
CDS_5100_Unigene_20597_Transcript_59061	nucleus;cytoplasm
CDS_6170_Unigene_24174_Transcript_65777	nucleus;cytoplasm
CDS_6524_Unigene_25450_Transcript_68138	nucleus;cytoplasm
CDS_6526_Unigene_25452_Transcript_68141	nucleus;cytoplasm
CDS_7976_Unigene_30636_Transcript_77930	nucleus;cytoplasm
CDS_13002_Unigene_47690_Transcript_110318	nucleus;cytoplasm
CDS_14231_Unigene_51659_Transcript_117586	nucleus;cytoplasm
CDS_16143_Unigene_57699_Transcript_128850	nucleus;cytoplasm
CDS_17927_Unigene_6315_Transcript_29345	nucleus;cytoplasm
CDS_17929_Unigene_6316_Transcript_29346	nucleus;cytoplasm
CDS_19920_Unigene_69710_Transcript_151317	nucleus;cytoplasm
CDS_19921_Unigene_69711_Transcript_151318	nucleus;cytoplasm
CDS_19941_Unigene_6980_Transcript_30729	nucleus;cytoplasm
CDS_19944_Unigene_6981_Transcript_30733	nucleus;cytoplasm
CDS_20335_Unigene_7101_Transcript_31021	nucleus;cytoplasm
CDS_21365_Unigene_74509_Transcript_160297	nucleus;cytoplasm
CDS_21367_Unigene_74510_Transcript_160299	nucleus;cytoplasm
CDS_21368_Unigene_74511_Transcript_160300	nucleus;cytoplasm
CDS_22621_Unigene_78481_Transcript_167586	nucleus;cytoplasm
CDS_23272_Unigene_8082_Transcript_33506	nucleus;cytoplasm
CDS_391_Unigene_101703_Transcript_210183	nucleus
CDS_1209_Unigene_105332_Transcript_216766	nucleus
CDS_1210_Unigene_105333_Transcript_216767	nucleus
CDS_1211_Unigene_105334_Transcript_216768	nucleus
CDS_1739_Unigene_107691_Transcript_221274	nucleus
CDS_1740_Unigene_107692_Transcript_221275	nucleus
CDS_2000_Unigene_10888_Transcript_39604	nucleus
CDS_2015_Unigene_10900_Transcript_39623	nucleus
CDS_2251_Unigene_11245_Transcript_40376	nucleus
CDS_3255_Unigene_14410_Transcript_47021	nucleus
CDS_3803_Unigene_16201_Transcript_50601	nucleus
CDS_3964_Unigene_16806_Transcript_51850	nucleus
CDS_4581_Unigene_18826_Transcript_55628	nucleus
CDS_4895_Unigene_19898_Transcript_57757	nucleus
CDS_4910_Unigene_19961_Transcript_57882	nucleus
CDS_5214_Unigene_2099_Transcript_16182	nucleus
CDS_5882_Unigene_23247_Transcript_64082	nucleus
CDS_5885_Unigene_23250_Transcript_64085	nucleus
CDS_6319_Unigene_24686_Transcript_66739	nucleus
CDS_6383_Unigene_24861_Transcript_67004	nucleus
CDS_6582_Unigene_25647_Transcript_68522	nucleus
CDS_6677_Unigene_26058_Transcript_69254	nucleus
CDS_7618_Unigene_29507_Transcript_75908	nucleus
CDS_7700_Unigene_29774_Transcript_76420	nucleus
CDS_7938_Unigene_30535_Transcript_77749	nucleus
CDS_8091_Unigene_3103_Transcript_21634	nucleus
CDS_8284_Unigene_31605_Transcript_79708	nucleus
CDS_9135_Unigene_34444_Transcript_85077	nucleus
CDS_10242_Unigene_3856_Transcript_24239	nucleus
CDS_10265_Unigene_38658_Transcript_93040	nucleus
CDS_10285_Unigene_38709_Transcript_93124	nucleus
CDS_12535_Unigene_46017_Transcript_107090	nucleus
CDS_12730_Unigene_46739_Transcript_108457	nucleus
CDS_12794_Unigene_46908_Transcript_108822	nucleus
CDS_13022_Unigene_47745_Transcript_110400	nucleus
CDS_13023_Unigene_47746_Transcript_110401	nucleus
CDS_13070_Unigene_47974_Transcript_110849	nucleus
CDS_14279_Unigene_5179_Transcript_27158	nucleus
CDS_14661_Unigene_53066_Transcript_120050	nucleus
CDS_15147_Unigene_54625_Transcript_123061	nucleus
CDS_15175_Unigene_5474_Transcript_27725	nucleus
CDS_15385_Unigene_55359_Transcript_124484	nucleus
CDS_15736_Unigene_5637_Transcript_28044	nucleus
CDS_15740_Unigene_5638_Transcript_28045	nucleus
CDS_15780_Unigene_56540_Transcript_126719	nucleus
CDS_15944_Unigene_57086_Transcript_127733	nucleus
CDS_15951_Unigene_57111_Transcript_127781	nucleus
CDS_16087_Unigene_57541_Transcript_128552	nucleus
CDS_16088_Unigene_57542_Transcript_128553	nucleus
CDS_16089_Unigene_57543_Transcript_128554	nucleus
CDS_16121_Unigene_5763_Transcript_28277	nucleus
CDS_16611_Unigene_59099_Transcript_131497	nucleus
CDS_16651_Unigene_5923_Transcript_28621	nucleus
CDS_16657_Unigene_5924_Transcript_28622	nucleus
CDS_16698_Unigene_59356_Transcript_131953	nucleus
CDS_17053_Unigene_60509_Transcript_134162	nucleus
CDS_17056_Unigene_60511_Transcript_134165	nucleus
CDS_17057_Unigene_60512_Transcript_134166	nucleus
CDS_17058_Unigene_60513_Transcript_134167	nucleus
CDS_17059_Unigene_60514_Transcript_134168	nucleus
CDS_17113_Unigene_60693_Transcript_134479	nucleus
CDS_17333_Unigene_61383_Transcript_135803	nucleus
CDS_17508_Unigene_61963_Transcript_136834	nucleus
CDS_17509_Unigene_61964_Transcript_136835	nucleus
CDS_17603_Unigene_6222_Transcript_29167	nucleus
CDS_18090_Unigene_63677_Transcript_140154	nucleus
CDS_18516_Unigene_65028_Transcript_142736	nucleus
CDS_18517_Unigene_65029_Transcript_142737	nucleus
CDS_18519_Unigene_65030_Transcript_142738	nucleus
CDS_18719_Unigene_65713_Transcript_143995	nucleus
CDS_18720_Unigene_65714_Transcript_143996	nucleus
CDS_18747_Unigene_65791_Transcript_144131	nucleus
CDS_18748_Unigene_65792_Transcript_144132	nucleus
CDS_18916_Unigene_66328_Transcript_145144	nucleus
CDS_19235_Unigene_6741_Transcript_30187	nucleus
CDS_19764_Unigene_69172_Transcript_150308	nucleus
CDS_21068_Unigene_73506_Transcript_158520	nucleus
CDS_21100_Unigene_73628_Transcript_158729	nucleus
CDS_21239_Unigene_74133_Transcript_159620	nucleus
CDS_21445_Unigene_74804_Transcript_160828	nucleus
CDS_22578_Unigene_78366_Transcript_167377	nucleus
CDS_22711_Unigene_78807_Transcript_168212	nucleus
CDS_22874_Unigene_7949_Transcript_33206	nucleus
CDS_22877_Unigene_79511_Transcript_169447	nucleus
CDS_23132_Unigene_80376_Transcript_170986	nucleus
CDS_23143_Unigene_8042_Transcript_33403	nucleus
CDS_23150_Unigene_8044_Transcript_33407	nucleus
CDS_23155_Unigene_8045_Transcript_33408	nucleus
CDS_23159_Unigene_8046_Transcript_33409	nucleus
CDS_23335_Unigene_81013_Transcript_172287	nucleus
CDS_23336_Unigene_81014_Transcript_172288	nucleus
CDS_23582_Unigene_81863_Transcript_173860	nucleus
CDS_23583_Unigene_81865_Transcript_173863	nucleus
CDS_23797_Unigene_82653_Transcript_175325	nucleus
CDS_24016_Unigene_83318_Transcript_176535	nucleus
CDS_24018_Unigene_83320_Transcript_176537	nucleus
CDS_24261_Unigene_8424_Transcript_34239	nucleus
CDS_24264_Unigene_8426_Transcript_34241	nucleus
CDS_24603_Unigene_85521_Transcript_180476	nucleus
CDS_25448_Unigene_8857_Transcript_35180	nucleus
CDS_26223_Unigene_91421_Transcript_191157	nucleus
CDS_26322_Unigene_91747_Transcript_191780	nucleus
CDS_26697_Unigene_93178_Transcript_194306	nucleus
CDS_28001_Unigene_98278_Transcript_203705	nucleus
CDS_28357_Unigene_99705_Transcript_206421	nucleus
CDS_28362_Unigene_99742_Transcript_206488	nucleus
CDS_15844_Unigene_56779_Transcript_127167	nucleosome;nucleus
CDS_24298_Unigene_84373_Transcript_178394	nucleosome;nucleus
CDS_24299_Unigene_84377_Transcript_178399	nucleosome;nucleus
CDS_24300_Unigene_84378_Transcript_178400	nucleosome;nucleus
CDS_27748_Unigene_97328_Transcript_201854	nucleosome;nucleus
CDS_27750_Unigene_97330_Transcript_201869	nucleosome;nucleus
CDS_27751_Unigene_97331_Transcript_201877	nucleosome;nucleus
CDS_15842_Unigene_56777_Transcript_127165	nucleosome;nuclear chromatin
CDS_15843_Unigene_56778_Transcript_127166	nucleosome;nuclear chromatin
CDS_27945_Unigene_97992_Transcript_203138	nucleosome;nuclear chromatin
CDS_27946_Unigene_97993_Transcript_203139	nucleosome;nuclear chromatin
CDS_6875_Unigene_26763_Transcript_70590	nucleoplasm;ribonucleoprotein complex
CDS_6876_Unigene_26764_Transcript_70591	nucleoplasm;ribonucleoprotein complex
CDS_14296_Unigene_51887_Transcript_117946	nucleoplasm;ribonucleoprotein complex
CDS_15424_Unigene_5546_Transcript_27876	nucleoplasm;nucleolus;preribosome, large subunit precursor
CDS_24715_Unigene_8583_Transcript_34547	nucleoplasm;nucleolus;postsynaptic density;cytosolic large ribosomal subunit
CDS_26051_Unigene_9080_Transcript_35728	nucleoplasm;nucleolus;cytosolic large ribosomal subunit;polysomal ribosome
CDS_12568_Unigene_46136_Transcript_107331	nucleoplasm;mitochondrion;cytosol;calcineurin complex;sarcolemma
CDS_4924_Unigene_19994_Transcript_57936	nucleoplasm;cytoplasm
CDS_4862_Unigene_19775_Transcript_57528	nucleoplasm
CDS_13009_Unigene_47709_Transcript_110343	nucleoplasm
CDS_19619_Unigene_68648_Transcript_149383	nucleoplasm
CDS_24092_Unigene_83568_Transcript_176964	nucleolus;RNA nuclear export complex;chromatin;nucleoplasm;nuclear envelope;centriole;cytosol;recycling endosome;midbody
CDS_20344_Unigene_71043_Transcript_153835	nucleolus;ribonucleoprotein complex
CDS_26008_Unigene_9061_Transcript_35704	nucleolus;cytosolic small ribosomal subunit
CDS_26020_Unigene_9064_Transcript_35707	nucleolus;cytosolic small ribosomal subunit
CDS_2887_Unigene_13181_Transcript_44565	nucleolus;cytoplasm;spindle
CDS_8691_Unigene_32985_Transcript_82327	nucleolus;cytoplasm
CDS_15744_Unigene_56399_Transcript_126451	nucleolus;cytoplasm
CDS_25216_Unigene_87690_Transcript_184420	nucleolus;cytoplasm
CDS_25217_Unigene_87691_Transcript_184421	nucleolus;cytoplasm
CDS_677_Unigene_10296_Transcript_38266	nucleolus
CDS_7123_Unigene_27794_Transcript_72489	nucleolus
CDS_13090_Unigene_4806_Transcript_26355	nucleolus
CDS_13486_Unigene_49222_Transcript_113189	nucleolus
CDS_16392_Unigene_58442_Transcript_130222	nucleolus
CDS_22671_Unigene_7862_Transcript_32907	nucleolus
CDS_12368_Unigene_45592_Transcript_106224	nuclear speck;cyclin/CDK positive transcription elongation factor complex;chromatin;SMAD protein complex;cytoplasm;U2-type catalytic step 2 spliceosome;nuclear matrix
CDS_13833_Unigene_503_Transcript_4413	nuclear speck
CDS_18977_Unigene_66520_Transcript_145467	nuclear speck
CDS_23422_Unigene_81260_Transcript_172741	nuclear pore;nuclear membrane
CDS_25845_Unigene_90076_Transcript_188831	nuclear pore;mitotic spindle pole
CDS_13751_Unigene_50117_Transcript_114799	nuclear pore;cytoplasm;centrosome
CDS_13752_Unigene_50118_Transcript_114800	nuclear pore;cytoplasm;centrosome
CDS_15229_Unigene_5491_Transcript_27753	nuclear inner membrane;integral component of membrane
CDS_12370_Unigene_45594_Transcript_106226	nuclear euchromatin;mitochondrion
CDS_3178_Unigene_14167_Transcript_46574	nuclear euchromatin
CDS_3180_Unigene_14169_Transcript_46578	nuclear euchromatin
CDS_24344_Unigene_84524_Transcript_178662	nuclear envelope;late endosome membrane
CDS_15827_Unigene_5672_Transcript_28101	nuclear envelope;cytosol
CDS_19854_Unigene_6943_Transcript_30629	nuclear envelope;cytosol
CDS_14389_Unigene_52209_Transcript_118499	nuclear chromosome
CDS_14391_Unigene_52210_Transcript_118500	nuclear chromosome
CDS_14392_Unigene_52211_Transcript_118501	nuclear chromosome
CDS_6481_Unigene_25278_Transcript_67824	nuclear chromatin;U2-type catalytic step 2 spliceosome
CDS_6108_Unigene_23956_Transcript_65338	nuclear chromatin;RNA polymerase III complex
CDS_23282_Unigene_80858_Transcript_172015	nuclear chromatin;nucleoplasm;transcription factor complex
CDS_18908_Unigene_66299_Transcript_145081	nuclear chromatin;nuclear speck;nuclear cyclin-dependent protein kinase holoenzyme complex
CDS_10263_Unigene_38651_Transcript_93024	nuclear chromatin;HULC complex
CDS_1089_Unigene_10482_Transcript_38657	nuclear chromatin;cytoplasm
CDS_1092_Unigene_10484_Transcript_38659	nuclear chromatin;cytoplasm
CDS_1094_Unigene_10485_Transcript_38661	nuclear chromatin;cytoplasm
CDS_22827_Unigene_79322_Transcript_169136	nuclear chromatin;cytoplasm
CDS_22828_Unigene_79323_Transcript_169138	nuclear chromatin;cytoplasm
CDS_22008_Unigene_76640_Transcript_164282	nuclear body;cytoplasm;Lewy body;Cul4A-RING E3 ubiquitin ligase complex;SCF ubiquitin ligase complex;Cul2-RING ubiquitin ligase complex;Cul3-RING ubiquitin ligase complex
CDS_16085_Unigene_5753_Transcript_28253	NatC complex
CDS_8504_Unigene_32343_Transcript_81100	NatA complex
CDS_212_Unigene_100875_Transcript_208601	myosin complex
CDS_213_Unigene_100876_Transcript_208603	myosin complex
CDS_222_Unigene_100887_Transcript_208638	myosin complex
CDS_475_Unigene_10217_Transcript_38071	myosin complex
CDS_3873_Unigene_16445_Transcript_51073	myosin complex
CDS_3874_Unigene_16446_Transcript_51075	myosin complex
CDS_3875_Unigene_16447_Transcript_51078	myosin complex
CDS_8124_Unigene_31117_Transcript_78850	myosin complex
CDS_14975_Unigene_54085_Transcript_121976	myosin complex
CDS_3162_Unigene_14102_Transcript_46449	mRNA cleavage factor complex
CDS_3163_Unigene_14103_Transcript_46451	mRNA cleavage factor complex
CDS_5331_Unigene_21426_Transcript_60675	mRNA cleavage and polyadenylation specificity factor complex
CDS_5405_Unigene_21668_Transcript_61148	molybdopterin synthase complex
CDS_5822_Unigene_23048_Transcript_63716	MLL3/4 complex;Set1C/COMPASS complex
CDS_5825_Unigene_23052_Transcript_63720	MLL3/4 complex;Set1C/COMPASS complex
CDS_23867_Unigene_82807_Transcript_175608	MLL1 complex;Rix1 complex
CDS_9933_Unigene_37327_Transcript_90520	mitotic spindle
CDS_3855_Unigene_16372_Transcript_50920	mitochondrion;vacuolar membrane;SNARE complex
CDS_1043_Unigene_104656_Transcript_215409	mitochondrion;ribosome
CDS_8087_Unigene_3101_Transcript_21614	mitochondrion;ribosome
CDS_4638_Unigene_19010_Transcript_55974	mitochondrion;respirasome
CDS_18556_Unigene_65146_Transcript_142975	mitochondrion;mRNA cleavage factor complex
CDS_2849_Unigene_13053_Transcript_44212	mitochondrion;membrane
CDS_20457_Unigene_71392_Transcript_154486	mitochondrion;membrane
CDS_19688_Unigene_68869_Transcript_149777	mitochondrion;cytosol
CDS_549_Unigene_102410_Transcript_211493	mitochondrion
CDS_3228_Unigene_1431_Transcript_12100	mitochondrion
CDS_4790_Unigene_19511_Transcript_57041	mitochondrion
CDS_8128_Unigene_31123_Transcript_78859	mitochondrion
CDS_8129_Unigene_31124_Transcript_78860	mitochondrion
CDS_9697_Unigene_36431_Transcript_88822	mitochondrion
CDS_12598_Unigene_4624_Transcript_25933	mitochondrion
CDS_13315_Unigene_4867_Transcript_26501	mitochondrion
CDS_16563_Unigene_58981_Transcript_131261	mitochondrion
CDS_16564_Unigene_58982_Transcript_131263	mitochondrion
CDS_20655_Unigene_72150_Transcript_155935	mitochondrion
CDS_22541_Unigene_78238_Transcript_167172	mitochondrion
CDS_23493_Unigene_81538_Transcript_173255	mitochondrion
CDS_23932_Unigene_82_Transcript_597	mitochondrion
CDS_25078_Unigene_87164_Transcript_183447	mitochondrion
CDS_23167_Unigene_80522_Transcript_171314	mitochondrial small ribosomal subunit
CDS_23168_Unigene_80523_Transcript_171315	mitochondrial small ribosomal subunit
CDS_11891_Unigene_43824_Transcript_102943	mitochondrial ribosome
CDS_11892_Unigene_43825_Transcript_102944	mitochondrial ribosome
CDS_11735_Unigene_43331_Transcript_101971	mitochondrial respiratory chain complex II, succinate dehydrogenase complex (ubiquinone);integral component of membrane
CDS_17579_Unigene_6216_Transcript_29157	mitochondrial respiratory chain complex II, succinate dehydrogenase complex (ubiquinone)
CDS_4639_Unigene_19011_Transcript_55975	mitochondrial respiratory chain complex I;mitochondrial matrix
CDS_14273_Unigene_5177_Transcript_27149	mitochondrial respiratory chain complex I;integral component of membrane
CDS_18000_Unigene_63406_Transcript_139673	mitochondrial respiratory chain complex I;integral component of membrane
CDS_15183_Unigene_5476_Transcript_27727	mitochondrial respiratory chain complex I
CDS_3998_Unigene_16895_Transcript_52031	mitochondrial proton-transporting ATP synthase complex, coupling factor F(o)
CDS_2426_Unigene_11736_Transcript_41485	mitochondrial outer membrane;integral component of membrane
CDS_7216_Unigene_2812_Transcript_20364	mitochondrial outer membrane;integral component of membrane
CDS_3660_Unigene_15727_Transcript_49607	mitochondrial outer membrane translocase complex;integral component of membrane
CDS_17605_Unigene_62241_Transcript_137398	mitochondrial outer membrane translocase complex;integral component of membrane
CDS_20161_Unigene_7048_Transcript_30888	mitochondrial matrix;plasma membrane
CDS_18302_Unigene_6439_Transcript_29572	mitochondrial matrix;chromatoid body
CDS_19868_Unigene_69497_Transcript_150892	mitochondrial matrix
CDS_27071_Unigene_94614_Transcript_196960	mitochondrial matrix
CDS_5061_Unigene_20446_Transcript_58741	mitochondrial large ribosomal subunit
CDS_16707_Unigene_59389_Transcript_132041	mitochondrial intermembrane space
CDS_53_Unigene_100260_Transcript_207392	mitochondrial inner membrane;respirasome
CDS_19160_Unigene_6714_Transcript_30135	mitochondrial inner membrane;nuclear matrix
CDS_3822_Unigene_16267_Transcript_50712	mitochondrial inner membrane;integral component of membrane
CDS_22706_Unigene_78799_Transcript_168200	mitochondrial inner membrane;integral component of membrane
CDS_22708_Unigene_78800_Transcript_168201	mitochondrial inner membrane;integral component of membrane
CDS_18473_Unigene_6491_Transcript_29694	mitochondrial inner membrane
CDS_21233_Unigene_7411_Transcript_31675	mitochondrial inner membrane
CDS_23408_Unigene_81204_Transcript_172639	mitochondrial inner membrane
CDS_19169_Unigene_6718_Transcript_30145	mitochondrial fatty acid beta-oxidation multienzyme complex
CDS_26350_Unigene_91844_Transcript_191938	microtubule;midbody
CDS_6822_Unigene_26569_Transcript_70255	microtubule organizing center
CDS_16263_Unigene_58057_Transcript_129518	microtubule organizing center
CDS_22770_Unigene_79117_Transcript_168744	microtubule cytoskeleton;Golgi membrane;endoplasmic reticulum-Golgi intermediate compartment;cell;cytosol;endoplasmic reticulum;plasma membrane;nucleus;transport vesicle
CDS_240_Unigene_10098_Transcript_37836	microtubule
CDS_244_Unigene_10099_Transcript_37837	microtubule
CDS_375_Unigene_10163_Transcript_37968	microtubule
CDS_380_Unigene_10165_Transcript_37971	microtubule
CDS_23687_Unigene_82278_Transcript_174665	microtubule
CDS_26351_Unigene_91845_Transcript_191939	microtubule
CDS_17092_Unigene_60621_Transcript_134348	membrane coat;intracellular membrane-bounded organelle
CDS_981_Unigene_10436_Transcript_38573	membrane
CDS_1348_Unigene_105918_Transcript_217873	membrane
CDS_1349_Unigene_105919_Transcript_217875	membrane
CDS_2444_Unigene_11796_Transcript_41593	membrane
CDS_4076_Unigene_17131_Transcript_52494	membrane
CDS_4386_Unigene_18091_Transcript_54256	membrane
CDS_4387_Unigene_18092_Transcript_54257	membrane
CDS_5169_Unigene_2086_Transcript_16122	membrane
CDS_5207_Unigene_20985_Transcript_59890	membrane
CDS_6483_Unigene_25281_Transcript_67830	membrane
CDS_9623_Unigene_36241_Transcript_88474	membrane
CDS_9628_Unigene_36246_Transcript_88486	membrane
CDS_9701_Unigene_36444_Transcript_88844	membrane
CDS_10069_Unigene_37815_Transcript_91420	membrane
CDS_10217_Unigene_3846_Transcript_24215	membrane
CDS_10317_Unigene_38814_Transcript_93312	membrane
CDS_12270_Unigene_45171_Transcript_105407	membrane
CDS_12271_Unigene_45172_Transcript_105413	membrane
CDS_12272_Unigene_45173_Transcript_105416	membrane
CDS_12689_Unigene_46593_Transcript_108181	membrane
CDS_13515_Unigene_4933_Transcript_26633	membrane
CDS_14510_Unigene_52601_Transcript_119211	membrane
CDS_14511_Unigene_52602_Transcript_119213	membrane
CDS_14713_Unigene_53195_Transcript_120289	membrane
CDS_14738_Unigene_53280_Transcript_120451	membrane
CDS_14739_Unigene_53281_Transcript_120452	membrane
CDS_14926_Unigene_53883_Transcript_121618	membrane
CDS_15054_Unigene_54393_Transcript_122568	membrane
CDS_15130_Unigene_54599_Transcript_122999	membrane
CDS_15461_Unigene_55577_Transcript_124926	membrane
CDS_16153_Unigene_57747_Transcript_128962	membrane
CDS_17670_Unigene_62369_Transcript_137668	membrane
CDS_20160_Unigene_70480_Transcript_152765	membrane
CDS_20692_Unigene_7226_Transcript_31271	membrane
CDS_21845_Unigene_7613_Transcript_32147	membrane
CDS_22681_Unigene_7869_Transcript_32943	membrane
CDS_22686_Unigene_7871_Transcript_32945	membrane
CDS_23742_Unigene_82473_Transcript_174984	membrane
CDS_23745_Unigene_82476_Transcript_174988	membrane
CDS_23751_Unigene_82481_Transcript_174995	membrane
CDS_23753_Unigene_82483_Transcript_174997	membrane
CDS_23884_Unigene_82847_Transcript_175705	membrane
CDS_24319_Unigene_84462_Transcript_178547	membrane
CDS_24922_Unigene_86522_Transcript_182287	membrane
CDS_26282_Unigene_9160_Transcript_35907	membrane
CDS_27257_Unigene_95386_Transcript_198385	membrane
CDS_8424_Unigene_3205_Transcript_21937	mediator complex
CDS_11639_Unigene_43060_Transcript_101433	mediator complex
CDS_17261_Unigene_61125_Transcript_135298	mediator complex
CDS_24375_Unigene_84617_Transcript_178826	MCM complex;chromatin;nucleus;cytosol
CDS_3915_Unigene_16588_Transcript_51388	lysosome;plasma membrane;integral component of membrane;rough endoplasmic reticulum membrane;nuclear membrane
CDS_17626_Unigene_6227_Transcript_29177	lysosome;integral component of membrane
CDS_17633_Unigene_6228_Transcript_29178	lysosome;integral component of membrane
CDS_19364_Unigene_67843_Transcript_147889	lysosomal membrane;integral component of membrane;late endosome membrane
CDS_9090_Unigene_34320_Transcript_84835	lipid droplet
CDS_2476_Unigene_11898_Transcript_41791	late endosome membrane
CDS_2186_Unigene_11048_Transcript_39929	large ribosomal subunit
CDS_3825_Unigene_16284_Transcript_50748	large ribosomal subunit
CDS_3928_Unigene_16649_Transcript_51532	large ribosomal subunit
CDS_4498_Unigene_18556_Transcript_55083	large ribosomal subunit
CDS_10634_Unigene_39801_Transcript_95138	lamellipodium
CDS_11063_Unigene_41167_Transcript_97765	kinetochore
CDS_10385_Unigene_38995_Transcript_93653	keratin filament
CDS_12307_Unigene_45326_Transcript_105723	keratin filament
CDS_22736_Unigene_7897_Transcript_33050	intrinsic component of endoplasmic reticulum membrane;extrinsic component of cytoplasmic side of plasma membrane;endoplasmic reticulum-plasma membrane contact site
CDS_5525_Unigene_22016_Transcript_61783	intracellular;cellular anatomical entity
CDS_526_Unigene_102327_Transcript_211344	intermediate filament
CDS_2220_Unigene_11140_Transcript_40159	intermediate filament
CDS_2222_Unigene_11147_Transcript_40172	intermediate filament
CDS_2224_Unigene_11152_Transcript_40178	intermediate filament
CDS_2226_Unigene_11157_Transcript_40184	intermediate filament
CDS_2380_Unigene_11603_Transcript_41177	intermediate filament
CDS_2381_Unigene_11604_Transcript_41178	intermediate filament
CDS_3003_Unigene_13602_Transcript_45389	intermediate filament
CDS_3053_Unigene_13766_Transcript_45712	intermediate filament
CDS_3522_Unigene_15259_Transcript_48695	intermediate filament
CDS_7348_Unigene_28574_Transcript_74072	intermediate filament
CDS_7461_Unigene_28966_Transcript_74816	intermediate filament
CDS_7462_Unigene_28967_Transcript_74817	intermediate filament
CDS_7464_Unigene_28970_Transcript_74820	intermediate filament
CDS_7628_Unigene_29532_Transcript_75967	intermediate filament
CDS_9148_Unigene_34532_Transcript_85216	intermediate filament
CDS_10431_Unigene_39173_Transcript_93988	intermediate filament
CDS_11703_Unigene_43230_Transcript_101777	intermediate filament
CDS_11704_Unigene_43231_Transcript_101778	intermediate filament
CDS_12650_Unigene_46465_Transcript_107896	intermediate filament
CDS_14554_Unigene_52765_Transcript_119492	intermediate filament
CDS_14555_Unigene_52766_Transcript_119493	intermediate filament
CDS_12944_Unigene_47513_Transcript_110008	integrator complex
CDS_19833_Unigene_6935_Transcript_30615	integral component of plasma membrane;postsynapse
CDS_19835_Unigene_6936_Transcript_30616	integral component of plasma membrane;postsynapse
CDS_23420_Unigene_81254_Transcript_172730	integral component of plasma membrane;myelin sheath
CDS_17021_Unigene_6039_Transcript_28822	integral component of plasma membrane
CDS_27106_Unigene_9477_Transcript_36563	integral component of plasma membrane
CDS_19887_Unigene_6956_Transcript_30672	integral component of peroxisomal membrane
CDS_9061_Unigene_34205_Transcript_84625	integral component of mitochondrial inner membrane
CDS_9063_Unigene_34207_Transcript_84630	integral component of mitochondrial inner membrane
CDS_9065_Unigene_34209_Transcript_84634	integral component of mitochondrial inner membrane
CDS_12681_Unigene_4657_Transcript_26000	integral component of mitochondrial inner membrane
CDS_19007_Unigene_6663_Transcript_30037	integral component of mitochondrial inner membrane
CDS_4415_Unigene_18206_Transcript_54472	integral component of membrane;zymogen granule membrane
CDS_4416_Unigene_18207_Transcript_54473	integral component of membrane;zymogen granule membrane
CDS_4644_Unigene_19031_Transcript_56014	integral component of membrane;TIM22 mitochondrial import inner membrane insertion complex
CDS_19066_Unigene_66849_Transcript_146007	integral component of membrane;proton-transporting V-type ATPase, V0 domain
CDS_19068_Unigene_66850_Transcript_146008	integral component of membrane;proton-transporting V-type ATPase, V0 domain
CDS_3170_Unigene_14145_Transcript_46536	integral component of membrane;proton-transporting ATP synthase complex, coupling factor F(o)
CDS_3171_Unigene_14146_Transcript_46545	integral component of membrane;proton-transporting ATP synthase complex, coupling factor F(o)
CDS_22869_Unigene_79469_Transcript_169378	integral component of membrane;proton-transporting ATP synthase complex, coupling factor F(o)
CDS_25110_Unigene_87248_Transcript_183597	integral component of membrane;oligosaccharyltransferase III complex
CDS_7633_Unigene_2953_Transcript_21153	integral component of membrane;mitochondrial inner membrane peptidase complex
CDS_28113_Unigene_98701_Transcript_204511	integral component of membrane;mitochondrial crista
CDS_10991_Unigene_40888_Transcript_97220	integral component of membrane;intracellular membrane-bounded organelle
CDS_7637_Unigene_29565_Transcript_76033	integral component of membrane;Golgi cisterna membrane
CDS_7639_Unigene_29567_Transcript_76038	integral component of membrane;Golgi cisterna membrane
CDS_11398_Unigene_42226_Transcript_99787	integral component of membrane;Golgi cisterna membrane
CDS_293_Unigene_101223_Transcript_209326	integral component of membrane
CDS_319_Unigene_101361_Transcript_209534	integral component of membrane
CDS_327_Unigene_10138_Transcript_37921	integral component of membrane
CDS_373_Unigene_101631_Transcript_210034	integral component of membrane
CDS_473_Unigene_102152_Transcript_211014	integral component of membrane
CDS_577_Unigene_102538_Transcript_211724	integral component of membrane
CDS_633_Unigene_102719_Transcript_212047	integral component of membrane
CDS_785_Unigene_103568_Transcript_213506	integral component of membrane
CDS_1029_Unigene_104556_Transcript_215253	integral component of membrane
CDS_1132_Unigene_105013_Transcript_216135	integral component of membrane
CDS_1233_Unigene_105444_Transcript_216969	integral component of membrane
CDS_1293_Unigene_105664_Transcript_217390	integral component of membrane
CDS_1666_Unigene_107397_Transcript_220701	integral component of membrane
CDS_1667_Unigene_107398_Transcript_220703	integral component of membrane
CDS_1668_Unigene_107399_Transcript_220705	integral component of membrane
CDS_1670_Unigene_107400_Transcript_220707	integral component of membrane
CDS_2135_Unigene_109563_Transcript_237786	integral component of membrane
CDS_2475_Unigene_11896_Transcript_41789	integral component of membrane
CDS_2621_Unigene_12393_Transcript_42885	integral component of membrane
CDS_2930_Unigene_13364_Transcript_44922	integral component of membrane
CDS_2931_Unigene_13366_Transcript_44925	integral component of membrane
CDS_3305_Unigene_14560_Transcript_47345	integral component of membrane
CDS_3564_Unigene_15444_Transcript_49053	integral component of membrane
CDS_3565_Unigene_15445_Transcript_49054	integral component of membrane
CDS_3739_Unigene_15977_Transcript_50122	integral component of membrane
CDS_3866_Unigene_16426_Transcript_51028	integral component of membrane
CDS_3934_Unigene_16680_Transcript_51605	integral component of membrane
CDS_3936_Unigene_16683_Transcript_51609	integral component of membrane
CDS_3939_Unigene_16692_Transcript_51626	integral component of membrane
CDS_4125_Unigene_17297_Transcript_52810	integral component of membrane
CDS_4319_Unigene_17876_Transcript_53876	integral component of membrane
CDS_4320_Unigene_17877_Transcript_53878	integral component of membrane
CDS_4321_Unigene_17878_Transcript_53879	integral component of membrane
CDS_4467_Unigene_18429_Transcript_54855	integral component of membrane
CDS_4561_Unigene_18761_Transcript_55505	integral component of membrane
CDS_4645_Unigene_19035_Transcript_56019	integral component of membrane
CDS_4646_Unigene_19037_Transcript_56021	integral component of membrane
CDS_5121_Unigene_20670_Transcript_59222	integral component of membrane
CDS_5341_Unigene_21481_Transcript_60778	integral component of membrane
CDS_5473_Unigene_21875_Transcript_61523	integral component of membrane
CDS_5562_Unigene_22177_Transcript_62080	integral component of membrane
CDS_5695_Unigene_22599_Transcript_62897	integral component of membrane
CDS_5845_Unigene_23130_Transcript_63846	integral component of membrane
CDS_6089_Unigene_23905_Transcript_65265	integral component of membrane
CDS_6120_Unigene_23998_Transcript_65432	integral component of membrane
CDS_6285_Unigene_24563_Transcript_66515	integral component of membrane
CDS_6286_Unigene_24564_Transcript_66517	integral component of membrane
CDS_6287_Unigene_24566_Transcript_66521	integral component of membrane
CDS_6501_Unigene_25372_Transcript_67993	integral component of membrane
CDS_6557_Unigene_25565_Transcript_68379	integral component of membrane
CDS_6610_Unigene_25768_Transcript_68714	integral component of membrane
CDS_6944_Unigene_27009_Transcript_71047	integral component of membrane
CDS_7019_Unigene_27301_Transcript_71572	integral component of membrane
CDS_7753_Unigene_29910_Transcript_76638	integral component of membrane
CDS_7754_Unigene_29912_Transcript_76640	integral component of membrane
CDS_8036_Unigene_3082_Transcript_21549	integral component of membrane
CDS_8181_Unigene_31336_Transcript_79254	integral component of membrane
CDS_8777_Unigene_3332_Transcript_22390	integral component of membrane
CDS_9146_Unigene_34493_Transcript_85158	integral component of membrane
CDS_9196_Unigene_34713_Transcript_85556	integral component of membrane
CDS_9207_Unigene_34748_Transcript_85614	integral component of membrane
CDS_9208_Unigene_34749_Transcript_85615	integral component of membrane
CDS_9210_Unigene_34750_Transcript_85616	integral component of membrane
CDS_9544_Unigene_35987_Transcript_87959	integral component of membrane
CDS_9636_Unigene_36266_Transcript_88520	integral component of membrane
CDS_9894_Unigene_37191_Transcript_90246	integral component of membrane
CDS_10051_Unigene_37778_Transcript_91339	integral component of membrane
CDS_10052_Unigene_37779_Transcript_91340	integral component of membrane
CDS_10141_Unigene_38125_Transcript_92024	integral component of membrane
CDS_10371_Unigene_38954_Transcript_93559	integral component of membrane
CDS_10460_Unigene_39280_Transcript_94190	integral component of membrane
CDS_10649_Unigene_39837_Transcript_95198	integral component of membrane
CDS_10651_Unigene_39839_Transcript_95200	integral component of membrane
CDS_10832_Unigene_40377_Transcript_96243	integral component of membrane
CDS_11442_Unigene_42370_Transcript_100066	integral component of membrane
CDS_11444_Unigene_42372_Transcript_100068	integral component of membrane
CDS_11451_Unigene_42397_Transcript_100120	integral component of membrane
CDS_11578_Unigene_4285_Transcript_25163	integral component of membrane
CDS_11738_Unigene_4334_Transcript_25275	integral component of membrane
CDS_12070_Unigene_44490_Transcript_104119	integral component of membrane
CDS_12136_Unigene_44728_Transcript_104559	integral component of membrane
CDS_12331_Unigene_4544_Transcript_25771	integral component of membrane
CDS_12747_Unigene_4678_Transcript_26047	integral component of membrane
CDS_12749_Unigene_4679_Transcript_26048	integral component of membrane
CDS_12946_Unigene_47518_Transcript_110015	integral component of membrane
CDS_12947_Unigene_47519_Transcript_110016	integral component of membrane
CDS_12949_Unigene_47520_Transcript_110017	integral component of membrane
CDS_13109_Unigene_4810_Transcript_26389	integral component of membrane
CDS_13137_Unigene_48153_Transcript_111205	integral component of membrane
CDS_13632_Unigene_49737_Transcript_114098	integral component of membrane
CDS_13806_Unigene_50317_Transcript_115162	integral component of membrane
CDS_13844_Unigene_5042_Transcript_26854	integral component of membrane
CDS_14113_Unigene_51270_Transcript_116913	integral component of membrane
CDS_14414_Unigene_52286_Transcript_118667	integral component of membrane
CDS_14519_Unigene_5261_Transcript_27300	integral component of membrane
CDS_14523_Unigene_5262_Transcript_27301	integral component of membrane
CDS_14527_Unigene_5263_Transcript_27302	integral component of membrane
CDS_14806_Unigene_53525_Transcript_120921	integral component of membrane
CDS_16108_Unigene_57600_Transcript_128683	integral component of membrane
CDS_16109_Unigene_57601_Transcript_128684	integral component of membrane
CDS_16165_Unigene_57769_Transcript_128999	integral component of membrane
CDS_16207_Unigene_578_Transcript_4880	integral component of membrane
CDS_16241_Unigene_58004_Transcript_129428	integral component of membrane
CDS_16435_Unigene_5856_Transcript_28461	integral component of membrane
CDS_16538_Unigene_58884_Transcript_131056	integral component of membrane
CDS_16550_Unigene_5892_Transcript_28543	integral component of membrane
CDS_16552_Unigene_5893_Transcript_28545	integral component of membrane
CDS_16884_Unigene_5990_Transcript_28727	integral component of membrane
CDS_16935_Unigene_60090_Transcript_133370	integral component of membrane
CDS_16936_Unigene_60091_Transcript_133372	integral component of membrane
CDS_16938_Unigene_60093_Transcript_133375	integral component of membrane
CDS_16965_Unigene_60169_Transcript_133533	integral component of membrane
CDS_16966_Unigene_60170_Transcript_133534	integral component of membrane
CDS_16967_Unigene_60171_Transcript_133536	integral component of membrane
CDS_16968_Unigene_60172_Transcript_133537	integral component of membrane
CDS_17119_Unigene_6073_Transcript_28888	integral component of membrane
CDS_17283_Unigene_61220_Transcript_135459	integral component of membrane
CDS_17284_Unigene_61221_Transcript_135460	integral component of membrane
CDS_17653_Unigene_62340_Transcript_137612	integral component of membrane
CDS_17654_Unigene_62341_Transcript_137616	integral component of membrane
CDS_17657_Unigene_62346_Transcript_137625	integral component of membrane
CDS_18040_Unigene_6352_Transcript_29399	integral component of membrane
CDS_18084_Unigene_63661_Transcript_140126	integral component of membrane
CDS_18087_Unigene_63672_Transcript_140147	integral component of membrane
CDS_18088_Unigene_63673_Transcript_140148	integral component of membrane
CDS_18099_Unigene_63712_Transcript_140209	integral component of membrane
CDS_18131_Unigene_63817_Transcript_140393	integral component of membrane
CDS_18574_Unigene_65202_Transcript_143064	integral component of membrane
CDS_18578_Unigene_6522_Transcript_29744	integral component of membrane
CDS_18580_Unigene_6523_Transcript_29745	integral component of membrane
CDS_18635_Unigene_65395_Transcript_143378	integral component of membrane
CDS_18927_Unigene_6635_Transcript_29986	integral component of membrane
CDS_18991_Unigene_6658_Transcript_30030	integral component of membrane
CDS_19031_Unigene_6674_Transcript_30056	integral component of membrane
CDS_19037_Unigene_6675_Transcript_30057	integral component of membrane
CDS_19292_Unigene_6761_Transcript_30223	integral component of membrane
CDS_19626_Unigene_6866_Transcript_30454	integral component of membrane
CDS_19704_Unigene_6889_Transcript_30502	integral component of membrane
CDS_19705_Unigene_6890_Transcript_30503	integral component of membrane
CDS_19779_Unigene_69212_Transcript_150374	integral component of membrane
CDS_19953_Unigene_69862_Transcript_151597	integral component of membrane
CDS_20341_Unigene_71040_Transcript_153829	integral component of membrane
CDS_20343_Unigene_71042_Transcript_153831	integral component of membrane
CDS_20488_Unigene_7148_Transcript_31119	integral component of membrane
CDS_20530_Unigene_71643_Transcript_154957	integral component of membrane
CDS_20531_Unigene_71645_Transcript_154959	integral component of membrane
CDS_20533_Unigene_7165_Transcript_31153	integral component of membrane
CDS_20799_Unigene_7262_Transcript_31388	integral component of membrane
CDS_20927_Unigene_73130_Transcript_157807	integral component of membrane
CDS_21056_Unigene_7347_Transcript_31553	integral component of membrane
CDS_21302_Unigene_7435_Transcript_31707	integral component of membrane
CDS_21413_Unigene_7465_Transcript_31798	integral component of membrane
CDS_21769_Unigene_7584_Transcript_32090	integral component of membrane
CDS_21897_Unigene_76336_Transcript_163701	integral component of membrane
CDS_21898_Unigene_76337_Transcript_163702	integral component of membrane
CDS_21976_Unigene_76554_Transcript_164121	integral component of membrane
CDS_21977_Unigene_76555_Transcript_164122	integral component of membrane
CDS_22097_Unigene_7689_Transcript_32384	integral component of membrane
CDS_22104_Unigene_7692_Transcript_32391	integral component of membrane
CDS_22177_Unigene_77189_Transcript_165276	integral component of membrane
CDS_22188_Unigene_7721_Transcript_32458	integral component of membrane
CDS_22465_Unigene_7802_Transcript_32684	integral component of membrane
CDS_22737_Unigene_7899_Transcript_33056	integral component of membrane
CDS_22886_Unigene_7952_Transcript_33211	integral component of membrane
CDS_23121_Unigene_80339_Transcript_170911	integral component of membrane
CDS_23193_Unigene_80611_Transcript_171518	integral component of membrane
CDS_23194_Unigene_80612_Transcript_171520	integral component of membrane
CDS_23601_Unigene_81908_Transcript_173955	integral component of membrane
CDS_23602_Unigene_81910_Transcript_173958	integral component of membrane
CDS_23887_Unigene_8285_Transcript_33924	integral component of membrane
CDS_24059_Unigene_83463_Transcript_176787	integral component of membrane
CDS_24071_Unigene_834_Transcript_6858	integral component of membrane
CDS_24749_Unigene_85955_Transcript_181223	integral component of membrane
CDS_24857_Unigene_8634_Transcript_34663	integral component of membrane
CDS_24862_Unigene_8636_Transcript_34666	integral component of membrane
CDS_24869_Unigene_8638_Transcript_34668	integral component of membrane
CDS_24877_Unigene_8639_Transcript_34669	integral component of membrane
CDS_25019_Unigene_86933_Transcript_183027	integral component of membrane
CDS_25284_Unigene_8786_Transcript_35032	integral component of membrane
CDS_25675_Unigene_89430_Transcript_187570	integral component of membrane
CDS_25676_Unigene_89431_Transcript_187573	integral component of membrane
CDS_25692_Unigene_89498_Transcript_187708	integral component of membrane
CDS_25842_Unigene_90070_Transcript_188812	integral component of membrane
CDS_25961_Unigene_90475_Transcript_189489	integral component of membrane
CDS_26114_Unigene_91040_Transcript_190487	integral component of membrane
CDS_26117_Unigene_91043_Transcript_190496	integral component of membrane
CDS_26240_Unigene_91471_Transcript_191252	integral component of membrane
CDS_26280_Unigene_9159_Transcript_35904	integral component of membrane
CDS_26316_Unigene_91721_Transcript_191732	integral component of membrane
CDS_26393_Unigene_92054_Transcript_192325	integral component of membrane
CDS_26394_Unigene_92055_Transcript_192326	integral component of membrane
CDS_26416_Unigene_92163_Transcript_192510	integral component of membrane
CDS_26438_Unigene_92273_Transcript_192697	integral component of membrane
CDS_26508_Unigene_92501_Transcript_193078	integral component of membrane
CDS_26509_Unigene_92502_Transcript_193079	integral component of membrane
CDS_26582_Unigene_9277_Transcript_36142	integral component of membrane
CDS_27044_Unigene_94500_Transcript_196767	integral component of membrane
CDS_27604_Unigene_96693_Transcript_200671	integral component of membrane
CDS_27605_Unigene_96694_Transcript_200672	integral component of membrane
CDS_27839_Unigene_97549_Transcript_202352	integral component of membrane
CDS_27843_Unigene_97553_Transcript_202356	integral component of membrane
CDS_28070_Unigene_98564_Transcript_204251	integral component of membrane
CDS_28098_Unigene_98658_Transcript_204429	integral component of membrane
CDS_17101_Unigene_6065_Transcript_28869	integral component of Golgi membrane;integral component of endoplasmic reticulum membrane
CDS_19255_Unigene_67492_Transcript_147206	integral component of Golgi membrane
CDS_19256_Unigene_67493_Transcript_147207	integral component of Golgi membrane
CDS_19259_Unigene_67497_Transcript_147217	integral component of Golgi membrane
CDS_19260_Unigene_67499_Transcript_147221	integral component of Golgi membrane
CDS_21475_Unigene_74927_Transcript_161057	integral component of endoplasmic reticulum membrane
CDS_11987_Unigene_4422_Transcript_25500	Ino80 complex
CDS_8885_Unigene_33650_Transcript_83548	Hrd1p ubiquitin ligase ERAD-L complex;integral component of membrane;Derlin-1 retrotranslocation complex
CDS_8886_Unigene_33651_Transcript_83550	Hrd1p ubiquitin ligase ERAD-L complex;integral component of membrane;Derlin-1 retrotranslocation complex
CDS_8648_Unigene_32868_Transcript_82112	Hrd1p ubiquitin ligase ERAD-L complex;integral component of endoplasmic reticulum membrane
CDS_6464_Unigene_25237_Transcript_67731	heterotrimeric G-protein complex
CDS_1971_Unigene_108778_Transcript_228401	hemoglobin complex
CDS_28236_Unigene_9919_Transcript_37460	hemoglobin complex
CDS_14103_Unigene_5123_Transcript_27033	Golgi membrane;Golgi transport complex
CDS_4557_Unigene_18721_Transcript_55413	Golgi membrane;endoplasmic reticulum;endoplasmic reticulum membrane;cis-Golgi network;integral component of membrane;COPI-coated vesicle membrane;endoplasmic reticulum-Golgi intermediate compartment membrane
CDS_3334_Unigene_14660_Transcript_47562	Golgi membrane;endoplasmic reticulum;endoplasmic reticulum membrane;cis-Golgi network;integral component of membrane;COPI-coated vesicle membrane
CDS_20642_Unigene_72116_Transcript_155850	Golgi membrane;endoplasmic reticulum membrane;integral component of membrane
CDS_20643_Unigene_72118_Transcript_155852	Golgi membrane;endoplasmic reticulum membrane;integral component of membrane
CDS_15723_Unigene_56329_Transcript_126350	Golgi membrane;COPI vesicle coat
CDS_17076_Unigene_6057_Transcript_28857	Golgi membrane;COPI vesicle coat
CDS_9393_Unigene_35362_Transcript_86783	Golgi apparatus;microtubule;motile cilium
CDS_7118_Unigene_27774_Transcript_72453	Golgi apparatus;integral component of membrane
CDS_7119_Unigene_27775_Transcript_72454	Golgi apparatus;integral component of membrane
CDS_12097_Unigene_4456_Transcript_25578	Golgi apparatus;integral component of membrane
CDS_12099_Unigene_4457_Transcript_25579	Golgi apparatus;integral component of membrane
CDS_1391_Unigene_106102_Transcript_218230	Golgi apparatus;extrinsic component of mitochondrial inner membrane;cell projection
CDS_1392_Unigene_106103_Transcript_218231	Golgi apparatus;extrinsic component of mitochondrial inner membrane;cell projection
CDS_23464_Unigene_81397_Transcript_172989	Golgi apparatus
CDS_4153_Unigene_17405_Transcript_53030	GMP reductase complex
CDS_12965_Unigene_4758_Transcript_26230	GINS complex;replication fork protection complex
CDS_7394_Unigene_28742_Transcript_74405	GET complex
CDS_14071_Unigene_51116_Transcript_116644	gamma-tubulin complex;nucleus;cytoplasm;centrosome;spindle;microtubule
CDS_6789_Unigene_26478_Transcript_70063	focal adhesion
CDS_9875_Unigene_37126_Transcript_90132	Fanconi anaemia nuclear complex
CDS_12358_Unigene_45566_Transcript_106182	Fanconi anaemia nuclear complex
CDS_16452_Unigene_58619_Transcript_130543	Fanconi anaemia nuclear complex
CDS_24294_Unigene_84368_Transcript_178383	F-actin capping protein complex
CDS_24295_Unigene_84369_Transcript_178385	F-actin capping protein complex
CDS_24296_Unigene_84370_Transcript_178387	F-actin capping protein complex
CDS_14724_Unigene_53226_Transcript_120352	extrinsic component of mitochondrial inner membrane
CDS_28062_Unigene_98524_Transcript_204186	extracellular space;integral component of membrane;extracellular matrix
CDS_22689_Unigene_7872_Transcript_32948	extracellular space;integral component of membrane
CDS_22240_Unigene_77338_Transcript_165577	extracellular space;endoplasmic reticulum;Golgi stack;plasma membrane;cell surface
CDS_22242_Unigene_77340_Transcript_165593	extracellular space;endoplasmic reticulum;Golgi stack;plasma membrane;cell surface
CDS_22243_Unigene_77341_Transcript_165595	extracellular space;endoplasmic reticulum;Golgi stack;plasma membrane;cell surface
CDS_24190_Unigene_84031_Transcript_177782	extracellular space;COPI vesicle coat
CDS_3463_Unigene_15093_Transcript_48374	extracellular space;collagen-containing extracellular matrix
CDS_6154_Unigene_24124_Transcript_65692	extracellular space;collagen-containing extracellular matrix
CDS_436_Unigene_101952_Transcript_210648	extracellular space
CDS_437_Unigene_101953_Transcript_210649	extracellular space
CDS_438_Unigene_101954_Transcript_210650	extracellular space
CDS_8073_Unigene_30924_Transcript_78522	extracellular space
CDS_11216_Unigene_4166_Transcript_24873	extracellular space
CDS_17631_Unigene_62285_Transcript_137515	extracellular space
CDS_19333_Unigene_67740_Transcript_147699	extracellular space
CDS_23097_Unigene_80271_Transcript_170798	extracellular space
CDS_24383_Unigene_8463_Transcript_34304	extracellular space
CDS_4527_Unigene_18639_Transcript_55263	extracellular region;integral component of membrane
CDS_16941_Unigene_6010_Transcript_28766	extracellular region;integral component of membrane
CDS_16944_Unigene_6011_Transcript_28767	extracellular region;integral component of membrane
CDS_15230_Unigene_54920_Transcript_123624	extracellular region;cytosol;COP9 signalosome;aryl hydrocarbon receptor complex;neuronal cell body;dendritic growth cone;axonal growth cone;perinuclear region of cytoplasm;HSP90-CDC37 chaperone complex
CDS_1041_Unigene_10463_Transcript_38617	extracellular region;collagen trimer
CDS_491_Unigene_102235_Transcript_211189	extracellular region
CDS_492_Unigene_102236_Transcript_211190	extracellular region
CDS_493_Unigene_102237_Transcript_211191	extracellular region
CDS_494_Unigene_102238_Transcript_211192	extracellular region
CDS_495_Unigene_102240_Transcript_211194	extracellular region
CDS_2310_Unigene_11425_Transcript_40743	extracellular region
CDS_3853_Unigene_1635_Transcript_13507	extracellular region
CDS_4109_Unigene_17250_Transcript_52713	extracellular region
CDS_4110_Unigene_17251_Transcript_52715	extracellular region
CDS_5392_Unigene_21616_Transcript_61047	extracellular region
CDS_7025_Unigene_27338_Transcript_71660	extracellular region
CDS_7026_Unigene_27340_Transcript_71663	extracellular region
CDS_7027_Unigene_27341_Transcript_71665	extracellular region
CDS_7468_Unigene_28987_Transcript_74847	extracellular region
CDS_8792_Unigene_3336_Transcript_22403	extracellular region
CDS_9573_Unigene_36112_Transcript_88213	extracellular region
CDS_9574_Unigene_36113_Transcript_88214	extracellular region
CDS_10966_Unigene_40821_Transcript_97098	extracellular region
CDS_11219_Unigene_4167_Transcript_24874	extracellular region
CDS_11324_Unigene_41963_Transcript_99269	extracellular region
CDS_11325_Unigene_41964_Transcript_99270	extracellular region
CDS_11326_Unigene_41965_Transcript_99271	extracellular region
CDS_11327_Unigene_41966_Transcript_99273	extracellular region
CDS_12371_Unigene_45596_Transcript_106230	extracellular region
CDS_12807_Unigene_4695_Transcript_26073	extracellular region
CDS_13663_Unigene_49817_Transcript_114235	extracellular region
CDS_13687_Unigene_49909_Transcript_114389	extracellular region
CDS_13689_Unigene_49910_Transcript_114390	extracellular region
CDS_13913_Unigene_50587_Transcript_115691	extracellular region
CDS_15027_Unigene_54276_Transcript_122312	extracellular region
CDS_16792_Unigene_59642_Transcript_132515	extracellular region
CDS_18386_Unigene_64648_Transcript_141995	extracellular region
CDS_18387_Unigene_64649_Transcript_141996	extracellular region
CDS_19231_Unigene_6738_Transcript_30184	extracellular region
CDS_19233_Unigene_6740_Transcript_30186	extracellular region
CDS_24493_Unigene_85078_Transcript_179659	extracellular region
CDS_27834_Unigene_97540_Transcript_202340	extracellular region
CDS_27835_Unigene_97541_Transcript_202341	extracellular region
CDS_19509_Unigene_68258_Transcript_148618	exosome (RNase complex)
CDS_20480_Unigene_7146_Transcript_31117	exon-exon junction complex;neuronal cell body;U2-type precatalytic spliceosome;U2-type catalytic step 1 spliceosome;catalytic step 2 spliceosome
CDS_17096_Unigene_60634_Transcript_134382	eukaryotic translation initiation factor 3 complex;eukaryotic 43S preinitiation complex;eukaryotic 48S preinitiation complex
CDS_19976_Unigene_69914_Transcript_151699	eukaryotic translation initiation factor 3 complex;eukaryotic 43S preinitiation complex;eukaryotic 48S preinitiation complex
CDS_27330_Unigene_9561_Transcript_36735	eukaryotic translation initiation factor 3 complex;eukaryotic 43S preinitiation complex;eukaryotic 48S preinitiation complex
CDS_27709_Unigene_97120_Transcript_201482	eukaryotic translation initiation factor 3 complex;eukaryotic 43S preinitiation complex;eukaryotic 48S preinitiation complex
CDS_20044_Unigene_70143_Transcript_152116	eukaryotic translation initiation factor 3 complex, eIF3m
CDS_24530_Unigene_8523_Transcript_34426	eukaryotic translation initiation factor 3 complex
CDS_10771_Unigene_40192_Transcript_95840	eukaryotic translation initiation factor 2B complex;guanyl-nucleotide exchange factor complex
CDS_7370_Unigene_28646_Transcript_74235	eukaryotic translation elongation factor 1 complex
CDS_7371_Unigene_28654_Transcript_74250	eukaryotic translation elongation factor 1 complex
CDS_11874_Unigene_43746_Transcript_102811	eukaryotic 43S preinitiation complex
CDS_20800_Unigene_7263_Transcript_31389	ESCRT III complex;multivesicular body;cytosol;late endosome membrane
CDS_17611_Unigene_62251_Transcript_137429	ESCRT II complex
CDS_755_Unigene_10341_Transcript_38377	ESCRT I complex
CDS_764_Unigene_10343_Transcript_38379	ESCRT I complex
CDS_769_Unigene_10344_Transcript_38380	ESCRT I complex
CDS_4736_Unigene_19335_Transcript_56681	ESCRT I complex
CDS_18230_Unigene_64183_Transcript_141096	ER membrane protein complex
CDS_18821_Unigene_6604_Transcript_29924	ER membrane protein complex
CDS_18826_Unigene_6605_Transcript_29925	ER membrane protein complex
CDS_24713_Unigene_85835_Transcript_181017	ER membrane protein complex
CDS_4220_Unigene_1756_Transcript_14198	epsilon DNA polymerase complex
CDS_22412_Unigene_77877_Transcript_166527	endosome;plasma membrane;synaptic vesicle;trans-Golgi network transport vesicle
CDS_21559_Unigene_7521_Transcript_31933	endosome;intracellular membrane-bounded organelle
CDS_26052_Unigene_90819_Transcript_190111	endosome;Golgi apparatus;cytoskeleton;clathrin-coated vesicle;phagophore assembly site membrane
CDS_26053_Unigene_90820_Transcript_190112	endosome;Golgi apparatus;cytoskeleton;clathrin-coated vesicle;phagophore assembly site membrane
CDS_2859_Unigene_13082_Transcript_44368	endosome membrane;PAS complex
CDS_11476_Unigene_42477_Transcript_100310	endoplasmic reticulum-Golgi intermediate compartment;integral component of membrane;H zone;I band;sarcoplasmic reticulum membrane;perinuclear region of cytoplasm
CDS_8578_Unigene_32591_Transcript_81590	endoplasmic reticulum;TRAPPI protein complex;TRAPPII protein complex;TRAPPIII protein complex
CDS_2097_Unigene_10936_Transcript_39702	endoplasmic reticulum;signal peptidase complex;integral component of membrane
CDS_18262_Unigene_6423_Transcript_29531	endoplasmic reticulum;membrane
CDS_27618_Unigene_9671_Transcript_36945	endoplasmic reticulum;membrane
CDS_5382_Unigene_21592_Transcript_61013	endoplasmic reticulum;integral component of membrane;protein-containing complex
CDS_4048_Unigene_17005_Transcript_52253	endoplasmic reticulum;integral component of membrane
CDS_4050_Unigene_17007_Transcript_52265	endoplasmic reticulum;integral component of membrane
CDS_17649_Unigene_6232_Transcript_29187	endoplasmic reticulum;integral component of membrane
CDS_18208_Unigene_64100_Transcript_140932	endoplasmic reticulum;integral component of membrane
CDS_16665_Unigene_5926_Transcript_28624	endoplasmic reticulum;integral component of endoplasmic reticulum membrane;dendrite;neuronal cell body
CDS_14705_Unigene_53181_Transcript_120266	endoplasmic reticulum;integral component of endoplasmic reticulum membrane
CDS_14706_Unigene_53182_Transcript_120269	endoplasmic reticulum;integral component of endoplasmic reticulum membrane
CDS_15500_Unigene_55718_Transcript_125192	endoplasmic reticulum;Golgi apparatus;TRAPP complex
CDS_24371_Unigene_84609_Transcript_178815	endoplasmic reticulum;Golgi apparatus;TRAPP complex
CDS_24372_Unigene_84610_Transcript_178816	endoplasmic reticulum;Golgi apparatus;TRAPP complex
CDS_15770_Unigene_56502_Transcript_126666	endoplasmic reticulum;Golgi apparatus;membrane
CDS_1162_Unigene_105126_Transcript_216351	endoplasmic reticulum;endoplasmic reticulum membrane;integral component of membrane
CDS_1163_Unigene_105127_Transcript_216352	endoplasmic reticulum;endoplasmic reticulum membrane;integral component of membrane
CDS_3335_Unigene_14661_Transcript_47563	endoplasmic reticulum;endoplasmic reticulum membrane;integral component of membrane
CDS_3862_Unigene_16416_Transcript_51002	endoplasmic reticulum;endoplasmic reticulum membrane;integral component of membrane
CDS_5082_Unigene_20534_Transcript_58931	endoplasmic reticulum;endoplasmic reticulum membrane;integral component of membrane
CDS_13033_Unigene_4778_Transcript_26282	endoplasmic reticulum;endoplasmic reticulum membrane;integral component of membrane
CDS_14702_Unigene_53179_Transcript_120260	endoplasmic reticulum;endoplasmic reticulum membrane;integral component of membrane
CDS_14704_Unigene_53180_Transcript_120261	endoplasmic reticulum;endoplasmic reticulum membrane;integral component of membrane
CDS_17749_Unigene_62534_Transcript_137956	endoplasmic reticulum;endoplasmic reticulum membrane;integral component of membrane
CDS_17750_Unigene_62535_Transcript_137957	endoplasmic reticulum;endoplasmic reticulum membrane;integral component of membrane
CDS_4556_Unigene_18720_Transcript_55412	endoplasmic reticulum;endoplasmic reticulum membrane;cis-Golgi network;integral component of membrane
CDS_8601_Unigene_32658_Transcript_81726	endoplasmic reticulum;endoplasmic reticulum membrane
CDS_10218_Unigene_38476_Transcript_92672	endoplasmic reticulum;endoplasmic reticulum membrane
CDS_9280_Unigene_35010_Transcript_86087	endoplasmic reticulum;cytosol
CDS_22125_Unigene_7699_Transcript_32406	endoplasmic reticulum;chromatin;nucleus;basement membrane;extracellular space;membrane
CDS_12029_Unigene_4432_Transcript_25526	endoplasmic reticulum membrane;plasma membrane;integral component of membrane
CDS_3046_Unigene_1373_Transcript_11776	endoplasmic reticulum membrane;integral component of membrane;nuclear membrane;perinuclear region of cytoplasm;Nem1-Spo7 phosphatase complex
CDS_738_Unigene_103341_Transcript_213120	endoplasmic reticulum membrane;integral component of membrane
CDS_6692_Unigene_26094_Transcript_69315	endoplasmic reticulum membrane;integral component of membrane
CDS_26111_Unigene_91023_Transcript_190462	endoplasmic reticulum lumen
CDS_5685_Unigene_22559_Transcript_62828	endoplasmic reticulum
CDS_5687_Unigene_22560_Transcript_62829	endoplasmic reticulum
CDS_15488_Unigene_55675_Transcript_125100	endoplasmic reticulum
CDS_17359_Unigene_6144_Transcript_29035	endoplasmic reticulum
CDS_23495_Unigene_81541_Transcript_173272	endoplasmic reticulum
CDS_14161_Unigene_5142_Transcript_27073	endomembrane system;membrane;membrane-bounded organelle
CDS_27886_Unigene_97733_Transcript_202659	endomembrane system;membrane;membrane-bounded organelle
CDS_9427_Unigene_35504_Transcript_87046	endomembrane system;membrane
CDS_17890_Unigene_6302_Transcript_29299	endomembrane system;integral component of membrane;SNARE complex
CDS_7793_Unigene_30005_Transcript_76826	endomembrane system
CDS_17444_Unigene_61731_Transcript_136435	Elongator holoenzyme complex
CDS_14033_Unigene_50976_Transcript_116363	ELL-EAF complex
CDS_17443_Unigene_6172_Transcript_29084	ELL-EAF complex
CDS_9977_Unigene_37497_Transcript_90806	early endosome;WASH complex
CDS_20633_Unigene_72093_Transcript_155808	early endosome;Golgi apparatus;integral component of plasma membrane;synaptic vesicle
CDS_7282_Unigene_28352_Transcript_73632	early endosome
CDS_7283_Unigene_28353_Transcript_73635	early endosome
CDS_7284_Unigene_28354_Transcript_73637	early endosome
CDS_18282_Unigene_6431_Transcript_29558	dynactin complex
CDS_21597_Unigene_75307_Transcript_161815	DSIF complex
CDS_5702_Unigene_22611_Transcript_62915	DNA replication factor C complex
CDS_1940_Unigene_108588_Transcript_225485	cytosolic small ribosomal subunit
CDS_2066_Unigene_109272_Transcript_234393	cytosolic small ribosomal subunit
CDS_2111_Unigene_109499_Transcript_237313	cytosolic small ribosomal subunit
CDS_3774_Unigene_16090_Transcript_50340	cytosolic small ribosomal subunit
CDS_9814_Unigene_36840_Transcript_89585	cytosolic small ribosomal subunit
CDS_9815_Unigene_36842_Transcript_89592	cytosolic small ribosomal subunit
CDS_2014_Unigene_109008_Transcript_231427	cytosolic large ribosomal subunit
CDS_2240_Unigene_11202_Transcript_40259	cytosolic large ribosomal subunit
CDS_2637_Unigene_12456_Transcript_43031	cytosolic large ribosomal subunit
CDS_10151_Unigene_38193_Transcript_92157	cytosolic large ribosomal subunit
CDS_11090_Unigene_41259_Transcript_97932	cytosolic large ribosomal subunit
CDS_11944_Unigene_44050_Transcript_103327	cytosolic large ribosomal subunit
CDS_11945_Unigene_44052_Transcript_103346	cytosolic large ribosomal subunit
CDS_12336_Unigene_45477_Transcript_106014	cytosolic large ribosomal subunit
CDS_12661_Unigene_46505_Transcript_107983	cytosolic large ribosomal subunit
CDS_17931_Unigene_6318_Transcript_29349	cytosol;vesicle;neuron projection
CDS_18077_Unigene_63642_Transcript_140096	cytosol;U4/U6 x U5 tri-snRNP complex;U2-type catalytic step 2 spliceosome
CDS_4620_Unigene_18958_Transcript_55882	cytosol;troponin complex
CDS_15340_Unigene_5523_Transcript_27816	cytosol;translation release factor complex
CDS_14521_Unigene_52625_Transcript_119270	cytosol;proteasome regulatory particle, base subcomplex;cytoplasmic ribonucleoprotein granule;dendritic spine
CDS_22471_Unigene_78048_Transcript_166850	cytosol;nascent polypeptide-associated complex;polysomal ribosome
CDS_28071_Unigene_98569_Transcript_204263	cytosol;mRNA cleavage and polyadenylation specificity factor complex
CDS_27610_Unigene_96702_Transcript_200687	cytosol;microtubule
CDS_27612_Unigene_96704_Transcript_200689	cytosol;microtubule
CDS_9157_Unigene_34561_Transcript_85272	cytosol;membrane;intracellular membrane-bounded organelle
CDS_26054_Unigene_90821_Transcript_190113	cytosol;extrinsic component of membrane;phagophore assembly site membrane
CDS_8230_Unigene_31449_Transcript_79443	cytosol;aggresome;lateral plasma membrane;nuclear body;apical part of cell;clathrin-coated endocytic vesicle
CDS_5116_Unigene_20641_Transcript_59154	cytosol
CDS_10301_Unigene_3873_Transcript_24274	cytosol
CDS_13039_Unigene_47816_Transcript_110531	cytosol
CDS_13692_Unigene_49918_Transcript_114404	cytosol
CDS_17238_Unigene_61089_Transcript_135238	cytosol
CDS_17552_Unigene_62093_Transcript_137119	cytosol
CDS_18171_Unigene_63995_Transcript_140696	cytosol
CDS_22608_Unigene_78450_Transcript_167523	cytosol
CDS_26272_Unigene_91577_Transcript_191451	cytosol
CDS_26741_Unigene_93341_Transcript_194617	cytosol
CDS_27464_Unigene_96179_Transcript_199768	cytosol
CDS_27681_Unigene_9701_Transcript_37037	cytosol
CDS_15853_Unigene_56807_Transcript_127221	cytoskeleton;perinuclear region of cytoplasm
CDS_1138_Unigene_105029_Transcript_216163	cytoskeleton
CDS_3760_Unigene_16046_Transcript_50242	cytoskeleton
CDS_21431_Unigene_74716_Transcript_160656	cytoskeleton
CDS_22337_Unigene_77668_Transcript_166172	cytoskeleton
CDS_22338_Unigene_77669_Transcript_166173	cytoskeleton
CDS_11240_Unigene_41724_Transcript_98851	cytoplasmic vesicle membrane;sarcolemma
CDS_9832_Unigene_36906_Transcript_89728	cytoplasmic microtubule;integral component of endoplasmic reticulum membrane;Derlin-1-VIMP complex;Derlin-1 retrotranslocation complex
CDS_3528_Unigene_15284_Transcript_48737	cytoplasm;small ribosomal subunit
CDS_3529_Unigene_15294_Transcript_48748	cytoplasm;small ribosomal subunit
CDS_3530_Unigene_15296_Transcript_48750	cytoplasm;small ribosomal subunit
CDS_11519_Unigene_42647_Transcript_100637	cytoplasm;small ribosomal subunit
CDS_15960_Unigene_57130_Transcript_127816	cytoplasm;plasma membrane;postsynaptic density
CDS_11829_Unigene_43575_Transcript_102469	cytoplasm;plasma membrane;focal adhesion
CDS_6130_Unigene_24011_Transcript_65457	cytoplasm;nuclear speck
CDS_11742_Unigene_43362_Transcript_102045	cytoplasm;nuclear speck
CDS_23781_Unigene_82553_Transcript_175126	cytoplasm;microtubule;dynein complex
CDS_265_Unigene_10107_Transcript_37845	cytoplasm;microtubule
CDS_1170_Unigene_105186_Transcript_216477	cytoplasm;microtubule
CDS_1171_Unigene_105187_Transcript_216478	cytoplasm;microtubule
CDS_5524_Unigene_22015_Transcript_61780	cytoplasm;microtubule
CDS_5526_Unigene_22017_Transcript_61784	cytoplasm;microtubule
CDS_24733_Unigene_85893_Transcript_181130	cytoplasm;microtubule
CDS_24735_Unigene_85895_Transcript_181135	cytoplasm;microtubule
CDS_24737_Unigene_85902_Transcript_181143	cytoplasm;microtubule
CDS_2756_Unigene_12780_Transcript_43685	cytoplasm;meiotic nuclear membrane microtubule tethering complex
CDS_2757_Unigene_12781_Transcript_43687	cytoplasm;meiotic nuclear membrane microtubule tethering complex
CDS_2761_Unigene_12789_Transcript_43708	cytoplasm;meiotic nuclear membrane microtubule tethering complex
CDS_16408_Unigene_58492_Transcript_130319	cytoplasm;endomembrane system;intracellular membrane-bounded organelle
CDS_4756_Unigene_19376_Transcript_56760	cytoplasm;endomembrane system
CDS_10093_Unigene_37906_Transcript_91616	cytoplasm;cytoskeleton;lamellipodium;filopodium;cell body
CDS_27502_Unigene_96276_Transcript_199957	cytoplasm;cytoskeleton;lamellipodium;filopodium;cell body
CDS_10026_Unigene_37702_Transcript_91208	cytoplasm;cytoskeleton
CDS_10142_Unigene_38130_Transcript_92037	cytoplasm;cytoskeleton
CDS_18139_Unigene_63861_Transcript_140462	cytoplasm;cytoskeleton
CDS_13753_Unigene_50119_Transcript_114802	cytoplasm;COP9 signalosome
CDS_19982_Unigene_6992_Transcript_30761	cytoplasm;COP9 signalosome
CDS_23516_Unigene_81646_Transcript_173476	cytoplasm;COP9 signalosome
CDS_19744_Unigene_69092_Transcript_150185	cytoplasm;Arp2/3 protein complex
CDS_10677_Unigene_39891_Transcript_95311	cytoplasm;actin cytoskeleton
CDS_18321_Unigene_64462_Transcript_141647	cytoplasm;actin cytoskeleton
CDS_96_Unigene_10048_Transcript_37728	cytoplasm
CDS_99_Unigene_10049_Transcript_37730	cytoplasm
CDS_446_Unigene_102011_Transcript_210750	cytoplasm
CDS_1704_Unigene_107516_Transcript_220933	cytoplasm
CDS_1777_Unigene_107806_Transcript_221491	cytoplasm
CDS_1999_Unigene_10887_Transcript_39603	cytoplasm
CDS_2755_Unigene_12774_Transcript_43677	cytoplasm
CDS_3384_Unigene_14853_Transcript_47915	cytoplasm
CDS_3386_Unigene_14855_Transcript_47918	cytoplasm
CDS_5799_Unigene_22970_Transcript_63566	cytoplasm
CDS_6193_Unigene_24262_Transcript_65944	cytoplasm
CDS_6542_Unigene_25517_Transcript_68297	cytoplasm
CDS_6543_Unigene_25518_Transcript_68299	cytoplasm
CDS_6544_Unigene_25519_Transcript_68300	cytoplasm
CDS_6902_Unigene_26864_Transcript_70747	cytoplasm
CDS_7559_Unigene_29304_Transcript_75497	cytoplasm
CDS_7917_Unigene_3041_Transcript_21414	cytoplasm
CDS_8376_Unigene_3192_Transcript_21903	cytoplasm
CDS_8492_Unigene_3229_Transcript_22012	cytoplasm
CDS_8996_Unigene_33955_Transcript_84118	cytoplasm
CDS_8997_Unigene_33956_Transcript_84119	cytoplasm
CDS_9456_Unigene_3559_Transcript_23267	cytoplasm
CDS_9995_Unigene_37577_Transcript_90961	cytoplasm
CDS_10528_Unigene_3949_Transcript_24440	cytoplasm
CDS_10690_Unigene_39932_Transcript_95371	cytoplasm
CDS_11135_Unigene_41415_Transcript_98276	cytoplasm
CDS_11909_Unigene_4390_Transcript_25438	cytoplasm
CDS_13316_Unigene_48681_Transcript_112141	cytoplasm
CDS_14149_Unigene_51389_Transcript_117131	cytoplasm
CDS_14967_Unigene_54023_Transcript_121883	cytoplasm
CDS_15484_Unigene_5564_Transcript_27905	cytoplasm
CDS_16519_Unigene_58808_Transcript_130913	cytoplasm
CDS_16928_Unigene_60062_Transcript_133321	cytoplasm
CDS_16931_Unigene_60065_Transcript_133326	cytoplasm
CDS_18489_Unigene_64958_Transcript_142609	cytoplasm
CDS_18490_Unigene_64959_Transcript_142612	cytoplasm
CDS_18790_Unigene_65932_Transcript_144391	cytoplasm
CDS_18794_Unigene_65941_Transcript_144407	cytoplasm
CDS_19580_Unigene_6847_Transcript_30421	cytoplasm
CDS_21497_Unigene_74985_Transcript_161172	cytoplasm
CDS_22143_Unigene_77043_Transcript_165013	cytoplasm
CDS_24188_Unigene_84013_Transcript_177754	cytoplasm
CDS_24398_Unigene_8473_Transcript_34326	cytoplasm
CDS_25299_Unigene_8793_Transcript_35051	cytoplasm
CDS_25728_Unigene_89629_Transcript_187951	cytoplasm
CDS_25729_Unigene_89630_Transcript_187953	cytoplasm
CDS_25730_Unigene_89631_Transcript_187954	cytoplasm
CDS_25731_Unigene_89632_Transcript_187955	cytoplasm
CDS_25732_Unigene_89633_Transcript_187956	cytoplasm
CDS_27363_Unigene_95740_Transcript_198983	cytoplasm
CDS_28078_Unigene_98590_Transcript_204309	cytoplasm
CDS_28387_Unigene_99853_Transcript_206669	cytoplasm
CDS_2050_Unigene_10912_Transcript_39650	cullin-RING ubiquitin ligase complex
CDS_25588_Unigene_89100_Transcript_186951	Cul3-RING ubiquitin ligase complex
CDS_17713_Unigene_62457_Transcript_137825	CST complex
CDS_17714_Unigene_62458_Transcript_137826	CST complex
CDS_17715_Unigene_62459_Transcript_137827	CST complex
CDS_21667_Unigene_75532_Transcript_162241	COPII-coated ER to Golgi transport vesicle
CDS_21668_Unigene_75534_Transcript_162247	COPII-coated ER to Golgi transport vesicle
CDS_11760_Unigene_4338_Transcript_25289	condensed chromosome kinetochore;nucleus;spindle microtubule;cytoplasm;chromosome passenger complex;midbody
CDS_1685_Unigene_10743_Transcript_39266	condensed chromosome kinetochore;nucleosome;nucleus
CDS_26838_Unigene_93703_Transcript_195280	commitment complex;U5 snRNP;U1 snRNP;U2 snRNP;U4 snRNP;U12-type spliceosomal complex;pICln-Sm protein complex;SMN-Sm protein complex;precatalytic spliceosome;catalytic step 2 spliceosome;spliceosomal tri-snRNP complex
CDS_18028_Unigene_6348_Transcript_29392	commitment complex;U1 snRNP;U2-type prespliceosome
CDS_24291_Unigene_84357_Transcript_178358	collagen type I trimer;extracellular space;cytoplasm
CDS_16927_Unigene_60061_Transcript_133312	collagen trimer
CDS_19375_Unigene_67871_Transcript_147942	collagen trimer
CDS_24292_Unigene_84359_Transcript_178360	collagen trimer
CDS_28052_Unigene_98474_Transcript_204088	collagen trimer
CDS_455_Unigene_102053_Transcript_210829	clathrin adaptor complex
CDS_23357_Unigene_8106_Transcript_33555	clathrin adaptor complex
CDS_22875_Unigene_79509_Transcript_169445	ciliary rootlet;plasma membrane;cell surface;nucleus;cytosol;cytoplasmic vesicle
CDS_22332_Unigene_7763_Transcript_32562	chromosome, centromeric region;nucleolus;cytoplasm;spindle;plasma membrane;midbody
CDS_22333_Unigene_7764_Transcript_32566	chromosome, centromeric region;nucleolus;cytoplasm;spindle;plasma membrane;midbody
CDS_8515_Unigene_32373_Transcript_81149	chaperonin-containing T-complex
CDS_15456_Unigene_55562_Transcript_124878	chaperonin-containing T-complex
CDS_22032_Unigene_76683_Transcript_164362	chaperonin-containing T-complex
CDS_26805_Unigene_93611_Transcript_195105	centrosome;cytosol;SCF ubiquitin ligase complex;Cul7-RING ubiquitin ligase complex;PcG protein complex
CDS_26806_Unigene_93612_Transcript_195106	centrosome;cytosol;SCF ubiquitin ligase complex;Cul7-RING ubiquitin ligase complex;PcG protein complex
CDS_10679_Unigene_39903_Transcript_95330	cellular anatomical entity
CDS_11951_Unigene_44075_Transcript_103397	cellular anatomical entity
CDS_12953_Unigene_4753_Transcript_26215	cellular anatomical entity
CDS_27353_Unigene_95714_Transcript_198948	cellular anatomical entity
CDS_27354_Unigene_95715_Transcript_198949	cellular anatomical entity
CDS_4974_Unigene_20103_Transcript_58121	cell;trans-Golgi network;cytoplasmic vesicle
CDS_5693_Unigene_22597_Transcript_62894	cell;sodium:potassium-exchanging ATPase complex;sarcolemma
CDS_5694_Unigene_22598_Transcript_62895	cell;sodium:potassium-exchanging ATPase complex;sarcolemma
CDS_18763_Unigene_6584_Transcript_29872	cell;nucleus;cytoplasm
CDS_10704_Unigene_39986_Transcript_95469	cell;mitochondrial matrix;sarcoplasmic reticulum membrane;sarcoplasmic reticulum lumen
CDS_11375_Unigene_42110_Transcript_99548	cell;meiotic nuclear membrane microtubule tethering complex
CDS_5697_Unigene_22601_Transcript_62899	cell;integral component of membrane
CDS_25524_Unigene_88846_Transcript_186469	cell;integral component of membrane
CDS_25525_Unigene_88847_Transcript_186471	cell;integral component of membrane
CDS_23740_Unigene_82471_Transcript_174981	cell;endoplasmic reticulum;plasma membrane;integral component of endoplasmic reticulum membrane
CDS_3409_Unigene_14922_Transcript_48056	cell;cytoplasm
CDS_3410_Unigene_14923_Transcript_48057	cell;cytoplasm
CDS_16585_Unigene_59021_Transcript_131339	cell projection;cell;intracellular membrane-bounded organelle;cytoplasmic vesicle;plasma membrane;cytoskeleton;cell cortex
CDS_487_Unigene_10222_Transcript_38086	cell
CDS_498_Unigene_10224_Transcript_38092	cell
CDS_523_Unigene_10231_Transcript_38106	cell
CDS_4441_Unigene_18340_Transcript_54722	cell
CDS_7829_Unigene_3010_Transcript_21307	cell
CDS_8721_Unigene_33158_Transcript_82649	cell
CDS_15991_Unigene_57239_Transcript_128007	cell
CDS_18535_Unigene_6507_Transcript_29721	cell
CDS_24534_Unigene_85272_Transcript_180005	cell
CDS_28109_Unigene_9868_Transcript_37370	cell
CDS_22425_Unigene_77915_Transcript_166597	CCR4-NOT complex
CDS_16214_Unigene_57937_Transcript_129305	catalytic step 2 spliceosome
CDS_16747_Unigene_59502_Transcript_132268	cAMP-dependent protein kinase complex
CDS_16749_Unigene_59504_Transcript_132275	cAMP-dependent protein kinase complex
CDS_16750_Unigene_59505_Transcript_132277	cAMP-dependent protein kinase complex
CDS_7165_Unigene_27946_Transcript_72810	box C/D snoRNP complex;small-subunit processome
CDS_6615_Unigene_25791_Transcript_68748	bicellular tight junction
CDS_25424_Unigene_8846_Transcript_35160	axon cytoplasm;microtubule;nuclear membrane;centrosome;perinuclear region of cytoplasm;spindle;integral component of membrane;midbody
CDS_12921_Unigene_47427_Transcript_109806	Arp2/3 protein complex;actin cortical patch
CDS_12920_Unigene_47426_Transcript_109805	Arp2/3 protein complex
CDS_12940_Unigene_4749_Transcript_26207	AP-2 adaptor complex;intracellular membrane-bounded organelle
CDS_6836_Unigene_26624_Transcript_70346	anaphase-promoting complex
CDS_10419_Unigene_39129_Transcript_93910	anaphase-promoting complex
CDS_28424_Unigene_99982_Transcript_206883	anaphase-promoting complex
CDS_10870_Unigene_40500_Transcript_96475	actomyosin contractile ring
CDS_10871_Unigene_40501_Transcript_96476	actomyosin contractile ring
CDS_10874_Unigene_40505_Transcript_96489	actomyosin contractile ring
CDS_18276_Unigene_64299_Transcript_141340	actin cytoskeleton

## Sheet: Group 1 Molecular Function
Sequence Name	Molecular Function
CDS_23797_Unigene_82653_Transcript_175325	zinc ion binding;translation elongation factor activity
CDS_10155_Unigene_38204_Transcript_92181	zinc ion binding;thiol-dependent ubiquitin-specific protease activity;nuclear receptor transcription coactivator activity;H4 histone acetyltransferase activity;enzyme binding
CDS_17287_Unigene_61229_Transcript_135477	zinc ion binding;oxidoreductase activity
CDS_20870_Unigene_72895_Transcript_157370	zinc ion binding;betaine-homocysteine S-methyltransferase activity
CDS_1506_Unigene_106624_Transcript_219206	zinc ion binding
CDS_13375_Unigene_48843_Transcript_112453	zinc ion binding
CDS_18489_Unigene_64958_Transcript_142609	zinc ion binding
CDS_18490_Unigene_64959_Transcript_142612	zinc ion binding
CDS_18825_Unigene_66059_Transcript_144632	zinc ion binding
CDS_21597_Unigene_75307_Transcript_161815	zinc ion binding
CDS_26223_Unigene_91421_Transcript_191157	zinc ion binding
CDS_11738_Unigene_4334_Transcript_25275	xylosylprotein 4-beta-galactosyltransferase activity
CDS_18574_Unigene_65202_Transcript_143064	voltage-gated potassium channel activity
CDS_24693_Unigene_85762_Transcript_180901	voltage-gated potassium channel activity
CDS_12331_Unigene_4544_Transcript_25771	voltage-gated ion channel activity;calcium channel activity
CDS_20633_Unigene_72093_Transcript_155808	voltage-gated chloride channel activity;solute:proton antiporter activity;chloride ion binding
CDS_16435_Unigene_5856_Transcript_28461	voltage-gated chloride channel activity
CDS_2579_Unigene_12226_Transcript_42482	voltage-gated calcium channel activity
CDS_22335_Unigene_7765_Transcript_32567	voltage-gated calcium channel activity
CDS_22339_Unigene_7766_Transcript_32568	voltage-gated calcium channel activity
CDS_2426_Unigene_11736_Transcript_41485	voltage-gated anion channel activity
CDS_14702_Unigene_53179_Transcript_120260	very-long-chain 3-hydroxyacyl-CoA dehydratase activity;3-hydroxy-arachidoyl-CoA dehydratase activity;3-hydroxy-behenoyl-CoA dehydratase activity;3-hydroxy-lignoceroyl-CoA dehydratase activity
CDS_14704_Unigene_53180_Transcript_120261	very-long-chain 3-hydroxyacyl-CoA dehydratase activity;3-hydroxy-arachidoyl-CoA dehydratase activity;3-hydroxy-behenoyl-CoA dehydratase activity;3-hydroxy-lignoceroyl-CoA dehydratase activity
CDS_8152_Unigene_31244_Transcript_79089	uroporphyrinogen decarboxylase activity
CDS_2946_Unigene_13423_Transcript_45039	uridine kinase activity;ATP binding
CDS_2947_Unigene_13424_Transcript_45040	uridine kinase activity;ATP binding
CDS_2948_Unigene_13425_Transcript_45042	uridine kinase activity;ATP binding
CDS_3821_Unigene_16264_Transcript_50708	uridine kinase activity;ATP binding
CDS_22159_Unigene_7710_Transcript_32427	urea transmembrane transporter activity
CDS_26741_Unigene_93341_Transcript_194617	unfolded protein binding;chaperone binding
CDS_4136_Unigene_17332_Transcript_52906	unfolded protein binding
CDS_8435_Unigene_32094_Transcript_80629	unfolded protein binding
CDS_12051_Unigene_44409_Transcript_103961	unfolded protein binding
CDS_12097_Unigene_4456_Transcript_25578	UDP-glucuronic acid transmembrane transporter activity;UDP-N-acetylglucosamine transmembrane transporter activity;UDP-N-acetylgalactosamine transmembrane transporter activity;antiporter activity
CDS_12099_Unigene_4457_Transcript_25579	UDP-glucuronic acid transmembrane transporter activity;UDP-N-acetylglucosamine transmembrane transporter activity;UDP-N-acetylgalactosamine transmembrane transporter activity;antiporter activity
CDS_20051_Unigene_7015_Transcript_30813	UDP-glucose:hexose-1-phosphate uridylyltransferase activity;zinc ion binding
CDS_20056_Unigene_7016_Transcript_30814	UDP-glucose:hexose-1-phosphate uridylyltransferase activity;zinc ion binding
CDS_23234_Unigene_80730_Transcript_171750	ubiquitin-protein transferase activity;tumor necrosis factor receptor binding;zinc ion binding
CDS_15736_Unigene_5637_Transcript_28044	ubiquitin-protein transferase activity;metal ion binding
CDS_15740_Unigene_5638_Transcript_28045	ubiquitin-protein transferase activity;metal ion binding
CDS_20265_Unigene_7080_Transcript_30970	ubiquitin-protein transferase activity;metal ion binding
CDS_23841_Unigene_82754_Transcript_175518	ubiquitin-protein transferase activity;ATP binding;mitogen-activated protein kinase kinase kinase binding;ubiquitin binding
CDS_9875_Unigene_37126_Transcript_90132	ubiquitin-protein transferase activity
CDS_18235_Unigene_64191_Transcript_141106	ubiquitin-protein transferase activity
CDS_18236_Unigene_64193_Transcript_141108	ubiquitin-protein transferase activity
CDS_22771_Unigene_7911_Transcript_33083	ubiquitin-protein transferase activity
CDS_23776_Unigene_82543_Transcript_175100	ubiquitin-protein transferase activity
CDS_2050_Unigene_10912_Transcript_39650	ubiquitin protein ligase binding
CDS_19902_Unigene_69616_Transcript_151132	ubiquitin protein ligase binding
CDS_26511_Unigene_9250_Transcript_36097	ubiquitin protein ligase binding
CDS_469_Unigene_102122_Transcript_210960	ubiquitin protein ligase activity
CDS_6333_Unigene_24723_Transcript_66789	ubiquitin protein ligase activity
CDS_22256_Unigene_77404_Transcript_165695	ubiquitin protein ligase activity
CDS_22258_Unigene_77406_Transcript_165697	ubiquitin protein ligase activity
CDS_22259_Unigene_77407_Transcript_165698	ubiquitin protein ligase activity
CDS_8400_Unigene_31997_Transcript_80418	ubiquitin conjugating enzyme binding;ubiquitin-like protein binding;cullin family protein binding
CDS_8401_Unigene_31998_Transcript_80419	ubiquitin conjugating enzyme binding;ubiquitin-like protein binding;cullin family protein binding
CDS_8402_Unigene_31999_Transcript_80420	ubiquitin conjugating enzyme binding;ubiquitin-like protein binding;cullin family protein binding
CDS_22008_Unigene_76640_Transcript_164282	ubiquitin conjugating enzyme binding;ubiquitin protein ligase activity;zinc ion binding
CDS_23774_Unigene_82540_Transcript_175093	ubiquitin conjugating enzyme binding;ubiquitin protein ligase activity;metal ion binding
CDS_580_Unigene_102544_Transcript_211735	ubiquitin conjugating enzyme activity
CDS_16994_Unigene_6027_Transcript_28790	ubiquitin binding
CDS_284_Unigene_101195_Transcript_209260	U4atac snRNA binding
CDS_3123_Unigene_1395_Transcript_11901	U1 snRNA binding
CDS_5893_Unigene_23299_Transcript_64157	tubulin binding
CDS_27497_Unigene_96255_Transcript_199910	tubulin binding
CDS_15641_Unigene_5609_Transcript_27995	tryptophan-tRNA ligase activity;ATP binding
CDS_14488_Unigene_52513_Transcript_119053	tropomyosin binding
CDS_13486_Unigene_49222_Transcript_113189	tRNA binding;ATP binding;rRNA cytidine N-acetyltransferase activity
CDS_16958_Unigene_60158_Transcript_133515	tRNA binding;aminoacyl-tRNA editing activity;isoleucine-tRNA ligase activity;ATP binding
CDS_24398_Unigene_8473_Transcript_34326	tRNA binding;alanine-tRNA ligase activity;ATP binding;zinc ion binding
CDS_22765_Unigene_7910_Transcript_33082	tRNA (guanine-N7-)-methyltransferase activity
CDS_4561_Unigene_18761_Transcript_55505	transmembrane transporter activity
CDS_22097_Unigene_7689_Transcript_32384	transmembrane transporter activity
CDS_26280_Unigene_9159_Transcript_35904	transmembrane transporter activity
CDS_26282_Unigene_9160_Transcript_35907	transmembrane transporter activity
CDS_26508_Unigene_92501_Transcript_193078	transmembrane transporter activity
CDS_26509_Unigene_92502_Transcript_193079	transmembrane transporter activity
CDS_15340_Unigene_5523_Transcript_27816	translation release factor activity, codon specific;sequence-specific mRNA binding
CDS_20044_Unigene_70143_Transcript_152116	translation initiation factor activity;translation initiation factor binding
CDS_24328_Unigene_8447_Transcript_34279	translation initiation factor activity;translation elongation factor activity;ribosome binding
CDS_8691_Unigene_32985_Transcript_82327	translation initiation factor activity;ribosome binding;ribosomal large subunit binding
CDS_11874_Unigene_43746_Transcript_102811	translation initiation factor activity;ribosomal small subunit binding
CDS_25736_Unigene_89665_Transcript_188004	translation initiation factor activity;protein heterodimerization activity
CDS_19976_Unigene_69914_Transcript_151699	translation initiation factor activity;mRNA cap binding
CDS_10771_Unigene_40192_Transcript_95840	translation initiation factor activity;guanyl-nucleotide exchange factor activity;nucleotidyltransferase activity
CDS_13692_Unigene_49918_Transcript_114404	translation initiation factor activity;GDP-dissociation inhibitor activity;eukaryotic initiation factor eIF2 binding
CDS_1256_Unigene_10552_Transcript_38875	translation initiation factor activity
CDS_13691_Unigene_49916_Transcript_114402	translation initiation factor activity
CDS_13693_Unigene_49919_Transcript_114405	translation initiation factor activity
CDS_17096_Unigene_60634_Transcript_134382	translation initiation factor activity
CDS_19541_Unigene_68329_Transcript_148772	translation initiation factor activity
CDS_19542_Unigene_68330_Transcript_148773	translation initiation factor activity
CDS_22245_Unigene_77364_Transcript_165631	translation initiation factor activity
CDS_24530_Unigene_8523_Transcript_34426	translation initiation factor activity
CDS_24532_Unigene_8526_Transcript_34438	translation initiation factor activity
CDS_24988_Unigene_86791_Transcript_182764	translation initiation factor activity
CDS_26634_Unigene_92950_Transcript_193910	translation initiation factor activity
CDS_26635_Unigene_92952_Transcript_193912	translation initiation factor activity
CDS_27330_Unigene_9561_Transcript_36735	translation initiation factor activity
CDS_27709_Unigene_97120_Transcript_201482	translation initiation factor activity
CDS_28387_Unigene_99853_Transcript_206669	translation initiation factor activity
CDS_4259_Unigene_17718_Transcript_53603	translation elongation factor activity;GTPase activity;GTP binding
CDS_6027_Unigene_23695_Transcript_64914	translation elongation factor activity;GTPase activity;GTP binding
CDS_11479_Unigene_42499_Transcript_100349	translation elongation factor activity;GTPase activity;GTP binding
CDS_6028_Unigene_23696_Transcript_64915	translation elongation factor activity;GTP binding
CDS_10503_Unigene_39406_Transcript_94440	translation elongation factor activity;GTP binding
CDS_6026_Unigene_23694_Transcript_64909	translation elongation factor activity
CDS_6029_Unigene_23697_Transcript_64918	translation elongation factor activity
CDS_7370_Unigene_28646_Transcript_74235	translation elongation factor activity
CDS_7371_Unigene_28654_Transcript_74250	translation elongation factor activity
CDS_8128_Unigene_31123_Transcript_78859	translation elongation factor activity
CDS_8129_Unigene_31124_Transcript_78860	translation elongation factor activity
CDS_15415_Unigene_5541_Transcript_27868	translation elongation factor activity
CDS_24036_Unigene_8338_Transcript_34056	translation elongation factor activity
CDS_11755_Unigene_43383_Transcript_102079	transferase activity;pyridoxal phosphate binding
CDS_14161_Unigene_5142_Transcript_27073	transferase activity, transferring glycosyl groups
CDS_18262_Unigene_6423_Transcript_29531	transferase activity, transferring glycosyl groups
CDS_17649_Unigene_6232_Transcript_29187	transferase activity, transferring acyl groups
CDS_19037_Unigene_6675_Transcript_30057	transferase activity, transferring acyl groups
CDS_2979_Unigene_13537_Transcript_45280	transferase activity
CDS_2980_Unigene_13538_Transcript_45281	transferase activity
CDS_2981_Unigene_13539_Transcript_45282	transferase activity
CDS_2982_Unigene_13540_Transcript_45283	transferase activity
CDS_2983_Unigene_13541_Transcript_45284	transferase activity
CDS_2984_Unigene_13542_Transcript_45285	transferase activity
CDS_2985_Unigene_13543_Transcript_45286	transferase activity
CDS_11566_Unigene_42821_Transcript_100976	transferase activity
CDS_15410_Unigene_55410_Transcript_124586	transferase activity
CDS_17198_Unigene_60963_Transcript_135014	transferase activity
CDS_18578_Unigene_6522_Transcript_29744	transferase activity
CDS_18580_Unigene_6523_Transcript_29745	transferase activity
CDS_15385_Unigene_55359_Transcript_124484	transcription regulatory region sequence-specific DNA binding;RNA binding
CDS_6582_Unigene_25647_Transcript_68522	transcription regulatory region sequence-specific DNA binding;DNA-binding transcription factor activity
CDS_22827_Unigene_79322_Transcript_169136	transcription factor binding;DNA binding, bending
CDS_22828_Unigene_79323_Transcript_169138	transcription factor binding;DNA binding, bending
CDS_28362_Unigene_99742_Transcript_206488	transcription factor binding
CDS_27065_Unigene_94591_Transcript_196917	transcription corepressor activity;unfolded protein binding
CDS_5333_Unigene_21432_Transcript_60684	transcription corepressor activity;methyltransferase activity
CDS_23516_Unigene_81646_Transcript_173476	transcription corepressor activity
CDS_8424_Unigene_3205_Transcript_21937	transcription coregulator activity
CDS_11639_Unigene_43060_Transcript_101433	transcription coregulator activity
CDS_17261_Unigene_61125_Transcript_135298	transcription coregulator activity
CDS_27899_Unigene_97827_Transcript_202830	transcription coregulator activity
CDS_24715_Unigene_8583_Transcript_34547	transcription coactivator binding;structural constituent of ribosome;ubiquitin protein ligase binding;large ribosomal subunit rRNA binding;ubiquitin ligase inhibitor activity
CDS_4506_Unigene_18588_Transcript_55144	transcription coactivator activity;transcription corepressor activity;metal ion binding
CDS_16143_Unigene_57699_Transcript_128850	transcription coactivator activity;transcription corepressor activity
CDS_17945_Unigene_63246_Transcript_139385	transcription coactivator activity;TBP-class protein binding
CDS_17946_Unigene_63247_Transcript_139386	transcription coactivator activity;TBP-class protein binding
CDS_14698_Unigene_5314_Transcript_27416	transcription coactivator activity
CDS_9995_Unigene_37577_Transcript_90961	TIR domain binding
CDS_2135_Unigene_109563_Transcript_237786	thromboxane receptor activity
CDS_4173_Unigene_17474_Transcript_53162	threonine-type endopeptidase activity
CDS_6889_Unigene_26817_Transcript_70671	threonine-type endopeptidase activity
CDS_6890_Unigene_26819_Transcript_70673	threonine-type endopeptidase activity
CDS_9247_Unigene_34882_Transcript_85869	threonine-type endopeptidase activity
CDS_11582_Unigene_42876_Transcript_101101	threonine-type endopeptidase activity
CDS_12701_Unigene_46645_Transcript_108272	threonine-type endopeptidase activity
CDS_12702_Unigene_46646_Transcript_108273	threonine-type endopeptidase activity
CDS_12863_Unigene_4724_Transcript_26143	threonine-type endopeptidase activity
CDS_12864_Unigene_4725_Transcript_26144	threonine-type endopeptidase activity
CDS_15787_Unigene_5656_Transcript_28078	threonine-type endopeptidase activity
CDS_15912_Unigene_57023_Transcript_127614	threonine-type endopeptidase activity
CDS_15913_Unigene_57024_Transcript_127616	threonine-type endopeptidase activity
CDS_20603_Unigene_71976_Transcript_155590	threonine-type endopeptidase activity
CDS_21543_Unigene_7515_Transcript_31911	threonine-type endopeptidase activity
CDS_21765_Unigene_7581_Transcript_32085	threonine-type endopeptidase activity
CDS_13505_Unigene_49304_Transcript_113327	thiolester hydrolase activity
CDS_24520_Unigene_85211_Transcript_179894	thiol-dependent ubiquitinyl hydrolase activity
CDS_921_Unigene_104174_Transcript_214600	thiol-dependent ubiquitin-specific protease activity;Lys63-specific deubiquitinase activity
CDS_922_Unigene_104176_Transcript_214604	thiol-dependent ubiquitin-specific protease activity;Lys63-specific deubiquitinase activity
CDS_2755_Unigene_12774_Transcript_43677	thiol-dependent ubiquitin-specific protease activity
CDS_14561_Unigene_52782_Transcript_119526	thiol-dependent ubiquitin-specific protease activity
CDS_14562_Unigene_52783_Transcript_119527	thiol-dependent ubiquitin-specific protease activity
CDS_3866_Unigene_16426_Transcript_51028	symporter activity
CDS_26582_Unigene_9277_Transcript_36142	symporter activity
CDS_11735_Unigene_43331_Transcript_101971	succinate dehydrogenase activity;electron transfer activity;metal ion binding
CDS_18473_Unigene_6491_Transcript_29694	succinate dehydrogenase (ubiquinone) activity;electron transfer activity;metal ion binding;2 iron, 2 sulfur cluster binding;3 iron, 4 sulfur cluster binding;4 iron, 4 sulfur cluster binding
CDS_17579_Unigene_6216_Transcript_29157	succinate dehydrogenase (ubiquinone) activity;electron transfer activity;flavin adenine dinucleotide binding
CDS_2380_Unigene_11603_Transcript_41177	structural molecule activity
CDS_2381_Unigene_11604_Transcript_41178	structural molecule activity
CDS_3003_Unigene_13602_Transcript_45389	structural molecule activity
CDS_3053_Unigene_13766_Transcript_45712	structural molecule activity
CDS_3522_Unigene_15259_Transcript_48695	structural molecule activity
CDS_7348_Unigene_28574_Transcript_74072	structural molecule activity
CDS_7461_Unigene_28966_Transcript_74816	structural molecule activity
CDS_7462_Unigene_28967_Transcript_74817	structural molecule activity
CDS_7464_Unigene_28970_Transcript_74820	structural molecule activity
CDS_7628_Unigene_29532_Transcript_75967	structural molecule activity
CDS_9148_Unigene_34532_Transcript_85216	structural molecule activity
CDS_12650_Unigene_46465_Transcript_107896	structural molecule activity
CDS_14554_Unigene_52765_Transcript_119492	structural molecule activity
CDS_14555_Unigene_52766_Transcript_119493	structural molecule activity
CDS_15723_Unigene_56329_Transcript_126350	structural molecule activity
CDS_17499_Unigene_6191_Transcript_29108	structural molecule activity
CDS_26300_Unigene_91660_Transcript_191613	structural molecule activity
CDS_26008_Unigene_9061_Transcript_35704	structural constituent of ribosome;small ribosomal subunit rRNA binding
CDS_26020_Unigene_9064_Transcript_35707	structural constituent of ribosome;small ribosomal subunit rRNA binding
CDS_2014_Unigene_109008_Transcript_231427	structural constituent of ribosome;rRNA binding
CDS_3774_Unigene_16090_Transcript_50340	structural constituent of ribosome;rRNA binding
CDS_8322_Unigene_31759_Transcript_80010	structural constituent of ribosome;hydrolase activity
CDS_26051_Unigene_9080_Transcript_35728	structural constituent of ribosome;5S rRNA binding;ubiquitin protein ligase binding;ubiquitin ligase inhibitor activity
CDS_1970_Unigene_108776_Transcript_228385	structural constituent of ribosome;5S rRNA binding
CDS_1043_Unigene_104656_Transcript_215409	structural constituent of ribosome
CDS_1901_Unigene_108403_Transcript_222624	structural constituent of ribosome
CDS_1940_Unigene_108588_Transcript_225485	structural constituent of ribosome
CDS_1980_Unigene_108798_Transcript_228553	structural constituent of ribosome
CDS_2012_Unigene_109004_Transcript_231402	structural constituent of ribosome
CDS_2066_Unigene_109272_Transcript_234393	structural constituent of ribosome
CDS_2069_Unigene_109284_Transcript_234460	structural constituent of ribosome
CDS_2113_Unigene_109504_Transcript_237374	structural constituent of ribosome
CDS_2824_Unigene_13002_Transcript_44113	structural constituent of ribosome
CDS_2951_Unigene_13430_Transcript_45048	structural constituent of ribosome
CDS_3528_Unigene_15284_Transcript_48737	structural constituent of ribosome
CDS_3529_Unigene_15294_Transcript_48748	structural constituent of ribosome
CDS_3530_Unigene_15296_Transcript_48750	structural constituent of ribosome
CDS_3753_Unigene_16022_Transcript_50210	structural constituent of ribosome
CDS_3754_Unigene_16023_Transcript_50211	structural constituent of ribosome
CDS_3755_Unigene_16029_Transcript_50222	structural constituent of ribosome
CDS_3825_Unigene_16284_Transcript_50748	structural constituent of ribosome
CDS_3932_Unigene_16669_Transcript_51580	structural constituent of ribosome
CDS_4498_Unigene_18556_Transcript_55083	structural constituent of ribosome
CDS_6313_Unigene_24671_Transcript_66716	structural constituent of ribosome
CDS_6316_Unigene_24675_Transcript_66725	structural constituent of ribosome
CDS_7020_Unigene_27309_Transcript_71586	structural constituent of ribosome
CDS_8087_Unigene_3101_Transcript_21614	structural constituent of ribosome
CDS_9814_Unigene_36840_Transcript_89585	structural constituent of ribosome
CDS_9815_Unigene_36842_Transcript_89592	structural constituent of ribosome
CDS_11091_Unigene_4126_Transcript_24776	structural constituent of ribosome
CDS_11519_Unigene_42647_Transcript_100637	structural constituent of ribosome
CDS_11862_Unigene_43706_Transcript_102733	structural constituent of ribosome
CDS_11944_Unigene_44050_Transcript_103327	structural constituent of ribosome
CDS_11945_Unigene_44052_Transcript_103346	structural constituent of ribosome
CDS_12212_Unigene_44970_Transcript_105026	structural constituent of ribosome
CDS_12661_Unigene_46505_Transcript_107983	structural constituent of ribosome
CDS_13212_Unigene_48364_Transcript_111580	structural constituent of ribosome
CDS_15745_Unigene_56402_Transcript_126456	structural constituent of ribosome
CDS_20101_Unigene_70295_Transcript_152405	structural constituent of ribosome
CDS_20655_Unigene_72150_Transcript_155935	structural constituent of ribosome
CDS_22509_Unigene_7813_Transcript_32710	structural constituent of ribosome
CDS_23167_Unigene_80522_Transcript_171314	structural constituent of ribosome
CDS_23168_Unigene_80523_Transcript_171315	structural constituent of ribosome
CDS_25092_Unigene_8720_Transcript_34890	structural constituent of ribosome
CDS_25380_Unigene_8829_Transcript_35121	structural constituent of ribosome
CDS_25638_Unigene_8930_Transcript_35356	structural constituent of ribosome
CDS_25949_Unigene_90446_Transcript_189445	structural constituent of ribosome
CDS_26106_Unigene_91003_Transcript_190427	structural constituent of ribosome
CDS_23472_Unigene_81411_Transcript_173012	structural constituent of nuclear pore
CDS_17687_Unigene_6239_Transcript_29196	structural constituent of muscle;actinin binding;metal ion binding
CDS_3365_Unigene_1476_Transcript_12327	structural constituent of eye lens;protein homodimerization activity;metal ion binding
CDS_6992_Unigene_27147_Transcript_71309	structural constituent of eye lens;metal ion binding
CDS_19905_Unigene_69619_Transcript_151139	structural constituent of cytoskeleton;actin filament binding
CDS_9157_Unigene_34561_Transcript_85272	sterol transporter activity;sterol binding
CDS_23582_Unigene_81863_Transcript_173860	steroid hormone receptor activity;nuclear receptor activity;zinc ion binding;sequence-specific DNA binding
CDS_23583_Unigene_81865_Transcript_173863	steroid hormone receptor activity;nuclear receptor activity;zinc ion binding;sequence-specific DNA binding
CDS_9090_Unigene_34320_Transcript_84835	steroid dehydrogenase activity;oxidoreductase activity, acting on the CH-OH group of donors, NAD or NADP as acceptor
CDS_3305_Unigene_14560_Transcript_47345	sphingomyelin phosphodiesterase D activity
CDS_3855_Unigene_16372_Transcript_50920	soluble NSF attachment protein activity;syntaxin binding
CDS_22754_Unigene_79074_Transcript_168658	soluble NSF attachment protein activity;syntaxin binding
CDS_22755_Unigene_79075_Transcript_168660	soluble NSF attachment protein activity;syntaxin binding
CDS_5693_Unigene_22597_Transcript_62894	sodium:potassium-exchanging ATPase activity;ATP binding;metal ion binding
CDS_5694_Unigene_22598_Transcript_62895	sodium:potassium-exchanging ATPase activity;ATP binding;metal ion binding
CDS_5697_Unigene_22601_Transcript_62899	sodium:potassium-exchanging ATPase activity;ATP binding;metal ion binding
CDS_27604_Unigene_96693_Transcript_200671	sodium channel regulator activity;ion channel regulator activity
CDS_27605_Unigene_96694_Transcript_200672	sodium channel regulator activity;ion channel regulator activity
CDS_16108_Unigene_57600_Transcript_128683	sodium channel activity
CDS_7165_Unigene_27946_Transcript_72810	snoRNA binding
CDS_17890_Unigene_6302_Transcript_29299	SNARE binding;SNAP receptor activity
CDS_3934_Unigene_16680_Transcript_51605	SNAP receptor activity
CDS_3936_Unigene_16683_Transcript_51609	SNAP receptor activity
CDS_6557_Unigene_25565_Transcript_68379	SNAP receptor activity
CDS_26393_Unigene_92054_Transcript_192325	SNAP receptor activity
CDS_26394_Unigene_92055_Transcript_192326	SNAP receptor activity
CDS_5100_Unigene_20597_Transcript_59061	S-methyl-5-thioadenosine phosphorylase activity
CDS_17713_Unigene_62457_Transcript_137825	single-stranded telomeric DNA binding
CDS_17714_Unigene_62458_Transcript_137826	single-stranded telomeric DNA binding
CDS_17715_Unigene_62459_Transcript_137827	single-stranded telomeric DNA binding
CDS_28001_Unigene_98278_Transcript_203705	single-stranded RNA binding
CDS_26768_Unigene_93471_Transcript_194841	single-stranded DNA binding
CDS_26769_Unigene_93473_Transcript_194843	single-stranded DNA binding
CDS_1162_Unigene_105126_Transcript_216351	serine-type peptidase activity
CDS_1163_Unigene_105127_Transcript_216352	serine-type peptidase activity
CDS_2097_Unigene_10936_Transcript_39702	serine-type peptidase activity
CDS_7633_Unigene_2953_Transcript_21153	serine-type peptidase activity
CDS_27216_Unigene_95237_Transcript_198133	serine-type peptidase activity
CDS_23097_Unigene_80271_Transcript_170798	serine-type endopeptidase inhibitor activity;collagen binding
CDS_24493_Unigene_85078_Transcript_179659	serine-type endopeptidase inhibitor activity
CDS_7032_Unigene_27357_Transcript_71697	serine-type endopeptidase activity
CDS_17153_Unigene_6081_Transcript_28912	serine-type endopeptidase activity
CDS_19333_Unigene_67740_Transcript_147699	serine-type endopeptidase activity
CDS_26566_Unigene_92719_Transcript_193479	serine-type endopeptidase activity
CDS_18916_Unigene_66328_Transcript_145144	sequence-specific DNA binding;protein heterodimerization activity
CDS_4581_Unigene_18826_Transcript_55628	sequence-specific DNA binding
CDS_5214_Unigene_2099_Transcript_16182	sequence-specific DNA binding
CDS_22874_Unigene_7949_Transcript_33206	sequence-specific DNA binding
CDS_16733_Unigene_59466_Transcript_132191	semaphorin receptor binding
CDS_20720_Unigene_7234_Transcript_31289	selenium binding;methanethiol oxidase activity
CDS_5603_Unigene_22282_Transcript_62256	selenide, water dikinase activity;ATP binding;protein homodimerization activity;protein heterodimerization activity
CDS_22125_Unigene_7699_Transcript_32406	scavenger receptor activity;protein-lysine 6-oxidase activity;oligosaccharide binding;copper ion binding;calcium ion binding
CDS_12270_Unigene_45171_Transcript_105407	scavenger receptor activity;copper ion binding;oxidoreductase activity, acting on the CH-NH2 group of donors, oxygen as acceptor
CDS_12271_Unigene_45172_Transcript_105413	scavenger receptor activity;copper ion binding;oxidoreductase activity, acting on the CH-NH2 group of donors, oxygen as acceptor
CDS_12272_Unigene_45173_Transcript_105416	scavenger receptor activity;copper ion binding;oxidoreductase activity, acting on the CH-NH2 group of donors, oxygen as acceptor
CDS_25524_Unigene_88846_Transcript_186469	ryanodine-sensitive calcium-release channel activity
CDS_25525_Unigene_88847_Transcript_186471	ryanodine-sensitive calcium-release channel activity
CDS_9156_Unigene_3455_Transcript_22892	rRNA binding
CDS_23237_Unigene_80741_Transcript_171776	rRNA binding
CDS_10685_Unigene_39927_Transcript_95363	rRNA (guanine) methyltransferase activity
CDS_20323_Unigene_70984_Transcript_153712	RNA polymerase III activity;DNA binding
CDS_24346_Unigene_84527_Transcript_178668	RNA polymerase III activity
CDS_3964_Unigene_16806_Transcript_51850	RNA polymerase II regulatory region sequence-specific DNA binding;RNA polymerase II activating transcription factor binding;DNA-binding transcription activator activity, RNA polymerase II-specific
CDS_18747_Unigene_65791_Transcript_144131	RNA polymerase II regulatory region sequence-specific DNA binding;DNA-binding transcription repressor activity, RNA polymerase II-specific;protein heterodimerization activity
CDS_8297_Unigene_31668_Transcript_79826	RNA polymerase II CTD heptapeptide repeat kinase activity;protein C-terminus binding;transcription factor binding;3'-5' DNA helicase activity;DNA binding;ATP binding;promoter-specific chromatin binding;protein N-terminus binding
CDS_18556_Unigene_65146_Transcript_142975	RNA polymerase II complex binding;mRNA binding
CDS_3803_Unigene_16201_Transcript_50601	RNA polymerase II cis-regulatory region sequence-specific DNA binding;transcription coactivator activity
CDS_17333_Unigene_61383_Transcript_135803	RNA polymerase II cis-regulatory region sequence-specific DNA binding;RNA polymerase II transcription factor binding;DNA-binding transcription factor activity
CDS_23282_Unigene_80858_Transcript_172015	RNA polymerase II cis-regulatory region sequence-specific DNA binding;DNA-binding transcription factor activity, RNA polymerase II-specific;transcription coactivator activity;transcription factor binding
CDS_24684_Unigene_85745_Transcript_180866	RNA polymerase II cis-regulatory region sequence-specific DNA binding;DNA-binding transcription factor activity, RNA polymerase II-specific
CDS_6578_Unigene_25642_Transcript_68516	RNA polymerase II cis-regulatory region sequence-specific DNA binding;DNA-binding transcription activator activity, RNA polymerase II-specific;protein-containing complex binding;transcription factor binding
CDS_713_Unigene_103155_Transcript_212815	RNA polymerase II activity;protein dimerization activity
CDS_14635_Unigene_53000_Transcript_119943	RNA helicase activity;translation initiation factor activity;ATP binding
CDS_14640_Unigene_53005_Transcript_119949	RNA helicase activity;translation initiation factor activity;ATP binding
CDS_8251_Unigene_31528_Transcript_79582	RNA cap binding
CDS_22425_Unigene_77915_Transcript_166597	RNA binding;ubiquitin-protein transferase activity;metal ion binding
CDS_25845_Unigene_90076_Transcript_188831	RNA binding;ubiquitin binding
CDS_2186_Unigene_11048_Transcript_39929	RNA binding;structural constituent of ribosome;transferase activity
CDS_2111_Unigene_109499_Transcript_237313	RNA binding;structural constituent of ribosome
CDS_2240_Unigene_11202_Transcript_40259	RNA binding;structural constituent of ribosome
CDS_2637_Unigene_12456_Transcript_43031	RNA binding;structural constituent of ribosome
CDS_3928_Unigene_16649_Transcript_51532	RNA binding;structural constituent of ribosome
CDS_10151_Unigene_38193_Transcript_92157	RNA binding;structural constituent of ribosome
CDS_10866_Unigene_40495_Transcript_96453	RNA binding;structural constituent of ribosome
CDS_11090_Unigene_41259_Transcript_97932	RNA binding;structural constituent of ribosome
CDS_12336_Unigene_45477_Transcript_106014	RNA binding;structural constituent of ribosome
CDS_25386_Unigene_8830_Transcript_35128	RNA binding;structural constituent of ribosome
CDS_6875_Unigene_26763_Transcript_70590	RNA binding;sequence-specific double-stranded DNA binding
CDS_6876_Unigene_26764_Transcript_70591	RNA binding;sequence-specific double-stranded DNA binding
CDS_14296_Unigene_51887_Transcript_117946	RNA binding;sequence-specific double-stranded DNA binding
CDS_16392_Unigene_58442_Transcript_130222	RNA binding;RNA helicase activity;ATP binding
CDS_23132_Unigene_80376_Transcript_170986	RNA binding;RNA helicase activity;ATP binding
CDS_19303_Unigene_67653_Transcript_147507	RNA binding;pseudouridine synthase activity
CDS_19304_Unigene_67654_Transcript_147508	RNA binding;pseudouridine synthase activity
CDS_26775_Unigene_93494_Transcript_194878	RNA binding;pseudouridine synthase activity
CDS_26776_Unigene_93495_Transcript_194879	RNA binding;pseudouridine synthase activity
CDS_21445_Unigene_74804_Transcript_160828	RNA binding;polynucleotide adenylyltransferase activity;ATP binding;metal ion binding
CDS_26579_Unigene_92777_Transcript_193587	RNA binding;mRNA (guanine-N7-)-methyltransferase activity
CDS_26580_Unigene_92778_Transcript_193589	RNA binding;mRNA (guanine-N7-)-methyltransferase activity
CDS_21903_Unigene_76345_Transcript_163714	RNA binding;methyltransferase activity
CDS_2251_Unigene_11245_Transcript_40376	RNA binding;metal ion binding
CDS_6928_Unigene_26931_Transcript_70878	RNA binding;metal ion binding
CDS_19764_Unigene_69172_Transcript_150308	RNA binding;helicase activity;ATP binding
CDS_16727_Unigene_59449_Transcript_132152	RNA binding;endoribonuclease activity
CDS_16729_Unigene_59451_Transcript_132154	RNA binding;endoribonuclease activity
CDS_968_Unigene_104346_Transcript_214909	RNA binding
CDS_1358_Unigene_105957_Transcript_217943	RNA binding
CDS_1359_Unigene_105958_Transcript_217944	RNA binding
CDS_1777_Unigene_107806_Transcript_221491	RNA binding
CDS_2015_Unigene_10900_Transcript_39623	RNA binding
CDS_3162_Unigene_14102_Transcript_46449	RNA binding
CDS_3163_Unigene_14103_Transcript_46451	RNA binding
CDS_5331_Unigene_21426_Transcript_60675	RNA binding
CDS_6319_Unigene_24686_Transcript_66739	RNA binding
CDS_8376_Unigene_3192_Transcript_21903	RNA binding
CDS_10269_Unigene_38661_Transcript_93052	RNA binding
CDS_10270_Unigene_38662_Transcript_93053	RNA binding
CDS_10850_Unigene_40437_Transcript_96356	RNA binding
CDS_11125_Unigene_41381_Transcript_98199	RNA binding
CDS_11742_Unigene_43362_Transcript_102045	RNA binding
CDS_12035_Unigene_44345_Transcript_103852	RNA binding
CDS_12240_Unigene_45093_Transcript_105228	RNA binding
CDS_12241_Unigene_45094_Transcript_105230	RNA binding
CDS_12242_Unigene_45095_Transcript_105231	RNA binding
CDS_12698_Unigene_46630_Transcript_108249	RNA binding
CDS_13706_Unigene_4995_Transcript_26764	RNA binding
CDS_13845_Unigene_50430_Transcript_115408	RNA binding
CDS_13846_Unigene_50431_Transcript_115409	RNA binding
CDS_14376_Unigene_5216_Transcript_27219	RNA binding
CDS_15436_Unigene_55513_Transcript_124759	RNA binding
CDS_15437_Unigene_55514_Transcript_124760	RNA binding
CDS_15438_Unigene_55516_Transcript_124762	RNA binding
CDS_15439_Unigene_55517_Transcript_124763	RNA binding
CDS_15440_Unigene_55518_Transcript_124765	RNA binding
CDS_17053_Unigene_60509_Transcript_134162	RNA binding
CDS_17056_Unigene_60511_Transcript_134165	RNA binding
CDS_17057_Unigene_60512_Transcript_134166	RNA binding
CDS_17058_Unigene_60513_Transcript_134167	RNA binding
CDS_17059_Unigene_60514_Transcript_134168	RNA binding
CDS_17948_Unigene_63259_Transcript_139402	RNA binding
CDS_17950_Unigene_63260_Transcript_139403	RNA binding
CDS_18947_Unigene_6643_Transcript_30004	RNA binding
CDS_18955_Unigene_6644_Transcript_30006	RNA binding
CDS_19558_Unigene_68401_Transcript_148893	RNA binding
CDS_20344_Unigene_71043_Transcript_153835	RNA binding
CDS_20421_Unigene_71247_Transcript_154214	RNA binding
CDS_20423_Unigene_71249_Transcript_154219	RNA binding
CDS_20480_Unigene_7146_Transcript_31117	RNA binding
CDS_22671_Unigene_7862_Transcript_32907	RNA binding
CDS_22942_Unigene_79754_Transcript_169830	RNA binding
CDS_24124_Unigene_83725_Transcript_177241	RNA binding
CDS_25027_Unigene_86979_Transcript_183110	RNA binding
CDS_25648_Unigene_89350_Transcript_187412	RNA binding
CDS_25723_Unigene_8960_Transcript_35424	RNA binding
CDS_26838_Unigene_93703_Transcript_195280	RNA binding
CDS_27160_Unigene_94995_Transcript_197694	RNA binding
CDS_27300_Unigene_9552_Transcript_36722	RNA binding
CDS_12325_Unigene_45431_Transcript_105926	RNA adenylyltransferase activity
CDS_11830_Unigene_4357_Transcript_25338	ribose-5-phosphate isomerase activity
CDS_15424_Unigene_5546_Transcript_27876	ribonucleoprotein complex binding
CDS_446_Unigene_102011_Transcript_210750	Rho GDP-dissociation inhibitor activity
CDS_96_Unigene_10048_Transcript_37728	receptor tyrosine kinase binding
CDS_99_Unigene_10049_Transcript_37730	receptor tyrosine kinase binding
CDS_15827_Unigene_5672_Transcript_28101	Ran GTPase binding
CDS_18719_Unigene_65713_Transcript_143995	Ran GTPase binding
CDS_18720_Unigene_65714_Transcript_143996	Ran GTPase binding
CDS_19854_Unigene_6943_Transcript_30629	Ran GTPase binding
CDS_8578_Unigene_32591_Transcript_81590	Rab guanyl-nucleotide exchange factor activity
CDS_21559_Unigene_7521_Transcript_31933	Rab GTPase binding
CDS_19007_Unigene_6663_Transcript_30037	pyruvate transmembrane transporter activity
CDS_18171_Unigene_63995_Transcript_140696	pyridoxal kinase activity
CDS_19833_Unigene_6935_Transcript_30615	purinergic nucleotide receptor activity;extracellularly ATP-gated cation channel activity;ATP binding
CDS_19835_Unigene_6936_Transcript_30616	purinergic nucleotide receptor activity;extracellularly ATP-gated cation channel activity;ATP binding
CDS_14052_Unigene_51043_Transcript_116500	proton-transporting ATPase activity, rotational mechanism
CDS_1398_Unigene_106126_Transcript_218285	proton-transporting ATP synthase activity, rotational mechanism
CDS_18220_Unigene_64149_Transcript_141037	proton-transporting ATP synthase activity, rotational mechanism
CDS_3998_Unigene_16895_Transcript_52031	proton transmembrane transporter activity
CDS_19066_Unigene_66849_Transcript_146007	proton transmembrane transporter activity
CDS_19068_Unigene_66850_Transcript_146008	proton transmembrane transporter activity
CDS_10285_Unigene_38709_Transcript_93124	protein-N-terminal asparagine amidohydrolase activity
CDS_15951_Unigene_57111_Transcript_127781	protein-lysine N-methyltransferase activity
CDS_28113_Unigene_98701_Transcript_204511	protein-lysine N-methyltransferase activity
CDS_12280_Unigene_45217_Transcript_105482	protein-glutamine gamma-glutamyltransferase activity;metal ion binding
CDS_12281_Unigene_45218_Transcript_105485	protein-glutamine gamma-glutamyltransferase activity;metal ion binding
CDS_5354_Unigene_21504_Transcript_60835	protein-glutamine gamma-glutamyltransferase activity
CDS_327_Unigene_10138_Transcript_37921	protein-cysteine S-palmitoyltransferase activity
CDS_15770_Unigene_56502_Transcript_126666	protein-cysteine S-palmitoyltransferase activity
CDS_4736_Unigene_19335_Transcript_56681	protein-containing complex binding
CDS_19887_Unigene_6956_Transcript_30672	protein-containing complex binding
CDS_21221_Unigene_74078_Transcript_159502	protein tyrosine phosphatase activity;protein tyrosine/serine/threonine phosphatase activity
CDS_22933_Unigene_7972_Transcript_33253	protein tyrosine phosphatase activity;protein tyrosine/serine/threonine phosphatase activity
CDS_14229_Unigene_51657_Transcript_117582	protein tyrosine phosphatase activity;MAP kinase tyrosine/serine/threonine phosphatase activity
CDS_14230_Unigene_51658_Transcript_117584	protein tyrosine phosphatase activity;MAP kinase tyrosine/serine/threonine phosphatase activity
CDS_14231_Unigene_51659_Transcript_117586	protein tyrosine phosphatase activity;MAP kinase tyrosine/serine/threonine phosphatase activity
CDS_14233_Unigene_51660_Transcript_117587	protein tyrosine phosphatase activity;MAP kinase tyrosine/serine/threonine phosphatase activity
CDS_14234_Unigene_51661_Transcript_117588	protein tyrosine phosphatase activity;MAP kinase tyrosine/serine/threonine phosphatase activity
CDS_1233_Unigene_105444_Transcript_216969	protein tyrosine phosphatase activity
CDS_16837_Unigene_59811_Transcript_132802	protein tyrosine phosphatase activity
CDS_16838_Unigene_59812_Transcript_132803	protein tyrosine phosphatase activity
CDS_16445_Unigene_58586_Transcript_130485	protein tyrosine kinase activity;ATP binding
CDS_6524_Unigene_25450_Transcript_68138	protein tag;ubiquitin protein ligase binding
CDS_17571_Unigene_62148_Transcript_137234	protein serine/threonine phosphatase activity;metal ion binding;myosin-light-chain-phosphatase activity
CDS_8833_Unigene_33518_Transcript_83297	protein serine/threonine phosphatase activity;metal ion binding
CDS_16107_Unigene_5759_Transcript_28269	protein serine/threonine phosphatase activity;metal ion binding
CDS_28125_Unigene_98763_Transcript_204628	protein serine/threonine phosphatase activity;metal ion binding
CDS_3046_Unigene_1373_Transcript_11776	protein serine/threonine phosphatase activity
CDS_11864_Unigene_4370_Transcript_25389	protein serine/threonine kinase activity;collagen binding;ATP binding;Rac GTPase binding
CDS_3779_Unigene_16113_Transcript_50430	protein serine/threonine kinase activity;ATP binding;metal ion binding
CDS_3780_Unigene_16114_Transcript_50431	protein serine/threonine kinase activity;ATP binding;metal ion binding
CDS_18395_Unigene_64683_Transcript_142068	protein serine/threonine kinase activity;ATP binding;metal ion binding
CDS_19367_Unigene_6784_Transcript_30268	protein serine/threonine kinase activity;ATP binding;metal ion binding
CDS_3072_Unigene_13813_Transcript_45868	protein serine/threonine kinase activity;ATP binding
CDS_3073_Unigene_13814_Transcript_45869	protein serine/threonine kinase activity;ATP binding
CDS_3131_Unigene_13989_Transcript_46257	protein serine/threonine kinase activity;ATP binding
CDS_3485_Unigene_15171_Transcript_48522	protein serine/threonine kinase activity;ATP binding
CDS_3486_Unigene_15172_Transcript_48523	protein serine/threonine kinase activity;ATP binding
CDS_4247_Unigene_17659_Transcript_53498	protein serine/threonine kinase activity;ATP binding
CDS_4756_Unigene_19376_Transcript_56760	protein serine/threonine kinase activity;ATP binding
CDS_4836_Unigene_19672_Transcript_57347	protein serine/threonine kinase activity;ATP binding
CDS_5806_Unigene_22991_Transcript_63617	protein serine/threonine kinase activity;ATP binding
CDS_6301_Unigene_24644_Transcript_66665	protein serine/threonine kinase activity;ATP binding
CDS_12245_Unigene_45103_Transcript_105263	protein serine/threonine kinase activity;ATP binding
CDS_12246_Unigene_45104_Transcript_105264	protein serine/threonine kinase activity;ATP binding
CDS_12371_Unigene_45596_Transcript_106230	protein serine/threonine kinase activity;ATP binding
CDS_15333_Unigene_55223_Transcript_124198	protein serine/threonine kinase activity;ATP binding
CDS_21043_Unigene_7344_Transcript_31543	protein serine/threonine kinase activity;ATP binding
CDS_21635_Unigene_75420_Transcript_162019	protein serine/threonine kinase activity;ATP binding
CDS_27206_Unigene_95183_Transcript_198045	protein serine/threonine kinase activity;ATP binding
CDS_28078_Unigene_98590_Transcript_204309	protein serine/threonine kinase activity;ATP binding
CDS_2261_Unigene_11279_Transcript_40449	protein phosphatase regulator activity
CDS_16897_Unigene_59955_Transcript_133102	protein phosphatase regulator activity
CDS_13009_Unigene_47709_Transcript_110343	protein phosphatase inhibitor activity;protein kinase binding;protein phosphatase 2A binding;protein C-terminal methylesterase activity
CDS_8492_Unigene_3229_Transcript_22012	protein phosphatase inhibitor activity
CDS_24657_Unigene_85688_Transcript_180770	protein phosphatase inhibitor activity
CDS_24658_Unigene_85689_Transcript_180771	protein phosphatase inhibitor activity
CDS_24660_Unigene_85691_Transcript_180774	protein phosphatase inhibitor activity
CDS_24661_Unigene_85692_Transcript_180776	protein phosphatase inhibitor activity
CDS_13039_Unigene_47816_Transcript_110531	protein phosphatase 2A binding
CDS_25828_Unigene_90045_Transcript_188754	protein kinase regulator activity;kinase activity
CDS_22770_Unigene_79117_Transcript_168744	protein kinase inhibitor activity;calcium ion binding;kinase binding;calcium-dependent protein binding;microtubule binding
CDS_25826_Unigene_90033_Transcript_188720	protein kinase binding;ribosome binding;translation factor activity, RNA binding;protein kinase regulator activity
CDS_10265_Unigene_38658_Transcript_93040	protein kinase binding;protein serine/threonine kinase inhibitor activity
CDS_14967_Unigene_54023_Transcript_121883	protein kinase binding;heat shock protein binding;unfolded protein binding;chaperone binding
CDS_20649_Unigene_72144_Transcript_155919	protein kinase binding;cyclin-dependent protein serine/threonine kinase regulator activity;protein kinase activity
CDS_473_Unigene_102152_Transcript_211014	protein kinase activity;ATP binding
CDS_1079_Unigene_10479_Transcript_38650	protein kinase activity;ATP binding
CDS_1085_Unigene_10480_Transcript_38653	protein kinase activity;ATP binding
CDS_4757_Unigene_19377_Transcript_56761	protein kinase activity;ATP binding
CDS_6353_Unigene_24766_Transcript_66860	protein kinase activity;ATP binding
CDS_9636_Unigene_36266_Transcript_88520	protein kinase activity;ATP binding
CDS_10582_Unigene_39637_Transcript_94832	protein kinase activity;ATP binding
CDS_12093_Unigene_44560_Transcript_104271	protein kinase activity;ATP binding
CDS_13644_Unigene_49772_Transcript_114154	protein kinase activity;ATP binding
CDS_13653_Unigene_49782_Transcript_114169	protein kinase activity;ATP binding
CDS_16867_Unigene_59867_Transcript_132901	protein kinase activity;ATP binding
CDS_16868_Unigene_59868_Transcript_132902	protein kinase activity;ATP binding
CDS_17186_Unigene_60917_Transcript_134912	protein kinase activity;ATP binding
CDS_17783_Unigene_6262_Transcript_29222	protein kinase activity;ATP binding
CDS_19868_Unigene_69497_Transcript_150892	protein kinase activity;ATP binding
CDS_23574_Unigene_81847_Transcript_173819	protein kinase activity;ATP binding
CDS_23576_Unigene_81849_Transcript_173821	protein kinase activity;ATP binding
CDS_25256_Unigene_87823_Transcript_184667	protein kinase activity;ATP binding
CDS_7252_Unigene_28252_Transcript_73422	protein kinase activity
CDS_25785_Unigene_89872_Transcript_188395	protein kinase activity
CDS_10944_Unigene_4075_Transcript_24686	protein homodimerization activity;protein-containing complex binding;calcium ion binding
CDS_23143_Unigene_8042_Transcript_33403	protein heterodimerization activity;sequence-specific DNA binding;bHLH transcription factor binding
CDS_23150_Unigene_8044_Transcript_33407	protein heterodimerization activity;sequence-specific DNA binding;bHLH transcription factor binding
CDS_23155_Unigene_8045_Transcript_33408	protein heterodimerization activity;sequence-specific DNA binding;bHLH transcription factor binding
CDS_23159_Unigene_8046_Transcript_33409	protein heterodimerization activity;sequence-specific DNA binding;bHLH transcription factor binding
CDS_3255_Unigene_14410_Transcript_47021	protein heterodimerization activity
CDS_13022_Unigene_47745_Transcript_110400	protein heterodimerization activity
CDS_13023_Unigene_47746_Transcript_110401	protein heterodimerization activity
CDS_16087_Unigene_57541_Transcript_128552	protein heterodimerization activity
CDS_16088_Unigene_57542_Transcript_128553	protein heterodimerization activity
CDS_16089_Unigene_57543_Transcript_128554	protein heterodimerization activity
CDS_23335_Unigene_81013_Transcript_172287	protein heterodimerization activity
CDS_23336_Unigene_81014_Transcript_172288	protein heterodimerization activity
CDS_6869_Unigene_26734_Transcript_70542	protein dimerization activity
CDS_8204_Unigene_31402_Transcript_79367	protein dimerization activity
CDS_12326_Unigene_45432_Transcript_105927	protein C-terminus binding;SUMO conjugating enzyme activity;bHLH transcription factor binding;ATP binding;RING-like zinc finger domain binding;HLH domain binding;small protein activating enzyme binding;ubiquitin-protein transferase activity
CDS_28071_Unigene_98569_Transcript_204263	protein binding;RNA polymerase II CTD heptapeptide repeat phosphatase activity
CDS_11635_Unigene_43046_Transcript_101404	protein binding;nucleotidyltransferase activity
CDS_3862_Unigene_16416_Transcript_51002	protein binding;mannose-ethanolamine phosphotransferase activity
CDS_23464_Unigene_81397_Transcript_172989	protein binding;GTP binding
CDS_14130_Unigene_51303_Transcript_116978	protein binding
CDS_10141_Unigene_38125_Transcript_92024	prenyltransferase activity
CDS_21499_Unigene_74988_Transcript_161178	pre-mRNA intronic binding;mRNA 3'-UTR AU-rich region binding;sequence-specific mRNA binding;mRNA CDS binding
CDS_8279_Unigene_3159_Transcript_21784	pre-mRNA 3'-splice site binding;metal ion binding
CDS_17081_Unigene_60587_Transcript_134284	polyubiquitin modification-dependent protein binding
CDS_4834_Unigene_19670_Transcript_57345	polyamine oxidase activity
CDS_18516_Unigene_65028_Transcript_142736	poly(U)-specific exoribonuclease activity, producing 3' uridine cyclic phosphate ends
CDS_18517_Unigene_65029_Transcript_142737	poly(U)-specific exoribonuclease activity, producing 3' uridine cyclic phosphate ends
CDS_18519_Unigene_65030_Transcript_142738	poly(U)-specific exoribonuclease activity, producing 3' uridine cyclic phosphate ends
CDS_6358_Unigene_24778_Transcript_66878	phosphotyrosine residue binding;SH3/SH2 adaptor activity
CDS_15944_Unigene_57086_Transcript_127733	phosphoric diester hydrolase activity
CDS_9671_Unigene_36370_Transcript_88718	phosphoprotein phosphatase activity;metal ion binding
CDS_17446_Unigene_61735_Transcript_136441	phosphoprotein phosphatase activity;metal ion binding
CDS_17569_Unigene_62143_Transcript_137228	phosphoprotein phosphatase activity
CDS_17570_Unigene_62144_Transcript_137229	phosphoprotein phosphatase activity
CDS_24364_Unigene_84591_Transcript_178784	phosphoprotein phosphatase activity
CDS_24365_Unigene_84594_Transcript_178788	phosphoprotein phosphatase activity
CDS_9046_Unigene_34128_Transcript_84476	phospholipid transporter activity;metal ion binding
CDS_18958_Unigene_66457_Transcript_145353	phospholipid transporter activity
CDS_18959_Unigene_66458_Transcript_145356	phospholipid transporter activity
CDS_26161_Unigene_9118_Transcript_35826	phospholipid transporter activity
CDS_26163_Unigene_9119_Transcript_35827	phospholipid transporter activity
CDS_1644_Unigene_10733_Transcript_39245	phospholipid scramblase activity
CDS_1646_Unigene_10734_Transcript_39246	phospholipid scramblase activity
CDS_26944_Unigene_94092_Transcript_196025	phospholipid scramblase activity
CDS_26945_Unigene_94093_Transcript_196028	phospholipid scramblase activity
CDS_28137_Unigene_98818_Transcript_204741	phospholipid scramblase activity
CDS_28138_Unigene_98819_Transcript_204745	phospholipid scramblase activity
CDS_11467_Unigene_42440_Transcript_100238	phospholipid binding;tau protein binding
CDS_11469_Unigene_42442_Transcript_100240	phospholipid binding;tau protein binding
CDS_7890_Unigene_30341_Transcript_77426	phospholipase inhibitor activity;calcium ion binding;calcium-dependent phospholipid binding
CDS_18082_Unigene_63659_Transcript_140123	phospholipase inhibitor activity;calcium ion binding;calcium-dependent phospholipid binding
CDS_18084_Unigene_63661_Transcript_140126	phospholipase inhibitor activity;calcium ion binding;calcium-dependent phospholipid binding
CDS_21667_Unigene_75532_Transcript_162241	phospholipase activity
CDS_21668_Unigene_75534_Transcript_162247	phospholipase activity
CDS_6567_Unigene_25585_Transcript_68416	phospholipase A2 activity;ion binding
CDS_27681_Unigene_9701_Transcript_37037	phosphoglycerate kinase activity;ATP binding;ADP binding
CDS_16653_Unigene_59241_Transcript_131740	phosphogluconate dehydrogenase (decarboxylating) activity;NADP binding
CDS_9061_Unigene_34205_Transcript_84625	phosphatidylserine decarboxylase activity
CDS_9063_Unigene_34207_Transcript_84630	phosphatidylserine decarboxylase activity
CDS_9065_Unigene_34209_Transcript_84634	phosphatidylserine decarboxylase activity
CDS_11240_Unigene_41724_Transcript_98851	phosphatidylserine binding;zinc ion binding;ubiquitin protein ligase activity
CDS_15960_Unigene_57130_Transcript_127816	phosphatidylserine binding;calmodulin binding;lysophosphatidic acid binding;phosphatidylinositol phosphate binding
CDS_26839_Unigene_93704_Transcript_195281	phosphatidylinositol-4-phosphate binding
CDS_19364_Unigene_67843_Transcript_147889	phosphatidylinositol-4,5-bisphosphate 4-phosphatase activity
CDS_26052_Unigene_90819_Transcript_190111	phosphatidylinositol-3-phosphate binding;phosphatidylinositol-3,5-bisphosphate binding
CDS_26053_Unigene_90820_Transcript_190112	phosphatidylinositol-3-phosphate binding;phosphatidylinositol-3,5-bisphosphate binding
CDS_26054_Unigene_90821_Transcript_190113	phosphatidylinositol-3-phosphate binding;phosphatidylinositol-3,5-bisphosphate binding
CDS_784_Unigene_103567_Transcript_213505	phosphatidylinositol-3-phosphate binding
CDS_23292_Unigene_80882_Transcript_172063	phosphatidylinositol phosphate binding
CDS_8906_Unigene_3369_Transcript_22519	phosphatidylinositol binding
CDS_22845_Unigene_7937_Transcript_33178	phosphatidylinositol binding
CDS_22886_Unigene_7952_Transcript_33211	phosphatidylinositol binding
CDS_27235_Unigene_95281_Transcript_198212	phosphatidylinositol binding
CDS_27236_Unigene_95283_Transcript_198214	phosphatidylinositol binding
CDS_13109_Unigene_4810_Transcript_26389	phosphatidylcholine-retinol O-acyltransferase activity
CDS_2475_Unigene_11896_Transcript_41789	phosphatidate cytidylyltransferase activity
CDS_11156_Unigene_41477_Transcript_98398	phosphatase activity
CDS_12817_Unigene_46987_Transcript_109014	phosphatase activity
CDS_7829_Unigene_3010_Transcript_21307	peroxiredoxin activity
CDS_18535_Unigene_6507_Transcript_29721	peroxiredoxin activity
CDS_27533_Unigene_96404_Transcript_200186	peroxidase activity;heme binding
CDS_20681_Unigene_72233_Transcript_156107	peptidyl-prolyl cis-trans isomerase activity;protein binding
CDS_27117_Unigene_94827_Transcript_197359	peptidyl-prolyl cis-trans isomerase activity;cyclosporin A binding;ribonucleoprotein complex binding;unfolded protein binding
CDS_2544_Unigene_12115_Transcript_42268	peptidyl-prolyl cis-trans isomerase activity
CDS_21100_Unigene_73628_Transcript_158729	peptidyl-prolyl cis-trans isomerase activity
CDS_21101_Unigene_73629_Transcript_158730	peptidyl-prolyl cis-trans isomerase activity
CDS_26245_Unigene_91484_Transcript_191274	peptide-methionine (S)-S-oxide reductase activity
CDS_8504_Unigene_32343_Transcript_81100	peptide alpha-N-acetyltransferase activity
CDS_7025_Unigene_27338_Transcript_71660	peptidase inhibitor activity
CDS_7026_Unigene_27340_Transcript_71663	peptidase inhibitor activity
CDS_7027_Unigene_27341_Transcript_71665	peptidase inhibitor activity
CDS_7200_Unigene_28042_Transcript_73033	peptidase activity
CDS_21873_Unigene_76225_Transcript_163529	peptidase activity
CDS_7559_Unigene_29304_Transcript_75497	palmitoyl-(protein) hydrolase activity;carboxylic ester hydrolase activity
CDS_1971_Unigene_108778_Transcript_228401	oxygen carrier activity;oxygen binding;heme binding;metal ion binding
CDS_28236_Unigene_9919_Transcript_37460	oxygen carrier activity;oxygen binding;heme binding;metal ion binding
CDS_9900_Unigene_37217_Transcript_90310	oxidoreductase activity;FAD binding
CDS_27464_Unigene_96179_Transcript_199768	oxidoreductase activity, acting on the CH-OH group of donors, NAD or NADP as acceptor
CDS_18791_Unigene_65933_Transcript_144392	oxidoreductase activity, acting on the aldehyde or oxo group of donors, NAD or NADP as acceptor
CDS_6907_Unigene_26883_Transcript_70785	oxidoreductase activity, acting on single donors with incorporation of molecular oxygen, incorporation of two atoms of oxygen;metal ion binding
CDS_6908_Unigene_26884_Transcript_70787	oxidoreductase activity, acting on single donors with incorporation of molecular oxygen, incorporation of two atoms of oxygen;metal ion binding
CDS_6909_Unigene_26885_Transcript_70789	oxidoreductase activity, acting on single donors with incorporation of molecular oxygen, incorporation of two atoms of oxygen;metal ion binding
CDS_6910_Unigene_26886_Transcript_70791	oxidoreductase activity, acting on single donors with incorporation of molecular oxygen, incorporation of two atoms of oxygen;metal ion binding
CDS_6911_Unigene_26887_Transcript_70793	oxidoreductase activity, acting on single donors with incorporation of molecular oxygen, incorporation of two atoms of oxygen;metal ion binding
CDS_6912_Unigene_26888_Transcript_70796	oxidoreductase activity, acting on single donors with incorporation of molecular oxygen, incorporation of two atoms of oxygen;metal ion binding
CDS_19812_Unigene_69298_Transcript_150522	oxidoreductase activity, acting on single donors with incorporation of molecular oxygen, incorporation of two atoms of oxygen;metal ion binding
CDS_12800_Unigene_46928_Transcript_108873	oxidoreductase activity, acting on paired donors, with incorporation or reduction of molecular oxygen, reduced ascorbate as one donor, and incorporation of one atom of oxygen
CDS_1391_Unigene_106102_Transcript_218230	oxidoreductase activity, acting on paired donors, with incorporation or reduction of molecular oxygen, NAD(P)H as one donor, and incorporation of one atom of oxygen;oxidoreductase activity, acting on paired donors, with incorporation or reduction of molecular oxygen, reduced flavin or flavoprotein as one donor, and incorporation of one atom of oxygen;FAD binding
CDS_1392_Unigene_106103_Transcript_218231	oxidoreductase activity, acting on paired donors, with incorporation or reduction of molecular oxygen, NAD(P)H as one donor, and incorporation of one atom of oxygen;oxidoreductase activity, acting on paired donors, with incorporation or reduction of molecular oxygen, reduced flavin or flavoprotein as one donor, and incorporation of one atom of oxygen;FAD binding
CDS_14724_Unigene_53226_Transcript_120352	oxidoreductase activity, acting on paired donors, with incorporation or reduction of molecular oxygen, NAD(P)H as one donor, and incorporation of one atom of oxygen;metal ion binding
CDS_6944_Unigene_27009_Transcript_71047	oxidoreductase activity
CDS_7019_Unigene_27301_Transcript_71572	oxidoreductase activity
CDS_9268_Unigene_34940_Transcript_85960	oxidoreductase activity
CDS_9269_Unigene_34941_Transcript_85961	oxidoreductase activity
CDS_14271_Unigene_51778_Transcript_117775	oxidoreductase activity
CDS_14274_Unigene_51781_Transcript_117779	oxidoreductase activity
CDS_24306_Unigene_84416_Transcript_178465	oxidoreductase activity
CDS_28144_Unigene_98851_Transcript_204807	oxidoreductase activity
CDS_28146_Unigene_98854_Transcript_204810	oxidoreductase activity
CDS_28147_Unigene_98856_Transcript_204814	oxidoreductase activity
CDS_12893_Unigene_47306_Transcript_109569	O-methyltransferase activity
CDS_19608_Unigene_68577_Transcript_149256	oligosaccharyl transferase activity
CDS_23272_Unigene_8082_Transcript_33506	nucleotide binding;MAP kinase activity
CDS_26570_Unigene_9272_Transcript_36136	nucleotide binding;ligase activity
CDS_12514_Unigene_45966_Transcript_106942	nucleotide binding;DNA-directed 5'-3' RNA polymerase activity
CDS_19601_Unigene_68566_Transcript_149244	nucleotide binding;catalytic activity
CDS_14279_Unigene_5179_Transcript_27158	nucleic acid binding;zinc ion binding
CDS_16519_Unigene_58808_Transcript_130913	nucleic acid binding;protein-lysine N-methyltransferase activity
CDS_4101_Unigene_17217_Transcript_52638	nucleic acid binding;metal ion binding
CDS_8132_Unigene_3112_Transcript_21658	nucleic acid binding;metal ion binding
CDS_18108_Unigene_63728_Transcript_140233	nucleic acid binding;metal ion binding
CDS_21068_Unigene_73506_Transcript_158520	nucleic acid binding;metal ion binding
CDS_22355_Unigene_77730_Transcript_166291	nucleic acid binding;metal ion binding
CDS_17385_Unigene_61547_Transcript_136107	nucleic acid binding;helicase activity;ATP binding
CDS_9755_Unigene_36606_Transcript_89137	nucleic acid binding;exonuclease activity
CDS_9756_Unigene_36607_Transcript_89138	nucleic acid binding;exonuclease activity
CDS_9757_Unigene_36608_Transcript_89139	nucleic acid binding;exonuclease activity
CDS_9758_Unigene_36609_Transcript_89140	nucleic acid binding;exonuclease activity
CDS_13090_Unigene_4806_Transcript_26355	nucleic acid binding;DNA-directed 5'-3' RNA polymerase activity;zinc ion binding
CDS_16928_Unigene_60062_Transcript_133321	nucleic acid binding;alanine-tRNA ligase activity;ATP binding
CDS_16931_Unigene_60065_Transcript_133326	nucleic acid binding;alanine-tRNA ligase activity;ATP binding
CDS_26395_Unigene_92056_Transcript_192330	nucleic acid binding;3'-5' exonuclease activity
CDS_26396_Unigene_92057_Transcript_192331	nucleic acid binding;3'-5' exonuclease activity
CDS_1209_Unigene_105332_Transcript_216766	nucleic acid binding
CDS_1210_Unigene_105333_Transcript_216767	nucleic acid binding
CDS_1211_Unigene_105334_Transcript_216768	nucleic acid binding
CDS_1533_Unigene_106743_Transcript_219408	nucleic acid binding
CDS_1721_Unigene_107596_Transcript_221093	nucleic acid binding
CDS_3445_Unigene_15028_Transcript_48258	nucleic acid binding
CDS_3446_Unigene_15029_Transcript_48263	nucleic acid binding
CDS_3447_Unigene_15030_Transcript_48264	nucleic acid binding
CDS_3448_Unigene_15031_Transcript_48266	nucleic acid binding
CDS_4126_Unigene_17298_Transcript_52814	nucleic acid binding
CDS_4298_Unigene_17812_Transcript_53766	nucleic acid binding
CDS_4302_Unigene_17822_Transcript_53782	nucleic acid binding
CDS_4456_Unigene_1838_Transcript_14660	nucleic acid binding
CDS_4852_Unigene_19760_Transcript_57487	nucleic acid binding
CDS_4924_Unigene_19994_Transcript_57936	nucleic acid binding
CDS_5464_Unigene_21858_Transcript_61489	nucleic acid binding
CDS_6127_Unigene_24006_Transcript_65450	nucleic acid binding
CDS_6997_Unigene_27168_Transcript_71340	nucleic acid binding
CDS_6998_Unigene_27171_Transcript_71347	nucleic acid binding
CDS_6999_Unigene_27173_Transcript_71350	nucleic acid binding
CDS_7664_Unigene_29662_Transcript_76219	nucleic acid binding
CDS_9551_Unigene_3600_Transcript_23402	nucleic acid binding
CDS_10746_Unigene_4010_Transcript_24545	nucleic acid binding
CDS_10754_Unigene_40135_Transcript_95739	nucleic acid binding
CDS_11933_Unigene_44016_Transcript_103262	nucleic acid binding
CDS_12973_Unigene_47610_Transcript_110184	nucleic acid binding
CDS_14081_Unigene_51170_Transcript_116742	nucleic acid binding
CDS_15975_Unigene_5717_Transcript_28183	nucleic acid binding
CDS_17913_Unigene_6312_Transcript_29340	nucleic acid binding
CDS_17918_Unigene_6313_Transcript_29341	nucleic acid binding
CDS_18640_Unigene_65410_Transcript_143406	nucleic acid binding
CDS_18666_Unigene_65497_Transcript_143564	nucleic acid binding
CDS_23422_Unigene_81260_Transcript_172741	nucleic acid binding
CDS_23824_Unigene_82701_Transcript_175423	nucleic acid binding
CDS_23932_Unigene_82_Transcript_597	nucleic acid binding
CDS_27507_Unigene_96313_Transcript_200009	nucleic acid binding
CDS_27618_Unigene_9671_Transcript_36945	nuclease activity;phosphoric ester hydrolase activity
CDS_6481_Unigene_25278_Transcript_67824	nuclear receptor transcription coactivator activity;nuclear hormone receptor binding
CDS_12368_Unigene_45592_Transcript_106224	Notch binding;retinoic acid receptor binding;androgen receptor binding;transcription coactivator activity;SMAD binding;transcription corepressor activity;vitamin D receptor binding;enzyme binding
CDS_5169_Unigene_2086_Transcript_16122	NADH dehydrogenase (ubiquinone) activity;electron transfer activity
CDS_3228_Unigene_1431_Transcript_12100	NADH dehydrogenase (ubiquinone) activity
CDS_12598_Unigene_4624_Transcript_25933	NADH dehydrogenase (ubiquinone) activity
CDS_19351_Unigene_67802_Transcript_147825	NAD+ ADP-ribosyltransferase activity
CDS_24210_Unigene_84091_Transcript_177870	N-acetylglucosamine-6-phosphate deacetylase activity;metal ion binding
CDS_18090_Unigene_63677_Transcript_140154	mRNA guanylyltransferase activity;polynucleotide 5'-phosphatase activity;protein tyrosine phosphatase activity;GTP binding;protein tyrosine/serine/threonine phosphatase activity
CDS_18028_Unigene_6348_Transcript_29392	mRNA binding;zinc ion binding;U1 snRNA binding
CDS_18302_Unigene_6439_Transcript_29572	mRNA binding;protein N-terminus binding
CDS_3696_Unigene_15841_Transcript_49894	mRNA binding
CDS_4895_Unigene_19898_Transcript_57757	mRNA binding
CDS_7938_Unigene_30535_Transcript_77749	mRNA binding
CDS_18327_Unigene_64478_Transcript_141675	mRNA binding
CDS_27664_Unigene_96921_Transcript_201138	mRNA binding
CDS_19235_Unigene_6741_Transcript_30187	mRNA 3'-UTR binding;RNA uridylyltransferase activity
CDS_25872_Unigene_90152_Transcript_188943	mRNA 3'-UTR binding
CDS_3873_Unigene_16445_Transcript_51073	motor activity;ATP binding;actin filament binding
CDS_3874_Unigene_16446_Transcript_51075	motor activity;ATP binding;actin filament binding
CDS_14975_Unigene_54085_Transcript_121976	motor activity;ATP binding;actin filament binding
CDS_212_Unigene_100875_Transcript_208601	motor activity;actin binding;ATP binding
CDS_213_Unigene_100876_Transcript_208603	motor activity;actin binding;ATP binding
CDS_222_Unigene_100887_Transcript_208638	motor activity;actin binding;ATP binding
CDS_3875_Unigene_16447_Transcript_51078	motor activity;actin binding;ATP binding
CDS_8124_Unigene_31117_Transcript_78850	motor activity;actin binding;ATP binding
CDS_475_Unigene_10217_Transcript_38071	motor activity
CDS_21219_Unigene_74071_Transcript_159490	monooxygenase activity;protein domain specific binding
CDS_10834_Unigene_40379_Transcript_96245	monooxygenase activity;oxidoreductase activity, acting on paired donors, with incorporation or reduction of molecular oxygen;metal ion binding
CDS_7753_Unigene_29910_Transcript_76638	monooxygenase activity;iron ion binding;oxidoreductase activity, acting on paired donors, with incorporation or reduction of molecular oxygen;heme binding
CDS_7754_Unigene_29912_Transcript_76640	monooxygenase activity;iron ion binding;oxidoreductase activity, acting on paired donors, with incorporation or reduction of molecular oxygen;heme binding
CDS_10829_Unigene_40374_Transcript_96237	monooxygenase activity;iron ion binding;oxidoreductase activity, acting on paired donors, with incorporation or reduction of molecular oxygen;heme binding
CDS_12136_Unigene_44728_Transcript_104559	monooxygenase activity;iron ion binding;oxidoreductase activity, acting on paired donors, with incorporation or reduction of molecular oxygen;heme binding
CDS_25424_Unigene_8846_Transcript_35160	microtubule-severing ATPase activity;ATP binding;beta-tubulin binding;isomerase activity;alpha-tubulin binding;microtubule binding
CDS_9393_Unigene_35362_Transcript_86783	microtubule binding;Rab GTPase binding
CDS_43_Unigene_100192_Transcript_207269	microtubule binding
CDS_5524_Unigene_22015_Transcript_61780	microtubule binding
CDS_5526_Unigene_22017_Transcript_61784	microtubule binding
CDS_9933_Unigene_37327_Transcript_90520	microtubule binding
CDS_22621_Unigene_78481_Transcript_167586	microtubule binding
CDS_23684_Unigene_82275_Transcript_174661	microtubule binding
CDS_8648_Unigene_32868_Transcript_82112	MHC class I protein binding;misfolded protein binding;ubiquitin-specific protease binding
CDS_1549_Unigene_10683_Transcript_39165	methyltransferase activity
CDS_1556_Unigene_10686_Transcript_39169	methyltransferase activity
CDS_9322_Unigene_35134_Transcript_86341	methyltransferase activity
CDS_10358_Unigene_38928_Transcript_93513	methyltransferase activity
CDS_10360_Unigene_38930_Transcript_93516	methyltransferase activity
CDS_10361_Unigene_38931_Transcript_93517	methyltransferase activity
CDS_10364_Unigene_38934_Transcript_93523	methyltransferase activity
CDS_11559_Unigene_42815_Transcript_100969	methyltransferase activity
CDS_11560_Unigene_42816_Transcript_100971	methyltransferase activity
CDS_13514_Unigene_49337_Transcript_113381	methyltransferase activity
CDS_19461_Unigene_68117_Transcript_148395	methyltransferase activity
CDS_19740_Unigene_69072_Transcript_150157	methyltransferase activity
CDS_21768_Unigene_75849_Transcript_162806	methyltransferase activity
CDS_21772_Unigene_75855_Transcript_162813	methyltransferase activity
CDS_21775_Unigene_75859_Transcript_162817	methyltransferase activity
CDS_21776_Unigene_75860_Transcript_162820	methyltransferase activity
CDS_21777_Unigene_75863_Transcript_162825	methyltransferase activity
CDS_21778_Unigene_75866_Transcript_162828	methyltransferase activity
CDS_21779_Unigene_75868_Transcript_162831	methyltransferase activity
CDS_21780_Unigene_75869_Transcript_162832	methyltransferase activity
CDS_21782_Unigene_75870_Transcript_162833	methyltransferase activity
CDS_23606_Unigene_81938_Transcript_174006	methyltransferase activity
CDS_23607_Unigene_81939_Transcript_174007	methyltransferase activity
CDS_23608_Unigene_81940_Transcript_174008	methyltransferase activity
CDS_23609_Unigene_81941_Transcript_174009	methyltransferase activity
CDS_23610_Unigene_81943_Transcript_174011	methyltransferase activity
CDS_23611_Unigene_81944_Transcript_174013	methyltransferase activity
CDS_14216_Unigene_5161_Transcript_27118	metallopeptidase activity;Lys63-specific deubiquitinase activity
CDS_28062_Unigene_98524_Transcript_204186	metalloendopeptidase activity;zinc ion binding
CDS_21845_Unigene_7613_Transcript_32147	metalloendopeptidase activity;ATP binding
CDS_20533_Unigene_7165_Transcript_31153	metalloendopeptidase activity
CDS_19704_Unigene_6889_Transcript_30502	metal ion transmembrane transporter activity
CDS_19705_Unigene_6890_Transcript_30503	metal ion transmembrane transporter activity
CDS_20642_Unigene_72116_Transcript_155850	metal ion binding;ubiquitin protein ligase activity
CDS_20643_Unigene_72118_Transcript_155852	metal ion binding;ubiquitin protein ligase activity
CDS_16577_Unigene_5900_Transcript_28560	metal ion binding;metalloaminopeptidase activity
CDS_6789_Unigene_26478_Transcript_70063	metal ion binding;actin filament binding
CDS_905_Unigene_104115_Transcript_214483	metal ion binding
CDS_2137_Unigene_109569_Transcript_237828	metal ion binding
CDS_2253_Unigene_11247_Transcript_40379	metal ion binding
CDS_2254_Unigene_11248_Transcript_40380	metal ion binding
CDS_7242_Unigene_28219_Transcript_73351	metal ion binding
CDS_8985_Unigene_3391_Transcript_22613	metal ion binding
CDS_9309_Unigene_35088_Transcript_86256	metal ion binding
CDS_9672_Unigene_36371_Transcript_88721	metal ion binding
CDS_9673_Unigene_36372_Transcript_88723	metal ion binding
CDS_9676_Unigene_36375_Transcript_88726	metal ion binding
CDS_9680_Unigene_36379_Transcript_88732	metal ion binding
CDS_10217_Unigene_3846_Transcript_24215	metal ion binding
CDS_13070_Unigene_47974_Transcript_110849	metal ion binding
CDS_13478_Unigene_49184_Transcript_113107	metal ion binding
CDS_15461_Unigene_55577_Transcript_124926	metal ion binding
CDS_15810_Unigene_56633_Transcript_126887	metal ion binding
CDS_16028_Unigene_57377_Transcript_128277	metal ion binding
CDS_16707_Unigene_59389_Transcript_132041	metal ion binding
CDS_21787_Unigene_75890_Transcript_162883	metal ion binding
CDS_24171_Unigene_8395_Transcript_34172	metal ion binding
CDS_25654_Unigene_89362_Transcript_187434	metal ion binding
CDS_26974_Unigene_94209_Transcript_196250	metal ion binding
CDS_6120_Unigene_23998_Transcript_65432	mechanosensitive ion channel activity
CDS_18035_Unigene_6349_Transcript_29393	MAP kinase activity;ATP binding
CDS_25655_Unigene_89368_Transcript_187446	MAP kinase activity;ATP binding
CDS_6483_Unigene_25281_Transcript_67830	mannosyl-oligosaccharide 1,2-alpha-mannosidase activity;calcium ion binding
CDS_17403_Unigene_61621_Transcript_136239	magnesium ion binding;ribose phosphate diphosphokinase activity;ATP binding
CDS_19191_Unigene_67243_Transcript_146765	magnesium ion binding;pyruvate kinase activity;kinase activity;potassium ion binding
CDS_19193_Unigene_67245_Transcript_146770	magnesium ion binding;pyruvate kinase activity;kinase activity;potassium ion binding
CDS_19194_Unigene_67246_Transcript_146771	magnesium ion binding;pyruvate kinase activity;kinase activity;potassium ion binding
CDS_28318_Unigene_99486_Transcript_205977	magnesium ion binding;protein serine/threonine kinase activity;ATP binding
CDS_8020_Unigene_30768_Transcript_78208	magnesium ion binding;isocitrate dehydrogenase (NADP+) activity;NAD binding
CDS_9697_Unigene_36431_Transcript_88822	magnesium ion binding;isocitrate dehydrogenase (NAD+) activity;NAD binding
CDS_24092_Unigene_83568_Transcript_176964	magnesium ion binding;GTP binding;protein heterodimerization activity;GTPase activity;GDP binding;pre-miRNA binding
CDS_3321_Unigene_14630_Transcript_47518	magnesium ion binding;GTP binding;GTPase activity;GDP binding;protein domain specific binding;phospholipase D activator activity
CDS_10_Unigene_100076_Transcript_207052	magnesium ion binding;catechol O-methyltransferase activity;L-dopa O-methyltransferase activity;orcinol O-methyltransferase activity
CDS_23066_Unigene_80133_Transcript_170556	magnesium ion binding;catechol O-methyltransferase activity;L-dopa O-methyltransferase activity;orcinol O-methyltransferase activity
CDS_23067_Unigene_80134_Transcript_170557	magnesium ion binding;catechol O-methyltransferase activity;L-dopa O-methyltransferase activity;orcinol O-methyltransferase activity
CDS_23068_Unigene_80136_Transcript_170559	magnesium ion binding;catechol O-methyltransferase activity;L-dopa O-methyltransferase activity;orcinol O-methyltransferase activity
CDS_738_Unigene_103341_Transcript_213120	lysophospholipase activity;phosphoric diester hydrolase activity
CDS_26240_Unigene_91471_Transcript_191252	lysophosphatidic acid receptor activity
CDS_28180_Unigene_98989_Transcript_205032	LRR domain binding
CDS_25842_Unigene_90070_Transcript_188812	long-chain fatty acid-CoA ligase activity;very long-chain fatty acid-CoA ligase activity
CDS_3170_Unigene_14145_Transcript_46536	lipid binding;proton transmembrane transporter activity
CDS_3171_Unigene_14146_Transcript_46545	lipid binding;proton transmembrane transporter activity
CDS_22869_Unigene_79469_Transcript_169378	lipid binding;proton transmembrane transporter activity
CDS_4785_Unigene_19507_Transcript_57037	lipid binding;protein homodimerization activity
CDS_4786_Unigene_19508_Transcript_57038	lipid binding;protein homodimerization activity
CDS_4791_Unigene_19512_Transcript_57042	lipid binding;protein homodimerization activity
CDS_11525_Unigene_42677_Transcript_100688	lipid binding
CDS_22640_Unigene_78542_Transcript_167682	lipid binding
CDS_22737_Unigene_7899_Transcript_33056	lipid binding
CDS_2840_Unigene_13040_Transcript_44179	ligase activity
CDS_5817_Unigene_23038_Transcript_63697	ligase activity
CDS_11578_Unigene_4285_Transcript_25163	ligand-gated sodium channel activity
CDS_16109_Unigene_57601_Transcript_128684	ligand-gated sodium channel activity
CDS_20159_Unigene_7047_Transcript_30887	L-aspartate:2-oxoglutarate aminotransferase activity;pyridoxal phosphate binding
CDS_25357_Unigene_88201_Transcript_185347	L-aspartate:2-oxoglutarate aminotransferase activity;pyridoxal phosphate binding
CDS_20161_Unigene_7048_Transcript_30888	L-aspartate:2-oxoglutarate aminotransferase activity;kynurenine-oxoglutarate transaminase activity;pyridoxal phosphate binding
CDS_10682_Unigene_39912_Transcript_95341	kinetochore binding
CDS_9427_Unigene_35504_Transcript_87046	kinase activity;molecular adaptor activity
CDS_6080_Unigene_23868_Transcript_65206	kinase activity
CDS_11570_Unigene_4283_Transcript_25161	kinase activity
CDS_11576_Unigene_4284_Transcript_25162	kinase activity
CDS_16230_Unigene_57980_Transcript_129385	kinase activity
CDS_16231_Unigene_57982_Transcript_129387	kinase activity
CDS_17438_Unigene_61720_Transcript_136412	ketohexokinase activity
CDS_3334_Unigene_14660_Transcript_47562	KDEL sequence binding
CDS_4557_Unigene_18721_Transcript_55413	KDEL sequence binding
CDS_1948_Unigene_108611_Transcript_225638	isomerase activity;monosaccharide binding
CDS_24572_Unigene_85413_Transcript_180279	isomerase activity
CDS_4790_Unigene_19511_Transcript_57041	iron-sulfur cluster binding
CDS_10828_Unigene_40373_Transcript_96236	iron ion binding;oxidoreductase activity, acting on paired donors, with incorporation or reduction of molecular oxygen;heme binding
CDS_21302_Unigene_7435_Transcript_31707	iron ion binding;oxidoreductase activity, acting on paired donors, with incorporation or reduction of molecular oxygen;heme binding
CDS_27839_Unigene_97549_Transcript_202352	iron ion binding;oxidoreductase activity, acting on paired donors, with incorporation or reduction of molecular oxygen;heme binding
CDS_27843_Unigene_97553_Transcript_202356	iron ion binding;oxidoreductase activity, acting on paired donors, with incorporation or reduction of molecular oxygen;heme binding
CDS_9207_Unigene_34748_Transcript_85614	iron ion binding;oxidoreductase activity, acting on paired donors, with incorporation or reduction of molecular oxygen, reduced flavin or flavoprotein as one donor, and incorporation of one atom of oxygen;heme binding
CDS_9208_Unigene_34749_Transcript_85615	iron ion binding;oxidoreductase activity, acting on paired donors, with incorporation or reduction of molecular oxygen, reduced flavin or flavoprotein as one donor, and incorporation of one atom of oxygen;heme binding
CDS_9210_Unigene_34750_Transcript_85616	iron ion binding;oxidoreductase activity, acting on paired donors, with incorporation or reduction of molecular oxygen, reduced flavin or flavoprotein as one donor, and incorporation of one atom of oxygen;heme binding
CDS_10649_Unigene_39837_Transcript_95198	iron ion binding;oxidoreductase activity, acting on paired donors, with incorporation or reduction of molecular oxygen, reduced flavin or flavoprotein as one donor, and incorporation of one atom of oxygen;heme binding
CDS_10651_Unigene_39839_Transcript_95200	iron ion binding;oxidoreductase activity, acting on paired donors, with incorporation or reduction of molecular oxygen, reduced flavin or flavoprotein as one donor, and incorporation of one atom of oxygen;heme binding
CDS_10832_Unigene_40377_Transcript_96243	iron ion binding;oxidoreductase activity, acting on paired donors, with incorporation or reduction of molecular oxygen, reduced flavin or flavoprotein as one donor, and incorporation of one atom of oxygen;heme binding
CDS_16884_Unigene_5990_Transcript_28727	iron ion binding;oxidoreductase activity, acting on paired donors, with incorporation or reduction of molecular oxygen, reduced flavin or flavoprotein as one donor, and incorporation of one atom of oxygen;heme binding
CDS_18927_Unigene_6635_Transcript_29986	iron ion binding;oxidoreductase activity, acting on paired donors, with incorporation or reduction of molecular oxygen, reduced flavin or flavoprotein as one donor, and incorporation of one atom of oxygen;heme binding
CDS_21308_Unigene_7437_Transcript_31711	iron ion binding;oxidoreductase activity, acting on paired donors, with incorporation or reduction of molecular oxygen, reduced flavin or flavoprotein as one donor, and incorporation of one atom of oxygen;heme binding
CDS_23121_Unigene_80339_Transcript_170911	iron ion binding;oxidoreductase activity, acting on paired donors, with incorporation or reduction of molecular oxygen, reduced flavin or flavoprotein as one donor, and incorporation of one atom of oxygen;heme binding
CDS_26416_Unigene_92163_Transcript_192510	iron ion binding;oxidoreductase activity, acting on paired donors, with incorporation or reduction of molecular oxygen, reduced flavin or flavoprotein as one donor, and incorporation of one atom of oxygen;heme binding
CDS_27838_Unigene_97548_Transcript_202351	iron ion binding;oxidoreductase activity, acting on paired donors, with incorporation or reduction of molecular oxygen, reduced flavin or flavoprotein as one donor, and incorporation of one atom of oxygen;heme binding
CDS_27842_Unigene_97552_Transcript_202355	iron ion binding;oxidoreductase activity, acting on paired donors, with incorporation or reduction of molecular oxygen, reduced flavin or flavoprotein as one donor, and incorporation of one atom of oxygen;heme binding
CDS_10342_Unigene_3888_Transcript_24312	iron ion binding;heme binding;cholesterol 24-hydroxylase activity
CDS_6285_Unigene_24563_Transcript_66515	ion channel regulator activity
CDS_6286_Unigene_24564_Transcript_66517	ion channel regulator activity
CDS_6287_Unigene_24566_Transcript_66521	ion channel regulator activity
CDS_9573_Unigene_36112_Transcript_88213	insulin-like growth factor binding
CDS_9574_Unigene_36113_Transcript_88214	insulin-like growth factor binding
CDS_13663_Unigene_49817_Transcript_114235	insulin-like growth factor binding
CDS_15027_Unigene_54276_Transcript_122312	insulin-like growth factor binding
CDS_18386_Unigene_64648_Transcript_141995	insulin-like growth factor binding
CDS_18387_Unigene_64649_Transcript_141996	insulin-like growth factor binding
CDS_20662_Unigene_7217_Transcript_31248	inositol-3-phosphate synthase activity
CDS_14755_Unigene_5333_Transcript_27451	hydroxypyruvate isomerase activity
CDS_17216_Unigene_61027_Transcript_135123	hydroxymethylglutaryl-CoA lyase activity
CDS_21695_Unigene_75592_Transcript_162342	hydroxyacylglutathione hydrolase activity
CDS_21696_Unigene_75593_Transcript_162343	hydroxyacylglutathione hydrolase activity
CDS_6112_Unigene_23978_Transcript_65387	hydrolase activity, hydrolyzing O-glycosyl compounds
CDS_6113_Unigene_23979_Transcript_65388	hydrolase activity, hydrolyzing O-glycosyl compounds
CDS_26624_Unigene_92903_Transcript_193822	hydrolase activity, acting on carbon-nitrogen (but not peptide) bonds, in linear amidines;metal ion binding
CDS_1591_Unigene_107014_Transcript_219968	hydrolase activity
CDS_1694_Unigene_107474_Transcript_220868	hydrolase activity
CDS_10460_Unigene_39280_Transcript_94190	hydrolase activity
CDS_10571_Unigene_39625_Transcript_94811	hydrolase activity
CDS_11442_Unigene_42370_Transcript_100066	hydrolase activity
CDS_11444_Unigene_42372_Transcript_100068	hydrolase activity
CDS_14840_Unigene_53624_Transcript_121097	hydrolase activity
CDS_14841_Unigene_53626_Transcript_121099	hydrolase activity
CDS_16484_Unigene_58707_Transcript_130707	hydrolase activity
CDS_16485_Unigene_58708_Transcript_130708	hydrolase activity
CDS_16486_Unigene_58709_Transcript_130710	hydrolase activity
CDS_16487_Unigene_58710_Transcript_130711	hydrolase activity
CDS_16489_Unigene_58712_Transcript_130713	hydrolase activity
CDS_16490_Unigene_58713_Transcript_130714	hydrolase activity
CDS_18530_Unigene_65068_Transcript_142810	hydrolase activity
CDS_18533_Unigene_65070_Transcript_142812	hydrolase activity
CDS_19122_Unigene_67044_Transcript_146349	hydrolase activity
CDS_19832_Unigene_69358_Transcript_150648	hydrolase activity
CDS_20741_Unigene_72414_Transcript_156444	hydrolase activity
CDS_19918_Unigene_6969_Transcript_30704	hyalurononglucosaminidase activity
CDS_17931_Unigene_6318_Transcript_29349	Hsp70 protein binding;chaperone binding;Hsp90 protein binding
CDS_5392_Unigene_21616_Transcript_61047	hormone activity
CDS_8792_Unigene_3336_Transcript_22403	hormone activity
CDS_19619_Unigene_68648_Transcript_149383	histone binding
CDS_3771_Unigene_16064_Transcript_50291	histone acetyltransferase activity
CDS_5685_Unigene_22559_Transcript_62828	heparin binding;receptor antagonist activity;low-density lipoprotein particle receptor binding
CDS_5687_Unigene_22560_Transcript_62829	heparin binding;receptor antagonist activity;low-density lipoprotein particle receptor binding
CDS_14113_Unigene_51270_Transcript_116913	heme transporter activity;heme binding
CDS_785_Unigene_103568_Transcript_213506	heme binding;metal ion binding
CDS_8036_Unigene_3082_Transcript_21549	heme binding;metal ion binding
CDS_22912_Unigene_79616_Transcript_169624	helicase activity
CDS_10802_Unigene_40278_Transcript_96047	guanyl-nucleotide exchange factor activity;metal ion binding
CDS_3603_Unigene_15561_Transcript_49313	guanyl-nucleotide exchange factor activity
CDS_20270_Unigene_7082_Transcript_30974	guanyl-nucleotide exchange factor activity
CDS_2930_Unigene_13364_Transcript_44922	guanylate cyclase activity;protein kinase activity;ATP binding
CDS_2931_Unigene_13366_Transcript_44925	guanylate cyclase activity;protein kinase activity;ATP binding
CDS_10870_Unigene_40500_Transcript_96475	GTPase inhibitor activity;GTP-Rho binding
CDS_10871_Unigene_40501_Transcript_96476	GTPase inhibitor activity;GTP-Rho binding
CDS_10874_Unigene_40505_Transcript_96489	GTPase inhibitor activity;GTP-Rho binding
CDS_240_Unigene_10098_Transcript_37836	GTPase activity;structural constituent of cytoskeleton;GTP binding
CDS_244_Unigene_10099_Transcript_37837	GTPase activity;structural constituent of cytoskeleton;GTP binding
CDS_265_Unigene_10107_Transcript_37845	GTPase activity;structural constituent of cytoskeleton;GTP binding
CDS_1170_Unigene_105186_Transcript_216477	GTPase activity;structural constituent of cytoskeleton;GTP binding
CDS_1171_Unigene_105187_Transcript_216478	GTPase activity;structural constituent of cytoskeleton;GTP binding
CDS_14071_Unigene_51116_Transcript_116644	GTPase activity;structural constituent of cytoskeleton;GTP binding
CDS_24733_Unigene_85893_Transcript_181130	GTPase activity;structural constituent of cytoskeleton;GTP binding
CDS_24735_Unigene_85895_Transcript_181135	GTPase activity;structural constituent of cytoskeleton;GTP binding
CDS_24737_Unigene_85902_Transcript_181143	GTPase activity;structural constituent of cytoskeleton;GTP binding
CDS_26350_Unigene_91844_Transcript_191938	GTPase activity;structural constituent of cytoskeleton;GTP binding
CDS_26351_Unigene_91845_Transcript_191939	GTPase activity;structural constituent of cytoskeleton;GTP binding
CDS_18077_Unigene_63642_Transcript_140096	GTPase activity;GTP binding;U5 snRNA binding
CDS_6192_Unigene_24261_Transcript_65943	GTPase activity;GTP binding;G-protein beta/gamma-subunit complex binding;metal ion binding
CDS_10989_Unigene_40881_Transcript_97211	GTPase activity;GTP binding;G-protein beta/gamma-subunit complex binding;metal ion binding
CDS_16608_Unigene_59088_Transcript_131467	GTPase activity;GTP binding;GDP binding
CDS_25214_Unigene_87689_Transcript_184419	GTPase activity;GTP binding;7S RNA binding
CDS_375_Unigene_10163_Transcript_37968	GTPase activity;GTP binding
CDS_380_Unigene_10165_Transcript_37971	GTPase activity;GTP binding
CDS_1145_Unigene_105040_Transcript_216189	GTPase activity;GTP binding
CDS_2444_Unigene_11796_Transcript_41593	GTPase activity;GTP binding
CDS_2829_Unigene_13013_Transcript_44136	GTPase activity;GTP binding
CDS_4386_Unigene_18091_Transcript_54256	GTPase activity;GTP binding
CDS_4387_Unigene_18092_Transcript_54257	GTPase activity;GTP binding
CDS_6032_Unigene_23702_Transcript_64923	GTPase activity;GTP binding
CDS_7793_Unigene_30005_Transcript_76826	GTPase activity;GTP binding
CDS_8332_Unigene_31787_Transcript_80068	GTPase activity;GTP binding
CDS_10913_Unigene_4062_Transcript_24663	GTPase activity;GTP binding
CDS_11377_Unigene_42118_Transcript_99571	GTPase activity;GTP binding
CDS_11434_Unigene_42328_Transcript_99965	GTPase activity;GTP binding
CDS_13485_Unigene_4920_Transcript_26606	GTPase activity;GTP binding
CDS_14510_Unigene_52601_Transcript_119211	GTPase activity;GTP binding
CDS_14511_Unigene_52602_Transcript_119213	GTPase activity;GTP binding
CDS_15266_Unigene_55030_Transcript_123825	GTPase activity;GTP binding
CDS_16620_Unigene_59132_Transcript_131548	GTPase activity;GTP binding
CDS_16621_Unigene_59133_Transcript_131554	GTPase activity;GTP binding
CDS_17456_Unigene_61746_Transcript_136459	GTPase activity;GTP binding
CDS_17670_Unigene_62369_Transcript_137668	GTPase activity;GTP binding
CDS_19593_Unigene_68530_Transcript_149186	GTPase activity;GTP binding
CDS_19594_Unigene_68531_Transcript_149187	GTPase activity;GTP binding
CDS_20620_Unigene_72044_Transcript_155716	GTPase activity;GTP binding
CDS_22280_Unigene_77486_Transcript_165850	GTPase activity;GTP binding
CDS_22409_Unigene_77871_Transcript_166509	GTPase activity;GTP binding
CDS_22412_Unigene_77877_Transcript_166527	GTPase activity;GTP binding
CDS_22681_Unigene_7869_Transcript_32943	GTPase activity;GTP binding
CDS_22686_Unigene_7871_Transcript_32945	GTPase activity;GTP binding
CDS_25476_Unigene_88659_Transcript_186175	GTPase activity;GTP binding
CDS_27257_Unigene_95386_Transcript_198385	GTPase activity;GTP binding
CDS_27669_Unigene_96952_Transcript_201203	GTPase activity;GTP binding
CDS_13751_Unigene_50117_Transcript_114799	GTPase activator activity;Ran GTPase binding
CDS_13752_Unigene_50118_Transcript_114800	GTPase activator activity;Ran GTPase binding
CDS_6993_Unigene_27149_Transcript_71315	GTPase activator activity;metal ion binding
CDS_6995_Unigene_27150_Transcript_71316	GTPase activator activity;metal ion binding
CDS_26322_Unigene_91747_Transcript_191780	GTPase activator activity
CDS_28107_Unigene_98681_Transcript_204470	GTP binding;hydrolase activity
CDS_16585_Unigene_59021_Transcript_131339	GTP binding;GTPase activity;protein kinase binding
CDS_677_Unigene_10296_Transcript_38266	GTP binding
CDS_6025_Unigene_23691_Transcript_64894	GTP binding
CDS_9456_Unigene_3559_Transcript_23267	GTP binding
CDS_13231_Unigene_48426_Transcript_111696	GTP binding
CDS_26576_Unigene_92764_Transcript_193553	GTP binding
CDS_1349_Unigene_105919_Transcript_217875	growth factor activity;heparin binding
CDS_1348_Unigene_105918_Transcript_217873	growth factor activity
CDS_3853_Unigene_1635_Transcript_13507	growth factor activity
CDS_27834_Unigene_97540_Transcript_202340	growth factor activity
CDS_27835_Unigene_97541_Transcript_202341	growth factor activity
CDS_4153_Unigene_17405_Transcript_53030	GMP reductase activity;metal ion binding
CDS_7637_Unigene_29565_Transcript_76033	glycoprotein 6-alpha-L-fucosyltransferase activity;SH3 domain binding
CDS_7639_Unigene_29567_Transcript_76038	glycoprotein 6-alpha-L-fucosyltransferase activity;SH3 domain binding
CDS_21647_Unigene_7545_Transcript_32031	glycogen (starch) synthase activity
CDS_8996_Unigene_33955_Transcript_84118	glycine-tRNA ligase activity;ATP binding
CDS_8997_Unigene_33956_Transcript_84119	glycine-tRNA ligase activity;ATP binding
CDS_21142_Unigene_7372_Transcript_31599	glycine N-methyltransferase activity
CDS_19643_Unigene_68716_Transcript_149496	glycerol transmembrane transporter activity
CDS_18790_Unigene_65932_Transcript_144391	glyceraldehyde-3-phosphate dehydrogenase (NAD+) (phosphorylating) activity;NADP binding;NAD binding
CDS_18792_Unigene_65935_Transcript_144397	glyceraldehyde-3-phosphate dehydrogenase (NAD+) (phosphorylating) activity;NADP binding;NAD binding
CDS_18794_Unigene_65941_Transcript_144407	glyceraldehyde-3-phosphate dehydrogenase (NAD+) (phosphorylating) activity;NADP binding;NAD binding
CDS_13702_Unigene_49941_Transcript_114457	glyceraldehyde-3-phosphate dehydrogenase (NAD+) (phosphorylating) activity
CDS_3409_Unigene_14922_Transcript_48056	glutathione-disulfide reductase activity;electron transfer activity;flavin adenine dinucleotide binding;NADP binding
CDS_3410_Unigene_14923_Transcript_48057	glutathione-disulfide reductase activity;electron transfer activity;flavin adenine dinucleotide binding;NADP binding
CDS_17722_Unigene_62471_Transcript_137843	glutathione transferase activity;protein disulfide oxidoreductase activity
CDS_7155_Unigene_27927_Transcript_72756	glutathione transferase activity
CDS_7159_Unigene_27931_Transcript_72763	glutathione transferase activity
CDS_21497_Unigene_74985_Transcript_161172	glutathione transferase activity
CDS_19687_Unigene_68864_Transcript_149772	glutathione peroxidase activity
CDS_11353_Unigene_4204_Transcript_24949	glutaminyl-peptide cyclotransferase activity
CDS_15877_Unigene_5688_Transcript_28136	glutamate-ammonia ligase activity;ATP binding
CDS_10069_Unigene_37815_Transcript_91420	glucosylceramidase activity
CDS_5476_Unigene_21899_Transcript_61564	gamma-tubulin binding
CDS_16594_Unigene_59034_Transcript_131365	gamma-glutamylcyclotransferase activity;transferase activity;glutathione specific gamma-glutamylcyclotransferase activity
CDS_6464_Unigene_25237_Transcript_67731	G protein-coupled receptor binding;GTPase activity;GTP binding;G-protein beta/gamma-subunit complex binding;metal ion binding
CDS_14926_Unigene_53883_Transcript_121618	G protein-coupled receptor activity
CDS_24071_Unigene_834_Transcript_6858	G protein-coupled receptor activity
CDS_11398_Unigene_42226_Transcript_99787	fucosyltransferase activity
CDS_16070_Unigene_57495_Transcript_128471	fructose-bisphosphate aldolase activity
CDS_20140_Unigene_7043_Transcript_30881	fructose-bisphosphate aldolase activity
CDS_3_Unigene_100065_Transcript_207037	fructose 1,6-bisphosphate 1-phosphatase activity
CDS_8256_Unigene_31558_Transcript_79626	fructose 1,6-bisphosphate 1-phosphatase activity
CDS_8258_Unigene_31561_Transcript_79630	fructose 1,6-bisphosphate 1-phosphatase activity
CDS_8259_Unigene_31562_Transcript_79631	fructose 1,6-bisphosphate 1-phosphatase activity
CDS_8230_Unigene_31449_Transcript_79443	frizzled binding;protein kinase binding;protein domain specific binding;protein binding, bridging;identical protein binding;protein self-association;Rac GTPase binding
CDS_21162_Unigene_73828_Transcript_159080	first spliceosomal transesterification activity
CDS_487_Unigene_10222_Transcript_38086	ferroxidase activity;ferric iron binding
CDS_523_Unigene_10231_Transcript_38106	ferroxidase activity;ferric iron binding
CDS_4441_Unigene_18340_Transcript_54722	ferroxidase activity;ferric iron binding
CDS_498_Unigene_10224_Transcript_38092	ferric iron binding
CDS_15991_Unigene_57239_Transcript_128007	ferric iron binding
CDS_28109_Unigene_9868_Transcript_37370	ferric iron binding
CDS_16665_Unigene_5926_Transcript_28624	fatty acid elongase activity;3-oxo-arachidoyl-CoA synthase activity;3-oxo-cerotoyl-CoA synthase activity;3-oxo-lignoceronyl-CoA synthase activity;very-long-chain 3-ketoacyl-CoA synthase activity
CDS_24291_Unigene_84357_Transcript_178358	extracellular matrix structural constituent;metal ion binding
CDS_6154_Unigene_24124_Transcript_65692	extracellular matrix structural constituent;calcium ion binding
CDS_16927_Unigene_60061_Transcript_133312	extracellular matrix structural constituent
CDS_19375_Unigene_67871_Transcript_147942	extracellular matrix structural constituent
CDS_24292_Unigene_84359_Transcript_178360	extracellular matrix structural constituent
CDS_28052_Unigene_98474_Transcript_204088	extracellular matrix structural constituent
CDS_10442_Unigene_3923_Transcript_24384	exonuclease activity
CDS_19509_Unigene_68258_Transcript_148618	exonuclease activity
CDS_5282_Unigene_21257_Transcript_60376	exo-alpha-sialidase activity
CDS_16647_Unigene_59232_Transcript_131728	eukaryotic initiation factor 4E binding
CDS_3335_Unigene_14661_Transcript_47563	ER retention sequence binding
CDS_4556_Unigene_18720_Transcript_55412	ER retention sequence binding
CDS_22875_Unigene_79509_Transcript_169445	ephrin receptor binding;syndecan binding;frizzled binding
CDS_19778_Unigene_6920_Transcript_30574	ephrin receptor binding
CDS_17021_Unigene_6039_Transcript_28822	ephrin receptor activity;ATP binding
CDS_27106_Unigene_9477_Transcript_36563	ephrin receptor activity;ATP binding
CDS_5132_Unigene_20714_Transcript_59311	enzyme regulator activity
CDS_15631_Unigene_56081_Transcript_125878	endopeptidase inhibitor activity
CDS_15634_Unigene_56085_Transcript_125888	endopeptidase inhibitor activity
CDS_17927_Unigene_6315_Transcript_29345	endonuclease activity;metal ion binding
CDS_17929_Unigene_6316_Transcript_29346	endonuclease activity;metal ion binding
CDS_8721_Unigene_33158_Transcript_82649	electron transfer activity;protein disulfide oxidoreductase activity
CDS_2000_Unigene_10888_Transcript_39604	double-stranded RNA binding;single-stranded RNA binding
CDS_15230_Unigene_54920_Transcript_123624	double-stranded RNA binding;ATP binding;protein kinase regulator activity;protein kinase binding;heat shock protein binding;ubiquitin protein ligase binding;peptide binding;protein homodimerization activity;histone deacetylase binding;ATP-dependent protein binding;protein folding chaperone;tau protein binding;unfolded protein binding;DNA polymerase binding;disordered domain specific binding;histo…
CDS_5922_Unigene_23388_Transcript_64340	double-stranded RNA binding
CDS_5923_Unigene_23389_Transcript_64341	double-stranded RNA binding
CDS_5925_Unigene_23390_Transcript_64342	double-stranded RNA binding
CDS_5926_Unigene_23391_Transcript_64343	double-stranded RNA binding
CDS_5927_Unigene_23392_Transcript_64344	double-stranded RNA binding
CDS_5928_Unigene_23393_Transcript_64345	double-stranded RNA binding
CDS_5929_Unigene_23394_Transcript_64348	double-stranded RNA binding
CDS_5930_Unigene_23395_Transcript_64352	double-stranded RNA binding
CDS_15417_Unigene_55433_Transcript_124626	double-stranded RNA binding
CDS_23495_Unigene_81541_Transcript_173272	dolichyl-phosphate beta-D-mannosyltransferase activity
CDS_19610_Unigene_68579_Transcript_149259	dolichyl-diphosphooligosaccharide-protein glycotransferase activity
CDS_20505_Unigene_71525_Transcript_154750	dolichyl-diphosphooligosaccharide-protein glycotransferase activity
CDS_25110_Unigene_87248_Transcript_183597	dolichyl-diphosphooligosaccharide-protein glycotransferase activity
CDS_6108_Unigene_23956_Transcript_65338	DNA-directed 5'-3' RNA polymerase activity
CDS_12060_Unigene_4446_Transcript_25556	DNA-directed 5'-3' RNA polymerase activity
CDS_20335_Unigene_7101_Transcript_31021	DNA-binding transcription factor activity;transcription regulatory region DNA binding;metal ion binding
CDS_14671_Unigene_53096_Transcript_120107	DNA-binding transcription factor activity;transcription regulatory region DNA binding
CDS_391_Unigene_101703_Transcript_210183	DNA-binding transcription factor activity;sequence-specific DNA binding;metal ion binding
CDS_6677_Unigene_26058_Transcript_69254	DNA-binding transcription factor activity;sequence-specific DNA binding
CDS_15175_Unigene_5474_Transcript_27725	DNA-binding transcription factor activity;sequence-specific DNA binding
CDS_16121_Unigene_5763_Transcript_28277	DNA-binding transcription factor activity;sequence-specific DNA binding
CDS_16611_Unigene_59099_Transcript_131497	DNA-binding transcription factor activity;sequence-specific DNA binding
CDS_22711_Unigene_78807_Transcript_168212	DNA-binding transcription factor activity;sequence-specific DNA binding
CDS_18460_Unigene_64884_Transcript_142448	DNA-binding transcription factor activity;cAMP response element binding
CDS_18463_Unigene_64887_Transcript_142454	DNA-binding transcription factor activity;cAMP response element binding
CDS_18464_Unigene_64888_Transcript_142457	DNA-binding transcription factor activity;cAMP response element binding
CDS_18465_Unigene_64889_Transcript_142458	DNA-binding transcription factor activity;cAMP response element binding
CDS_12981_Unigene_47634_Transcript_110221	DNA-binding transcription factor activity, RNA polymerase II-specific;transcription factor binding;sequence-specific DNA binding;protein dimerization activity
CDS_12984_Unigene_47637_Transcript_110224	DNA-binding transcription factor activity, RNA polymerase II-specific;transcription factor binding;sequence-specific DNA binding;protein dimerization activity
CDS_12980_Unigene_47633_Transcript_110219	DNA-binding transcription factor activity, RNA polymerase II-specific;transcription factor binding;sequence-specific DNA binding
CDS_12986_Unigene_47640_Transcript_110227	DNA-binding transcription factor activity, RNA polymerase II-specific;transcription factor binding;sequence-specific DNA binding
CDS_8284_Unigene_31605_Transcript_79708	DNA-binding transcription factor activity, RNA polymerase II-specific;DNA binding
CDS_5031_Unigene_20300_Transcript_58464	DNA-binding transcription factor activity
CDS_11999_Unigene_44253_Transcript_103690	DNA-binding transcription factor activity
CDS_19941_Unigene_6980_Transcript_30729	DNA-binding transcription factor activity
CDS_20439_Unigene_71288_Transcript_154285	DNA-binding transcription factor activity
CDS_20440_Unigene_71289_Transcript_154286	DNA-binding transcription factor activity
CDS_21204_Unigene_74010_Transcript_159393	DNA-binding transcription factor activity
CDS_21365_Unigene_74509_Transcript_160297	DNA-binding transcription factor activity
CDS_21367_Unigene_74510_Transcript_160299	DNA-binding transcription factor activity
CDS_21368_Unigene_74511_Transcript_160300	DNA-binding transcription factor activity
CDS_25819_Unigene_89999_Transcript_188665	DNA-binding transcription factor activity
CDS_5702_Unigene_22611_Transcript_62915	DNA clamp loader activity;ATP binding
CDS_25955_Unigene_90460_Transcript_189467	DNA binding;zinc ion binding
CDS_25956_Unigene_90461_Transcript_189468	DNA binding;zinc ion binding
CDS_1999_Unigene_10887_Transcript_39603	DNA binding;RNA binding
CDS_1685_Unigene_10743_Transcript_39266	DNA binding;protein heterodimerization activity
CDS_15842_Unigene_56777_Transcript_127165	DNA binding;protein heterodimerization activity
CDS_15843_Unigene_56778_Transcript_127166	DNA binding;protein heterodimerization activity
CDS_15844_Unigene_56779_Transcript_127167	DNA binding;protein heterodimerization activity
CDS_24298_Unigene_84373_Transcript_178394	DNA binding;protein heterodimerization activity
CDS_24299_Unigene_84377_Transcript_178399	DNA binding;protein heterodimerization activity
CDS_24300_Unigene_84378_Transcript_178400	DNA binding;protein heterodimerization activity
CDS_27748_Unigene_97328_Transcript_201854	DNA binding;protein heterodimerization activity
CDS_27750_Unigene_97330_Transcript_201869	DNA binding;protein heterodimerization activity
CDS_27751_Unigene_97331_Transcript_201877	DNA binding;protein heterodimerization activity
CDS_18748_Unigene_65792_Transcript_144132	DNA binding;protein dimerization activity
CDS_18749_Unigene_65796_Transcript_144137	DNA binding;protein dimerization activity
CDS_2887_Unigene_13181_Transcript_44565	DNA binding;peptidyl-prolyl cis-trans isomerase activity
CDS_5882_Unigene_23247_Transcript_64082	DNA binding;oxidoreductase activity;flavin adenine dinucleotide binding
CDS_5885_Unigene_23250_Transcript_64085	DNA binding;oxidoreductase activity;flavin adenine dinucleotide binding
CDS_6336_Unigene_24734_Transcript_66803	DNA binding;nuclear receptor binding
CDS_12535_Unigene_46017_Transcript_107090	DNA binding;metal ion binding
CDS_25299_Unigene_8793_Transcript_35051	DNA binding;helicase activity;ATP binding;zinc ion binding
CDS_4220_Unigene_1756_Transcript_14198	DNA binding;DNA-directed DNA polymerase activity
CDS_9248_Unigene_34888_Transcript_85879	DNA binding;DNA-directed 5'-3' RNA polymerase activity;zinc ion binding
CDS_9249_Unigene_34889_Transcript_85880	DNA binding;DNA-directed 5'-3' RNA polymerase activity;zinc ion binding
CDS_9250_Unigene_34890_Transcript_85881	DNA binding;DNA-directed 5'-3' RNA polymerase activity;zinc ion binding
CDS_3561_Unigene_15437_Transcript_49042	DNA binding;DNA-directed 5'-3' RNA polymerase activity;protein dimerization activity
CDS_15196_Unigene_5483_Transcript_27737	DNA binding;DNA-directed 5'-3' RNA polymerase activity
CDS_20324_Unigene_70986_Transcript_153714	DNA binding;DNA-directed 5'-3' RNA polymerase activity
CDS_21339_Unigene_74453_Transcript_160192	DNA binding;DNA-directed 5'-3' RNA polymerase activity
CDS_21341_Unigene_74455_Transcript_160196	DNA binding;DNA-directed 5'-3' RNA polymerase activity
CDS_22037_Unigene_76704_Transcript_164396	DNA binding;DNA-directed 5'-3' RNA polymerase activity
CDS_8035_Unigene_30823_Transcript_78334	DNA binding;DNA-binding transcription factor activity;protein dimerization activity
CDS_13002_Unigene_47690_Transcript_110318	DNA binding;DNA-binding transcription factor activity
CDS_17113_Unigene_60693_Transcript_134479	DNA binding;DNA-binding transcription factor activity
CDS_19944_Unigene_6981_Transcript_30733	DNA binding;DNA-binding transcription factor activity
CDS_20202_Unigene_7061_Transcript_30925	DNA binding;DNA-binding transcription factor activity
CDS_20220_Unigene_7065_Transcript_30936	DNA binding;DNA-binding transcription factor activity
CDS_24677_Unigene_85728_Transcript_180833	DNA binding;DNA-binding transcription factor activity
CDS_17521_Unigene_62000_Transcript_136924	DNA binding;DNA primase activity;metal ion binding;4 iron, 4 sulfur cluster binding
CDS_7270_Unigene_28310_Transcript_73560	DNA binding;DNA polymerase processivity factor activity
CDS_11518_Unigene_42640_Transcript_100627	DNA binding;DNA helicase activity;ATP binding
CDS_17508_Unigene_61963_Transcript_136834	DNA binding;beta-catenin binding
CDS_17509_Unigene_61964_Transcript_136835	DNA binding;beta-catenin binding
CDS_293_Unigene_101223_Transcript_209326	DNA binding
CDS_1754_Unigene_107730_Transcript_221349	DNA binding
CDS_2437_Unigene_11781_Transcript_41571	DNA binding
CDS_3899_Unigene_16529_Transcript_51261	DNA binding
CDS_3901_Unigene_16531_Transcript_51263	DNA binding
CDS_3902_Unigene_16532_Transcript_51264	DNA binding
CDS_5559_Unigene_22164_Transcript_62047	DNA binding
CDS_6886_Unigene_26802_Transcript_70649	DNA binding
CDS_8346_Unigene_31860_Transcript_80186	DNA binding
CDS_9737_Unigene_36548_Transcript_89021	DNA binding
CDS_12730_Unigene_46739_Transcript_108457	DNA binding
CDS_12828_Unigene_47054_Transcript_109130	DNA binding
CDS_14389_Unigene_52209_Transcript_118499	DNA binding
CDS_14391_Unigene_52210_Transcript_118500	DNA binding
CDS_14392_Unigene_52211_Transcript_118501	DNA binding
CDS_14986_Unigene_5411_Transcript_27588	DNA binding
CDS_14991_Unigene_5412_Transcript_27589	DNA binding
CDS_14993_Unigene_5413_Transcript_27590	DNA binding
CDS_15780_Unigene_56540_Transcript_126719	DNA binding
CDS_16698_Unigene_59356_Transcript_131953	DNA binding
CDS_21239_Unigene_74133_Transcript_159620	DNA binding
CDS_24016_Unigene_83318_Transcript_176535	DNA binding
CDS_24018_Unigene_83320_Transcript_176537	DNA binding
CDS_25448_Unigene_8857_Transcript_35180	DNA binding
CDS_26789_Unigene_93544_Transcript_194968	DNA binding
CDS_28403_Unigene_99902_Transcript_206745	DNA binding
CDS_12897_Unigene_47342_Transcript_109636	diamine N-acetyltransferase activity
CDS_9130_Unigene_34438_Transcript_85060	deoxyribonuclease II activity
CDS_1942_Unigene_108592_Transcript_225521	damaged DNA binding;RNA binding;structural constituent of ribosome;DNA-(apurinic or apyrimidinic site) endonuclease activity
CDS_22877_Unigene_79511_Transcript_169447	damaged DNA binding
CDS_1138_Unigene_105029_Transcript_216163	cytoskeletal protein binding
CDS_6822_Unigene_26569_Transcript_70255	cytoskeletal protein binding
CDS_22689_Unigene_7872_Transcript_32948	cytokine activity;tumor necrosis factor receptor binding
CDS_4109_Unigene_17250_Transcript_52713	cytokine activity
CDS_4110_Unigene_17251_Transcript_52715	cytokine activity
CDS_12807_Unigene_4695_Transcript_26073	cytokine activity
CDS_24383_Unigene_8463_Transcript_34304	cytokine activity
CDS_7757_Unigene_29921_Transcript_76651	cysteine-type peptidase activity
CDS_23301_Unigene_80904_Transcript_172097	cysteine-type peptidase activity
CDS_11760_Unigene_4338_Transcript_25289	cysteine-type endopeptidase inhibitor activity involved in apoptotic process;retinoid X receptor binding;metal ion binding
CDS_13075_Unigene_48001_Transcript_110891	cysteine-type endopeptidase inhibitor activity
CDS_15633_Unigene_56083_Transcript_125885	cysteine-type endopeptidase inhibitor activity
CDS_8864_Unigene_33597_Transcript_83454	cysteine-type endopeptidase activity;thiol-dependent ubiquitin-specific protease activity;zinc ion binding
CDS_8865_Unigene_33598_Transcript_83455	cysteine-type endopeptidase activity;thiol-dependent ubiquitin-specific protease activity;zinc ion binding
CDS_6542_Unigene_25517_Transcript_68297	cystathionine beta-synthase activity
CDS_6543_Unigene_25518_Transcript_68299	cystathionine beta-synthase activity
CDS_6544_Unigene_25519_Transcript_68300	cystathionine beta-synthase activity
CDS_1739_Unigene_107691_Transcript_221274	cyclin-dependent protein serine/threonine kinase regulator activity
CDS_27317_Unigene_95594_Transcript_198735	cyclin-dependent protein serine/threonine kinase regulator activity
CDS_27318_Unigene_95596_Transcript_198737	cyclin-dependent protein serine/threonine kinase regulator activity
CDS_18908_Unigene_66299_Transcript_145081	cyclin-dependent protein serine/threonine kinase activity;ATP binding;RNA polymerase II CTD heptapeptide repeat kinase activity
CDS_18763_Unigene_6584_Transcript_29872	cyclin-dependent protein serine/threonine kinase activity;ATP binding
CDS_7713_Unigene_29804_Transcript_76467	CTP synthase activity;ATP binding
CDS_7715_Unigene_29806_Transcript_76470	CTP synthase activity;ATP binding
CDS_22590_Unigene_7839_Transcript_32799	creatine kinase activity;ATP binding
CDS_27316_Unigene_9558_Transcript_36729	creatine kinase activity;ATP binding
CDS_491_Unigene_102235_Transcript_211189	collagen binding;extracellular matrix structural constituent conferring compression resistance
CDS_492_Unigene_102236_Transcript_211190	collagen binding;extracellular matrix structural constituent conferring compression resistance
CDS_493_Unigene_102237_Transcript_211191	collagen binding;extracellular matrix structural constituent conferring compression resistance
CDS_494_Unigene_102238_Transcript_211192	collagen binding;extracellular matrix structural constituent conferring compression resistance
CDS_495_Unigene_102240_Transcript_211194	collagen binding;extracellular matrix structural constituent conferring compression resistance
CDS_12940_Unigene_4749_Transcript_26207	clathrin adaptor activity
CDS_6791_Unigene_26482_Transcript_70073	citrate (Si)-synthase activity
CDS_10218_Unigene_38476_Transcript_92672	cis-stilbene-oxide hydrolase activity
CDS_27945_Unigene_97992_Transcript_203138	chromatin DNA binding;protein heterodimerization activity
CDS_27946_Unigene_97993_Transcript_203139	chromatin DNA binding;protein heterodimerization activity
CDS_9135_Unigene_34444_Transcript_85077	chromatin DNA binding;histone binding
CDS_15712_Unigene_56299_Transcript_126292	chromatin binding;zinc ion binding;sequence-specific DNA binding
CDS_24375_Unigene_84617_Transcript_178826	chromatin binding;3'-5' DNA helicase activity;single-stranded DNA binding;DNA replication origin binding;ATP binding;single-stranded DNA helicase activity
CDS_1089_Unigene_10482_Transcript_38657	chromatin binding
CDS_1092_Unigene_10484_Transcript_38659	chromatin binding
CDS_1094_Unigene_10485_Transcript_38661	chromatin binding
CDS_23408_Unigene_81204_Transcript_172639	chaperone binding
CDS_6089_Unigene_23905_Transcript_65265	channel activity
CDS_13137_Unigene_48153_Transcript_111205	channel activity
CDS_19779_Unigene_69212_Transcript_150374	channel activity
CDS_23602_Unigene_81910_Transcript_173958	channel activity
CDS_8869_Unigene_33603_Transcript_83468	cGMP-dependent protein kinase activity;ATP binding
CDS_12070_Unigene_44490_Transcript_104119	cation channel activity
CDS_4983_Unigene_20133_Transcript_58174	catalytic activity;pyridoxal phosphate binding
CDS_28042_Unigene_98449_Transcript_204032	catalytic activity;ornithine decarboxylase activator activity
CDS_28044_Unigene_98451_Transcript_204037	catalytic activity;ornithine decarboxylase activator activity
CDS_28045_Unigene_98452_Transcript_204038	catalytic activity;ornithine decarboxylase activator activity
CDS_8853_Unigene_33555_Transcript_83359	catalytic activity;FMN binding;4 iron, 4 sulfur cluster binding
CDS_25742_Unigene_89692_Transcript_188044	catalytic activity;coenzyme binding
CDS_23861_Unigene_82795_Transcript_175593	catalytic activity;calmodulin binding
CDS_23862_Unigene_82796_Transcript_175594	catalytic activity;calmodulin binding
CDS_23863_Unigene_82797_Transcript_175595	catalytic activity;calmodulin binding
CDS_5405_Unigene_21668_Transcript_61148	catalytic activity;4 iron, 4 sulfur cluster binding
CDS_4973_Unigene_20101_Transcript_58118	catalytic activity
CDS_13919_Unigene_50621_Transcript_115742	catalytic activity
CDS_13920_Unigene_50623_Transcript_115744	catalytic activity
CDS_15874_Unigene_56871_Transcript_127332	catalytic activity
CDS_17525_Unigene_62010_Transcript_136940	catalytic activity
CDS_18674_Unigene_65541_Transcript_143638	catalytic activity
CDS_18878_Unigene_66221_Transcript_144941	catalytic activity
CDS_20488_Unigene_7148_Transcript_31119	catalytic activity
CDS_21700_Unigene_75605_Transcript_162359	catalytic activity
CDS_23906_Unigene_82930_Transcript_175841	catalytic activity
CDS_24623_Unigene_85600_Transcript_180599	catalytic activity
CDS_28046_Unigene_98454_Transcript_204043	catalytic activity
CDS_20457_Unigene_71392_Transcript_154486	cardiolipin synthase activity
CDS_4415_Unigene_18206_Transcript_54472	carbohydrate binding
CDS_4416_Unigene_18207_Transcript_54473	carbohydrate binding
CDS_11216_Unigene_4166_Transcript_24873	carbohydrate binding
CDS_16747_Unigene_59502_Transcript_132268	cAMP-dependent protein kinase regulator activity;cAMP binding
CDS_16749_Unigene_59504_Transcript_132275	cAMP-dependent protein kinase regulator activity;cAMP binding
CDS_16750_Unigene_59505_Transcript_132277	cAMP-dependent protein kinase regulator activity;cAMP binding
CDS_7976_Unigene_30636_Transcript_77930	cAMP response element binding protein binding
CDS_12568_Unigene_46136_Transcript_107331	calcium-dependent protein serine/threonine phosphatase activity;calcium ion binding;calmodulin binding;cyclosporin A binding;phosphatase binding;protein domain specific binding
CDS_24670_Unigene_8570_Transcript_34525	calcium-dependent cysteine-type endopeptidase activity;calcium ion binding
CDS_11476_Unigene_42477_Transcript_100310	calcium transmembrane transporter activity, phosphorylative mechanism;calcium ion binding;ATP binding;ATPase activity
CDS_23887_Unigene_8285_Transcript_33924	calcium transmembrane transporter activity, phosphorylative mechanism;ATP binding
CDS_26316_Unigene_91721_Transcript_191732	calcium transmembrane transporter activity, phosphorylative mechanism;ATP binding
CDS_18208_Unigene_64100_Transcript_140932	calcium ion binding;unfolded protein binding
CDS_26111_Unigene_91023_Transcript_190462	calcium ion binding;unfolded protein binding
CDS_7653_Unigene_2960_Transcript_21171	calcium ion binding;transition metal ion binding
CDS_3760_Unigene_16046_Transcript_50242	calcium ion binding;microtubule binding
CDS_22337_Unigene_77668_Transcript_166172	calcium ion binding;microtubule binding
CDS_22338_Unigene_77669_Transcript_166173	calcium ion binding;microtubule binding
CDS_1761_Unigene_107768_Transcript_221405	calcium ion binding;kinase activity
CDS_10704_Unigene_39986_Transcript_95469	calcium ion binding;identical protein binding
CDS_25263_Unigene_8783_Transcript_35023	calcium ion binding;GTP binding;kinase binding
CDS_23276_Unigene_80845_Transcript_171989	calcium ion binding;GTP binding
CDS_3463_Unigene_15093_Transcript_48374	calcium ion binding;collagen binding
CDS_26572_Unigene_92750_Transcript_193528	calcium ion binding;calmodulin binding;protein domain specific binding;enzyme regulator activity;calmodulin-dependent protein phosphatase activity
CDS_4620_Unigene_18958_Transcript_55882	calcium ion binding;calcium-dependent protein binding;actin filament binding
CDS_1704_Unigene_107516_Transcript_220933	calcium ion binding;calcium-dependent phospholipid binding;phosphatidylethanolamine binding;S100 protein binding;calcium-dependent protein binding
CDS_22736_Unigene_7897_Transcript_33050	calcium ion binding;calcium-dependent phospholipid binding;phosphatidylethanolamine binding;phosphatidylcholine binding;phosphatidylinositol binding
CDS_13219_Unigene_48392_Transcript_111635	calcium ion binding;calcium-dependent phospholipid binding
CDS_14196_Unigene_51568_Transcript_117440	calcium ion binding;actin filament binding
CDS_28026_Unigene_98414_Transcript_203959	calcium ion binding;actin filament binding
CDS_561_Unigene_102453_Transcript_211575	calcium ion binding
CDS_2743_Unigene_12729_Transcript_43589	calcium ion binding
CDS_4242_Unigene_17636_Transcript_53451	calcium ion binding
CDS_4527_Unigene_18639_Transcript_55263	calcium ion binding
CDS_5637_Unigene_22385_Transcript_62441	calcium ion binding
CDS_5638_Unigene_22386_Transcript_62442	calcium ion binding
CDS_7613_Unigene_2947_Transcript_21141	calcium ion binding
CDS_9251_Unigene_34897_Transcript_85892	calcium ion binding
CDS_10705_Unigene_39987_Transcript_95470	calcium ion binding
CDS_11219_Unigene_4167_Transcript_24874	calcium ion binding
CDS_11939_Unigene_44030_Transcript_103288	calcium ion binding
CDS_11940_Unigene_44031_Transcript_103290	calcium ion binding
CDS_13432_Unigene_49050_Transcript_112847	calcium ion binding
CDS_13433_Unigene_49052_Transcript_112850	calcium ion binding
CDS_15118_Unigene_54569_Transcript_122933	calcium ion binding
CDS_15120_Unigene_54571_Transcript_122936	calcium ion binding
CDS_15121_Unigene_54572_Transcript_122937	calcium ion binding
CDS_15122_Unigene_54573_Transcript_122939	calcium ion binding
CDS_15490_Unigene_55678_Transcript_125103	calcium ion binding
CDS_15757_Unigene_56449_Transcript_126565	calcium ion binding
CDS_16509_Unigene_58785_Transcript_130877	calcium ion binding
CDS_17726_Unigene_62490_Transcript_137876	calcium ion binding
CDS_18087_Unigene_63672_Transcript_140147	calcium ion binding
CDS_18088_Unigene_63673_Transcript_140148	calcium ion binding
CDS_19261_Unigene_6749_Transcript_30201	calcium ion binding
CDS_19922_Unigene_69717_Transcript_151330	calcium ion binding
CDS_21976_Unigene_76554_Transcript_164121	calcium ion binding
CDS_21977_Unigene_76555_Transcript_164122	calcium ion binding
CDS_24132_Unigene_8375_Transcript_34137	calcium ion binding
CDS_26216_Unigene_91399_Transcript_191125	calcium ion binding
CDS_26569_Unigene_92725_Transcript_193490	calcium ion binding
CDS_27164_Unigene_9499_Transcript_36605	calcium ion binding
CDS_27951_Unigene_98028_Transcript_203227	calcium ion binding
CDS_23740_Unigene_82471_Transcript_174981	calcium channel regulator activity;calcium ion binding
CDS_26438_Unigene_92273_Transcript_192697	calcium activated cation channel activity;calcium channel activity
CDS_6130_Unigene_24011_Transcript_65457	C5-methylcytidine-containing RNA binding
CDS_27167_Unigene_95016_Transcript_197736	bis(5'-nucleosyl)-tetraphosphatase activity
CDS_1937_Unigene_108553_Transcript_224286	binding
CDS_4862_Unigene_19775_Transcript_57528	binding
CDS_6093_Unigene_23919_Transcript_65286	binding
CDS_19010_Unigene_6665_Transcript_30039	binding
CDS_19012_Unigene_6666_Transcript_30041	binding
CDS_27610_Unigene_96702_Transcript_200687	beta-tubulin binding
CDS_27612_Unigene_96704_Transcript_200689	beta-tubulin binding
CDS_7118_Unigene_27774_Transcript_72453	beta-galactoside alpha-2,3-sialyltransferase activity
CDS_7119_Unigene_27775_Transcript_72454	beta-galactoside alpha-2,3-sialyltransferase activity
CDS_26805_Unigene_93611_Transcript_195105	beta-catenin binding;protein domain specific binding;ubiquitin protein ligase activity;cullin family protein binding
CDS_26806_Unigene_93612_Transcript_195106	beta-catenin binding;protein domain specific binding;ubiquitin protein ligase activity;cullin family protein binding
CDS_19255_Unigene_67492_Transcript_147206	beta-1,3-galactosyl-O-glycosyl-glycoprotein beta-1,3-N-acetylglucosaminyltransferase activity
CDS_19256_Unigene_67493_Transcript_147207	beta-1,3-galactosyl-O-glycosyl-glycoprotein beta-1,3-N-acetylglucosaminyltransferase activity
CDS_19259_Unigene_67497_Transcript_147217	beta-1,3-galactosyl-O-glycosyl-glycoprotein beta-1,3-N-acetylglucosaminyltransferase activity
CDS_19260_Unigene_67499_Transcript_147221	beta-1,3-galactosyl-O-glycosyl-glycoprotein beta-1,3-N-acetylglucosaminyltransferase activity
CDS_23781_Unigene_82553_Transcript_175126	ATP-dependent microtubule motor activity, plus-end-directed;dynein intermediate chain binding;dynein light intermediate chain binding
CDS_16241_Unigene_58004_Transcript_129428	ATPase-coupled transmembrane transporter activity
CDS_3008_Unigene_13632_Transcript_45453	ATPase activator activity;chaperone binding;Hsp90 protein binding
CDS_3009_Unigene_13633_Transcript_45454	ATPase activator activity;chaperone binding;Hsp90 protein binding
CDS_25215_Unigene_8768_Transcript_34994	ATPase activator activity
CDS_22465_Unigene_7802_Transcript_32684	ATP-activated inward rectifier potassium channel activity
CDS_15227_Unigene_54917_Transcript_123619	ATP binding;unfolded protein binding;disordered domain specific binding
CDS_6193_Unigene_24262_Transcript_65944	ATP binding;unfolded protein binding
CDS_8515_Unigene_32373_Transcript_81149	ATP binding;unfolded protein binding
CDS_10690_Unigene_39932_Transcript_95371	ATP binding;unfolded protein binding
CDS_15226_Unigene_54916_Transcript_123618	ATP binding;unfolded protein binding
CDS_15231_Unigene_54922_Transcript_123626	ATP binding;unfolded protein binding
CDS_15456_Unigene_55562_Transcript_124878	ATP binding;unfolded protein binding
CDS_22032_Unigene_76683_Transcript_164362	ATP binding;unfolded protein binding
CDS_22143_Unigene_77043_Transcript_165013	ATP binding;unfolded protein binding
CDS_5780_Unigene_22914_Transcript_63450	ATP binding;ubiquitin protein ligase binding;ubiquitin conjugating enzyme activity
CDS_2816_Unigene_12986_Transcript_44075	ATP binding;ubiquitin conjugating enzyme activity;cysteine-type endopeptidase inhibitor activity
CDS_9280_Unigene_35010_Transcript_86087	ATP binding;ubiquitin conjugating enzyme activity
CDS_10263_Unigene_38651_Transcript_93024	ATP binding;ubiquitin conjugating enzyme activity
CDS_26154_Unigene_91141_Transcript_190661	ATP binding;ubiquitin conjugating enzyme activity
CDS_13762_Unigene_50135_Transcript_114828	ATP binding;transferase activity
CDS_13768_Unigene_50142_Transcript_114838	ATP binding;transferase activity
CDS_13769_Unigene_50143_Transcript_114839	ATP binding;transferase activity
CDS_15671_Unigene_56197_Transcript_126104	ATP binding;transferase activity
CDS_18359_Unigene_64541_Transcript_141783	ATP binding;transferase activity
CDS_18884_Unigene_66233_Transcript_144961	ATP binding;transferase activity
CDS_14521_Unigene_52625_Transcript_119270	ATP binding;TBP-class protein binding;proteasome-activating ATPase activity
CDS_3739_Unigene_15977_Transcript_50122	ATP binding;sulfonylurea receptor activity;ATPase activity;ATPase-coupled transmembrane transporter activity
CDS_15300_Unigene_5512_Transcript_27791	ATP binding;proton-transporting ATPase activity, rotational mechanism
CDS_11266_Unigene_41796_Transcript_98987	ATP binding;protein serine/threonine kinase activity
CDS_11268_Unigene_41798_Transcript_98989	ATP binding;protein serine/threonine kinase activity
CDS_10528_Unigene_3949_Transcript_24440	ATP binding;proteasome-activating ATPase activity
CDS_13240_Unigene_4846_Transcript_26456	ATP binding;proteasome-activating ATPase activity
CDS_5562_Unigene_22177_Transcript_62080	ATP binding;potassium:proton exchanging ATPase activity;metal ion binding
CDS_6237_Unigene_24431_Transcript_66262	ATP binding;NEDD8 transferase activity;ubiquitin conjugating enzyme activity
CDS_6238_Unigene_24432_Transcript_66268	ATP binding;NEDD8 transferase activity;ubiquitin conjugating enzyme activity
CDS_23687_Unigene_82278_Transcript_174665	ATP binding;microtubule binding;ATP-dependent microtubule motor activity, minus-end-directed
CDS_5455_Unigene_21822_Transcript_61429	ATP binding;heat shock protein binding;ATPase activity, coupled;protein folding chaperone;unfolded protein binding;misfolded protein binding
CDS_9713_Unigene_36502_Transcript_88933	ATP binding;heat shock protein binding;ATPase activity, coupled;protein folding chaperone;unfolded protein binding;misfolded protein binding
CDS_13315_Unigene_4867_Transcript_26501	ATP binding;heat shock protein binding;ATPase activity, coupled;protein folding chaperone;unfolded protein binding;misfolded protein binding
CDS_25216_Unigene_87690_Transcript_184420	ATP binding;GTP binding;ATPase activity;ribosome binding;ribosomal large subunit binding;metal ion binding
CDS_25217_Unigene_87691_Transcript_184421	ATP binding;GTP binding;ATPase activity;ribosome binding;ribosomal large subunit binding;metal ion binding
CDS_15225_Unigene_54915_Transcript_123617	ATP binding;ATPase activity;nitric-oxide synthase regulator activity;TPR domain binding;ubiquitin protein ligase binding;protein homodimerization activity;histone deacetylase binding;protein folding chaperone;tau protein binding;GTPase binding;unfolded protein binding;DNA polymerase binding;scaffold protein binding;disordered domain specific binding;protein tyrosine kinase binding
CDS_16455_Unigene_58625_Transcript_130553	ATP binding;ATPase activity;metal ion binding;carnosine synthase activity
CDS_16458_Unigene_58628_Transcript_130557	ATP binding;ATPase activity;metal ion binding;carnosine synthase activity
CDS_7394_Unigene_28742_Transcript_74405	ATP binding;ATPase activity;metal ion binding
CDS_1666_Unigene_107397_Transcript_220701	ATP binding;ATPase activity;ATPase-coupled transmembrane transporter activity
CDS_1667_Unigene_107398_Transcript_220703	ATP binding;ATPase activity;ATPase-coupled transmembrane transporter activity
CDS_1668_Unigene_107399_Transcript_220705	ATP binding;ATPase activity;ATPase-coupled transmembrane transporter activity
CDS_1670_Unigene_107400_Transcript_220707	ATP binding;ATPase activity;ATPase-coupled transmembrane transporter activity
CDS_16165_Unigene_57769_Transcript_128999	ATP binding;ATPase activity;ATPase-coupled transmembrane transporter activity
CDS_6970_Unigene_27071_Transcript_71173	ATP binding;ATPase activity;ADP binding;proton-transporting ATP synthase activity, rotational mechanism
CDS_18294_Unigene_6436_Transcript_29568	ATP binding;ATPase activity
CDS_12921_Unigene_47427_Transcript_109806	ATP binding;actin filament binding
CDS_828_Unigene_103715_Transcript_213753	ATP binding
CDS_829_Unigene_103717_Transcript_213757	ATP binding
CDS_3134_Unigene_14019_Transcript_46305	ATP binding
CDS_9714_Unigene_36503_Transcript_88934	ATP binding
CDS_9716_Unigene_36505_Transcript_88937	ATP binding
CDS_10026_Unigene_37702_Transcript_91208	ATP binding
CDS_10093_Unigene_37906_Transcript_91616	ATP binding
CDS_10142_Unigene_38130_Transcript_92037	ATP binding
CDS_10677_Unigene_39891_Transcript_95311	ATP binding
CDS_12920_Unigene_47426_Transcript_109805	ATP binding
CDS_16243_Unigene_5800_Transcript_28357	ATP binding
CDS_18139_Unigene_63861_Transcript_140462	ATP binding
CDS_18321_Unigene_64462_Transcript_141647	ATP binding
CDS_19995_Unigene_69986_Transcript_151824	ATP binding
CDS_19996_Unigene_69987_Transcript_151825	ATP binding
CDS_19997_Unigene_69988_Transcript_151826	ATP binding
CDS_27502_Unigene_96276_Transcript_199957	ATP binding
CDS_22240_Unigene_77338_Transcript_165577	arylsulfatase activity;calcium ion binding;glycosaminoglycan binding;N-acetylglucosamine-6-sulfatase activity
CDS_22242_Unigene_77340_Transcript_165593	arylsulfatase activity;calcium ion binding;glycosaminoglycan binding;N-acetylglucosamine-6-sulfatase activity
CDS_22243_Unigene_77341_Transcript_165595	arylsulfatase activity;calcium ion binding;glycosaminoglycan binding;N-acetylglucosamine-6-sulfatase activity
CDS_26272_Unigene_91577_Transcript_191451	AP-1 adaptor complex binding
CDS_2446_Unigene_11798_Transcript_41600	anaphase-promoting complex binding;ubiquitin-protein transferase activator activity
CDS_19580_Unigene_6847_Transcript_30421	aminopeptidase activity;metalloexopeptidase activity;manganese ion binding
CDS_8008_Unigene_30741_Transcript_78138	aminopeptidase activity;manganese ion binding
CDS_25728_Unigene_89629_Transcript_187951	alpha-tubulin binding
CDS_25729_Unigene_89630_Transcript_187953	alpha-tubulin binding
CDS_25730_Unigene_89631_Transcript_187954	alpha-tubulin binding
CDS_25731_Unigene_89632_Transcript_187955	alpha-tubulin binding
CDS_25732_Unigene_89633_Transcript_187956	alpha-tubulin binding
CDS_27390_Unigene_95829_Transcript_199130	alpha-mannosidase activity;carbohydrate binding
CDS_5668_Unigene_22484_Transcript_62674	alpha-ketoacid dehydrogenase activity;3-methyl-2-oxobutanoate dehydrogenase (2-methylpropanoyl-transferring) activity
CDS_22608_Unigene_78450_Transcript_167523	alcohol dehydrogenase activity, zinc-dependent;retinol dehydrogenase activity;zinc ion binding
CDS_19390_Unigene_67923_Transcript_148036	alcohol dehydrogenase (NADP+) activity;zinc ion binding
CDS_19391_Unigene_67924_Transcript_148037	alcohol dehydrogenase (NADP+) activity;zinc ion binding
CDS_19392_Unigene_67925_Transcript_148038	alcohol dehydrogenase (NADP+) activity;zinc ion binding
CDS_22609_Unigene_78451_Transcript_167524	alcohol dehydrogenase (NAD+) activity;zinc ion binding
CDS_19415_Unigene_6801_Transcript_30310	adenosylmethionine decarboxylase activity
CDS_19431_Unigene_6803_Transcript_30314	adenosylmethionine decarboxylase activity
CDS_5116_Unigene_20641_Transcript_59154	adenosylhomocysteinase activity
CDS_8213_Unigene_31413_Transcript_79383	acylphosphatase activity
CDS_23803_Unigene_82664_Transcript_175347	acyl-CoA dehydrogenase activity;flavin adenine dinucleotide binding
CDS_26136_Unigene_91091_Transcript_190577	acyl-CoA dehydrogenase activity;flavin adenine dinucleotide binding
CDS_11375_Unigene_42110_Transcript_99548	actin filament binding
CDS_28129_Unigene_98792_Transcript_204684	actin filament binding
CDS_28131_Unigene_98794_Transcript_204689	actin filament binding
CDS_11053_Unigene_4112_Transcript_24746	actin binding;signaling adaptor activity
CDS_4860_Unigene_19772_Transcript_57514	actin binding;protein serine/threonine kinase activity;calcium channel activity;ATP binding;myosin binding;metal ion binding
CDS_11290_Unigene_4185_Transcript_24907	actin binding;protein phosphatase inhibitor activity;protein phosphatase 1 binding
CDS_18116_Unigene_63764_Transcript_140298	actin binding;calmodulin binding;myosin binding
CDS_22830_Unigene_79338_Transcript_169157	actin binding;calcium ion binding
CDS_9977_Unigene_37497_Transcript_90806	actin binding;alpha-tubulin binding
CDS_1874_Unigene_108357_Transcript_222493	actin binding
CDS_2587_Unigene_12244_Transcript_42544	actin binding
CDS_4884_Unigene_1985_Transcript_15629	actin binding
CDS_7494_Unigene_29090_Transcript_75073	actin binding
CDS_7495_Unigene_29091_Transcript_75075	actin binding
CDS_12106_Unigene_44610_Transcript_104369	actin binding
CDS_15853_Unigene_56807_Transcript_127221	actin binding
CDS_18276_Unigene_64299_Transcript_141340	actin binding
CDS_19744_Unigene_69092_Transcript_150185	actin binding
CDS_21431_Unigene_74716_Transcript_160656	actin binding
CDS_24294_Unigene_84368_Transcript_178383	actin binding
CDS_24295_Unigene_84369_Transcript_178385	actin binding
CDS_24296_Unigene_84370_Transcript_178387	actin binding
CDS_25268_Unigene_87853_Transcript_184716	actin binding
CDS_25280_Unigene_87865_Transcript_184731	actin binding
CDS_19688_Unigene_68869_Transcript_149777	aconitate hydratase activity;metal ion binding;4 iron, 4 sulfur cluster binding
CDS_3384_Unigene_14853_Transcript_47915	acid phosphatase activity;non-membrane spanning protein tyrosine phosphatase activity
CDS_3386_Unigene_14855_Transcript_47918	acid phosphatase activity;non-membrane spanning protein tyrosine phosphatase activity
CDS_9460_Unigene_35603_Transcript_87231	acid phosphatase activity;metal ion binding
CDS_9555_Unigene_36035_Transcript_88059	7S RNA binding
CDS_9556_Unigene_36036_Transcript_88060	7S RNA binding
CDS_9557_Unigene_36038_Transcript_88062	7S RNA binding
CDS_4393_Unigene_18106_Transcript_54280	6-phosphofructo-2-kinase activity;fructose-2,6-bisphosphate 2-phosphatase activity;ATP binding
CDS_10158_Unigene_38210_Transcript_92195	5'-flap endonuclease activity;metal ion binding
CDS_27071_Unigene_94614_Transcript_196960	5-aminolevulinate synthase activity;pyridoxal phosphate binding
CDS_17101_Unigene_6065_Transcript_28869	3'-phosphoadenosine 5'-phosphosulfate transmembrane transporter activity
CDS_19169_Unigene_6718_Transcript_30145	3-hydroxyacyl-CoA dehydrogenase activity;enoyl-CoA hydratase activity
CDS_14705_Unigene_53181_Transcript_120266	3-hydroxyacyl-CoA dehydratase activity;very-long-chain 3-hydroxyacyl-CoA dehydratase activity;3-hydroxy-arachidoyl-CoA dehydratase activity;3-hydroxy-behenoyl-CoA dehydratase activity;3-hydroxy-lignoceroyl-CoA dehydratase activity
CDS_14706_Unigene_53182_Transcript_120269	3-hydroxyacyl-CoA dehydratase activity;very-long-chain 3-hydroxyacyl-CoA dehydratase activity;3-hydroxy-arachidoyl-CoA dehydratase activity;3-hydroxy-behenoyl-CoA dehydratase activity;3-hydroxy-lignoceroyl-CoA dehydratase activity
CDS_12965_Unigene_4758_Transcript_26230	3'-5' DNA helicase activity
CDS_4467_Unigene_18429_Transcript_54855	3',5'-cyclic-nucleotide phosphodiesterase activity;metal ion binding
CDS_18977_Unigene_66520_Transcript_145467	2-oxoglutarate-dependent dioxygenase activity;metal ion binding;RNA N6-methyladenosine dioxygenase activity
CDS_10991_Unigene_40888_Transcript_97220	2 iron, 2 sulfur cluster binding
CDS_4048_Unigene_17005_Transcript_52253	1-acylglycerol-3-phosphate O-acyltransferase activity
CDS_4050_Unigene_17007_Transcript_52265	1-acylglycerol-3-phosphate O-acyltransferase activity

## Sheet: Group 2 Biological Process
Sequence Name	Biological Process
CDS_4336_Unigene_17955_Transcript_54023	zinc ion transport;transmembrane transport
CDS_561_Unigene_102453_Transcript_211575	visual perception;response to stimulus
CDS_7612_Unigene_29471_Transcript_75839	viral genome replication;negative regulation of cysteine-type endopeptidase activity involved in apoptotic process
CDS_5382_Unigene_21592_Transcript_61013	vesicle-mediated transport
CDS_11451_Unigene_42397_Transcript_100120	vesicle-mediated transport
CDS_23601_Unigene_81908_Transcript_173955	vesicle-mediated transport
CDS_28070_Unigene_98564_Transcript_204251	vesicle-mediated transport
CDS_7400_Unigene_28751_Transcript_74420	vesicle docking involved in exocytosis
CDS_7401_Unigene_28752_Transcript_74421	vesicle docking involved in exocytosis
CDS_8149_Unigene_31220_Transcript_79042	vesicle docking involved in exocytosis
CDS_27996_Unigene_98262_Transcript_203681	vesicle docking involved in exocytosis
CDS_20930_Unigene_73147_Transcript_157837	vasculature development;regulation of canonical Wnt signaling pathway;negative regulation of metalloendopeptidase activity
CDS_20931_Unigene_73148_Transcript_157841	vasculature development;regulation of canonical Wnt signaling pathway;negative regulation of metalloendopeptidase activity
CDS_20934_Unigene_73150_Transcript_157846	vasculature development;regulation of canonical Wnt signaling pathway;negative regulation of metalloendopeptidase activity
CDS_2476_Unigene_11898_Transcript_41791	vacuolar transport;protein transport
CDS_24344_Unigene_84524_Transcript_178662	vacuolar transport;exit from mitosis;protein transport;nuclear envelope reassembly
CDS_6725_Unigene_26218_Transcript_69531	vacuolar transport
CDS_6726_Unigene_26220_Transcript_69535	vacuolar transport
CDS_21090_Unigene_7358_Transcript_31572	vacuolar transport
CDS_22159_Unigene_7710_Transcript_32427	urea transmembrane transport
CDS_508_Unigene_102296_Transcript_211298	unsaturated fatty acid biosynthetic process;oxidation-reduction process;response to fatty acid
CDS_16665_Unigene_5926_Transcript_28624	unsaturated fatty acid biosynthetic process;fatty acid elongation, saturated fatty acid;sphingolipid biosynthetic process;fatty acid elongation, monounsaturated fatty acid;fatty acid elongation, polyunsaturated fatty acid;long-chain fatty-acyl-CoA biosynthetic process;very long-chain fatty acid biosynthetic process
CDS_12097_Unigene_4456_Transcript_25578	UDP-glucuronic acid transmembrane transport;UDP-N-acetylgalactosamine transmembrane transport;UDP-N-acetylglucosamine transmembrane transport
CDS_12099_Unigene_4457_Transcript_25579	UDP-glucuronic acid transmembrane transport;UDP-N-acetylgalactosamine transmembrane transport;UDP-N-acetylglucosamine transmembrane transport
CDS_5132_Unigene_20714_Transcript_59311	ubiquitin-dependent protein catabolic process;regulation of protein catabolic process;regulation of catalytic activity
CDS_26154_Unigene_91141_Transcript_190661	ubiquitin-dependent protein catabolic process;protein ubiquitination
CDS_5780_Unigene_22914_Transcript_63450	ubiquitin-dependent protein catabolic process;protein targeting to peroxisome;TRIF-dependent toll-like receptor signaling pathway;protein autoubiquitination;protein K48-linked ubiquitination
CDS_2755_Unigene_12774_Transcript_43677	ubiquitin-dependent protein catabolic process;protein deubiquitination
CDS_8864_Unigene_33597_Transcript_83454	ubiquitin-dependent protein catabolic process;protein deubiquitination
CDS_8865_Unigene_33598_Transcript_83455	ubiquitin-dependent protein catabolic process;protein deubiquitination
CDS_24520_Unigene_85211_Transcript_179894	ubiquitin-dependent protein catabolic process;protein deubiquitination
CDS_14521_Unigene_52625_Transcript_119270	ubiquitin-dependent protein catabolic process;positive regulation of RNA polymerase II transcriptional preinitiation complex assembly;positive regulation of proteasomal protein catabolic process
CDS_26223_Unigene_91421_Transcript_191157	ubiquitin-dependent protein catabolic process;multicellular organism development;protein ubiquitination
CDS_2050_Unigene_10912_Transcript_39650	ubiquitin-dependent protein catabolic process
CDS_6889_Unigene_26817_Transcript_70671	ubiquitin-dependent protein catabolic process
CDS_6890_Unigene_26819_Transcript_70673	ubiquitin-dependent protein catabolic process
CDS_10284_Unigene_38707_Transcript_93121	ubiquitin-dependent protein catabolic process
CDS_10285_Unigene_38709_Transcript_93124	ubiquitin-dependent protein catabolic process
CDS_11582_Unigene_42876_Transcript_101101	ubiquitin-dependent protein catabolic process
CDS_15787_Unigene_5656_Transcript_28078	ubiquitin-dependent protein catabolic process
CDS_19902_Unigene_69616_Transcript_151132	ubiquitin-dependent protein catabolic process
CDS_8648_Unigene_32868_Transcript_82112	ubiquitin-dependent ERAD pathway;endoplasmic reticulum unfolded protein response;retrograde protein transport, ER to cytosol
CDS_9832_Unigene_36906_Transcript_89728	ubiquitin-dependent ERAD pathway;endoplasmic reticulum unfolded protein response;retrograde protein transport, ER to cytosol
CDS_5455_Unigene_21822_Transcript_61429	ubiquitin-dependent ERAD pathway;endoplasmic reticulum unfolded protein response;protein refolding;chaperone cofactor-dependent protein refolding
CDS_319_Unigene_101361_Transcript_209534	ubiquitin-dependent ERAD pathway
CDS_1391_Unigene_106102_Transcript_218230	ubiquinone biosynthetic process;oxidation-reduction process
CDS_1392_Unigene_106103_Transcript_218231	ubiquinone biosynthetic process;oxidation-reduction process
CDS_14724_Unigene_53226_Transcript_120352	ubiquinone biosynthetic process;oxidation-reduction process
CDS_4785_Unigene_19507_Transcript_57037	ubiquinone biosynthetic process
CDS_4786_Unigene_19508_Transcript_57038	ubiquinone biosynthetic process
CDS_4791_Unigene_19512_Transcript_57042	ubiquinone biosynthetic process
CDS_23493_Unigene_81538_Transcript_173255	ubiquinone biosynthetic process
CDS_18517_Unigene_65029_Transcript_142737	U6 snRNA 3'-end processing;RNA phosphodiester bond hydrolysis, exonucleolytic
CDS_18519_Unigene_65030_Transcript_142738	U6 snRNA 3'-end processing;RNA phosphodiester bond hydrolysis, exonucleolytic
CDS_27610_Unigene_96702_Transcript_200687	tubulin complex assembly;post-chaperonin tubulin folding pathway
CDS_27612_Unigene_96704_Transcript_200689	tubulin complex assembly;post-chaperonin tubulin folding pathway
CDS_15641_Unigene_5609_Transcript_27995	tryptophanyl-tRNA aminoacylation
CDS_10301_Unigene_3873_Transcript_24274	tRNA wobble uridine modification;protein urmylation;tRNA thio-modification
CDS_17444_Unigene_61731_Transcript_136435	tRNA wobble uridine modification
CDS_11870_Unigene_43740_Transcript_102798	tRNA threonylcarbamoyladenosine modification
CDS_19303_Unigene_67653_Transcript_147507	tRNA pseudouridine synthesis
CDS_19304_Unigene_67654_Transcript_147508	tRNA pseudouridine synthesis
CDS_8853_Unigene_33555_Transcript_83359	tRNA processing;oxidation-reduction process
CDS_17267_Unigene_61131_Transcript_135310	tRNA processing;negative regulation of cellular process
CDS_9672_Unigene_36371_Transcript_88721	tRNA processing
CDS_9673_Unigene_36372_Transcript_88723	tRNA processing
CDS_9680_Unigene_36379_Transcript_88732	tRNA processing
CDS_19629_Unigene_6868_Transcript_30459	tRNA modification;mRNA pseudouridine synthesis
CDS_19636_Unigene_6869_Transcript_30461	tRNA modification;mRNA pseudouridine synthesis
CDS_22765_Unigene_7910_Transcript_33082	tRNA methylation;RNA (guanine-N7)-methylation
CDS_11735_Unigene_43331_Transcript_101971	tricarboxylic acid cycle;mitochondrial electron transport, succinate to ubiquinone
CDS_17579_Unigene_6216_Transcript_29157	tricarboxylic acid cycle;mitochondrial electron transport, succinate to ubiquinone
CDS_8020_Unigene_30768_Transcript_78208	tricarboxylic acid cycle;isocitrate metabolic process
CDS_9697_Unigene_36431_Transcript_88822	tricarboxylic acid cycle;isocitrate metabolic process
CDS_18473_Unigene_6491_Transcript_29694	tricarboxylic acid cycle;electron transport chain
CDS_6791_Unigene_26482_Transcript_70073	tricarboxylic acid cycle;citrate metabolic process
CDS_19688_Unigene_68869_Transcript_149777	tricarboxylic acid cycle
CDS_1328_Unigene_105854_Transcript_217758	transposition, DNA-mediated;DNA integration
CDS_1754_Unigene_107730_Transcript_221349	transposition, DNA-mediated;DNA integration
CDS_6886_Unigene_26802_Transcript_70649	transposition, DNA-mediated;DNA integration
CDS_12828_Unigene_47054_Transcript_109130	transposition, DNA-mediated;DNA integration
CDS_26789_Unigene_93544_Transcript_194968	transposition, DNA-mediated;DNA integration
CDS_14113_Unigene_51270_Transcript_116913	transmembrane transport;heme export
CDS_4561_Unigene_18761_Transcript_55505	transmembrane transport
CDS_6089_Unigene_23905_Transcript_65265	transmembrane transport
CDS_13137_Unigene_48153_Transcript_111205	transmembrane transport
CDS_16165_Unigene_57769_Transcript_128999	transmembrane transport
CDS_16241_Unigene_58004_Transcript_129428	transmembrane transport
CDS_19573_Unigene_68440_Transcript_148974	transmembrane transport
CDS_20446_Unigene_7131_Transcript_31090	transmembrane transport
CDS_22097_Unigene_7689_Transcript_32384	transmembrane transport
CDS_22104_Unigene_7692_Transcript_32391	transmembrane transport
CDS_22176_Unigene_77188_Transcript_165275	transmembrane transport
CDS_22177_Unigene_77189_Transcript_165276	transmembrane transport
CDS_23602_Unigene_81910_Transcript_173958	transmembrane transport
CDS_24547_Unigene_85318_Transcript_180087	transmembrane transport
CDS_26582_Unigene_9277_Transcript_36142	transmembrane transport
CDS_11829_Unigene_43575_Transcript_102469	transmembrane receptor protein tyrosine kinase signaling pathway;cell migration;actin filament reorganization
CDS_24328_Unigene_8447_Transcript_34279	translational initiation;translational frameshifting;positive regulation of translational elongation;positive regulation of translational termination
CDS_8691_Unigene_32985_Transcript_82327	translational initiation;mature ribosome assembly;ribosomal large subunit biogenesis
CDS_1256_Unigene_10552_Transcript_38875	translational initiation
CDS_1260_Unigene_10553_Transcript_38876	translational initiation
CDS_11874_Unigene_43746_Transcript_102811	translational initiation
CDS_13691_Unigene_49916_Transcript_114402	translational initiation
CDS_13693_Unigene_49919_Transcript_114405	translational initiation
CDS_19541_Unigene_68329_Transcript_148772	translational initiation
CDS_19542_Unigene_68330_Transcript_148773	translational initiation
CDS_20044_Unigene_70143_Transcript_152116	translational initiation
CDS_22245_Unigene_77364_Transcript_165631	translational initiation
CDS_24530_Unigene_8523_Transcript_34426	translational initiation
CDS_24988_Unigene_86791_Transcript_182764	translational initiation
CDS_26634_Unigene_92950_Transcript_193910	translational initiation
CDS_26635_Unigene_92952_Transcript_193912	translational initiation
CDS_28387_Unigene_99853_Transcript_206669	translational initiation
CDS_2069_Unigene_109284_Transcript_234460	translational elongation
CDS_4259_Unigene_17718_Transcript_53603	translational elongation
CDS_6026_Unigene_23694_Transcript_64909	translational elongation
CDS_6027_Unigene_23695_Transcript_64914	translational elongation
CDS_6028_Unigene_23696_Transcript_64915	translational elongation
CDS_6029_Unigene_23697_Transcript_64918	translational elongation
CDS_7370_Unigene_28646_Transcript_74235	translational elongation
CDS_7371_Unigene_28654_Transcript_74250	translational elongation
CDS_8128_Unigene_31123_Transcript_78859	translational elongation
CDS_8129_Unigene_31124_Transcript_78860	translational elongation
CDS_10503_Unigene_39406_Transcript_94440	translational elongation
CDS_11479_Unigene_42499_Transcript_100349	translational elongation
CDS_15415_Unigene_5541_Transcript_27868	translational elongation
CDS_24036_Unigene_8338_Transcript_34056	translational elongation
CDS_1980_Unigene_108798_Transcript_228553	translation;erythrocyte differentiation;chordate embryonic development;regulation of cell cycle
CDS_3774_Unigene_16090_Transcript_50340	translation;brain development;chordate embryonic development
CDS_1901_Unigene_108403_Transcript_222624	translation
CDS_1917_Unigene_108447_Transcript_222879	translation
CDS_1968_Unigene_108747_Transcript_227278	translation
CDS_1970_Unigene_108776_Transcript_228385	translation
CDS_1986_Unigene_108830_Transcript_228830	translation
CDS_2006_Unigene_108935_Transcript_229920	translation
CDS_2012_Unigene_109004_Transcript_231402	translation
CDS_2032_Unigene_109068_Transcript_231788	translation
CDS_2042_Unigene_109095_Transcript_231977	translation
CDS_2051_Unigene_109148_Transcript_232493	translation
CDS_2056_Unigene_109185_Transcript_232947	translation
CDS_2066_Unigene_109272_Transcript_234393	translation
CDS_2106_Unigene_109458_Transcript_236412	translation
CDS_2107_Unigene_109463_Transcript_236481	translation
CDS_2109_Unigene_109478_Transcript_236794	translation
CDS_2111_Unigene_109499_Transcript_237313	translation
CDS_2113_Unigene_109504_Transcript_237374	translation
CDS_2178_Unigene_1101_Transcript_8896	translation
CDS_2184_Unigene_11046_Transcript_39925	translation
CDS_2186_Unigene_11048_Transcript_39929	translation
CDS_2824_Unigene_13002_Transcript_44113	translation
CDS_2951_Unigene_13430_Transcript_45048	translation
CDS_3528_Unigene_15284_Transcript_48737	translation
CDS_3529_Unigene_15294_Transcript_48748	translation
CDS_3530_Unigene_15296_Transcript_48750	translation
CDS_3753_Unigene_16022_Transcript_50210	translation
CDS_3754_Unigene_16023_Transcript_50211	translation
CDS_3755_Unigene_16029_Transcript_50222	translation
CDS_3825_Unigene_16284_Transcript_50748	translation
CDS_3928_Unigene_16649_Transcript_51532	translation
CDS_3932_Unigene_16669_Transcript_51580	translation
CDS_4439_Unigene_1831_Transcript_14622	translation
CDS_4498_Unigene_18556_Transcript_55083	translation
CDS_4719_Unigene_1927_Transcript_15269	translation
CDS_5056_Unigene_20412_Transcript_58669	translation
CDS_5103_Unigene_205_Transcript_1746	translation
CDS_5115_Unigene_2063_Transcript_15965	translation
CDS_5948_Unigene_2343_Transcript_17486	translation
CDS_6224_Unigene_2436_Transcript_18029	translation
CDS_6236_Unigene_2441_Transcript_18041	translation
CDS_6289_Unigene_2456_Transcript_18118	translation
CDS_6313_Unigene_24671_Transcript_66716	translation
CDS_6316_Unigene_24675_Transcript_66725	translation
CDS_7020_Unigene_27309_Transcript_71586	translation
CDS_8615_Unigene_3273_Transcript_22171	translation
CDS_9100_Unigene_34350_Transcript_84910	translation
CDS_9886_Unigene_37152_Transcript_90178	translation
CDS_10151_Unigene_38193_Transcript_92157	translation
CDS_10354_Unigene_3890_Transcript_24314	translation
CDS_10866_Unigene_40495_Transcript_96453	translation
CDS_11090_Unigene_41259_Transcript_97932	translation
CDS_11091_Unigene_4126_Transcript_24776	translation
CDS_11519_Unigene_42647_Transcript_100637	translation
CDS_11862_Unigene_43706_Transcript_102733	translation
CDS_11944_Unigene_44050_Transcript_103327	translation
CDS_11945_Unigene_44052_Transcript_103346	translation
CDS_12212_Unigene_44970_Transcript_105026	translation
CDS_12661_Unigene_46505_Transcript_107983	translation
CDS_12850_Unigene_4717_Transcript_26126	translation
CDS_13212_Unigene_48364_Transcript_111580	translation
CDS_15745_Unigene_56402_Transcript_126456	translation
CDS_20101_Unigene_70295_Transcript_152405	translation
CDS_21634_Unigene_7541_Transcript_32019	translation
CDS_22509_Unigene_7813_Transcript_32710	translation
CDS_23167_Unigene_80522_Transcript_171314	translation
CDS_23168_Unigene_80523_Transcript_171315	translation
CDS_24185_Unigene_839_Transcript_6887	translation
CDS_25092_Unigene_8720_Transcript_34890	translation
CDS_25380_Unigene_8829_Transcript_35121	translation
CDS_25386_Unigene_8830_Transcript_35128	translation
CDS_25638_Unigene_8930_Transcript_35356	translation
CDS_25949_Unigene_90446_Transcript_189445	translation
CDS_26008_Unigene_9061_Transcript_35704	translation
CDS_26020_Unigene_9064_Transcript_35707	translation
CDS_26106_Unigene_91003_Transcript_190427	translation
CDS_27899_Unigene_97827_Transcript_202830	transforming growth factor beta receptor signaling pathway;substrate adhesion-dependent cell spreading;endothelial cell migration
CDS_25845_Unigene_90076_Transcript_188831	transcription-dependent tethering of RNA polymerase II gene DNA at nuclear periphery;mRNA export from nucleus;regulation of mitotic spindle organization;cellular response to organic cyclic compound
CDS_13090_Unigene_4806_Transcript_26355	transcription, DNA-templated;tRNA 3'-trailer cleavage
CDS_3561_Unigene_15437_Transcript_49042	transcription, DNA-templated
CDS_9248_Unigene_34888_Transcript_85879	transcription, DNA-templated
CDS_9249_Unigene_34889_Transcript_85880	transcription, DNA-templated
CDS_9250_Unigene_34890_Transcript_85881	transcription, DNA-templated
CDS_15196_Unigene_5483_Transcript_27737	transcription, DNA-templated
CDS_20324_Unigene_70986_Transcript_153714	transcription, DNA-templated
CDS_22037_Unigene_76704_Transcript_164396	transcription, DNA-templated
CDS_12514_Unigene_45966_Transcript_106942	transcription initiation from RNA polymerase III promoter
CDS_20323_Unigene_70984_Transcript_153712	transcription initiation from RNA polymerase III promoter
CDS_2437_Unigene_11781_Transcript_41571	transcription initiation from RNA polymerase II promoter
CDS_13452_Unigene_4909_Transcript_26586	transcription initiation from RNA polymerase II promoter
CDS_10210_Unigene_3843_Transcript_24206	transcription elongation from RNA polymerase II promoter
CDS_10214_Unigene_3844_Transcript_24207	transcription elongation from RNA polymerase II promoter
CDS_23932_Unigene_82_Transcript_597	transcription elongation from mitochondrial promoter
CDS_6108_Unigene_23956_Transcript_65338	transcription by RNA polymerase III
CDS_22376_Unigene_7779_Transcript_32596	transcription by RNA polymerase III
CDS_24346_Unigene_84527_Transcript_178668	transcription by RNA polymerase III
CDS_12060_Unigene_4446_Transcript_25556	transcription by RNA polymerase II;transcription by RNA polymerase III
CDS_713_Unigene_103155_Transcript_212815	transcription by RNA polymerase II
CDS_21339_Unigene_74453_Transcript_160192	transcription by RNA polymerase II
CDS_28071_Unigene_98569_Transcript_204263	termination of RNA polymerase II transcription;mRNA polyadenylation;dephosphorylation of RNA polymerase II C-terminal domain
CDS_2738_Unigene_12718_Transcript_43551	telomere maintenance;double-strand break repair via nonhomologous end joining;DNA recombination;DNA duplex unwinding
CDS_17713_Unigene_62457_Transcript_137825	telomere maintenance via telomere lengthening;telomere capping
CDS_17714_Unigene_62458_Transcript_137826	telomere maintenance via telomere lengthening;telomere capping
CDS_17715_Unigene_62459_Transcript_137827	telomere maintenance via telomere lengthening;telomere capping
CDS_17237_Unigene_61085_Transcript_135231	sulfate assimilation;phosphorylation
CDS_23740_Unigene_82471_Transcript_174981	store-operated calcium entry;cellular calcium ion homeostasis;activation of store-operated calcium channel activity
CDS_9157_Unigene_34561_Transcript_85272	sterol transport
CDS_9555_Unigene_36035_Transcript_88059	SRP-dependent cotranslational protein targeting to membrane
CDS_9556_Unigene_36036_Transcript_88060	SRP-dependent cotranslational protein targeting to membrane
CDS_9557_Unigene_36038_Transcript_88062	SRP-dependent cotranslational protein targeting to membrane
CDS_25214_Unigene_87689_Transcript_184419	SRP-dependent cotranslational protein targeting to membrane
CDS_18028_Unigene_6348_Transcript_29392	spliceosomal snRNP assembly;mRNA 5'-splice site recognition
CDS_11483_Unigene_42508_Transcript_100361	spliceosomal snRNP assembly
CDS_17037_Unigene_6043_Transcript_28827	spliceosomal snRNP assembly
CDS_26838_Unigene_93703_Transcript_195280	spliceosomal snRNP assembly
CDS_27664_Unigene_96921_Transcript_201138	spliceosomal complex assembly
CDS_14705_Unigene_53181_Transcript_120266	sphingolipid biosynthetic process;fatty acid elongation;very long-chain fatty acid biosynthetic process
CDS_14706_Unigene_53182_Transcript_120269	sphingolipid biosynthetic process;fatty acid elongation;very long-chain fatty acid biosynthetic process
CDS_19415_Unigene_6801_Transcript_30310	spermine biosynthetic process;spermidine biosynthetic process
CDS_19431_Unigene_6803_Transcript_30314	spermine biosynthetic process;spermidine biosynthetic process
CDS_2000_Unigene_10888_Transcript_39604	spermatogenesis
CDS_23496_Unigene_81546_Transcript_173281	somitogenesis;central nervous system development;cell population proliferation
CDS_21056_Unigene_7347_Transcript_31553	sodium ion transport;amino acid transport
CDS_16108_Unigene_57600_Transcript_128683	sodium ion transmembrane transport
CDS_16109_Unigene_57601_Transcript_128684	sodium ion transmembrane transport
CDS_926_Unigene_104194_Transcript_214635	snRNA transcription by RNA polymerase II
CDS_12944_Unigene_47513_Transcript_110008	snRNA 3'-end processing
CDS_7356_Unigene_2859_Transcript_20676	snoRNA splicing
CDS_1145_Unigene_105040_Transcript_216189	small GTPase mediated signal transduction;wound healing, spreading of cells;skeletal muscle satellite cell migration
CDS_13485_Unigene_4920_Transcript_26606	small GTPase mediated signal transduction
CDS_20270_Unigene_7082_Transcript_30974	small GTPase mediated signal transduction
CDS_24291_Unigene_84357_Transcript_178358	skeletal system development;ossification;blood vessel development;response to mechanical stimulus;extracellular matrix organization;collagen-activated tyrosine kinase receptor signaling pathway;skin development
CDS_28062_Unigene_98524_Transcript_204186	skeletal system development;extracellular matrix organization;collagen catabolic process;zymogen activation
CDS_4620_Unigene_18958_Transcript_55882	skeletal muscle contraction;regulation of muscle contraction;muscle filament sliding
CDS_4011_Unigene_16926_Transcript_52083	skeletal muscle contraction;cardiac muscle contraction
CDS_15580_Unigene_55923_Transcript_125575	signal transduction;regulation of microtubule cytoskeleton organization
CDS_14143_Unigene_51351_Transcript_117069	signal transduction;regulation of apoptotic process
CDS_9398_Unigene_35381_Transcript_86809	signal transduction;negative regulation of Arp2/3 complex-mediated actin nucleation;actin filament debranching
CDS_9399_Unigene_35383_Transcript_86817	signal transduction;negative regulation of Arp2/3 complex-mediated actin nucleation;actin filament debranching
CDS_9400_Unigene_35384_Transcript_86820	signal transduction;negative regulation of Arp2/3 complex-mediated actin nucleation;actin filament debranching
CDS_7752_Unigene_2990_Transcript_21250	signal transduction;innate immune response
CDS_24383_Unigene_8463_Transcript_34304	signal transduction;determination of dorsal identity
CDS_594_Unigene_102580_Transcript_211793	signal transduction
CDS_1348_Unigene_105918_Transcript_217873	signal transduction
CDS_1349_Unigene_105919_Transcript_217875	signal transduction
CDS_4386_Unigene_18091_Transcript_54256	signal transduction
CDS_4387_Unigene_18092_Transcript_54257	signal transduction
CDS_4467_Unigene_18429_Transcript_54855	signal transduction
CDS_5392_Unigene_21616_Transcript_61047	signal transduction
CDS_14510_Unigene_52601_Transcript_119211	signal transduction
CDS_14511_Unigene_52602_Transcript_119213	signal transduction
CDS_16575_Unigene_58999_Transcript_131295	signal transduction
CDS_17278_Unigene_61179_Transcript_135396	signal transduction
CDS_17670_Unigene_62369_Transcript_137668	signal transduction
CDS_22681_Unigene_7869_Transcript_32943	signal transduction
CDS_22686_Unigene_7871_Transcript_32945	signal transduction
CDS_27257_Unigene_95386_Transcript_198385	signal transduction
CDS_27301_Unigene_95530_Transcript_198637	signal transduction
CDS_1162_Unigene_105126_Transcript_216351	signal peptide processing
CDS_1163_Unigene_105127_Transcript_216352	signal peptide processing
CDS_2097_Unigene_10936_Transcript_39702	signal peptide processing
CDS_7200_Unigene_28042_Transcript_73033	signal peptide processing
CDS_15475_Unigene_55609_Transcript_124989	seryl-tRNA aminoacylation
CDS_26805_Unigene_93611_Transcript_195105	SCF-dependent proteasomal ubiquitin-dependent protein catabolic process;histone H2A monoubiquitination;maintenance of protein location in nucleus
CDS_26806_Unigene_93612_Transcript_195106	SCF-dependent proteasomal ubiquitin-dependent protein catabolic process;histone H2A monoubiquitination;maintenance of protein location in nucleus
CDS_26511_Unigene_9250_Transcript_36097	SCF-dependent proteasomal ubiquitin-dependent protein catabolic process
CDS_17687_Unigene_6239_Transcript_29196	sarcomere organization;cardiac muscle contraction;muscle tissue development
CDS_5116_Unigene_20641_Transcript_59154	S-adenosylmethionine cycle
CDS_13639_Unigene_49758_Transcript_114133	rRNA processing;proteolysis
CDS_16012_Unigene_57322_Transcript_128161	rRNA processing;cell migration;definitive hemopoiesis
CDS_6423_Unigene_25038_Transcript_67363	rRNA processing
CDS_17603_Unigene_6222_Transcript_29167	rRNA processing
CDS_23132_Unigene_80376_Transcript_170986	rRNA processing
CDS_13486_Unigene_49222_Transcript_113189	rRNA acetylation involved in maturation of SSU-rRNA
CDS_10685_Unigene_39927_Transcript_95363	rRNA (guanine-N7)-methylation
CDS_19794_Unigene_69265_Transcript_150453	RNA splicing
CDS_27572_Unigene_96575_Transcript_200491	RNA splicing
CDS_19509_Unigene_68258_Transcript_148618	RNA processing;RNA catabolic process;nucleic acid phosphodiester bond hydrolysis
CDS_1358_Unigene_105957_Transcript_217943	RNA processing
CDS_1359_Unigene_105958_Transcript_217944	RNA processing
CDS_12698_Unigene_46630_Transcript_108249	RNA processing
CDS_18248_Unigene_64207_Transcript_141140	RNA processing
CDS_19220_Unigene_6736_Transcript_30182	RNA modification
CDS_16727_Unigene_59449_Transcript_132152	RNA catabolic process;gene silencing by RNA;RNA phosphodiester bond hydrolysis, endonucleolytic
CDS_16729_Unigene_59451_Transcript_132154	RNA catabolic process;gene silencing by RNA;RNA phosphodiester bond hydrolysis, endonucleolytic
CDS_677_Unigene_10296_Transcript_38266	ribosome biogenesis
CDS_2217_Unigene_11129_Transcript_40126	ribosome biogenesis
CDS_7636_Unigene_29548_Transcript_76009	ribosome biogenesis
CDS_13666_Unigene_49821_Transcript_114241	ribosome biogenesis
CDS_17312_Unigene_6129_Transcript_28997	ribosome biogenesis
CDS_20344_Unigene_71043_Transcript_153835	ribosome biogenesis
CDS_21220_Unigene_74076_Transcript_159500	ribosome biogenesis
CDS_6319_Unigene_24686_Transcript_66739	ribosome assembly
CDS_15457_Unigene_55566_Transcript_124909	ribosomal small subunit biogenesis
CDS_17340_Unigene_613_Transcript_5251	ribosomal small subunit assembly
CDS_2240_Unigene_11202_Transcript_40259	ribosomal large subunit assembly;translation
CDS_23237_Unigene_80741_Transcript_171776	ribosomal large subunit assembly;maturation of LSU-rRNA
CDS_26051_Unigene_9080_Transcript_35728	ribosomal large subunit assembly;cytoplasmic translation;rRNA processing;protein targeting;positive regulation of gene expression;positive regulation of protein binding;negative regulation of proteasomal ubiquitin-dependent protein catabolic process;protein localization to nucleus;protein stabilization;positive regulation of intrinsic apoptotic signaling pathway by p53 class mediator;negative reg…
CDS_2637_Unigene_12456_Transcript_43031	ribosomal large subunit assembly;cytoplasmic translation
CDS_17552_Unigene_62093_Transcript_137119	retrograde transport, endosome to Golgi
CDS_8885_Unigene_33650_Transcript_83548	retrograde protein transport, ER to cytosol
CDS_8886_Unigene_33651_Transcript_83550	retrograde protein transport, ER to cytosol
CDS_13109_Unigene_4810_Transcript_26389	retinol metabolic process
CDS_26814_Unigene_93657_Transcript_195199	response to stimulus
CDS_26815_Unigene_93658_Transcript_195201	response to stimulus
CDS_1178_Unigene_105219_Transcript_216539	response to oxidative stress;oxidation-reduction process;cellular oxidant detoxification
CDS_19687_Unigene_68864_Transcript_149772	response to oxidative stress;oxidation-reduction process;cellular oxidant detoxification
CDS_921_Unigene_104174_Transcript_214600	response to lipopolysaccharide;protein K63-linked deubiquitination;protein K48-linked deubiquitination
CDS_922_Unigene_104176_Transcript_214604	response to lipopolysaccharide;protein K63-linked deubiquitination;protein K48-linked deubiquitination
CDS_18977_Unigene_66520_Transcript_145467	response to hypoxia;mRNA processing;mRNA export from nucleus;spermatogenesis;oxidative single-stranded RNA demethylation
CDS_22151_Unigene_7709_Transcript_32426	respiratory electron transport chain
CDS_16941_Unigene_6010_Transcript_28766	regulation of vasoconstriction
CDS_16944_Unigene_6011_Transcript_28767	regulation of vasoconstriction
CDS_3779_Unigene_16113_Transcript_50430	regulation of translation;protein phosphorylation
CDS_3780_Unigene_16114_Transcript_50431	regulation of translation;protein phosphorylation
CDS_25826_Unigene_90033_Transcript_188720	regulation of translation;positive regulation of transcription from RNA polymerase II promoter in response to stress;regulation of protein kinase activity;positive regulation of kinase activity;cellular response to leucine starvation
CDS_6972_Unigene_27081_Transcript_71189	regulation of translation;multicellular organism development
CDS_23797_Unigene_82653_Transcript_175325	regulation of transcription, DNA-templated;translational elongation
CDS_20205_Unigene_7062_Transcript_30927	regulation of transcription, DNA-templated;transforming growth factor beta receptor signaling pathway
CDS_24677_Unigene_85728_Transcript_180833	regulation of transcription, DNA-templated;transforming growth factor beta receptor signaling pathway
CDS_28326_Unigene_99510_Transcript_206022	regulation of transcription, DNA-templated;transforming growth factor beta receptor signaling pathway
CDS_25616_Unigene_89220_Transcript_187179	regulation of transcription, DNA-templated;steroid hormone mediated signaling pathway
CDS_13002_Unigene_47690_Transcript_110318	regulation of transcription, DNA-templated;signal transduction
CDS_21204_Unigene_74010_Transcript_159393	regulation of transcription, DNA-templated;regulation of cell cycle
CDS_22711_Unigene_78807_Transcript_168212	regulation of transcription, DNA-templated;multicellular organism development
CDS_25388_Unigene_88313_Transcript_185548	regulation of transcription, DNA-templated;multicellular organism development
CDS_22174_Unigene_77186_Transcript_165272	regulation of transcription, DNA-templated;intracellular receptor signaling pathway;steroid hormone mediated signaling pathway
CDS_23582_Unigene_81863_Transcript_173860	regulation of transcription, DNA-templated;intracellular receptor signaling pathway;steroid hormone mediated signaling pathway
CDS_23583_Unigene_81865_Transcript_173863	regulation of transcription, DNA-templated;intracellular receptor signaling pathway;steroid hormone mediated signaling pathway
CDS_5880_Unigene_23245_Transcript_64080	regulation of transcription, DNA-templated;histone H3-K4 demethylation;oxidation-reduction process
CDS_5881_Unigene_23246_Transcript_64081	regulation of transcription, DNA-templated;histone H3-K4 demethylation;oxidation-reduction process
CDS_5882_Unigene_23247_Transcript_64082	regulation of transcription, DNA-templated;histone H3-K4 demethylation;oxidation-reduction process
CDS_5885_Unigene_23250_Transcript_64085	regulation of transcription, DNA-templated;histone H3-K4 demethylation;oxidation-reduction process
CDS_28180_Unigene_98989_Transcript_205032	regulation of transcription, DNA-templated;dorsal/ventral axis specification;Wnt signaling pathway
CDS_17377_Unigene_6151_Transcript_29046	regulation of transcription, DNA-templated;apoptotic process;negative regulation of cell population proliferation;regulation of immune response
CDS_20335_Unigene_7101_Transcript_31021	regulation of transcription, DNA-templated;apoptotic process;cell cycle;protein tetramerization
[truncated: 1,161 more rows]

## Sheet: Group 2 Cellular Component
Sequence Name	Cellular Component
[truncated: 1,366 more rows]

## Sheet: Group 2 Molecular Function
Sequence Name	Molecular Function
[truncated: 1,575 more rows]

[truncated: 6 more sheets: Group 3 Biological Process, Group 3 Cellular Component, Group 3 Molecular Function, Group 4 Biological Process, Group 4 Cellular Component, Group 4 Molecular Function]
