# Supplementary material for: Unravelling the limb regeneration mechanisms of Polypedates maculatus, a sub-tropical frog, by transcriptomics
Source: BMC Genomics. 2023 Mar 16;24:122. doi: 10.1186/s12864-023-09205-8 (PMC10022135; doi:10.1186/s12864-023-09205-8)
Supplement: Supplementary file 3 — Additional file 3. [file 12864_2023_9205_MOESM3_ESM.xlsx]

## Sheet: Group 1
Sequence_ID	Pathway ID	Description
Metabolism
Carbohydrate metabolism
00010 Glycolysis / Gluconeogenesis [PATH:ko00010]
CDS_8429_Unigene_32079_Transcript_80595	K00844 HK	hexokinase [EC:2.7.1.1]
CDS_8431_Unigene_32080_Transcript_80596	K00844 HK	hexokinase [EC:2.7.1.1]
CDS_27243_Unigene_95328_Transcript_198291	K00844 HK	hexokinase [EC:2.7.1.1]
CDS_18577_Unigene_6521_Transcript_29742	K01810 GPI, pgi	glucose-6-phosphate isomerase [EC:5.3.1.9]
CDS_10886_Unigene_40534_Transcript_96538	K00850 pfkA, PFK	6-phosphofructokinase 1 [EC:2.7.1.11]
CDS_23529_Unigene_81696_Transcript_173566	K00850 pfkA, PFK	6-phosphofructokinase 1 [EC:2.7.1.11]
CDS_3_Unigene_100065_Transcript_207037	K03841 FBP, fbp	fructose-1,6-bisphosphatase I [EC:3.1.3.11]
CDS_8256_Unigene_31558_Transcript_79626	K03841 FBP, fbp	fructose-1,6-bisphosphatase I [EC:3.1.3.11]
CDS_8258_Unigene_31561_Transcript_79630	K03841 FBP, fbp	fructose-1,6-bisphosphatase I [EC:3.1.3.11]
CDS_2077_Unigene_109310_Transcript_234620	K01623 ALDO	fructose-bisphosphate aldolase, class I [EC:4.1.2.13]
CDS_16070_Unigene_57495_Transcript_128471	K01623 ALDO	fructose-bisphosphate aldolase, class I [EC:4.1.2.13]
CDS_16162_Unigene_5775_Transcript_28301	K01803 TPI, tpiA	triosephosphate isomerase (TIM) [EC:5.3.1.1]
CDS_18794_Unigene_65941_Transcript_144407	K00134 GAPDH, gapA	glyceraldehyde 3-phosphate dehydrogenase [EC:1.2.1.12]
CDS_27681_Unigene_9701_Transcript_37037	K00927 PGK, pgk	phosphoglycerate kinase [EC:2.7.2.3]
CDS_28250_Unigene_99264_Transcript_205556	K01834 PGAM, gpmA	2,3-bisphosphoglycerate-dependent phosphoglycerate mutase [EC:5.4.2.11]
CDS_28251_Unigene_99265_Transcript_205557	K01834 PGAM, gpmA	2,3-bisphosphoglycerate-dependent phosphoglycerate mutase [EC:5.4.2.11]
CDS_15234_Unigene_54942_Transcript_123665	K01689 ENO, eno	enolase [EC:4.2.1.11]
CDS_19189_Unigene_67240_Transcript_146757	K00873 PK, pyk	pyruvate kinase [EC:2.7.1.40]
CDS_19190_Unigene_67242_Transcript_146762	K00873 PK, pyk	pyruvate kinase [EC:2.7.1.40]
CDS_21036_Unigene_7342_Transcript_31541	K00873 PK, pyk	pyruvate kinase [EC:2.7.1.40]
CDS_21130_Unigene_7370_Transcript_31593	K00161 PDHA, pdhA	pyruvate dehydrogenase E1 component alpha subunit [EC:1.2.4.1]
CDS_24000_Unigene_83228_Transcript_176393	K00162 PDHB, pdhB	pyruvate dehydrogenase E1 component beta subunit [EC:1.2.4.1]
CDS_20111_Unigene_70327_Transcript_152472	K00627 DLAT, aceF, pdhC	pyruvate dehydrogenase E2 component (dihydrolipoamide acetyltransferase) [EC:2.3.1.12]
CDS_60_Unigene_100309_Transcript_207474	K00382 DLD, lpd, pdhD	dihydrolipoamide dehydrogenase [EC:1.8.1.4]
CDS_22924_Unigene_79698_Transcript_169739	K13997 PDHX	dihydrolipoamide dehydrogenase-binding protein of pyruvate dehydrogenase complex
CDS_14813_Unigene_53549_Transcript_120958	K00016 LDH, ldh	L-lactate dehydrogenase [EC:1.1.1.27]
CDS_13163_Unigene_48231_Transcript_111330	K13951 ADH1_7	alcohol dehydrogenase 1/7 [EC:1.1.1.1]
CDS_13165_Unigene_48233_Transcript_111332	K13951 ADH1_7	alcohol dehydrogenase 1/7 [EC:1.1.1.1]
CDS_13167_Unigene_48235_Transcript_111336	K13951 ADH1_7	alcohol dehydrogenase 1/7 [EC:1.1.1.1]
CDS_13170_Unigene_48238_Transcript_111340	K13951 ADH1_7	alcohol dehydrogenase 1/7 [EC:1.1.1.1]
CDS_16169_Unigene_57790_Transcript_129046	K13951 ADH1_7	alcohol dehydrogenase 1/7 [EC:1.1.1.1]
CDS_19391_Unigene_67924_Transcript_148037	K13951 ADH1_7	alcohol dehydrogenase 1/7 [EC:1.1.1.1]
CDS_19392_Unigene_67925_Transcript_148038	K13951 ADH1_7	alcohol dehydrogenase 1/7 [EC:1.1.1.1]
CDS_22607_Unigene_78449_Transcript_167522	K13951 ADH1_7	alcohol dehydrogenase 1/7 [EC:1.1.1.1]
CDS_5591_Unigene_22243_Transcript_62191	K00121 frmA, ADH5, adhC	S-(hydroxymethyl)glutathione dehydrogenase / alcohol dehydrogenase [EC:1.1.1.284 1.1.1.1]
CDS_12539_Unigene_4602_Transcript_25883	K00002 AKR1A1, adh	alcohol dehydrogenase (NADP) [EC:1.1.1.2]
CDS_15809_Unigene_5662_Transcript_28086	K00128 ALDH	aldehyde dehydrogenase (NAD) [EC:1.2.1.3]
CDS_24259_Unigene_84240_Transcript_178106	K00128 ALDH	aldehyde dehydrogenase (NAD) [EC:1.2.1.3]
CDS_25367_Unigene_88252_Transcript_185435	K00128 ALDH	aldehyde dehydrogenase (NAD) [EC:1.2.1.3]
CDS_25368_Unigene_88254_Transcript_185444	K00128 ALDH	aldehyde dehydrogenase (NAD) [EC:1.2.1.3]
CDS_13685_Unigene_49905_Transcript_114374	K14085 ALDH7A1	aldehyde dehydrogenase family 7 member A1 [EC:1.2.1.31 1.2.1.8 1.2.1.3]
CDS_13597_Unigene_49595_Transcript_113857	K00149 ALDH9A1	aldehyde dehydrogenase family 9 member A1 [EC:1.2.1.47 1.2.1.3]
CDS_13599_Unigene_49598_Transcript_113866	K00149 ALDH9A1	aldehyde dehydrogenase family 9 member A1 [EC:1.2.1.47 1.2.1.3]
CDS_25799_Unigene_89916_Transcript_188500	K00129 E1.2.1.5	aldehyde dehydrogenase (NAD(P)) [EC:1.2.1.5]
CDS_17523_Unigene_62008_Transcript_136936	K01895 ACSS1_2, acs	acetyl-CoA synthetase [EC:6.2.1.1]
CDS_17526_Unigene_62011_Transcript_136942	K01895 ACSS1_2, acs	acetyl-CoA synthetase [EC:6.2.1.1]
CDS_19423_Unigene_68029_Transcript_148230	K01895 ACSS1_2, acs	acetyl-CoA synthetase [EC:6.2.1.1]
CDS_23650_Unigene_82176_Transcript_174465	K01785 galM, GALM	aldose 1-epimerase [EC:5.1.3.3]
CDS_23651_Unigene_82178_Transcript_174472	K01785 galM, GALM	aldose 1-epimerase [EC:5.1.3.3]
CDS_17060_Unigene_6051_Transcript_28839	K01835 pgm	phosphoglucomutase [EC:5.4.2.2]
CDS_17061_Unigene_6052_Transcript_28840	K01835 pgm	phosphoglucomutase [EC:5.4.2.2]
CDS_16894_Unigene_59948_Transcript_133089	K15779 PGM2	phosphoglucomutase / phosphopentomutase [EC:5.4.2.2 5.4.2.7]
CDS_20241_Unigene_70735_Transcript_153234	K08074 ADPGK	ADP-dependent glucokinase [EC:2.7.1.147]
CDS_969_Unigene_10434_Transcript_38569	K01596 E4.1.1.32, pckA, PCK	phosphoenolpyruvate carboxykinase (GTP) [EC:4.1.1.32]
00020 Citrate cycle (TCA cycle) [PATH:ko00020]
CDS_6791_Unigene_26482_Transcript_70073	K01647 CS, gltA	citrate synthase [EC:2.3.3.1]
CDS_18204_Unigene_64094_Transcript_140923	K01648 ACLY	ATP citrate (pro-S)-lyase [EC:2.3.3.8]
CDS_18205_Unigene_64095_Transcript_140924	K01648 ACLY	ATP citrate (pro-S)-lyase [EC:2.3.3.8]
CDS_5474_Unigene_21889_Transcript_61545	K01681 ACO, acnA	aconitate hydratase [EC:4.2.1.3]
CDS_19688_Unigene_68869_Transcript_149777	K01681 ACO, acnA	aconitate hydratase [EC:4.2.1.3]
CDS_8020_Unigene_30768_Transcript_78208	K00031 IDH1, IDH2, icd	isocitrate dehydrogenase [EC:1.1.1.42]
CDS_26725_Unigene_93288_Transcript_194501	K00031 IDH1, IDH2, icd	isocitrate dehydrogenase [EC:1.1.1.42]
CDS_7006_Unigene_27218_Transcript_71434	K00030 IDH3	isocitrate dehydrogenase (NAD) [EC:1.1.1.41]
CDS_7007_Unigene_27220_Transcript_71438	K00030 IDH3	isocitrate dehydrogenase (NAD) [EC:1.1.1.41]
CDS_8513_Unigene_32368_Transcript_81139	K00030 IDH3	isocitrate dehydrogenase (NAD) [EC:1.1.1.41]
CDS_9697_Unigene_36431_Transcript_88822	K00030 IDH3	isocitrate dehydrogenase (NAD) [EC:1.1.1.41]
CDS_19856_Unigene_69443_Transcript_150788	K00164 OGDH, sucA	2-oxoglutarate dehydrogenase E1 component [EC:1.2.4.2]
CDS_6506_Unigene_25385_Transcript_68014	K00658 DLST, sucB	2-oxoglutarate dehydrogenase E2 component (dihydrolipoamide succinyltransferase) [EC:2.3.1.61]
CDS_60_Unigene_100309_Transcript_207474	K00382 DLD, lpd, pdhD	dihydrolipoamide dehydrogenase [EC:1.8.1.4]
CDS_23907_Unigene_82931_Transcript_175843	K01899 LSC1	succinyl-CoA synthetase alpha subunit [EC:6.2.1.4 6.2.1.5]
CDS_17106_Unigene_60674_Transcript_134447	K01900 LSC2	succinyl-CoA synthetase beta subunit [EC:6.2.1.4 6.2.1.5]
CDS_17579_Unigene_6216_Transcript_29157	K00234 SDHA, SDH1	succinate dehydrogenase (ubiquinone) flavoprotein subunit [EC:1.3.5.1]
CDS_18473_Unigene_6491_Transcript_29694	K00235 SDHB, SDH2	succinate dehydrogenase (ubiquinone) iron-sulfur subunit [EC:1.3.5.1]
CDS_11735_Unigene_43331_Transcript_101971	K00236 SDHC, SDH3	succinate dehydrogenase (ubiquinone) cytochrome b560 subunit
CDS_5393_Unigene_21618_Transcript_61049	K00237 SDHD, SDH4	succinate dehydrogenase (ubiquinone) membrane anchor subunit
CDS_15783_Unigene_5654_Transcript_28075	K01679 E4.2.1.2B, fumC, FH	fumarate hydratase, class II [EC:4.2.1.2]
CDS_22138_Unigene_7702_Transcript_32409	K00025 MDH1	malate dehydrogenase [EC:1.1.1.37]
CDS_19885_Unigene_6954_Transcript_30669	K00026 MDH2	malate dehydrogenase [EC:1.1.1.37]
CDS_24653_Unigene_85681_Transcript_180749	K01958 PC, pyc	pyruvate carboxylase [EC:6.4.1.1]
CDS_969_Unigene_10434_Transcript_38569	K01596 E4.1.1.32, pckA, PCK	phosphoenolpyruvate carboxykinase (GTP) [EC:4.1.1.32]
CDS_21130_Unigene_7370_Transcript_31593	K00161 PDHA, pdhA	pyruvate dehydrogenase E1 component alpha subunit [EC:1.2.4.1]
CDS_24000_Unigene_83228_Transcript_176393	K00162 PDHB, pdhB	pyruvate dehydrogenase E1 component beta subunit [EC:1.2.4.1]
CDS_20111_Unigene_70327_Transcript_152472	K00627 DLAT, aceF, pdhC	pyruvate dehydrogenase E2 component (dihydrolipoamide acetyltransferase) [EC:2.3.1.12]
CDS_22924_Unigene_79698_Transcript_169739	K13997 PDHX	dihydrolipoamide dehydrogenase-binding protein of pyruvate dehydrogenase complex
00030 Pentose phosphate pathway [PATH:ko00030]
CDS_18577_Unigene_6521_Transcript_29742	K01810 GPI, pgi	glucose-6-phosphate isomerase [EC:5.3.1.9]
CDS_10466_Unigene_39294_Transcript_94214	K00036 G6PD, zwf	glucose-6-phosphate 1-dehydrogenase [EC:1.1.1.49 1.1.1.363]
CDS_6586_Unigene_2565_Transcript_18840	K01057 PGLS, pgl, devB	6-phosphogluconolactonase [EC:3.1.1.31]
CDS_20131_Unigene_70405_Transcript_152612	K13937 H6PD	hexose-6-phosphate dehydrogenase [EC:1.1.1.47 3.1.1.31]
CDS_16649_Unigene_59238_Transcript_131737	K00033 PGD, gnd, gntZ	6-phosphogluconate dehydrogenase [EC:1.1.1.44 1.1.1.343]
CDS_5743_Unigene_22756_Transcript_63191	K01783 rpe, RPE	ribulose-phosphate 3-epimerase [EC:5.1.3.1]
CDS_13920_Unigene_50623_Transcript_115744	K00615 E2.2.1.1, tktA, tktB	transketolase [EC:2.2.1.1]
CDS_26153_Unigene_9112_Transcript_35798	K00615 E2.2.1.1, tktA, tktB	transketolase [EC:2.2.1.1]
CDS_341_Unigene_101434_Transcript_209676	K00616 E2.2.1.2, talA, talB	transaldolase [EC:2.2.1.2]
CDS_11830_Unigene_4357_Transcript_25338	K01807 rpiA	ribose 5-phosphate isomerase A [EC:5.3.1.6]
CDS_1406_Unigene_106176_Transcript_218364	K01619 deoC, DERA	deoxyribose-phosphate aldolase [EC:4.1.2.4]
CDS_1407_Unigene_106177_Transcript_218366	K01619 deoC, DERA	deoxyribose-phosphate aldolase [EC:4.1.2.4]
CDS_20384_Unigene_7115_Transcript_31045	K00852 rbsK, RBKS	ribokinase [EC:2.7.1.15]
CDS_17060_Unigene_6051_Transcript_28839	K01835 pgm	phosphoglucomutase [EC:5.4.2.2]
CDS_17061_Unigene_6052_Transcript_28840	K01835 pgm	phosphoglucomutase [EC:5.4.2.2]
CDS_16894_Unigene_59948_Transcript_133089	K15779 PGM2	phosphoglucomutase / phosphopentomutase [EC:5.4.2.2 5.4.2.7]
CDS_17403_Unigene_61621_Transcript_136239	K00948 PRPS, prsA	ribose-phosphate pyrophosphokinase [EC:2.7.6.1]
CDS_8741_Unigene_3321_Transcript_22317	K01053 E3.1.1.17, gnl, RGN	gluconolactonase [EC:3.1.1.17]
CDS_23074_Unigene_80180_Transcript_170639	K00851 E2.7.1.12, gntK, idnK	gluconokinase [EC:2.7.1.12]
CDS_2077_Unigene_109310_Transcript_234620	K01623 ALDO	fructose-bisphosphate aldolase, class I [EC:4.1.2.13]
CDS_16070_Unigene_57495_Transcript_128471	K01623 ALDO	fructose-bisphosphate aldolase, class I [EC:4.1.2.13]
CDS_3_Unigene_100065_Transcript_207037	K03841 FBP, fbp	fructose-1,6-bisphosphatase I [EC:3.1.3.11]
CDS_8256_Unigene_31558_Transcript_79626	K03841 FBP, fbp	fructose-1,6-bisphosphatase I [EC:3.1.3.11]
CDS_8258_Unigene_31561_Transcript_79630	K03841 FBP, fbp	fructose-1,6-bisphosphatase I [EC:3.1.3.11]
CDS_10886_Unigene_40534_Transcript_96538	K00850 pfkA, PFK	6-phosphofructokinase 1 [EC:2.7.1.11]
CDS_23529_Unigene_81696_Transcript_173566	K00850 pfkA, PFK	6-phosphofructokinase 1 [EC:2.7.1.11]
00040 Pentose and glucuronate interconversions [PATH:ko00040]
CDS_22002_Unigene_76629_Transcript_164265	K01195 uidA, GUSB	beta-glucuronidase [EC:3.2.1.31]
CDS_11490_Unigene_42532_Transcript_100403	K00012 UGDH, ugd	UDPglucose 6-dehydrogenase [EC:1.1.1.22]
CDS_21692_Unigene_75583_Transcript_162326	K00963 UGP2, galU, galF	UTP--glucose-1-phosphate uridylyltransferase [EC:2.7.7.9]
CDS_12539_Unigene_4602_Transcript_25883	K00002 AKR1A1, adh	alcohol dehydrogenase (NADP) [EC:1.1.1.2]
CDS_13605_Unigene_4961_Transcript_26688	K13247 CRYL1	L-gulonate 3-dehydrogenase [EC:1.1.1.45]
CDS_5743_Unigene_22756_Transcript_63191	K01783 rpe, RPE	ribulose-phosphate 3-epimerase [EC:5.1.3.1]
CDS_24308_Unigene_84418_Transcript_178467	K00011 AKR1B	aldehyde reductase [EC:1.1.1.21]
CDS_8577_Unigene_32589_Transcript_81588	K03331 DCXR	L-xylulose reductase [EC:1.1.1.10]
CDS_20788_Unigene_72565_Transcript_156721	K00008 SORD, gutB	L-iditol 2-dehydrogenase [EC:1.1.1.14]
CDS_14612_Unigene_5293_Transcript_27365	K00078 DHDH	dihydrodiol dehydrogenase / D-xylose 1-dehydrogenase (NADP) [EC:1.3.1.20 1.1.1.179]
00051 Fructose and mannose metabolism [PATH:ko00051]
CDS_9600_Unigene_36186_Transcript_88368	K01809 manA, MPI	mannose-6-phosphate isomerase [EC:5.3.1.8]
CDS_27097_Unigene_9471_Transcript_36550	K17497 PMM	phosphomannomutase [EC:5.4.2.8]
CDS_15348_Unigene_55257_Transcript_124279	K00966 GMPP	mannose-1-phosphate guanylyltransferase [EC:2.7.7.13]
CDS_11750_Unigene_43376_Transcript_102065	K01711 gmd, GMDS	GDPmannose 4,6-dehydratase [EC:4.2.1.47]
CDS_16111_Unigene_57609_Transcript_128694	K02377 TSTA3, fcl	GDP-L-fucose synthase [EC:1.1.1.271]
CDS_8429_Unigene_32079_Transcript_80595	K00844 HK	hexokinase [EC:2.7.1.1]
CDS_8431_Unigene_32080_Transcript_80596	K00844 HK	hexokinase [EC:2.7.1.1]
CDS_27243_Unigene_95328_Transcript_198291	K00844 HK	hexokinase [EC:2.7.1.1]
CDS_10886_Unigene_40534_Transcript_96538	K00850 pfkA, PFK	6-phosphofructokinase 1 [EC:2.7.1.11]
CDS_23529_Unigene_81696_Transcript_173566	K00850 pfkA, PFK	6-phosphofructokinase 1 [EC:2.7.1.11]
CDS_3_Unigene_100065_Transcript_207037	K03841 FBP, fbp	fructose-1,6-bisphosphatase I [EC:3.1.3.11]
CDS_8256_Unigene_31558_Transcript_79626	K03841 FBP, fbp	fructose-1,6-bisphosphatase I [EC:3.1.3.11]
CDS_8258_Unigene_31561_Transcript_79630	K03841 FBP, fbp	fructose-1,6-bisphosphatase I [EC:3.1.3.11]
CDS_4393_Unigene_18106_Transcript_54280	K19028 PFKFB1	6-phosphofructo-2-kinase / fructose-2,6-biphosphatase 1 [EC:2.7.1.105 3.1.3.46]
CDS_14783_Unigene_53425_Transcript_120725	K01103 PFKFB3	6-phosphofructo-2-kinase / fructose-2,6-biphosphatase 3 [EC:2.7.1.105 3.1.3.46]
CDS_14784_Unigene_53426_Transcript_120727	K01103 PFKFB3	6-phosphofructo-2-kinase / fructose-2,6-biphosphatase 3 [EC:2.7.1.105 3.1.3.46]
CDS_14785_Unigene_53428_Transcript_120729	K01103 PFKFB3	6-phosphofructo-2-kinase / fructose-2,6-biphosphatase 3 [EC:2.7.1.105 3.1.3.46]
CDS_15274_Unigene_55051_Transcript_123857	K14634 TIGAR	fructose-2,6-bisphosphatase [EC:3.1.3.46]
CDS_17436_Unigene_61718_Transcript_136410	K00846 KHK	ketohexokinase [EC:2.7.1.3]
CDS_17438_Unigene_61720_Transcript_136412	K00846 KHK	ketohexokinase [EC:2.7.1.3]
CDS_20788_Unigene_72565_Transcript_156721	K00008 SORD, gutB	L-iditol 2-dehydrogenase [EC:1.1.1.14]
CDS_24308_Unigene_84418_Transcript_178467	K00011 AKR1B	aldehyde reductase [EC:1.1.1.21]
CDS_2077_Unigene_109310_Transcript_234620	K01623 ALDO	fructose-bisphosphate aldolase, class I [EC:4.1.2.13]
CDS_16070_Unigene_57495_Transcript_128471	K01623 ALDO	fructose-bisphosphate aldolase, class I [EC:4.1.2.13]
CDS_16162_Unigene_5775_Transcript_28301	K01803 TPI, tpiA	triosephosphate isomerase (TIM) [EC:5.3.1.1]
CDS_28332_Unigene_99545_Transcript_206088	K00863 DAK, TKFC	triose/dihydroxyacetone kinase / FAD-AMP lyase (cyclizing) [EC:2.7.1.28 2.7.1.29 4.6.1.15]
00052 Galactose metabolism [PATH:ko00052]
CDS_23650_Unigene_82176_Transcript_174465	K01785 galM, GALM	aldose 1-epimerase [EC:5.1.3.3]
CDS_23651_Unigene_82178_Transcript_174472	K01785 galM, GALM	aldose 1-epimerase [EC:5.1.3.3]
CDS_20051_Unigene_7015_Transcript_30813	K00965 galT, GALT	UDPglucose--hexose-1-phosphate uridylyltransferase [EC:2.7.7.12]
CDS_4551_Unigene_18702_Transcript_55380	K01784 galE, GALE	UDP-glucose 4-epimerase [EC:5.1.3.2]
CDS_21692_Unigene_75583_Transcript_162326	K00963 UGP2, galU, galF	UTP--glucose-1-phosphate uridylyltransferase [EC:2.7.7.9]
CDS_17060_Unigene_6051_Transcript_28839	K01835 pgm	phosphoglucomutase [EC:5.4.2.2]
CDS_17061_Unigene_6052_Transcript_28840	K01835 pgm	phosphoglucomutase [EC:5.4.2.2]
CDS_16894_Unigene_59948_Transcript_133089	K15779 PGM2	phosphoglucomutase / phosphopentomutase [EC:5.4.2.2 5.4.2.7]
CDS_8429_Unigene_32079_Transcript_80595	K00844 HK	hexokinase [EC:2.7.1.1]
CDS_8431_Unigene_32080_Transcript_80596	K00844 HK	hexokinase [EC:2.7.1.1]
CDS_27243_Unigene_95328_Transcript_198291	K00844 HK	hexokinase [EC:2.7.1.1]
CDS_6114_Unigene_23980_Transcript_65389	K12309 GLB1, ELNR1	beta-galactosidase [EC:3.2.1.23]
CDS_18993_Unigene_66594_Transcript_145590	K12309 GLB1, ELNR1	beta-galactosidase [EC:3.2.1.23]
CDS_12046_Unigene_44375_Transcript_103908	K07966 B4GALT1	beta-1,4-galactosyltransferase 1 [EC:2.4.1.22 2.4.1.90 2.4.1.38 2.4.1.-]
CDS_24308_Unigene_84418_Transcript_178467	K00011 AKR1B	aldehyde reductase [EC:1.1.1.21]
CDS_10886_Unigene_40534_Transcript_96538	K00850 pfkA, PFK	6-phosphofructokinase 1 [EC:2.7.1.11]
CDS_23529_Unigene_81696_Transcript_173566	K00850 pfkA, PFK	6-phosphofructokinase 1 [EC:2.7.1.11]
CDS_23421_Unigene_8125_Transcript_33598	K12047 MGAM	maltase-glucoamylase [EC:3.2.1.20 3.2.1.3]
CDS_19830_Unigene_69352_Transcript_150636	K12316 GAA	lysosomal alpha-glucosidase [EC:3.2.1.20]
CDS_19834_Unigene_69362_Transcript_150653	K12316 GAA	lysosomal alpha-glucosidase [EC:3.2.1.20]
00053 Ascorbate and aldarate metabolism [PATH:ko00053]
CDS_11490_Unigene_42532_Transcript_100403	K00012 UGDH, ugd	UDPglucose 6-dehydrogenase [EC:1.1.1.22]
CDS_8741_Unigene_3321_Transcript_22317	K01053 E3.1.1.17, gnl, RGN	gluconolactonase [EC:3.1.1.17]
CDS_15809_Unigene_5662_Transcript_28086	K00128 ALDH	aldehyde dehydrogenase (NAD) [EC:1.2.1.3]
CDS_24259_Unigene_84240_Transcript_178106	K00128 ALDH	aldehyde dehydrogenase (NAD) [EC:1.2.1.3]
CDS_25367_Unigene_88252_Transcript_185435	K00128 ALDH	aldehyde dehydrogenase (NAD) [EC:1.2.1.3]
CDS_25368_Unigene_88254_Transcript_185444	K00128 ALDH	aldehyde dehydrogenase (NAD) [EC:1.2.1.3]
CDS_13685_Unigene_49905_Transcript_114374	K14085 ALDH7A1	aldehyde dehydrogenase family 7 member A1 [EC:1.2.1.31 1.2.1.8 1.2.1.3]
CDS_13597_Unigene_49595_Transcript_113857	K00149 ALDH9A1	aldehyde dehydrogenase family 9 member A1 [EC:1.2.1.47 1.2.1.3]
CDS_13599_Unigene_49598_Transcript_113866	K00149 ALDH9A1	aldehyde dehydrogenase family 9 member A1 [EC:1.2.1.47 1.2.1.3]
00500 Starch and sucrose metabolism [PATH:ko00500]
CDS_23421_Unigene_8125_Transcript_33598	K12047 MGAM	maltase-glucoamylase [EC:3.2.1.20 3.2.1.3]
CDS_19830_Unigene_69352_Transcript_150636	K12316 GAA	lysosomal alpha-glucosidase [EC:3.2.1.20]
CDS_19834_Unigene_69362_Transcript_150653	K12316 GAA	lysosomal alpha-glucosidase [EC:3.2.1.20]
CDS_21692_Unigene_75583_Transcript_162326	K00963 UGP2, galU, galF	UTP--glucose-1-phosphate uridylyltransferase [EC:2.7.7.9]
CDS_10337_Unigene_38878_Transcript_93407	K05349 bglX	beta-glucosidase [EC:3.2.1.21]
CDS_21647_Unigene_7545_Transcript_32031	K00693 GYS	glycogen synthase [EC:2.4.1.11]
CDS_19576_Unigene_6844_Transcript_30417	K00750 GYG1, GYG2	glycogenin [EC:2.4.1.186]
CDS_22989_Unigene_79882_Transcript_170080	K00750 GYG1, GYG2	glycogenin [EC:2.4.1.186]
CDS_22991_Unigene_79884_Transcript_170082	K00750 GYG1, GYG2	glycogenin [EC:2.4.1.186]
CDS_442_Unigene_101989_Transcript_210716	K00688 PYG, glgP	glycogen phosphorylase [EC:2.4.1.1]
CDS_12144_Unigene_44757_Transcript_104621	K00688 PYG, glgP	glycogen phosphorylase [EC:2.4.1.1]
CDS_12145_Unigene_44758_Transcript_104622	K00688 PYG, glgP	glycogen phosphorylase [EC:2.4.1.1]
CDS_27634_Unigene_96803_Transcript_200908	K01196 AGL	glycogen debranching enzyme [EC:2.4.1.25 3.2.1.33]
CDS_10945_Unigene_40761_Transcript_96958	K01194 TREH, treA, treF	alpha,alpha-trehalase [EC:3.2.1.28]
CDS_17060_Unigene_6051_Transcript_28839	K01835 pgm	phosphoglucomutase [EC:5.4.2.2]
CDS_17061_Unigene_6052_Transcript_28840	K01835 pgm	phosphoglucomutase [EC:5.4.2.2]
CDS_16894_Unigene_59948_Transcript_133089	K15779 PGM2	phosphoglucomutase / phosphopentomutase [EC:5.4.2.2 5.4.2.7]
CDS_8429_Unigene_32079_Transcript_80595	K00844 HK	hexokinase [EC:2.7.1.1]
CDS_8431_Unigene_32080_Transcript_80596	K00844 HK	hexokinase [EC:2.7.1.1]
CDS_27243_Unigene_95328_Transcript_198291	K00844 HK	hexokinase [EC:2.7.1.1]
CDS_18577_Unigene_6521_Transcript_29742	K01810 GPI, pgi	glucose-6-phosphate isomerase [EC:5.3.1.9]
00520 Amino sugar and nucleotide sugar metabolism [PATH:ko00520]
CDS_20459_Unigene_71396_Transcript_154491	K12373 HEXA_B	hexosaminidase [EC:3.2.1.52]
CDS_14544_Unigene_5270_Transcript_27319	K01836 PGM3	phosphoacetylglucosamine mutase [EC:5.4.2.3]
CDS_249_Unigene_101017_Transcript_208913	K00972 UAP1	UDP-N-acetylglucosamine/UDP-N-acetylgalactosamine diphosphorylase [EC:2.7.7.23 2.7.7.83]
CDS_8257_Unigene_3155_Transcript_21779	K01787 RENBP	N-acylglucosamine 2-epimerase [EC:5.1.3.8]
CDS_3482_Unigene_15150_Transcript_48474	K05304 NANS, SAS	sialic acid synthase [EC:2.5.1.56 2.5.1.57 2.5.1.132]
CDS_25071_Unigene_87150_Transcript_183414	K21749 CMAS	N-acylneuraminate/3-deoxy-D-glycero-D-galacto-nononate cytidylyltransferase [EC:2.7.7.43 2.7.7.92]
CDS_9972_Unigene_37487_Transcript_90791	K00326 E1.6.2.2	cytochrome-b5 reductase [EC:1.6.2.2]
CDS_15885_Unigene_56909_Transcript_127406	K00326 E1.6.2.2	cytochrome-b5 reductase [EC:1.6.2.2]
CDS_8429_Unigene_32079_Transcript_80595	K00844 HK	hexokinase [EC:2.7.1.1]
CDS_8431_Unigene_32080_Transcript_80596	K00844 HK	hexokinase [EC:2.7.1.1]
CDS_27243_Unigene_95328_Transcript_198291	K00844 HK	hexokinase [EC:2.7.1.1]
CDS_24210_Unigene_84091_Transcript_177870	K01443 nagA, AMDHD2	N-acetylglucosamine-6-phosphate deacetylase [EC:3.5.1.25]
CDS_26953_Unigene_94126_Transcript_196102	K00621 GNPNAT1, GNA1	glucosamine-phosphate N-acetyltransferase [EC:2.3.1.4]
CDS_26954_Unigene_94127_Transcript_196103	K00621 GNPNAT1, GNA1	glucosamine-phosphate N-acetyltransferase [EC:2.3.1.4]
CDS_26955_Unigene_94128_Transcript_196104	K00621 GNPNAT1, GNA1	glucosamine-phosphate N-acetyltransferase [EC:2.3.1.4]
CDS_12603_Unigene_46272_Transcript_107567	K02564 nagB, GNPDA	glucosamine-6-phosphate deaminase [EC:3.5.99.6]
CDS_24788_Unigene_86070_Transcript_181452	K02564 nagB, GNPDA	glucosamine-6-phosphate deaminase [EC:3.5.99.6]
CDS_15836_Unigene_56753_Transcript_127123	K08678 UXS1, uxs	UDP-glucuronate decarboxylase [EC:4.1.1.35]
CDS_18577_Unigene_6521_Transcript_29742	K01810 GPI, pgi	glucose-6-phosphate isomerase [EC:5.3.1.9]
CDS_17060_Unigene_6051_Transcript_28839	K01835 pgm	phosphoglucomutase [EC:5.4.2.2]
CDS_17061_Unigene_6052_Transcript_28840	K01835 pgm	phosphoglucomutase [EC:5.4.2.2]
CDS_16894_Unigene_59948_Transcript_133089	K15779 PGM2	phosphoglucomutase / phosphopentomutase [EC:5.4.2.2 5.4.2.7]
CDS_21692_Unigene_75583_Transcript_162326	K00963 UGP2, galU, galF	UTP--glucose-1-phosphate uridylyltransferase [EC:2.7.7.9]
CDS_11490_Unigene_42532_Transcript_100403	K00012 UGDH, ugd	UDPglucose 6-dehydrogenase [EC:1.1.1.22]
CDS_20051_Unigene_7015_Transcript_30813	K00965 galT, GALT	UDPglucose--hexose-1-phosphate uridylyltransferase [EC:2.7.7.12]
CDS_4551_Unigene_18702_Transcript_55380	K01784 galE, GALE	UDP-glucose 4-epimerase [EC:5.1.3.2]
CDS_27097_Unigene_9471_Transcript_36550	K17497 PMM	phosphomannomutase [EC:5.4.2.8]
CDS_15348_Unigene_55257_Transcript_124279	K00966 GMPP	mannose-1-phosphate guanylyltransferase [EC:2.7.7.13]
CDS_11750_Unigene_43376_Transcript_102065	K01711 gmd, GMDS	GDPmannose 4,6-dehydratase [EC:4.2.1.47]
CDS_9600_Unigene_36186_Transcript_88368	K01809 manA, MPI	mannose-6-phosphate isomerase [EC:5.3.1.8]
CDS_16111_Unigene_57609_Transcript_128694	K02377 TSTA3, fcl	GDP-L-fucose synthase [EC:1.1.1.271]
00620 Pyruvate metabolism [PATH:ko00620]
CDS_17523_Unigene_62008_Transcript_136936	K01895 ACSS1_2, acs	acetyl-CoA synthetase [EC:6.2.1.1]
CDS_17526_Unigene_62011_Transcript_136942	K01895 ACSS1_2, acs	acetyl-CoA synthetase [EC:6.2.1.1]
CDS_19423_Unigene_68029_Transcript_148230	K01895 ACSS1_2, acs	acetyl-CoA synthetase [EC:6.2.1.1]
CDS_21130_Unigene_7370_Transcript_31593	K00161 PDHA, pdhA	pyruvate dehydrogenase E1 component alpha subunit [EC:1.2.4.1]
CDS_24000_Unigene_83228_Transcript_176393	K00162 PDHB, pdhB	pyruvate dehydrogenase E1 component beta subunit [EC:1.2.4.1]
CDS_20111_Unigene_70327_Transcript_152472	K00627 DLAT, aceF, pdhC	pyruvate dehydrogenase E2 component (dihydrolipoamide acetyltransferase) [EC:2.3.1.12]
CDS_60_Unigene_100309_Transcript_207474	K00382 DLD, lpd, pdhD	dihydrolipoamide dehydrogenase [EC:1.8.1.4]
CDS_22924_Unigene_79698_Transcript_169739	K13997 PDHX	dihydrolipoamide dehydrogenase-binding protein of pyruvate dehydrogenase complex
CDS_19189_Unigene_67240_Transcript_146757	K00873 PK, pyk	pyruvate kinase [EC:2.7.1.40]
CDS_19190_Unigene_67242_Transcript_146762	K00873 PK, pyk	pyruvate kinase [EC:2.7.1.40]
CDS_21036_Unigene_7342_Transcript_31541	K00873 PK, pyk	pyruvate kinase [EC:2.7.1.40]
CDS_8213_Unigene_31413_Transcript_79383	K01512 acyP	acylphosphatase [EC:3.6.1.7]
CDS_11793_Unigene_4347_Transcript_25314	K01512 acyP	acylphosphatase [EC:3.6.1.7]
CDS_25936_Unigene_90397_Transcript_189364	K01512 acyP	acylphosphatase [EC:3.6.1.7]
CDS_15809_Unigene_5662_Transcript_28086	K00128 ALDH	aldehyde dehydrogenase (NAD) [EC:1.2.1.3]
CDS_24259_Unigene_84240_Transcript_178106	K00128 ALDH	aldehyde dehydrogenase (NAD) [EC:1.2.1.3]
CDS_25367_Unigene_88252_Transcript_185435	K00128 ALDH	aldehyde dehydrogenase (NAD) [EC:1.2.1.3]
CDS_25368_Unigene_88254_Transcript_185444	K00128 ALDH	aldehyde dehydrogenase (NAD) [EC:1.2.1.3]
CDS_13685_Unigene_49905_Transcript_114374	K14085 ALDH7A1	aldehyde dehydrogenase family 7 member A1 [EC:1.2.1.31 1.2.1.8 1.2.1.3]
CDS_13597_Unigene_49595_Transcript_113857	K00149 ALDH9A1	aldehyde dehydrogenase family 9 member A1 [EC:1.2.1.47 1.2.1.3]
CDS_13599_Unigene_49598_Transcript_113866	K00149 ALDH9A1	aldehyde dehydrogenase family 9 member A1 [EC:1.2.1.47 1.2.1.3]
CDS_14813_Unigene_53549_Transcript_120958	K00016 LDH, ldh	L-lactate dehydrogenase [EC:1.1.1.27]
CDS_9901_Unigene_37218_Transcript_90311	K00102 LDHD, dld	D-lactate dehydrogenase (cytochrome) [EC:1.1.2.4]
CDS_19302_Unigene_6764_Transcript_30226	K01759 GLO1, gloA	lactoylglutathione lyase [EC:4.4.1.5]
CDS_21695_Unigene_75592_Transcript_162342	K01069 gloB, gloC, HAGH	hydroxyacylglutathione hydrolase [EC:3.1.2.6]
CDS_21696_Unigene_75593_Transcript_162343	K01069 gloB, gloC, HAGH	hydroxyacylglutathione hydrolase [EC:3.1.2.6]
CDS_846_Unigene_103780_Transcript_213860	K00049 GRHPR	glyoxylate/hydroxypyruvate reductase [EC:1.1.1.79 1.1.1.81]
CDS_2558_Unigene_12162_Transcript_42363	K00029 E1.1.1.40, maeB	malate dehydrogenase (oxaloacetate-decarboxylating)(NADP) [EC:1.1.1.40]
CDS_15644_Unigene_5610_Transcript_27997	K00029 E1.1.1.40, maeB	malate dehydrogenase (oxaloacetate-decarboxylating)(NADP) [EC:1.1.1.40]
CDS_24653_Unigene_85681_Transcript_180749	K01958 PC, pyc	pyruvate carboxylase [EC:6.4.1.1]
CDS_22138_Unigene_7702_Transcript_32409	K00025 MDH1	malate dehydrogenase [EC:1.1.1.37]
CDS_19885_Unigene_6954_Transcript_30669	K00026 MDH2	malate dehydrogenase [EC:1.1.1.37]
CDS_15783_Unigene_5654_Transcript_28075	K01679 E4.2.1.2B, fumC, FH	fumarate hydratase, class II [EC:4.2.1.2]
CDS_969_Unigene_10434_Transcript_38569	K01596 E4.1.1.32, pckA, PCK	phosphoenolpyruvate carboxykinase (GTP) [EC:4.1.1.32]
CDS_25370_Unigene_88262_Transcript_185455	K00626 E2.3.1.9, atoB	acetyl-CoA C-acetyltransferase [EC:2.3.1.9]
CDS_27670_Unigene_96957_Transcript_201210	K00626 E2.3.1.9, atoB	acetyl-CoA C-acetyltransferase [EC:2.3.1.9]
00630 Glyoxylate and dicarboxylate metabolism [PATH:ko00630]
CDS_17523_Unigene_62008_Transcript_136936	K01895 ACSS1_2, acs	acetyl-CoA synthetase [EC:6.2.1.1]
CDS_17526_Unigene_62011_Transcript_136942	K01895 ACSS1_2, acs	acetyl-CoA synthetase [EC:6.2.1.1]
CDS_19423_Unigene_68029_Transcript_148230	K01895 ACSS1_2, acs	acetyl-CoA synthetase [EC:6.2.1.1]
CDS_22138_Unigene_7702_Transcript_32409	K00025 MDH1	malate dehydrogenase [EC:1.1.1.37]
CDS_19885_Unigene_6954_Transcript_30669	K00026 MDH2	malate dehydrogenase [EC:1.1.1.37]
CDS_6791_Unigene_26482_Transcript_70073	K01647 CS, gltA	citrate synthase [EC:2.3.3.1]
CDS_5474_Unigene_21889_Transcript_61545	K01681 ACO, acnA	aconitate hydratase [EC:4.2.1.3]
CDS_19688_Unigene_68869_Transcript_149777	K01681 ACO, acnA	aconitate hydratase [EC:4.2.1.3]
CDS_25370_Unigene_88262_Transcript_185455	K00626 E2.3.1.9, atoB	acetyl-CoA C-acetyltransferase [EC:2.3.1.9]
CDS_27670_Unigene_96957_Transcript_201210	K00626 E2.3.1.9, atoB	acetyl-CoA C-acetyltransferase [EC:2.3.1.9]
CDS_7358_Unigene_28603_Transcript_74131	K05606 MCEE, epi	methylmalonyl-CoA/ethylmalonyl-CoA epimerase [EC:5.1.99.1]
CDS_13499_Unigene_49287_Transcript_113296	K01965 PCCA, pccA	propionyl-CoA carboxylase alpha chain [EC:6.4.1.3]
CDS_2059_Unigene_10921_Transcript_39668	K01966 PCCB, pccB	propionyl-CoA carboxylase beta chain [EC:6.4.1.3 2.1.3.15]
CDS_27088_Unigene_9469_Transcript_36548	K01847 MUT	methylmalonyl-CoA mutase [EC:5.4.99.2]
CDS_7253_Unigene_28257_Transcript_73432	K11517 HAO	(S)-2-hydroxy-acid oxidase [EC:1.1.3.15]
CDS_11833_Unigene_4359_Transcript_25343	K03781 katE, CAT, catB, srpA	catalase [EC:1.11.1.6]
CDS_20992_Unigene_73315_Transcript_158198	K03781 katE, CAT, catB, srpA	catalase [EC:1.11.1.6]
CDS_20995_Unigene_73319_Transcript_158206	K03781 katE, CAT, catB, srpA	catalase [EC:1.11.1.6]
CDS_846_Unigene_103780_Transcript_213860	K00049 GRHPR	glyoxylate/hydroxypyruvate reductase [EC:1.1.1.79 1.1.1.81]
CDS_12817_Unigene_46987_Transcript_109014	K19269 PGP, PGLP	phosphoglycolate phosphatase [EC:3.1.3.18 3.1.3.48]
CDS_6896_Unigene_26846_Transcript_70720	K01915 glnA, GLUL	glutamine synthetase [EC:6.3.1.2]
CDS_15877_Unigene_5688_Transcript_28136	K01915 glnA, GLUL	glutamine synthetase [EC:6.3.1.2]
CDS_13425_Unigene_4902_Transcript_26576	K00600 glyA, SHMT	glycine hydroxymethyltransferase [EC:2.1.2.1]
CDS_23283_Unigene_8085_Transcript_33512	K00600 glyA, SHMT	glycine hydroxymethyltransferase [EC:2.1.2.1]
CDS_60_Unigene_100309_Transcript_207474	K00382 DLD, lpd, pdhD	dihydrolipoamide dehydrogenase [EC:1.8.1.4]
CDS_20016_Unigene_70053_Transcript_151946	K02437 gcvH, GCSH	glycine cleavage system H protein
CDS_14755_Unigene_5333_Transcript_27451	K01816 hyi, gip	hydroxypyruvate isomerase [EC:5.3.1.22]
CDS_8825_Unigene_3348_Transcript_22426	K18123 HOGA1	4-hydroxy-2-oxoglutarate aldolase [EC:4.1.3.16]
00640 Propanoate metabolism [PATH:ko00640]
CDS_17523_Unigene_62008_Transcript_136936	K01895 ACSS1_2, acs	acetyl-CoA synthetase [EC:6.2.1.1]
CDS_17526_Unigene_62011_Transcript_136942	K01895 ACSS1_2, acs	acetyl-CoA synthetase [EC:6.2.1.1]
CDS_19423_Unigene_68029_Transcript_148230	K01895 ACSS1_2, acs	acetyl-CoA synthetase [EC:6.2.1.1]
CDS_4972_Unigene_20100_Transcript_58117	K01908 ACSS3, prpE	propionyl-CoA synthetase [EC:6.2.1.17]
CDS_5668_Unigene_22484_Transcript_62674	K00166 BCKDHA, bkdA1	2-oxoisovalerate dehydrogenase E1 component alpha subunit [EC:1.2.4.4]
CDS_5624_Unigene_22345_Transcript_62380	K00167 BCKDHB, bkdA2	2-oxoisovalerate dehydrogenase E1 component beta subunit [EC:1.2.4.4]
CDS_12391_Unigene_45647_Transcript_106328	K09699 DBT, bkdB	2-oxoisovalerate dehydrogenase E2 component (dihydrolipoyl transacylase) [EC:2.3.1.168]
CDS_60_Unigene_100309_Transcript_207474	K00382 DLD, lpd, pdhD	dihydrolipoamide dehydrogenase [EC:1.8.1.4]
CDS_3269_Unigene_14445_Transcript_47114	K00248 ACADS, bcd	butyryl-CoA dehydrogenase [EC:1.3.8.1]
CDS_20825_Unigene_72754_Transcript_157078	K00232 E1.3.3.6, ACOX1, ACOX3	acyl-CoA oxidase [EC:1.3.3.6]
CDS_19169_Unigene_6718_Transcript_30145	K07515 HADHA	enoyl-CoA hydratase / long-chain 3-hydroxyacyl-CoA dehydrogenase [EC:4.2.1.17 1.1.1.211]
CDS_11659_Unigene_4309_Transcript_25218	K07514 EHHADH	enoyl-CoA hydratase / 3-hydroxyacyl-CoA dehydrogenase / 3,2-trans-enoyl-CoA isomerase [EC:4.2.1.17 1.1.1.35 5.3.3.8]
CDS_23900_Unigene_82911_Transcript_175802	K07511 ECHS1	enoyl-CoA hydratase [EC:4.2.1.17]
CDS_14257_Unigene_5173_Transcript_27139	K05605 HIBCH	3-hydroxyisobutyryl-CoA hydrolase [EC:3.1.2.4]
CDS_13499_Unigene_49287_Transcript_113296	K01965 PCCA, pccA	propionyl-CoA carboxylase alpha chain [EC:6.4.1.3]
CDS_2059_Unigene_10921_Transcript_39668	K01966 PCCB, pccB	propionyl-CoA carboxylase beta chain [EC:6.4.1.3 2.1.3.15]
CDS_18878_Unigene_66221_Transcript_144941	K18426 ECHDC1	ethylmalonyl-CoA/methylmalonyl-CoA decarboxylase [EC:4.1.1.94 4.1.1.-]
CDS_7358_Unigene_28603_Transcript_74131	K05606 MCEE, epi	methylmalonyl-CoA/ethylmalonyl-CoA epimerase [EC:5.1.99.1]
CDS_27088_Unigene_9469_Transcript_36548	K01847 MUT	methylmalonyl-CoA mutase [EC:5.4.99.2]
CDS_23907_Unigene_82931_Transcript_175843	K01899 LSC1	succinyl-CoA synthetase alpha subunit [EC:6.2.1.4 6.2.1.5]
CDS_17106_Unigene_60674_Transcript_134447	K01900 LSC2	succinyl-CoA synthetase beta subunit [EC:6.2.1.4 6.2.1.5]
CDS_14813_Unigene_53549_Transcript_120958	K00016 LDH, ldh	L-lactate dehydrogenase [EC:1.1.1.27]
CDS_25370_Unigene_88262_Transcript_185455	K00626 E2.3.1.9, atoB	acetyl-CoA C-acetyltransferase [EC:2.3.1.9]
CDS_27670_Unigene_96957_Transcript_201210	K00626 E2.3.1.9, atoB	acetyl-CoA C-acetyltransferase [EC:2.3.1.9]
00650 Butanoate metabolism [PATH:ko00650]
CDS_25370_Unigene_88262_Transcript_185455	K00626 E2.3.1.9, atoB	acetyl-CoA C-acetyltransferase [EC:2.3.1.9]
CDS_27670_Unigene_96957_Transcript_201210	K00626 E2.3.1.9, atoB	acetyl-CoA C-acetyltransferase [EC:2.3.1.9]
CDS_9691_Unigene_36411_Transcript_88793	K00022 HADH	3-hydroxyacyl-CoA dehydrogenase [EC:1.1.1.35]
CDS_19169_Unigene_6718_Transcript_30145	K07515 HADHA	enoyl-CoA hydratase / long-chain 3-hydroxyacyl-CoA dehydrogenase [EC:4.2.1.17 1.1.1.211]
CDS_11659_Unigene_4309_Transcript_25218	K07514 EHHADH	enoyl-CoA hydratase / 3-hydroxyacyl-CoA dehydrogenase / 3,2-trans-enoyl-CoA isomerase [EC:4.2.1.17 1.1.1.35 5.3.3.8]
CDS_23900_Unigene_82911_Transcript_175802	K07511 ECHS1	enoyl-CoA hydratase [EC:4.2.1.17]
CDS_3269_Unigene_14445_Transcript_47114	K00248 ACADS, bcd	butyryl-CoA dehydrogenase [EC:1.3.8.1]
CDS_6532_Unigene_25462_Transcript_68182	K00109 L2HGDH	2-hydroxyglutarate dehydrogenase [EC:1.1.99.2]
CDS_17215_Unigene_61026_Transcript_135121	K01640 E4.1.3.4, HMGCL, hmgL	hydroxymethylglutaryl-CoA lyase [EC:4.1.3.4]
CDS_17216_Unigene_61027_Transcript_135123	K01640 E4.1.3.4, HMGCL, hmgL	hydroxymethylglutaryl-CoA lyase [EC:4.1.3.4]
CDS_7219_Unigene_28146_Transcript_73220	K01027 OXCT	3-oxoacid CoA-transferase [EC:2.8.3.5]
CDS_4176_Unigene_17484_Transcript_53180	K00019 E1.1.1.30, bdh	3-hydroxybutyrate dehydrogenase [EC:1.1.1.30]
00562 Inositol phosphate metabolism [PATH:ko00562]
CDS_12303_Unigene_4530_Transcript_25746	K00914 PIK3C3, VPS34	phosphatidylinositol 3-kinase [EC:2.7.1.137]
CDS_17033_Unigene_60420_Transcript_134003	K18081 MTMR1_2	myotubularin-related protein 1/2 [EC:3.1.3.64 3.1.3.95]
CDS_20448_Unigene_71333_Transcript_154371	K19801 PI4KB	phosphatidylinositol 4-kinase B [EC:2.7.1.67]
CDS_20449_Unigene_71334_Transcript_154375	K19801 PI4KB	phosphatidylinositol 4-kinase B [EC:2.7.1.67]
CDS_67_Unigene_100353_Transcript_207551	K13711 PI4K2	phosphatidylinositol 4-kinase type 2 [EC:2.7.1.67]
CDS_11497_Unigene_42558_Transcript_100461	K21797 SAC1, SACM1L	phosphatidylinositol 4-phosphatase [EC:3.1.3.-]
CDS_3728_Unigene_15954_Transcript_50082	K00889 PIP5K	1-phosphatidylinositol-4-phosphate 5-kinase [EC:2.7.1.68]
CDS_12676_Unigene_4656_Transcript_25999	K00889 PIP5K	1-phosphatidylinositol-4-phosphate 5-kinase [EC:2.7.1.68]
CDS_20963_Unigene_7322_Transcript_31500	K00922 PIK3CA_B_D	phosphatidylinositol-4,5-bisphosphate 3-kinase catalytic subunit alpha/beta/delta [EC:2.7.1.153]
CDS_10725_Unigene_40057_Transcript_95599	K01110 PTEN	phosphatidylinositol-3,4,5-trisphosphate 3-phosphatase and dual-specificity protein phosphatase PTEN [EC:3.1.3.16 3.1.3.48 3.1.3.67]
CDS_10726_Unigene_40058_Transcript_95600	K01110 PTEN	phosphatidylinositol-3,4,5-trisphosphate 3-phosphatase and dual-specificity protein phosphatase PTEN [EC:3.1.3.16 3.1.3.48 3.1.3.67]
CDS_10439_Unigene_3920_Transcript_24378	K15909 SHIP2, INPPL1	phosphatidylinositol-3,4,5-trisphosphate 5-phosphatase 2 [EC:3.1.3.86]
CDS_23662_Unigene_82205_Transcript_174524	K00923 PIK3C2	phosphatidylinositol-4-phosphate 3-kinase [EC:2.7.1.154]
CDS_11231_Unigene_4170_Transcript_24879	K22913 FIG4	phosphatidylinositol 3,5-bisphosphate 5-phosphatase [EC:3.1.3.-]
CDS_6553_Unigene_25559_Transcript_68364	K00920 PIP4K2	1-phosphatidylinositol-5-phosphate 4-kinase [EC:2.7.1.149]
CDS_15257_Unigene_55007_Transcript_123785	K00920 PIP4K2	1-phosphatidylinositol-5-phosphate 4-kinase [EC:2.7.1.149]
CDS_15259_Unigene_55011_Transcript_123789	K00920 PIP4K2	1-phosphatidylinositol-5-phosphate 4-kinase [EC:2.7.1.149]
CDS_24619_Unigene_85588_Transcript_180580	K05858 PLCB	phosphatidylinositol phospholipase C, beta [EC:3.1.4.11]
CDS_21595_Unigene_75301_Transcript_161808	K05857 PLCD	phosphatidylinositol phospholipase C, delta [EC:3.1.4.11]
CDS_21967_Unigene_7652_Transcript_32243	K01092 E3.1.3.25, IMPA, suhB	myo-inositol-1(or 4)-monophosphatase [EC:3.1.3.25]
CDS_1541_Unigene_106787_Transcript_219491	K15759 IMPAD1, IMPA3	inositol monophosphatase 3 [EC:3.1.3.25 3.1.3.7]
CDS_20662_Unigene_7217_Transcript_31248	K01858 INO1, ISYNA1	myo-inositol-1-phosphate synthase [EC:5.5.1.4]
CDS_20780_Unigene_72525_Transcript_156654	K01107 INPP1	inositol polyphosphate 1-phosphatase [EC:3.1.3.57]
CDS_4107_Unigene_17248_Transcript_52707	K01106 E3.1.3.56	inositol-1,4,5-trisphosphate 5-phosphatase [EC:3.1.3.56]
CDS_5774_Unigene_22889_Transcript_63407	K01106 E3.1.3.56	inositol-1,4,5-trisphosphate 5-phosphatase [EC:3.1.3.56]
CDS_6079_Unigene_23867_Transcript_65205	K00911 ITPK	1D-myo-inositol-triphosphate 3-kinase [EC:2.7.1.127]
CDS_12081_Unigene_44522_Transcript_104193	K00911 ITPK	1D-myo-inositol-triphosphate 3-kinase [EC:2.7.1.127]
CDS_21180_Unigene_73893_Transcript_159197	K00911 ITPK	1D-myo-inositol-triphosphate 3-kinase [EC:2.7.1.127]
CDS_21182_Unigene_73896_Transcript_159201	K00911 ITPK	1D-myo-inositol-triphosphate 3-kinase [EC:2.7.1.127]
CDS_8051_Unigene_30862_Transcript_78403	K00913 ITPK1	inositol-1,3,4-trisphosphate 5/6-kinase / inositol-tetrakisphosphate 1-kinase [EC:2.7.1.159 2.7.1.134]
CDS_22011_Unigene_76647_Transcript_164297	K10572 IPPK	inositol-pentakisphosphate 2-kinase [EC:2.7.1.158]
CDS_16162_Unigene_5775_Transcript_28301	K01803 TPI, tpiA	triosephosphate isomerase (TIM) [EC:5.3.1.1]
Energy metabolism
00190 Oxidative phosphorylation [PATH:ko00190]
CDS_2849_Unigene_13053_Transcript_44212	K03881 ND4	NADH-ubiquinone oxidoreductase chain 4 [EC:7.1.1.2]
CDS_20276_Unigene_7084_Transcript_30983	K03934 NDUFS1	NADH dehydrogenase (ubiquinone) Fe-S protein 1 [EC:7.1.1.2 1.6.99.3]
CDS_16315_Unigene_5819_Transcript_28394	K03935 NDUFS2	NADH dehydrogenase (ubiquinone) Fe-S protein 2 [EC:7.1.1.2 1.6.99.3]
CDS_17335_Unigene_61386_Transcript_135806	K03936 NDUFS3	NADH dehydrogenase (ubiquinone) Fe-S protein 3 [EC:7.1.1.2 1.6.99.3]
CDS_21301_Unigene_74354_Transcript_160015	K03937 NDUFS4	NADH dehydrogenase (ubiquinone) Fe-S protein 4
CDS_10654_Unigene_3984_Transcript_24496	K03938 NDUFS5	NADH dehydrogenase (ubiquinone) Fe-S protein 5
CDS_5205_Unigene_2096_Transcript_16159	K03939 NDUFS6	NADH dehydrogenase (ubiquinone) Fe-S protein 6
CDS_21165_Unigene_73839_Transcript_159099	K03940 NDUFS7	NADH dehydrogenase (ubiquinone) Fe-S protein 7 [EC:7.1.1.2 1.6.99.3]
CDS_10534_Unigene_39513_Transcript_94603	K03941 NDUFS8	NADH dehydrogenase (ubiquinone) Fe-S protein 8 [EC:7.1.1.2 1.6.99.3]
CDS_10275_Unigene_38689_Transcript_93092	K03942 NDUFV1	NADH dehydrogenase (ubiquinone) flavoprotein 1 [EC:7.1.1.2 1.6.99.3]
CDS_10278_Unigene_38691_Transcript_93094	K03942 NDUFV1	NADH dehydrogenase (ubiquinone) flavoprotein 1 [EC:7.1.1.2 1.6.99.3]
CDS_10279_Unigene_38692_Transcript_93095	K03942 NDUFV1	NADH dehydrogenase (ubiquinone) flavoprotein 1 [EC:7.1.1.2 1.6.99.3]
CDS_27816_Unigene_97494_Transcript_202227	K03943 NDUFV2	NADH dehydrogenase (ubiquinone) flavoprotein 2 [EC:7.1.1.2 1.6.99.3]
CDS_27817_Unigene_97495_Transcript_202230	K03943 NDUFV2	NADH dehydrogenase (ubiquinone) flavoprotein 2 [EC:7.1.1.2 1.6.99.3]
CDS_9405_Unigene_35391_Transcript_86847	K03944 NDUFV3	NADH dehydrogenase (ubiquinone) flavoprotein 3
CDS_9406_Unigene_35392_Transcript_86848	K03944 NDUFV3	NADH dehydrogenase (ubiquinone) flavoprotein 3
CDS_18000_Unigene_63406_Transcript_139673	K03947 NDUFA3	NADH dehydrogenase (ubiquinone) 1 alpha subcomplex subunit 3
CDS_22151_Unigene_7709_Transcript_32426	K03949 NDUFA5	NADH dehydrogenase (ubiquinone) 1 alpha subcomplex subunit 5
CDS_53_Unigene_100260_Transcript_207392	K03950 NDUFA6	NADH dehydrogenase (ubiquinone) 1 alpha subcomplex subunit 6
CDS_22255_Unigene_77403_Transcript_165694	K03951 NDUFA7	NADH dehydrogenase (ubiquinone) 1 alpha subcomplex subunit 7
CDS_18997_Unigene_6659_Transcript_30032	K03952 NDUFA8	NADH dehydrogenase (ubiquinone) 1 alpha subcomplex subunit 8
CDS_6819_Unigene_26559_Transcript_70231	K03953 NDUFA9	NADH dehydrogenase (ubiquinone) 1 alpha subcomplex subunit 9
CDS_4639_Unigene_19011_Transcript_55975	K03954 NDUFA10	NADH dehydrogenase (ubiquinone) 1 alpha subcomplex subunit 10
CDS_12062_Unigene_44475_Transcript_104086	K03955 NDUFAB1	NADH dehydrogenase (ubiquinone) 1 alpha/beta subcomplex 1, acyl-carrier protein
CDS_22145_Unigene_77074_Transcript_165066	K03956 NDUFA11	NADH dehydrogenase (ubiquinone) 1 alpha subcomplex subunit 11
CDS_16279_Unigene_5808_Transcript_28372	K11352 NDUFA12	NADH dehydrogenase (ubiquinone) 1 alpha subcomplex subunit 12
CDS_27520_Unigene_96349_Transcript_200065	K03958 NDUFB2	NADH dehydrogenase (ubiquinone) 1 beta subcomplex subunit 2
CDS_14435_Unigene_5238_Transcript_27255	K03960 NDUFB4	NADH dehydrogenase (ubiquinone) 1 beta subcomplex subunit 4
CDS_15183_Unigene_5476_Transcript_27727	K03962 NDUFB6	NADH dehydrogenase (ubiquinone) 1 beta subcomplex subunit 6
CDS_12598_Unigene_4624_Transcript_25933	K03963 NDUFB7	NADH dehydrogenase (ubiquinone) 1 beta subcomplex subunit 7
CDS_3228_Unigene_1431_Transcript_12100	K03964 NDUFB8	NADH dehydrogenase (ubiquinone) 1 beta subcomplex subunit 8
CDS_20152_Unigene_7045_Transcript_30885	K03965 NDUFB9	NADH dehydrogenase (ubiquinone) 1 beta subcomplex subunit 9
CDS_379_Unigene_101659_Transcript_210088	K03966 NDUFB10	NADH dehydrogenase (ubiquinone) 1 beta subcomplex subunit 10
CDS_10081_Unigene_37843_Transcript_91478	K11351 NDUFB11	NADH dehydrogenase (ubiquinone) 1 beta subcomplex subunit 11
CDS_13476_Unigene_4916_Transcript_26601	K03968 NDUFC2	NADH dehydrogenase (ubiquinone) 1 subunit C2
CDS_17579_Unigene_6216_Transcript_29157	K00234 SDHA, SDH1	succinate dehydrogenase (ubiquinone) flavoprotein subunit [EC:1.3.5.1]
CDS_18473_Unigene_6491_Transcript_29694	K00235 SDHB, SDH2	succinate dehydrogenase (ubiquinone) iron-sulfur subunit [EC:1.3.5.1]
CDS_11735_Unigene_43331_Transcript_101971	K00236 SDHC, SDH3	succinate dehydrogenase (ubiquinone) cytochrome b560 subunit
CDS_5393_Unigene_21618_Transcript_61049	K00237 SDHD, SDH4	succinate dehydrogenase (ubiquinone) membrane anchor subunit
CDS_21690_Unigene_7557_Transcript_32044	K00411 UQCRFS1, RIP1, petA	ubiquinol-cytochrome c reductase iron-sulfur subunit [EC:7.1.1.8]
CDS_11906_Unigene_43888_Transcript_103048	K00413 CYC1, CYT1, petC	ubiquinol-cytochrome c reductase cytochrome c1 subunit
CDS_13144_Unigene_48185_Transcript_111258	K00414 QCR1, UQCRC1	ubiquinol-cytochrome c reductase core subunit 1
CDS_13087_Unigene_48058_Transcript_111005	K00415 QCR2, UQCRC2	ubiquinol-cytochrome c reductase core subunit 2
CDS_5970_Unigene_23510_Transcript_64546	K00416 QCR6, UQCRH	ubiquinol-cytochrome c reductase subunit 6
CDS_19718_Unigene_68982_Transcript_149997	K02257 COX10, ctaB, cyoE	heme o synthase [EC:2.5.1.141]
CDS_11602_Unigene_4293_Transcript_25180	K02263 COX4	cytochrome c oxidase subunit 4
CDS_16386_Unigene_58427_Transcript_130191	K02264 COX5A	cytochrome c oxidase subunit 5a
CDS_14977_Unigene_5409_Transcript_27586	K02266 COX6A	cytochrome c oxidase subunit 6a
CDS_21233_Unigene_7411_Transcript_31675	K02266 COX6A	cytochrome c oxidase subunit 6a
CDS_23077_Unigene_8018_Transcript_33363	K02270 COX7A	cytochrome c oxidase subunit 7a
CDS_16289_Unigene_5813_Transcript_28387	K02258 COX11, ctaG	cytochrome c oxidase assembly protein subunit 11
CDS_16293_Unigene_5814_Transcript_28388	K02258 COX11, ctaG	cytochrome c oxidase assembly protein subunit 11
CDS_13348_Unigene_4875_Transcript_26510	K02259 COX15, ctaA	cytochrome c oxidase assembly protein subunit 15
CDS_6970_Unigene_27071_Transcript_71173	K02132 ATPeF1A, ATP5A1, ATP1	F-type H+transporting ATPase subunit alpha
CDS_22796_Unigene_7920_Transcript_33136	K02133 ATPeF1B, ATP5B, ATP2	F-type H+transporting ATPase subunit beta [EC:7.1.2.2]
CDS_18220_Unigene_64149_Transcript_141037	K02136 ATPeF1G, ATP5C1, ATP3	F-type H+transporting ATPase subunit gamma
CDS_1398_Unigene_106126_Transcript_218285	K02137 ATPeF0O, ATP5O, ATP5	F-type H+transporting ATPase subunit O
CDS_27245_Unigene_95342_Transcript_198312	K02127 ATPeF0B, ATP5F1, ATP4	F-type H+transporting ATPase subunit b
CDS_3170_Unigene_14145_Transcript_46536	K02128 ATPeF0C, ATP5G, ATP9	F-type H+transporting ATPase subunit c
CDS_3171_Unigene_14146_Transcript_46545	K02128 ATPeF0C, ATP5G, ATP9	F-type H+transporting ATPase subunit c
CDS_22869_Unigene_79469_Transcript_169378	K02128 ATPeF0C, ATP5G, ATP9	F-type H+transporting ATPase subunit c
CDS_3998_Unigene_16895_Transcript_52031	K02138 ATPeF0D, ATP5H, ATP7	F-type H+transporting ATPase subunit d
CDS_15300_Unigene_5512_Transcript_27791	K02145 ATPeV1A, ATP6A	V-type H+transporting ATPase subunit A [EC:7.1.2.2]
CDS_18070_Unigene_63614_Transcript_140047	K02145 ATPeV1A, ATP6A	V-type H+transporting ATPase subunit A [EC:7.1.2.2]
CDS_20602_Unigene_71974_Transcript_155583	K02147 ATPeV1B, ATP6B	V-type H+transporting ATPase subunit B
CDS_23968_Unigene_83114_Transcript_176167	K02147 ATPeV1B, ATP6B	V-type H+transporting ATPase subunit B
CDS_4089_Unigene_1717_Transcript_14020	K02148 ATPeV1C, ATP6C	V-type H+transporting ATPase subunit C
CDS_15032_Unigene_5430_Transcript_27632	K02148 ATPeV1C, ATP6C	V-type H+transporting ATPase subunit C
CDS_14052_Unigene_51043_Transcript_116500	K02149 ATPeV1D, ATP6M	V-type H+transporting ATPase subunit D
CDS_11719_Unigene_43266_Transcript_101857	K02150 ATPeV1E, ATP6E	V-type H+transporting ATPase subunit E
CDS_19065_Unigene_66845_Transcript_145998	K02151 ATPeV1F, ATP6S14	V-type H+transporting ATPase subunit F
CDS_14308_Unigene_5191_Transcript_27176	K02152 ATPeV1G, ATP6G	V-type H+transporting ATPase subunit G
CDS_16320_Unigene_58226_Transcript_129831	K02152 ATPeV1G, ATP6G	V-type H+transporting ATPase subunit G
CDS_14206_Unigene_5159_Transcript_27113	K02144 ATPeV1H	V-type H+transporting ATPase subunit H
CDS_4606_Unigene_18876_Transcript_55742	K02154 ATPeV0A, ATP6N	V-type H+transporting ATPase subunit a
CDS_10428_Unigene_39166_Transcript_93971	K02154 ATPeV0A, ATP6N	V-type H+transporting ATPase subunit a
CDS_22034_Unigene_7668_Transcript_32279	K02154 ATPeV0A, ATP6N	V-type H+transporting ATPase subunit a
CDS_1261_Unigene_105540_Transcript_217167	K02155 ATPeV0C, ATP6L	V-type H+transporting ATPase 16kDa proteolipid subunit
CDS_19066_Unigene_66849_Transcript_146007	K03661 ATPeV0B, ATP6F	V-type H+transporting ATPase 21kDa proteolipid subunit
CDS_19068_Unigene_66850_Transcript_146008	K03661 ATPeV0B, ATP6F	V-type H+transporting ATPase 21kDa proteolipid subunit
CDS_26400_Unigene_92062_Transcript_192347	K02146 ATPeV0D, ATP6D	V-type H+transporting ATPase subunit d
CDS_19689_Unigene_6886_Transcript_30497	K03662 ATPeVS1, ATP6S1	V-type H+transporting ATPase S1 subunit
CDS_23612_Unigene_81958_Transcript_174030	K03662 ATPeVS1, ATP6S1	V-type H+transporting ATPase S1 subunit
CDS_5562_Unigene_22177_Transcript_62080	K01544 ATP12A	non-gastric Hﲯ�exchanging ATPase [EC:7.2.2.19]
CDS_7701_Unigene_29776_Transcript_76423	K01507 ppa	inorganic pyrophosphatase [EC:3.6.1.1]
CDS_16067_Unigene_57485_Transcript_128455	K01507 ppa	inorganic pyrophosphatase [EC:3.6.1.1]
CDS_15867_Unigene_5685_Transcript_28133	K11725 LHPP	phospholysine phosphohistidine inorganic pyrophosphate phosphatase [EC:3.6.1.1 3.1.3.-]
CDS_15876_Unigene_5687_Transcript_28135	K11725 LHPP	phospholysine phosphohistidine inorganic pyrophosphate phosphatase [EC:3.6.1.1 3.1.3.-]
00710 Carbon fixation in photosynthetic organisms [PATH:ko00710]
CDS_27681_Unigene_9701_Transcript_37037	K00927 PGK, pgk	phosphoglycerate kinase [EC:2.7.2.3]
CDS_18794_Unigene_65941_Transcript_144407	K00134 GAPDH, gapA	glyceraldehyde 3-phosphate dehydrogenase [EC:1.2.1.12]
CDS_2077_Unigene_109310_Transcript_234620	K01623 ALDO	fructose-bisphosphate aldolase, class I [EC:4.1.2.13]
CDS_16070_Unigene_57495_Transcript_128471	K01623 ALDO	fructose-bisphosphate aldolase, class I [EC:4.1.2.13]
CDS_3_Unigene_100065_Transcript_207037	K03841 FBP, fbp	fructose-1,6-bisphosphatase I [EC:3.1.3.11]
CDS_8256_Unigene_31558_Transcript_79626	K03841 FBP, fbp	fructose-1,6-bisphosphatase I [EC:3.1.3.11]
CDS_8258_Unigene_31561_Transcript_79630	K03841 FBP, fbp	fructose-1,6-bisphosphatase I [EC:3.1.3.11]
CDS_13920_Unigene_50623_Transcript_115744	K00615 E2.2.1.1, tktA, tktB	transketolase [EC:2.2.1.1]
CDS_26153_Unigene_9112_Transcript_35798	K00615 E2.2.1.1, tktA, tktB	transketolase [EC:2.2.1.1]
CDS_11830_Unigene_4357_Transcript_25338	K01807 rpiA	ribose 5-phosphate isomerase A [EC:5.3.1.6]
CDS_16162_Unigene_5775_Transcript_28301	K01803 TPI, tpiA	triosephosphate isomerase (TIM) [EC:5.3.1.1]
CDS_5743_Unigene_22756_Transcript_63191	K01783 rpe, RPE	ribulose-phosphate 3-epimerase [EC:5.1.3.1]
CDS_25357_Unigene_88201_Transcript_185347	K14454 GOT1	aspartate aminotransferase, cytoplasmic [EC:2.6.1.1]
CDS_4984_Unigene_20134_Transcript_58176	K00814 GPT, ALT	alanine transaminase [EC:2.6.1.2]
CDS_4985_Unigene_20135_Transcript_58177	K00814 GPT, ALT	alanine transaminase [EC:2.6.1.2]
CDS_2558_Unigene_12162_Transcript_42363	K00029 E1.1.1.40, maeB	malate dehydrogenase (oxaloacetate-decarboxylating)(NADP) [EC:1.1.1.40]
CDS_15644_Unigene_5610_Transcript_27997	K00029 E1.1.1.40, maeB	malate dehydrogenase (oxaloacetate-decarboxylating)(NADP) [EC:1.1.1.40]
CDS_20161_Unigene_7048_Transcript_30888	K14455 GOT2	aspartate aminotransferase, mitochondrial [EC:2.6.1.1]
CDS_22138_Unigene_7702_Transcript_32409	K00025 MDH1	malate dehydrogenase [EC:1.1.1.37]
CDS_19885_Unigene_6954_Transcript_30669	K00026 MDH2	malate dehydrogenase [EC:1.1.1.37]
00720 Carbon fixation pathways in prokaryotes [PATH:ko00720]
CDS_24653_Unigene_85681_Transcript_180749	K01958 PC, pyc	pyruvate carboxylase [EC:6.4.1.1]
CDS_15783_Unigene_5654_Transcript_28075	K01679 E4.2.1.2B, fumC, FH	fumarate hydratase, class II [EC:4.2.1.2]
CDS_25370_Unigene_88262_Transcript_185455	K00626 E2.3.1.9, atoB	acetyl-CoA C-acetyltransferase [EC:2.3.1.9]
CDS_27670_Unigene_96957_Transcript_201210	K00626 E2.3.1.9, atoB	acetyl-CoA C-acetyltransferase [EC:2.3.1.9]
CDS_8020_Unigene_30768_Transcript_78208	K00031 IDH1, IDH2, icd	isocitrate dehydrogenase [EC:1.1.1.42]
CDS_26725_Unigene_93288_Transcript_194501	K00031 IDH1, IDH2, icd	isocitrate dehydrogenase [EC:1.1.1.42]
CDS_5474_Unigene_21889_Transcript_61545	K01681 ACO, acnA	aconitate hydratase [EC:4.2.1.3]
CDS_19688_Unigene_68869_Transcript_149777	K01681 ACO, acnA	aconitate hydratase [EC:4.2.1.3]
CDS_18204_Unigene_64094_Transcript_140923	K01648 ACLY	ATP citrate (pro-S)-lyase [EC:2.3.3.8]
CDS_18205_Unigene_64095_Transcript_140924	K01648 ACLY	ATP citrate (pro-S)-lyase [EC:2.3.3.8]
CDS_7358_Unigene_28603_Transcript_74131	K05606 MCEE, epi	methylmalonyl-CoA/ethylmalonyl-CoA epimerase [EC:5.1.99.1]
CDS_27088_Unigene_9469_Transcript_36548	K01847 MUT	methylmalonyl-CoA mutase [EC:5.4.99.2]
CDS_17523_Unigene_62008_Transcript_136936	K01895 ACSS1_2, acs	acetyl-CoA synthetase [EC:6.2.1.1]
CDS_17526_Unigene_62011_Transcript_136942	K01895 ACSS1_2, acs	acetyl-CoA synthetase [EC:6.2.1.1]
CDS_19423_Unigene_68029_Transcript_148230	K01895 ACSS1_2, acs	acetyl-CoA synthetase [EC:6.2.1.1]
00680 Methane metabolism [PATH:ko00680]
CDS_5591_Unigene_22243_Transcript_62191	K00121 frmA, ADH5, adhC	S-(hydroxymethyl)glutathione dehydrogenase / alcohol dehydrogenase [EC:1.1.1.284 1.1.1.1]
CDS_4693_Unigene_19170_Transcript_56321	K01070 frmB, ESD, fghA	S-formylglutathione hydrolase [EC:3.1.2.12]
CDS_13425_Unigene_4902_Transcript_26576	K00600 glyA, SHMT	glycine hydroxymethyltransferase [EC:2.1.2.1]
CDS_23283_Unigene_8085_Transcript_33512	K00600 glyA, SHMT	glycine hydroxymethyltransferase [EC:2.1.2.1]
CDS_15234_Unigene_54942_Transcript_123665	K01689 ENO, eno	enolase [EC:4.2.1.11]
CDS_28332_Unigene_99545_Transcript_206088	K00863 DAK, TKFC	triose/dihydroxyacetone kinase / FAD-AMP lyase (cyclizing) [EC:2.7.1.28 2.7.1.29 4.6.1.15]
CDS_2077_Unigene_109310_Transcript_234620	K01623 ALDO	fructose-bisphosphate aldolase, class I [EC:4.1.2.13]
CDS_16070_Unigene_57495_Transcript_128471	K01623 ALDO	fructose-bisphosphate aldolase, class I [EC:4.1.2.13]
CDS_3_Unigene_100065_Transcript_207037	K03841 FBP, fbp	fructose-1,6-bisphosphatase I [EC:3.1.3.11]
CDS_8256_Unigene_31558_Transcript_79626	K03841 FBP, fbp	fructose-1,6-bisphosphatase I [EC:3.1.3.11]
CDS_8258_Unigene_31561_Transcript_79630	K03841 FBP, fbp	fructose-1,6-bisphosphatase I [EC:3.1.3.11]
CDS_10886_Unigene_40534_Transcript_96538	K00850 pfkA, PFK	6-phosphofructokinase 1 [EC:2.7.1.11]
CDS_23529_Unigene_81696_Transcript_173566	K00850 pfkA, PFK	6-phosphofructokinase 1 [EC:2.7.1.11]
CDS_17523_Unigene_62008_Transcript_136936	K01895 ACSS1_2, acs	acetyl-CoA synthetase [EC:6.2.1.1]
CDS_17526_Unigene_62011_Transcript_136942	K01895 ACSS1_2, acs	acetyl-CoA synthetase [EC:6.2.1.1]
CDS_19423_Unigene_68029_Transcript_148230	K01895 ACSS1_2, acs	acetyl-CoA synthetase [EC:6.2.1.1]
CDS_28250_Unigene_99264_Transcript_205556	K01834 PGAM, gpmA	2,3-bisphosphoglycerate-dependent phosphoglycerate mutase [EC:5.4.2.11]
CDS_28251_Unigene_99265_Transcript_205557	K01834 PGAM, gpmA	2,3-bisphosphoglycerate-dependent phosphoglycerate mutase [EC:5.4.2.11]
CDS_20328_Unigene_7099_Transcript_31016	K00058 serA, PHGDH	D-3-phosphoglycerate dehydrogenase / 2-oxoglutarate reductase [EC:1.1.1.95 1.1.1.399]
CDS_22647_Unigene_78566_Transcript_167740	K00831 serC, PSAT1	phosphoserine aminotransferase [EC:2.6.1.52]
00910 Nitrogen metabolism [PATH:ko00910]
CDS_22559_Unigene_78294_Transcript_167261	K00261 GLUD1_2, gdhA	glutamate dehydrogenase (NAD(P)) [EC:1.4.1.3]
CDS_6896_Unigene_26846_Transcript_70720	K01915 glnA, GLUL	glutamine synthetase [EC:6.3.1.2]
CDS_15877_Unigene_5688_Transcript_28136	K01915 glnA, GLUL	glutamine synthetase [EC:6.3.1.2]
CDS_25902_Unigene_90291_Transcript_189174	K01672 CA	carbonic anhydrase [EC:4.2.1.1]
CDS_26832_Unigene_93690_Transcript_195263	K01672 CA	carbonic anhydrase [EC:4.2.1.1]
CDS_452_Unigene_102040_Transcript_210806	K18245 CA2	carbonic anhydrase 2 [EC:4.2.1.1]
00920 Sulfur metabolism [PATH:ko00920]
CDS_9129_Unigene_34437_Transcript_85059	K01082 cysQ, MET22, BPNT1	3'(2'), 5'-bisphosphate nucleotidase [EC:3.1.3.7]
CDS_1541_Unigene_106787_Transcript_219491	K15759 IMPAD1, IMPA3	inositol monophosphatase 3 [EC:3.1.3.25 3.1.3.7]
CDS_1038_Unigene_104633_Transcript_215374	K22470 SQOR	eukaryotic sulfide quinone oxidoreductase [EC:1.8.5.8]
CDS_17156_Unigene_60828_Transcript_134761	K17725 ETHE1	sulfur dioxygenase [EC:1.13.11.18]
CDS_17159_Unigene_60830_Transcript_134763	K17725 ETHE1	sulfur dioxygenase [EC:1.13.11.18]
CDS_16987_Unigene_6023_Transcript_28786	K01011 TST, MPST, sseA	thiosulfate/3-mercaptopyruvate sulfurtransferase [EC:2.8.1.1 2.8.1.2]
CDS_20720_Unigene_7234_Transcript_31289	K17285 SELENBP1	methanethiol oxidase [EC:1.8.3.4]
Lipid metabolism
00061 Fatty acid biosynthesis [PATH:ko00061]
CDS_12062_Unigene_44475_Transcript_104086	K03955 NDUFAB1	NADH dehydrogenase (ubiquinone) 1 alpha/beta subcomplex 1, acyl-carrier protein
CDS_15410_Unigene_55410_Transcript_124586	K00645 fabD, MCAT, MCT1	[acyl-carrier-protein] S-malonyltransferase [EC:2.3.1.39]
CDS_6235_Unigene_24417_Transcript_66243	K09458 fabF, OXSM, CEM1	3-oxoacyl-[acyl-carrier-protein] synthase II [EC:2.3.1.179]
CDS_28144_Unigene_98851_Transcript_204807	K11539 CBR4	carbonyl reductase 4 / 3-oxoacyl-[acyl-carrier protein] reductase beta subunit [EC:1.1.1.-]
CDS_28147_Unigene_98856_Transcript_204814	K11539 CBR4	carbonyl reductase 4 / 3-oxoacyl-[acyl-carrier protein] reductase beta subunit [EC:1.1.1.-]
CDS_27396_Unigene_95873_Transcript_199196	K13370 HSD17B8	17beta-estradiol 17-dehydrogenase / 3alpha(17beta)-hydroxysteroid dehydrogenase (NAD) / 3-oxoacyl-[acyl-carrier protein] reductase alpha subunit [EC:1.1.1.62 1.1.1.239]
CDS_27398_Unigene_95875_Transcript_199199	K13370 HSD17B8	17beta-estradiol 17-dehydrogenase / 3alpha(17beta)-hydroxysteroid dehydrogenase (NAD) / 3-oxoacyl-[acyl-carrier protein] reductase alpha subunit [EC:1.1.1.62 1.1.1.239]
CDS_27432_Unigene_96042_Transcript_199489	K07512 MECR, NRBF1	mitochondrial enoyl-[acyl-carrier protein] reductase / trans-2-enoyl-CoA reductase [EC:1.3.1.- 1.3.1.38]
CDS_9171_Unigene_34640_Transcript_85402	K01071 MCH	medium-chain acyl-[acyl-carrier-protein] hydrolase [EC:3.1.2.21]
CDS_9172_Unigene_34641_Transcript_85403	K01071 MCH	medium-chain acyl-[acyl-carrier-protein] hydrolase [EC:3.1.2.21]
CDS_20488_Unigene_7148_Transcript_31119	K01897 ACSL, fadD	long-chain acyl-CoA synthetase [EC:6.2.1.3]
CDS_22482_Unigene_78086_Transcript_166922	K15013 ACSBG	long-chain-fatty-acid--CoA ligase ACSBG [EC:6.2.1.3]
00062 Fatty acid elongation [PATH:ko00062]
CDS_17815_Unigene_6272_Transcript_29235	K07508 ACAA2	acetyl-CoA acyltransferase 2 [EC:2.3.1.16]
CDS_4019_Unigene_16942_Transcript_52122	K07509 HADHB	acetyl-CoA acyltransferase [EC:2.3.1.16]
CDS_9691_Unigene_36411_Transcript_88793	K00022 HADH	3-hydroxyacyl-CoA dehydrogenase [EC:1.1.1.35]
CDS_19169_Unigene_6718_Transcript_30145	K07515 HADHA	enoyl-CoA hydratase / long-chain 3-hydroxyacyl-CoA dehydrogenase [EC:4.2.1.17 1.1.1.211]
CDS_23900_Unigene_82911_Transcript_175802	K07511 ECHS1	enoyl-CoA hydratase [EC:4.2.1.17]
CDS_27432_Unigene_96042_Transcript_199489	K07512 MECR, NRBF1	mitochondrial enoyl-[acyl-carrier protein] reductase / trans-2-enoyl-CoA reductase [EC:1.3.1.- 1.3.1.38]
CDS_7120_Unigene_27781_Transcript_72462	K01074 PPT	palmitoyl-protein thioesterase [EC:3.1.2.22]
CDS_26134_Unigene_91080_Transcript_190557	K10247 ELOVL1	elongation of very long chain fatty acids protein 1 [EC:2.3.1.199]
CDS_27230_Unigene_95269_Transcript_198197	K10205 ELOVL2	elongation of very long chain fatty acids protein 2 [EC:2.3.1.199]
CDS_10801_Unigene_40277_Transcript_96046	K10249 ELOVL4	elongation of very long chain fatty acids protein 4 [EC:2.3.1.199]
CDS_16665_Unigene_5926_Transcript_28624	K10244 ELOVL5	elongation of very long chain fatty acids protein 5 [EC:2.3.1.199]
CDS_10192_Unigene_3837_Transcript_24193	K10203 ELOVL6	elongation of very long chain fatty acids protein 6 [EC:2.3.1.199]
CDS_4510_Unigene_185_Transcript_1524	K10250 ELOVL7	elongation of very long chain fatty acids protein 7 [EC:2.3.1.199]
CDS_7019_Unigene_27301_Transcript_71572	K10251 HSD17B12, KAR, IFA38	17beta-estradiol 17-dehydrogenase / very-long-chain 3-oxoacyl-CoA reductase [EC:1.1.1.62 1.1.1.330]
CDS_19217_Unigene_67366_Transcript_146988	K10251 HSD17B12, KAR, IFA38	17beta-estradiol 17-dehydrogenase / very-long-chain 3-oxoacyl-CoA reductase [EC:1.1.1.62 1.1.1.330]
CDS_19218_Unigene_67367_Transcript_146989	K10251 HSD17B12, KAR, IFA38	17beta-estradiol 17-dehydrogenase / very-long-chain 3-oxoacyl-CoA reductase [EC:1.1.1.62 1.1.1.330]
CDS_9581_Unigene_3612_Transcript_23431	K10703 HACD, PHS1, PAS2	very-long-chain (3R)-3-hydroxyacyl-CoA dehydratase [EC:4.2.1.134]
CDS_14705_Unigene_53181_Transcript_120266	K10703 HACD, PHS1, PAS2	very-long-chain (3R)-3-hydroxyacyl-CoA dehydratase [EC:4.2.1.134]
CDS_14706_Unigene_53182_Transcript_120269	K10703 HACD, PHS1, PAS2	very-long-chain (3R)-3-hydroxyacyl-CoA dehydratase [EC:4.2.1.134]
CDS_25262_Unigene_87838_Transcript_184692	K10703 HACD, PHS1, PAS2	very-long-chain (3R)-3-hydroxyacyl-CoA dehydratase [EC:4.2.1.134]
CDS_14436_Unigene_52392_Transcript_118851	K10258 TER, TSC13, CER10	very-long-chain enoyl-CoA reductase [EC:1.3.1.93]
CDS_13505_Unigene_49304_Transcript_113327	K01068 ACOT1_2_4	acyl-coenzyme A thioesterase 1/2/4 [EC:3.1.2.2]
CDS_17710_Unigene_6244_Transcript_29201	K16339 THEM4, CTMP	acyl-coenzyme A thioesterase THEM4 [EC:3.1.2.2]
00071 Fatty acid degradation [PATH:ko00071]
CDS_25370_Unigene_88262_Transcript_185455	K00626 E2.3.1.9, atoB	acetyl-CoA C-acetyltransferase [EC:2.3.1.9]
CDS_27670_Unigene_96957_Transcript_201210	K00626 E2.3.1.9, atoB	acetyl-CoA C-acetyltransferase [EC:2.3.1.9]
CDS_24470_Unigene_8497_Transcript_34367	K07513 ACAA1	acetyl-CoA acyltransferase 1 [EC:2.3.1.16]
CDS_17815_Unigene_6272_Transcript_29235	K07508 ACAA2	acetyl-CoA acyltransferase 2 [EC:2.3.1.16]
CDS_4019_Unigene_16942_Transcript_52122	K07509 HADHB	acetyl-CoA acyltransferase [EC:2.3.1.16]
CDS_9691_Unigene_36411_Transcript_88793	K00022 HADH	3-hydroxyacyl-CoA dehydrogenase [EC:1.1.1.35]
CDS_19169_Unigene_6718_Transcript_30145	K07515 HADHA	enoyl-CoA hydratase / long-chain 3-hydroxyacyl-CoA dehydrogenase [EC:4.2.1.17 1.1.1.211]
CDS_11659_Unigene_4309_Transcript_25218	K07514 EHHADH	enoyl-CoA hydratase / 3-hydroxyacyl-CoA dehydrogenase / 3,2-trans-enoyl-CoA isomerase [EC:4.2.1.17 1.1.1.35 5.3.3.8]
CDS_23900_Unigene_82911_Transcript_175802	K07511 ECHS1	enoyl-CoA hydratase [EC:4.2.1.17]
CDS_20825_Unigene_72754_Transcript_157078	K00232 E1.3.3.6, ACOX1, ACOX3	acyl-CoA oxidase [EC:1.3.3.6]
CDS_3269_Unigene_14445_Transcript_47114	K00248 ACADS, bcd	butyryl-CoA dehydrogenase [EC:1.3.8.1]
CDS_27644_Unigene_96833_Transcript_200960	K00249 ACADM, acd	acyl-CoA dehydrogenase [EC:1.3.8.7]
CDS_27645_Unigene_96834_Transcript_200961	K00249 ACADM, acd	acyl-CoA dehydrogenase [EC:1.3.8.7]
CDS_17272_Unigene_6115_Transcript_28977	K00255 ACADL	long-chain-acyl-CoA dehydrogenase [EC:1.3.8.8]
CDS_8437_Unigene_32109_Transcript_80653	K09478 ACADSB	short/branched chain acyl-CoA dehydrogenase [EC:1.3.99.12]
CDS_26136_Unigene_91091_Transcript_190577	K09479 ACADVL	very long chain acyl-CoA dehydrogenase [EC:1.3.8.9]
CDS_10413_Unigene_3911_Transcript_24362	K00252 GCDH, gcdH	glutaryl-CoA dehydrogenase [EC:1.3.8.6]
CDS_20488_Unigene_7148_Transcript_31119	K01897 ACSL, fadD	long-chain acyl-CoA synthetase [EC:6.2.1.3]
CDS_22482_Unigene_78086_Transcript_166922	K15013 ACSBG	long-chain-fatty-acid--CoA ligase ACSBG [EC:6.2.1.3]
CDS_15313_Unigene_55151_Transcript_124037	K19523 CPT1B	carnitine O-palmitoyltransferase 1, muscle isoform [EC:2.3.1.21]
CDS_6271_Unigene_24522_Transcript_66449	K08766 CPT2	carnitine O-palmitoyltransferase 2 [EC:2.3.1.21]
CDS_24572_Unigene_85413_Transcript_180279	K13238 ECI1, DCI	Delta3-Delta2-enoyl-CoA isomerase [EC:5.3.3.8]
CDS_18675_Unigene_65543_Transcript_143643	K13239 ECI2, PECI	Delta3-Delta2-enoyl-CoA isomerase [EC:5.3.3.8]
CDS_20375_Unigene_71135_Transcript_154004	K13239 ECI2, PECI	Delta3-Delta2-enoyl-CoA isomerase [EC:5.3.3.8]
CDS_13163_Unigene_48231_Transcript_111330	K13951 ADH1_7	alcohol dehydrogenase 1/7 [EC:1.1.1.1]
CDS_13165_Unigene_48233_Transcript_111332	K13951 ADH1_7	alcohol dehydrogenase 1/7 [EC:1.1.1.1]
CDS_13167_Unigene_48235_Transcript_111336	K13951 ADH1_7	alcohol dehydrogenase 1/7 [EC:1.1.1.1]
CDS_13170_Unigene_48238_Transcript_111340	K13951 ADH1_7	alcohol dehydrogenase 1/7 [EC:1.1.1.1]
CDS_16169_Unigene_57790_Transcript_129046	K13951 ADH1_7	alcohol dehydrogenase 1/7 [EC:1.1.1.1]
CDS_19391_Unigene_67924_Transcript_148037	K13951 ADH1_7	alcohol dehydrogenase 1/7 [EC:1.1.1.1]
CDS_19392_Unigene_67925_Transcript_148038	K13951 ADH1_7	alcohol dehydrogenase 1/7 [EC:1.1.1.1]
CDS_22607_Unigene_78449_Transcript_167522	K13951 ADH1_7	alcohol dehydrogenase 1/7 [EC:1.1.1.1]
CDS_5591_Unigene_22243_Transcript_62191	K00121 frmA, ADH5, adhC	S-(hydroxymethyl)glutathione dehydrogenase / alcohol dehydrogenase [EC:1.1.1.284 1.1.1.1]
CDS_15809_Unigene_5662_Transcript_28086	K00128 ALDH	aldehyde dehydrogenase (NAD) [EC:1.2.1.3]
CDS_24259_Unigene_84240_Transcript_178106	K00128 ALDH	aldehyde dehydrogenase (NAD) [EC:1.2.1.3]
CDS_25367_Unigene_88252_Transcript_185435	K00128 ALDH	aldehyde dehydrogenase (NAD) [EC:1.2.1.3]
CDS_25368_Unigene_88254_Transcript_185444	K00128 ALDH	aldehyde dehydrogenase (NAD) [EC:1.2.1.3]
CDS_13685_Unigene_49905_Transcript_114374	K14085 ALDH7A1	aldehyde dehydrogenase family 7 member A1 [EC:1.2.1.31 1.2.1.8 1.2.1.3]
CDS_13597_Unigene_49595_Transcript_113857	K00149 ALDH9A1	aldehyde dehydrogenase family 9 member A1 [EC:1.2.1.47 1.2.1.3]
CDS_13599_Unigene_49598_Transcript_113866	K00149 ALDH9A1	aldehyde dehydrogenase family 9 member A1 [EC:1.2.1.47 1.2.1.3]
00072 Synthesis and degradation of ketone bodies [PATH:ko00072]
CDS_17215_Unigene_61026_Transcript_135121	K01640 E4.1.3.4, HMGCL, hmgL	hydroxymethylglutaryl-CoA lyase [EC:4.1.3.4]
CDS_17216_Unigene_61027_Transcript_135123	K01640 E4.1.3.4, HMGCL, hmgL	hydroxymethylglutaryl-CoA lyase [EC:4.1.3.4]
CDS_7219_Unigene_28146_Transcript_73220	K01027 OXCT	3-oxoacid CoA-transferase [EC:2.8.3.5]
CDS_25370_Unigene_88262_Transcript_185455	K00626 E2.3.1.9, atoB	acetyl-CoA C-acetyltransferase [EC:2.3.1.9]
CDS_27670_Unigene_96957_Transcript_201210	K00626 E2.3.1.9, atoB	acetyl-CoA C-acetyltransferase [EC:2.3.1.9]
CDS_4176_Unigene_17484_Transcript_53180	K00019 E1.1.1.30, bdh	3-hydroxybutyrate dehydrogenase [EC:1.1.1.30]
00073 Cutin, suberine and wax biosynthesis [PATH:ko00073]
CDS_25824_Unigene_90026_Transcript_188707	K13356 FAR	alcohol-forming fatty acyl-CoA reductase [EC:1.2.1.84]
00100 Steroid biosynthesis [PATH:ko00100]
CDS_949_Unigene_10425_Transcript_38549	K00801 FDFT1	farnesyl-diphosphate farnesyltransferase [EC:2.5.1.21]
CDS_7028_Unigene_27343_Transcript_71678	K05917 CYP51	sterol 14alpha-demethylase [EC:1.14.14.154 1.14.15.36]
CDS_21144_Unigene_73735_Transcript_158914	K00222 TM7SF2, ERG24	Delta14-sterol reductase [EC:1.3.1.70]
CDS_21890_Unigene_76303_Transcript_163646	K07750 MESO1, ERG25	methylsterol monooxygenase [EC:1.14.18.9]
CDS_21891_Unigene_76304_Transcript_163647	K07750 MESO1, ERG25	methylsterol monooxygenase [EC:1.14.18.9]
CDS_9717_Unigene_36507_Transcript_88939	K13373 HSD17B7	17beta-estradiol 17-dehydrogenase / 3beta-hydroxysteroid 3-dehydrogenase [EC:1.1.1.62 1.1.1.270]
CDS_3249_Unigene_14373_Transcript_46960	K01824 EBP	cholestenol Delta-isomerase [EC:5.3.3.5]
CDS_2265_Unigene_11284_Transcript_40463	K09828 DHCR24, DWF1	Delta24-sterol reductase [EC:1.3.1.72 1.3.1.-]
CDS_4708_Unigene_19206_Transcript_56396	K00213 DHCR7	7-dehydrocholesterol reductase [EC:1.3.1.21]
CDS_6438_Unigene_25110_Transcript_67499	K00637 SOAT	sterol O-acyltransferase [EC:2.3.1.26]
CDS_10661_Unigene_39861_Transcript_95246	K07436 CYP24A1	vitamin D3 24-hydroxylase [EC:1.14.15.16]
00120 Primary bile acid biosynthesis [PATH:ko00120]
CDS_1067_Unigene_104739_Transcript_215592	K07440 CYP46A1	cholesterol 24-hydroxylase [EC:1.14.14.25]
CDS_10342_Unigene_3888_Transcript_24312	K07440 CYP46A1	cholesterol 24-hydroxylase [EC:1.14.14.25]
CDS_26855_Unigene_93770_Transcript_195402	K07439 CYP39A1	24-hydroxycholesterol 7alpha-hydroxylase [EC:1.14.14.26]
CDS_15269_Unigene_5503_Transcript_27780	K10223 CH25H	cholesterol 25-hydroxylase [EC:1.14.99.38]
CDS_17180_Unigene_6088_Transcript_28932	K00251 AKR1D1	3-oxo-5-beta-steroid 4-dehydrogenase [EC:1.3.1.3]
CDS_26904_Unigene_93955_Transcript_195782	K01796 E5.1.99.4, AMACR, mcr	alpha-methylacyl-CoA racemase [EC:5.1.99.4]
CDS_3661_Unigene_15733_Transcript_49621	K10214 ACOX2	3alpha,7alpha,12alpha-trihydroxy-5beta-cholestanoyl-CoA 24-hydroxylase [EC:1.17.99.3]
CDS_18036_Unigene_63508_Transcript_139856	K12405 HSD17B4	(3R)-3-hydroxyacyl-CoA dehydrogenase / 3a,7a,12a-trihydroxy-5b-cholest-24-enoyl-CoA hydratase / enoyl-CoA hydratase 2 [EC:1.1.1.- 4.2.1.107 4.2.1.119]
CDS_24027_Unigene_83353_Transcript_176614	K08764 SCP2, SCPX	sterol carrier protein 2 [EC:2.3.1.176]
CDS_24029_Unigene_83356_Transcript_176618	K08764 SCP2, SCPX	sterol carrier protein 2 [EC:2.3.1.176]
CDS_34_Unigene_100172_Transcript_207238	K11992 ACOT8, PTE	acyl-CoA thioesterase 8 [EC:3.1.2.27]
CDS_35_Unigene_100173_Transcript_207239	K11992 ACOT8, PTE	acyl-CoA thioesterase 8 [EC:3.1.2.27]
CDS_37_Unigene_100175_Transcript_207241	K11992 ACOT8, PTE	acyl-CoA thioesterase 8 [EC:3.1.2.27]
CDS_25005_Unigene_86866_Transcript_182897	K00659 BAAT	bile acid-CoA:amino acid N-acyltransferase [EC:2.3.1.65 3.1.2.2]
00140 Steroid hormone biosynthesis [PATH:ko00140]
CDS_22960_Unigene_79801_Transcript_169930	K01131 STS	steryl-sulfatase [EC:3.1.6.2]
CDS_180_Unigene_100784_Transcript_208378	K01015 SULT2B1	alcohol sulfotransferase [EC:2.8.2.2]
CDS_2080_Unigene_109316_Transcript_234656	K01015 SULT2B1	alcohol sulfotransferase [EC:2.8.2.2]
CDS_24884_Unigene_86416_Transcript_182086	K12343 SRD5A1	3-oxo-5-alpha-steroid 4-dehydrogenase 1 [EC:1.3.1.22]
CDS_24885_Unigene_86418_Transcript_182088	K12344 SRD5A2	3-oxo-5-alpha-steroid 4-dehydrogenase 2 [EC:1.3.1.22]
CDS_602_Unigene_102608_Transcript_211844	K04119 AKR1C3	aldo-keto reductase family 1 member C3 [EC:1.1.1.51 1.1.1.188 1.1.1.213 1.1.1.357]
CDS_24304_Unigene_84414_Transcript_178462	K04119 AKR1C3	aldo-keto reductase family 1 member C3 [EC:1.1.1.51 1.1.1.188 1.1.1.213 1.1.1.357]
CDS_17180_Unigene_6088_Transcript_28932	K00251 AKR1D1	3-oxo-5-beta-steroid 4-dehydrogenase [EC:1.3.1.3]
CDS_9805_Unigene_36794_Transcript_89507	K15680 HSD11B1	corticosteroid 11-beta-dehydrogenase isozyme 1 [EC:1.1.1.146]
CDS_25300_Unigene_87943_Transcript_184858	K00071 HSD11B2	corticosteroid 11-beta-dehydrogenase isozyme 2 [EC:1.1.1.-]
CDS_17822_Unigene_62782_Transcript_138468	K01016 SULT1E1, STE	estrone sulfotransferase [EC:2.8.2.4]
CDS_9717_Unigene_36507_Transcript_88939	K13373 HSD17B7	17beta-estradiol 17-dehydrogenase / 3beta-hydroxysteroid 3-dehydrogenase [EC:1.1.1.62 1.1.1.270]
CDS_27396_Unigene_95873_Transcript_199196	K13370 HSD17B8	17beta-estradiol 17-dehydrogenase / 3alpha(17beta)-hydroxysteroid dehydrogenase (NAD) / 3-oxoacyl-[acyl-carrier protein] reductase alpha subunit [EC:1.1.1.62 1.1.1.239]
CDS_27398_Unigene_95875_Transcript_199199	K13370 HSD17B8	17beta-estradiol 17-dehydrogenase / 3alpha(17beta)-hydroxysteroid dehydrogenase (NAD) / 3-oxoacyl-[acyl-carrier protein] reductase alpha subunit [EC:1.1.1.62 1.1.1.239]
CDS_7019_Unigene_27301_Transcript_71572	K10251 HSD17B12, KAR, IFA38	17beta-estradiol 17-dehydrogenase / very-long-chain 3-oxoacyl-CoA reductase [EC:1.1.1.62 1.1.1.330]
CDS_19217_Unigene_67366_Transcript_146988	K10251 HSD17B12, KAR, IFA38	17beta-estradiol 17-dehydrogenase / very-long-chain 3-oxoacyl-CoA reductase [EC:1.1.1.62 1.1.1.330]
CDS_19218_Unigene_67367_Transcript_146989	K10251 HSD17B12, KAR, IFA38	17beta-estradiol 17-dehydrogenase / very-long-chain 3-oxoacyl-CoA reductase [EC:1.1.1.62 1.1.1.330]
CDS_10648_Unigene_39836_Transcript_95197	K07408 CYP1A1	cytochrome P450 family 1 subfamily A polypeptide 1 [EC:1.14.14.1]
CDS_22246_Unigene_77367_Transcript_165634	K07424 CYP3A	cytochrome P450 family 3 subfamily A [EC:1.14.14.1]
CDS_23125_Unigene_80344_Transcript_170919	K07424 CYP3A	cytochrome P450 family 3 subfamily A [EC:1.14.14.1]
CDS_23126_Unigene_80345_Transcript_170920	K07424 CYP3A	cytochrome P450 family 3 subfamily A [EC:1.14.14.1]
CDS_10_Unigene_100076_Transcript_207052	K00545 COMT	catechol O-methyltransferase [EC:2.1.1.6]
CDS_23067_Unigene_80134_Transcript_170557	K00545 COMT	catechol O-methyltransferase [EC:2.1.1.6]
CDS_23068_Unigene_80136_Transcript_170559	K00545 COMT	catechol O-methyltransferase [EC:2.1.1.6]
CDS_25112_Unigene_87251_Transcript_183600	K00545 COMT	catechol O-methyltransferase [EC:2.1.1.6]
CDS_14085_Unigene_5117_Transcript_27019	K10207 HSD17B3	testosterone 17beta-dehydrogenase (NADP) [EC:1.1.1.64]
00561 Glycerolipid metabolism [PATH:ko00561]
CDS_15809_Unigene_5662_Transcript_28086	K00128 ALDH	aldehyde dehydrogenase (NAD) [EC:1.2.1.3]
CDS_24259_Unigene_84240_Transcript_178106	K00128 ALDH	aldehyde dehydrogenase (NAD) [EC:1.2.1.3]
CDS_25367_Unigene_88252_Transcript_185435	K00128 ALDH	aldehyde dehydrogenase (NAD) [EC:1.2.1.3]
CDS_25368_Unigene_88254_Transcript_185444	K00128 ALDH	aldehyde dehydrogenase (NAD) [EC:1.2.1.3]
CDS_13685_Unigene_49905_Transcript_114374	K14085 ALDH7A1	aldehyde dehydrogenase family 7 member A1 [EC:1.2.1.31 1.2.1.8 1.2.1.3]
CDS_13597_Unigene_49595_Transcript_113857	K00149 ALDH9A1	aldehyde dehydrogenase family 9 member A1 [EC:1.2.1.47 1.2.1.3]
CDS_13599_Unigene_49598_Transcript_113866	K00149 ALDH9A1	aldehyde dehydrogenase family 9 member A1 [EC:1.2.1.47 1.2.1.3]
CDS_24308_Unigene_84418_Transcript_178467	K00011 AKR1B	aldehyde reductase [EC:1.1.1.21]
CDS_12539_Unigene_4602_Transcript_25883	K00002 AKR1A1, adh	alcohol dehydrogenase (NADP) [EC:1.1.1.2]
CDS_28332_Unigene_99545_Transcript_206088	K00863 DAK, TKFC	triose/dihydroxyacetone kinase / FAD-AMP lyase (cyclizing) [EC:2.7.1.28 2.7.1.29 4.6.1.15]
CDS_11147_Unigene_41456_Transcript_98354	K00864 glpK, GK	glycerol kinase [EC:2.7.1.30]
CDS_2061_Unigene_10923_Transcript_39672	K13506 GPAT3_4, AGPAT9, AGPAT6	glycerol-3-phosphate O-acyltransferase 3/4 [EC:2.3.1.15]
CDS_19037_Unigene_6675_Transcript_30057	K13506 GPAT3_4, AGPAT9, AGPAT6	glycerol-3-phosphate O-acyltransferase 3/4 [EC:2.3.1.15]
CDS_7134_Unigene_27845_Transcript_72601	K13509 AGPAT1_2	lysophosphatidate acyltransferase [EC:2.3.1.51]
CDS_16352_Unigene_58337_Transcript_130047	K13509 AGPAT1_2	lysophosphatidate acyltransferase [EC:2.3.1.51]
CDS_4048_Unigene_17005_Transcript_52253	K13523 AGPAT3_4	lysophosphatidic acid acyltransferase / lysophosphatidylinositol acyltransferase [EC:2.3.1.51 2.3.1.-]
CDS_4050_Unigene_17007_Transcript_52265	K13523 AGPAT3_4	lysophosphatidic acid acyltransferase / lysophosphatidylinositol acyltransferase [EC:2.3.1.51 2.3.1.-]
CDS_9851_Unigene_36986_Transcript_89884	K13523 AGPAT3_4	lysophosphatidic acid acyltransferase / lysophosphatidylinositol acyltransferase [EC:2.3.1.51 2.3.1.-]
CDS_25693_Unigene_89499_Transcript_187712	K13517 MBOAT1_2	lysophospholipid acyltransferase 1/2 [EC:2.3.1.51 2.3.1.-]
CDS_6339_Unigene_24744_Transcript_66820	K01080 PLPP1_2_3	phosphatidate phosphatase [EC:3.1.3.4]
CDS_9299_Unigene_35051_Transcript_86176	K01080 PLPP1_2_3	phosphatidate phosphatase [EC:3.1.3.4]
CDS_22840_Unigene_79369_Transcript_169201	K01080 PLPP1_2_3	phosphatidate phosphatase [EC:3.1.3.4]
CDS_2170_Unigene_10998_Transcript_39832	K15728 LPIN	phosphatidate phosphatase LPIN [EC:3.1.3.4]
CDS_24672_Unigene_85721_Transcript_180826	K15728 LPIN	phosphatidate phosphatase LPIN [EC:3.1.3.4]
CDS_24673_Unigene_85722_Transcript_180827	K15728 LPIN	phosphatidate phosphatase LPIN [EC:3.1.3.4]
CDS_25195_Unigene_87595_Transcript_184235	K15728 LPIN	phosphatidate phosphatase LPIN [EC:3.1.3.4]
CDS_6370_Unigene_24814_Transcript_66931	K00901 dgkA, DGK	diacylglycerol kinase (ATP) [EC:2.7.1.107]
CDS_26999_Unigene_94313_Transcript_196423	K11155 DGAT1	diacylglycerol O-acyltransferase 1 [EC:2.3.1.20 2.3.1.75 2.3.1.76]
CDS_20809_Unigene_72701_Transcript_156983	K11160 DGAT2	diacylglycerol O-acyltransferase 2 [EC:2.3.1.20 2.3.1.75]
CDS_20810_Unigene_72703_Transcript_156986	K11160 DGAT2	diacylglycerol O-acyltransferase 2 [EC:2.3.1.20 2.3.1.75]
CDS_21311_Unigene_74397_Transcript_160089	K14073 PNLIP, PL	pancreatic triacylglycerol lipase [EC:3.1.1.3]
CDS_21313_Unigene_74399_Transcript_160092	K14073 PNLIP, PL	pancreatic triacylglycerol lipase [EC:3.1.1.3]
CDS_8955_Unigene_33833_Transcript_83898	K14075 PNLIPRP2, PLRP2	pancreatic lipase-related protein 2 [EC:3.1.1.3]
CDS_11646_Unigene_43072_Transcript_101457	K14075 PNLIPRP2, PLRP2	pancreatic lipase-related protein 2 [EC:3.1.1.3]
CDS_11647_Unigene_43074_Transcript_101462	K14075 PNLIPRP2, PLRP2	pancreatic lipase-related protein 2 [EC:3.1.1.3]
CDS_5873_Unigene_2319_Transcript_17371	K09881 AGK	acylglycerol kinase [EC:2.7.1.94]
CDS_5940_Unigene_23412_Transcript_64374	K01054 MGLL	acylglycerol lipase [EC:3.1.1.23]
00564 Glycerophospholipid metabolism [PATH:ko00564]
CDS_8082_Unigene_30977_Transcript_78613	K00006 GPD1	glycerol-3-phosphate dehydrogenase (NAD) [EC:1.1.1.8]
CDS_21210_Unigene_74020_Transcript_159409	K00006 GPD1	glycerol-3-phosphate dehydrogenase (NAD) [EC:1.1.1.8]
CDS_21211_Unigene_74021_Transcript_159410	K00006 GPD1	glycerol-3-phosphate dehydrogenase (NAD) [EC:1.1.1.8]
CDS_506_Unigene_102282_Transcript_211274	K00111 glpA, glpD	glycerol-3-phosphate dehydrogenase [EC:1.1.5.3]
CDS_2061_Unigene_10923_Transcript_39672	K13506 GPAT3_4, AGPAT9, AGPAT6	glycerol-3-phosphate O-acyltransferase 3/4 [EC:2.3.1.15]
CDS_19037_Unigene_6675_Transcript_30057	K13506 GPAT3_4, AGPAT9, AGPAT6	glycerol-3-phosphate O-acyltransferase 3/4 [EC:2.3.1.15]
CDS_7134_Unigene_27845_Transcript_72601	K13509 AGPAT1_2	lysophosphatidate acyltransferase [EC:2.3.1.51]
CDS_16352_Unigene_58337_Transcript_130047	K13509 AGPAT1_2	lysophosphatidate acyltransferase [EC:2.3.1.51]
CDS_4048_Unigene_17005_Transcript_52253	K13523 AGPAT3_4	lysophosphatidic acid acyltransferase / lysophosphatidylinositol acyltransferase [EC:2.3.1.51 2.3.1.-]
CDS_4050_Unigene_17007_Transcript_52265	K13523 AGPAT3_4	lysophosphatidic acid acyltransferase / lysophosphatidylinositol acyltransferase [EC:2.3.1.51 2.3.1.-]
CDS_9851_Unigene_36986_Transcript_89884	K13523 AGPAT3_4	lysophosphatidic acid acyltransferase / lysophosphatidylinositol acyltransferase [EC:2.3.1.51 2.3.1.-]
CDS_25693_Unigene_89499_Transcript_187712	K13517 MBOAT1_2	lysophospholipid acyltransferase 1/2 [EC:2.3.1.51 2.3.1.-]
CDS_10048_Unigene_37772_Transcript_91326	K00649 GNPAT	glyceronephosphate O-acyltransferase [EC:2.3.1.42]
CDS_10049_Unigene_37773_Transcript_91329	K00649 GNPAT	glyceronephosphate O-acyltransferase [EC:2.3.1.42]
CDS_16273_Unigene_58075_Transcript_129559	K01517 ADPRM	manganese-dependent ADP-ribose/CDP-alcohol diphosphatase [EC:3.6.1.13 3.6.1.16 3.6.1.53]
CDS_16274_Unigene_58076_Transcript_129560	K01517 ADPRM	manganese-dependent ADP-ribose/CDP-alcohol diphosphatase [EC:3.6.1.13 3.6.1.16 3.6.1.53]
CDS_6339_Unigene_24744_Transcript_66820	K01080 PLPP1_2_3	phosphatidate phosphatase [EC:3.1.3.4]
CDS_9299_Unigene_35051_Transcript_86176	K01080 PLPP1_2_3	phosphatidate phosphatase [EC:3.1.3.4]
CDS_22840_Unigene_79369_Transcript_169201	K01080 PLPP1_2_3	phosphatidate phosphatase [EC:3.1.3.4]
CDS_2170_Unigene_10998_Transcript_39832	K15728 LPIN	phosphatidate phosphatase LPIN [EC:3.1.3.4]
CDS_24672_Unigene_85721_Transcript_180826	K15728 LPIN	phosphatidate phosphatase LPIN [EC:3.1.3.4]
CDS_24673_Unigene_85722_Transcript_180827	K15728 LPIN	phosphatidate phosphatase LPIN [EC:3.1.3.4]
CDS_25195_Unigene_87595_Transcript_184235	K15728 LPIN	phosphatidate phosphatase LPIN [EC:3.1.3.4]
CDS_6370_Unigene_24814_Transcript_66931	K00901 dgkA, DGK	diacylglycerol kinase (ATP) [EC:2.7.1.107]
CDS_2562_Unigene_12171_Transcript_42382	K00994 CHPT1, CPT1	diacylglycerol cholinephosphotransferase [EC:2.7.8.2]
CDS_2564_Unigene_12174_Transcript_42385	K00994 CHPT1, CPT1	diacylglycerol cholinephosphotransferase [EC:2.7.8.2]
CDS_1755_Unigene_107733_Transcript_221354	K13644 CEPT1	choline/ethanolamine phosphotransferase [EC:2.7.8.1 2.7.8.2]
CDS_1756_Unigene_107735_Transcript_221356	K13644 CEPT1	choline/ethanolamine phosphotransferase [EC:2.7.8.1 2.7.8.2]
CDS_3372_Unigene_14782_Transcript_47789	K01115 PLD1_2	phospholipase D1/2 [EC:3.1.4.4]
CDS_6566_Unigene_25584_Transcript_68415	K01047 PLA2G, SPLA2	secretory phospholipase A2 [EC:3.1.1.4]
CDS_6567_Unigene_25585_Transcript_68416	K01047 PLA2G, SPLA2	secretory phospholipase A2 [EC:3.1.1.4]
CDS_15805_Unigene_56612_Transcript_126848	K01047 PLA2G, SPLA2	secretory phospholipase A2 [EC:3.1.1.4]
CDS_16588_Unigene_59027_Transcript_131346	K01047 PLA2G, SPLA2	secretory phospholipase A2 [EC:3.1.1.4]
CDS_18471_Unigene_64914_Transcript_142510	K01047 PLA2G, SPLA2	secretory phospholipase A2 [EC:3.1.1.4]
CDS_1735_Unigene_107679_Transcript_221247	K16342 PLA2G4, CPLA2	cytosolic phospholipase A2 [EC:3.1.1.4]
CDS_14836_Unigene_53603_Transcript_121064	K16342 PLA2G4, CPLA2	cytosolic phospholipase A2 [EC:3.1.1.4]
CDS_27500_Unigene_96266_Transcript_199937	K16342 PLA2G4, CPLA2	cytosolic phospholipase A2 [EC:3.1.1.4]
CDS_3422_Unigene_14949_Transcript_48109	K16817 PLA2G16	HRAS-like suppressor 3 [EC:3.1.1.32 3.1.1.4]
CDS_12499_Unigene_45936_Transcript_106886	K13510 LPCAT1_2	lysophosphatidylcholine acyltransferase / lyso-PAF acetyltransferase [EC:2.3.1.23 2.3.1.67]
CDS_26554_Unigene_92668_Transcript_193379	K13510 LPCAT1_2	lysophosphatidylcholine acyltransferase / lyso-PAF acetyltransferase [EC:2.3.1.23 2.3.1.67]
CDS_3142_Unigene_14054_Transcript_46365	K13512 LPCAT4, AGPAT7	lysophospholipid acyltransferase [EC:2.3.1.23 2.3.1.-]
CDS_2343_Unigene_11520_Transcript_40981	K13515 LPCAT3, MBOAT5	lysophospholipid acyltransferase 5 [EC:2.3.1.23 2.3.1.-]
CDS_19570_Unigene_68436_Transcript_148961	K06129 LYPLA3	lysophospholipase III [EC:3.1.1.5]
CDS_19571_Unigene_68437_Transcript_148965	K06129 LYPLA3	lysophospholipase III [EC:3.1.1.5]
CDS_7559_Unigene_29304_Transcript_75497	K06130 LYPLA2	lysophospholipase II [EC:3.1.1.5]
CDS_6298_Unigene_24637_Transcript_66653	K18695 GPCPD1	glycerophosphocholine phosphodiesterase GPCPD1 [EC:3.1.4.2]
CDS_11605_Unigene_42948_Transcript_101225	K01049 ACHE	acetylcholinesterase [EC:3.1.1.7]
CDS_11269_Unigene_4179_Transcript_24900	K14156 CHK	choline/ethanolamine kinase [EC:2.7.1.32 2.7.1.82]
CDS_11277_Unigene_4180_Transcript_24901	K14156 CHK	choline/ethanolamine kinase [EC:2.7.1.32 2.7.1.82]
CDS_8797_Unigene_33397_Transcript_83074	K06124 PHOSPHO1	phosphoethanolamine/phosphocholine phosphatase [EC:3.1.3.75]
CDS_11813_Unigene_43532_Transcript_102380	K00968 PCYT1	choline-phosphate cytidylyltransferase [EC:2.7.7.15]
CDS_4088_Unigene_17177_Transcript_52566	K00894 ETNK, EKI	ethanolamine kinase [EC:2.7.1.82]
CDS_21047_Unigene_73458_Transcript_158424	K14286 AGXT2L1, ETNPPL	ethanolamine-phosphate phospho-lyase [EC:4.2.3.2]
CDS_2475_Unigene_11896_Transcript_41789	K00981 E2.7.7.41, CDS1, CDS2, cdsA	phosphatidate cytidylyltransferase [EC:2.7.7.41]
CDS_9061_Unigene_34205_Transcript_84625	K01613 psd, PISD	phosphatidylserine decarboxylase [EC:4.1.1.65]
CDS_10638_Unigene_3980_Transcript_24488	K01613 psd, PISD	phosphatidylserine decarboxylase [EC:4.1.1.65]
CDS_4951_Unigene_20053_Transcript_58024	K00995 pgsA, PGS1	CDP-diacylglycerol---glycerol-3-phosphate 3-phosphatidyltransferase [EC:2.7.8.5]
CDS_20457_Unigene_71392_Transcript_154486	K08744 CRLS	cardiolipin synthase (CMP-forming) [EC:2.7.8.41]
CDS_24920_Unigene_86518_Transcript_182276	K13516 MBOAT7	lysophospholipid acyltransferase 7 [EC:2.3.1.-]
00565 Ether lipid metabolism [PATH:ko00565]
CDS_6339_Unigene_24744_Transcript_66820	K01080 PLPP1_2_3	phosphatidate phosphatase [EC:3.1.3.4]
CDS_9299_Unigene_35051_Transcript_86176	K01080 PLPP1_2_3	phosphatidate phosphatase [EC:3.1.3.4]
CDS_22840_Unigene_79369_Transcript_169201	K01080 PLPP1_2_3	phosphatidate phosphatase [EC:3.1.3.4]
CDS_2562_Unigene_12171_Transcript_42382	K00994 CHPT1, CPT1	diacylglycerol cholinephosphotransferase [EC:2.7.8.2]
CDS_2564_Unigene_12174_Transcript_42385	K00994 CHPT1, CPT1	diacylglycerol cholinephosphotransferase [EC:2.7.8.2]
CDS_1755_Unigene_107733_Transcript_221354	K13644 CEPT1	choline/ethanolamine phosphotransferase [EC:2.7.8.1 2.7.8.2]
CDS_1756_Unigene_107735_Transcript_221356	K13644 CEPT1	choline/ethanolamine phosphotransferase [EC:2.7.8.1 2.7.8.2]
CDS_6566_Unigene_25584_Transcript_68415	K01047 PLA2G, SPLA2	secretory phospholipase A2 [EC:3.1.1.4]
CDS_6567_Unigene_25585_Transcript_68416	K01047 PLA2G, SPLA2	secretory phospholipase A2 [EC:3.1.1.4]
CDS_15805_Unigene_56612_Transcript_126848	K01047 PLA2G, SPLA2	secretory phospholipase A2 [EC:3.1.1.4]
CDS_16588_Unigene_59027_Transcript_131346	K01047 PLA2G, SPLA2	secretory phospholipase A2 [EC:3.1.1.4]
CDS_18471_Unigene_64914_Transcript_142510	K01047 PLA2G, SPLA2	secretory phospholipase A2 [EC:3.1.1.4]
CDS_1735_Unigene_107679_Transcript_221247	K16342 PLA2G4, CPLA2	cytosolic phospholipase A2 [EC:3.1.1.4]
CDS_14836_Unigene_53603_Transcript_121064	K16342 PLA2G4, CPLA2	cytosolic phospholipase A2 [EC:3.1.1.4]
CDS_27500_Unigene_96266_Transcript_199937	K16342 PLA2G4, CPLA2	cytosolic phospholipase A2 [EC:3.1.1.4]
CDS_3422_Unigene_14949_Transcript_48109	K16817 PLA2G16	HRAS-like suppressor 3 [EC:3.1.1.32 3.1.1.4]
CDS_3142_Unigene_14054_Transcript_46365	K13512 LPCAT4, AGPAT7	lysophospholipid acyltransferase [EC:2.3.1.23 2.3.1.-]
CDS_15337_Unigene_5522_Transcript_27815	K08743 ENPP6	ectonucleotide pyrophosphatase/phosphodiesterase family member 6 [EC:3.1.4.-]
CDS_366_Unigene_10157_Transcript_37956	K22387 GDPD1_3, GDE4_7	lysophospholipase D [EC:3.1.4.39]
CDS_738_Unigene_103341_Transcript_213120	K22387 GDPD1_3, GDE4_7	lysophospholipase D [EC:3.1.4.39]
CDS_3372_Unigene_14782_Transcript_47789	K01115 PLD1_2	phospholipase D1/2 [EC:3.1.4.4]
CDS_12499_Unigene_45936_Transcript_106886	K13510 LPCAT1_2	lysophosphatidylcholine acyltransferase / lyso-PAF acetyltransferase [EC:2.3.1.23 2.3.1.67]
CDS_26554_Unigene_92668_Transcript_193379	K13510 LPCAT1_2	lysophosphatidylcholine acyltransferase / lyso-PAF acetyltransferase [EC:2.3.1.23 2.3.1.67]
CDS_7843_Unigene_30164_Transcript_77093	K16794 PAFAH1B1, LIS1	platelet-activating factor acetylhydrolase IB subunit alpha
CDS_15112_Unigene_5454_Transcript_27676	K16795 PAFAH1B2_3	platelet-activating factor acetylhydrolase IB subunit beta/gamma [EC:3.1.1.47]
00600 Sphingolipid metabolism [PATH:ko00600]
CDS_11755_Unigene_43383_Transcript_102079	K00654 SPT	serine palmitoyltransferase [EC:2.3.1.50]
CDS_12866_Unigene_47265_Transcript_109483	K04708 KDSR	3-dehydrosphinganine reductase [EC:1.1.1.102]
CDS_5335_Unigene_21435_Transcript_60693	K04710 CERS1_2_3_4, LASS1_2_3_4	ceramide synthetase [EC:2.3.1.24]
CDS_5336_Unigene_21436_Transcript_60694	K04710 CERS1_2_3_4, LASS1_2_3_4	ceramide synthetase [EC:2.3.1.24]
CDS_17135_Unigene_60774_Transcript_134660	K04710 CERS1_2_3_4, LASS1_2_3_4	ceramide synthetase [EC:2.3.1.24]
CDS_27356_Unigene_95724_Transcript_198962	K04710 CERS1_2_3_4, LASS1_2_3_4	ceramide synthetase [EC:2.3.1.24]
CDS_26967_Unigene_94167_Transcript_196166	K23727 CERS5_6, LASS5_6	sphingoid base N-palmitoyltransferase [EC:2.3.1.291]
CDS_7623_Unigene_29522_Transcript_75935	K12348 ASAH1	acid ceramidase [EC:3.5.1.23]
CDS_7625_Unigene_29524_Transcript_75938	K12348 ASAH1	acid ceramidase [EC:3.5.1.23]
CDS_7626_Unigene_29525_Transcript_75939	K12348 ASAH1	acid ceramidase [EC:3.5.1.23]
CDS_4337_Unigene_17956_Transcript_54024	K01441 ACER1_2, ASAH3	alkaline ceramidase [EC:3.5.1.23]
CDS_23131_Unigene_80369_Transcript_170977	K01441 ACER1_2, ASAH3	alkaline ceramidase [EC:3.5.1.23]
CDS_14114_Unigene_51275_Transcript_116920	K04712 DEGS	sphingolipid 4-desaturase/C4-monooxygenase [EC:1.14.19.17 1.14.18.5]
CDS_24759_Unigene_85987_Transcript_181287	K04714 SGMS	shingomyelin synthase [EC:2.7.8.27]
CDS_3303_Unigene_14559_Transcript_47344	K12353 SMPD4	sphingomyelin phosphodiesterase 4 [EC:3.1.4.12]
CDS_4721_Unigene_19291_Transcript_56588	K04715 CERK	ceramide kinase [EC:2.7.1.138]
CDS_6339_Unigene_24744_Transcript_66820	K01080 PLPP1_2_3	phosphatidate phosphatase [EC:3.1.3.4]
CDS_9299_Unigene_35051_Transcript_86176	K01080 PLPP1_2_3	phosphatidate phosphatase [EC:3.1.3.4]
CDS_22840_Unigene_79369_Transcript_169201	K01080 PLPP1_2_3	phosphatidate phosphatase [EC:3.1.3.4]
CDS_19317_Unigene_6768_Transcript_30234	K04717 SGPP2	sphingosine-1-phosphate phosphotase 2 [EC:3.1.3.-]
CDS_13878_Unigene_50499_Transcript_115521	K04718 SPHK	sphingosine kinase [EC:2.7.1.91]
CDS_1301_Unigene_10569_Transcript_38902	K01201 GBA, srfJ	glucosylceramidase [EC:3.2.1.45]
CDS_10069_Unigene_37815_Transcript_91420	K17108 GBA2	non-lysosomal glucosylceramidase [EC:3.2.1.45]
CDS_5844_Unigene_23125_Transcript_63841	K07553 B4GALT6	beta-1,4-galactosyltransferase 6 [EC:2.4.1.274]
CDS_6114_Unigene_23980_Transcript_65389	K12309 GLB1, ELNR1	beta-galactosidase [EC:3.2.1.23]
CDS_18993_Unigene_66594_Transcript_145590	K12309 GLB1, ELNR1	beta-galactosidase [EC:3.2.1.23]
CDS_16247_Unigene_58014_Transcript_129446	K01186 NEU1	sialidase-1 [EC:3.2.1.18]
CDS_5282_Unigene_21257_Transcript_60376	K12357 NEU2_3_4	sialidase-2/3/4 [EC:3.2.1.18]
00590 Arachidonic acid metabolism [PATH:ko00590]
CDS_6566_Unigene_25584_Transcript_68415	K01047 PLA2G, SPLA2	secretory phospholipase A2 [EC:3.1.1.4]
CDS_6567_Unigene_25585_Transcript_68416	K01047 PLA2G, SPLA2	secretory phospholipase A2 [EC:3.1.1.4]
CDS_15805_Unigene_56612_Transcript_126848	K01047 PLA2G, SPLA2	secretory phospholipase A2 [EC:3.1.1.4]
CDS_16588_Unigene_59027_Transcript_131346	K01047 PLA2G, SPLA2	secretory phospholipase A2 [EC:3.1.1.4]
CDS_18471_Unigene_64914_Transcript_142510	K01047 PLA2G, SPLA2	secretory phospholipase A2 [EC:3.1.1.4]
CDS_1735_Unigene_107679_Transcript_221247	K16342 PLA2G4, CPLA2	cytosolic phospholipase A2 [EC:3.1.1.4]
CDS_14836_Unigene_53603_Transcript_121064	K16342 PLA2G4, CPLA2	cytosolic phospholipase A2 [EC:3.1.1.4]
CDS_27500_Unigene_96266_Transcript_199937	K16342 PLA2G4, CPLA2	cytosolic phospholipase A2 [EC:3.1.1.4]
CDS_3422_Unigene_14949_Transcript_48109	K16817 PLA2G16	HRAS-like suppressor 3 [EC:3.1.1.32 3.1.1.4]
CDS_21262_Unigene_7421_Transcript_31686	K00509 PTGS1, COX1	prostaglandin-endoperoxide synthase 1 [EC:1.14.99.1]
CDS_21267_Unigene_7422_Transcript_31687	K00509 PTGS1, COX1	prostaglandin-endoperoxide synthase 1 [EC:1.14.99.1]
CDS_26415_Unigene_92161_Transcript_192505	K15729 PTGES	microsomal prostaglandin-E synthase 1 [EC:5.3.99.3]
CDS_12497_Unigene_45934_Transcript_106883	K05309 PTGES2	microsomal prostaglandin-E synthase 2 [EC:5.3.99.3]
CDS_12500_Unigene_45937_Transcript_106889	K05309 PTGES2	microsomal prostaglandin-E synthase 2 [EC:5.3.99.3]
CDS_12420_Unigene_45724_Transcript_106493	K15730 PTGES3	cytosolic prostaglandin-E synthase [EC:5.3.99.3]
CDS_24168_Unigene_83951_Transcript_177631	K00079 CBR1	carbonyl reductase 1 [EC:1.1.1.184 1.1.1.189 1.1.1.197]
CDS_24170_Unigene_83953_Transcript_177633	K00079 CBR1	carbonyl reductase 1 [EC:1.1.1.184 1.1.1.189 1.1.1.197]
CDS_27464_Unigene_96179_Transcript_199768	K15717 PRXL2B, FAM213B	prostamide/prostaglandin F2alpha synthase [EC:1.11.1.20]
CDS_2320_Unigene_11460_Transcript_40828	K01832 TBXAS1, CYP5A	thromboxane-A synthase [EC:5.3.99.5]
CDS_4649_Unigene_1905_Transcript_15134	K01830 PTGDS	prostaglandin-H2 D-isomerase [EC:5.3.99.2]
CDS_6030_Unigene_2369_Transcript_17657	K04097 HPGDS	prostaglandin-H2 D-isomerase / glutathione transferase [EC:5.3.99.2 2.5.1.18]
CDS_18769_Unigene_65857_Transcript_144239	K04097 HPGDS	prostaglandin-H2 D-isomerase / glutathione transferase [EC:5.3.99.2 2.5.1.18]
CDS_602_Unigene_102608_Transcript_211844	K04119 AKR1C3	aldo-keto reductase family 1 member C3 [EC:1.1.1.51 1.1.1.188 1.1.1.213 1.1.1.357]
CDS_24304_Unigene_84414_Transcript_178462	K04119 AKR1C3	aldo-keto reductase family 1 member C3 [EC:1.1.1.51 1.1.1.188 1.1.1.213 1.1.1.357]
CDS_21818_Unigene_76029_Transcript_163106	K01254 LTA4H	leukotriene-A4 hydrolase [EC:3.3.2.6]
CDS_14945_Unigene_53961_Transcript_121779	K18592 GGT1_5, CD224	gamma-glutamyltranspeptidase / glutathione hydrolase / leukotriene-C4 hydrolase [EC:2.3.2.2 3.4.19.13 3.4.19.14]
CDS_6504_Unigene_25379_Transcript_68006	K00432 gpx, btuE, bsaA	glutathione peroxidase [EC:1.11.1.9]
CDS_6505_Unigene_25380_Transcript_68007	K00432 gpx, btuE, bsaA	glutathione peroxidase [EC:1.11.1.9]
CDS_19687_Unigene_68864_Transcript_149772	K00432 gpx, btuE, bsaA	glutathione peroxidase [EC:1.11.1.9]
CDS_3040_Unigene_1372_Transcript_11766	K08726 EPHX2	soluble epoxide hydrolase / lipid-phosphate phosphatase [EC:3.3.2.10 3.1.3.76]
00591 Linoleic acid metabolism [PATH:ko00591]
CDS_6566_Unigene_25584_Transcript_68415	K01047 PLA2G, SPLA2	secretory phospholipase A2 [EC:3.1.1.4]
CDS_6567_Unigene_25585_Transcript_68416	K01047 PLA2G, SPLA2	secretory phospholipase A2 [EC:3.1.1.4]
CDS_15805_Unigene_56612_Transcript_126848	K01047 PLA2G, SPLA2	secretory phospholipase A2 [EC:3.1.1.4]
CDS_16588_Unigene_59027_Transcript_131346	K01047 PLA2G, SPLA2	secretory phospholipase A2 [EC:3.1.1.4]
CDS_18471_Unigene_64914_Transcript_142510	K01047 PLA2G, SPLA2	secretory phospholipase A2 [EC:3.1.1.4]
CDS_1735_Unigene_107679_Transcript_221247	K16342 PLA2G4, CPLA2	cytosolic phospholipase A2 [EC:3.1.1.4]
CDS_14836_Unigene_53603_Transcript_121064	K16342 PLA2G4, CPLA2	cytosolic phospholipase A2 [EC:3.1.1.4]
CDS_27500_Unigene_96266_Transcript_199937	K16342 PLA2G4, CPLA2	cytosolic phospholipase A2 [EC:3.1.1.4]
CDS_3422_Unigene_14949_Transcript_48109	K16817 PLA2G16	HRAS-like suppressor 3 [EC:3.1.1.32 3.1.1.4]
CDS_22246_Unigene_77367_Transcript_165634	K07424 CYP3A	cytochrome P450 family 3 subfamily A [EC:1.14.14.1]
CDS_23125_Unigene_80344_Transcript_170919	K07424 CYP3A	cytochrome P450 family 3 subfamily A [EC:1.14.14.1]
CDS_23126_Unigene_80345_Transcript_170920	K07424 CYP3A	cytochrome P450 family 3 subfamily A [EC:1.14.14.1]
00592 alpha-Linolenic acid metabolism [PATH:ko00592]
CDS_6566_Unigene_25584_Transcript_68415	K01047 PLA2G, SPLA2	secretory phospholipase A2 [EC:3.1.1.4]
CDS_6567_Unigene_25585_Transcript_68416	K01047 PLA2G, SPLA2	secretory phospholipase A2 [EC:3.1.1.4]
CDS_15805_Unigene_56612_Transcript_126848	K01047 PLA2G, SPLA2	secretory phospholipase A2 [EC:3.1.1.4]
CDS_16588_Unigene_59027_Transcript_131346	K01047 PLA2G, SPLA2	secretory phospholipase A2 [EC:3.1.1.4]
CDS_18471_Unigene_64914_Transcript_142510	K01047 PLA2G, SPLA2	secretory phospholipase A2 [EC:3.1.1.4]
CDS_1735_Unigene_107679_Transcript_221247	K16342 PLA2G4, CPLA2	cytosolic phospholipase A2 [EC:3.1.1.4]
CDS_14836_Unigene_53603_Transcript_121064	K16342 PLA2G4, CPLA2	cytosolic phospholipase A2 [EC:3.1.1.4]
CDS_27500_Unigene_96266_Transcript_199937	K16342 PLA2G4, CPLA2	cytosolic phospholipase A2 [EC:3.1.1.4]
CDS_3422_Unigene_14949_Transcript_48109	K16817 PLA2G16	HRAS-like suppressor 3 [EC:3.1.1.32 3.1.1.4]
CDS_25425_Unigene_88479_Transcript_185839	K10226 FADS2	acyl-CoA 6-desaturase (Delta-6 desaturase) [EC:1.14.19.3]
CDS_20825_Unigene_72754_Transcript_157078	K00232 E1.3.3.6, ACOX1, ACOX3	acyl-CoA oxidase [EC:1.3.3.6]
CDS_24470_Unigene_8497_Transcript_34367	K07513 ACAA1	acetyl-CoA acyltransferase 1 [EC:2.3.1.16]
01040 Biosynthesis of unsaturated fatty acids [PATH:ko01040]
CDS_26134_Unigene_91080_Transcript_190557	K10247 ELOVL1	elongation of very long chain fatty acids protein 1 [EC:2.3.1.199]
CDS_27230_Unigene_95269_Transcript_198197	K10205 ELOVL2	elongation of very long chain fatty acids protein 2 [EC:2.3.1.199]
CDS_10801_Unigene_40277_Transcript_96046	K10249 ELOVL4	elongation of very long chain fatty acids protein 4 [EC:2.3.1.199]
CDS_16665_Unigene_5926_Transcript_28624	K10244 ELOVL5	elongation of very long chain fatty acids protein 5 [EC:2.3.1.199]
CDS_10192_Unigene_3837_Transcript_24193	K10203 ELOVL6	elongation of very long chain fatty acids protein 6 [EC:2.3.1.199]
CDS_4510_Unigene_185_Transcript_1524	K10250 ELOVL7	elongation of very long chain fatty acids protein 7 [EC:2.3.1.199]
CDS_7019_Unigene_27301_Transcript_71572	K10251 HSD17B12, KAR, IFA38	17beta-estradiol 17-dehydrogenase / very-long-chain 3-oxoacyl-CoA reductase [EC:1.1.1.62 1.1.1.330]
CDS_19217_Unigene_67366_Transcript_146988	K10251 HSD17B12, KAR, IFA38	17beta-estradiol 17-dehydrogenase / very-long-chain 3-oxoacyl-CoA reductase [EC:1.1.1.62 1.1.1.330]
CDS_19218_Unigene_67367_Transcript_146989	K10251 HSD17B12, KAR, IFA38	17beta-estradiol 17-dehydrogenase / very-long-chain 3-oxoacyl-CoA reductase [EC:1.1.1.62 1.1.1.330]
CDS_9581_Unigene_3612_Transcript_23431	K10703 HACD, PHS1, PAS2	very-long-chain (3R)-3-hydroxyacyl-CoA dehydratase [EC:4.2.1.134]
CDS_14705_Unigene_53181_Transcript_120266	K10703 HACD, PHS1, PAS2	very-long-chain (3R)-3-hydroxyacyl-CoA dehydratase [EC:4.2.1.134]
CDS_14706_Unigene_53182_Transcript_120269	K10703 HACD, PHS1, PAS2	very-long-chain (3R)-3-hydroxyacyl-CoA dehydratase [EC:4.2.1.134]
CDS_25262_Unigene_87838_Transcript_184692	K10703 HACD, PHS1, PAS2	very-long-chain (3R)-3-hydroxyacyl-CoA dehydratase [EC:4.2.1.134]
CDS_14436_Unigene_52392_Transcript_118851	K10258 TER, TSC13, CER10	very-long-chain enoyl-CoA reductase [EC:1.3.1.93]
CDS_25425_Unigene_88479_Transcript_185839	K10226 FADS2	acyl-CoA 6-desaturase (Delta-6 desaturase) [EC:1.14.19.3]
CDS_20825_Unigene_72754_Transcript_157078	K00232 E1.3.3.6, ACOX1, ACOX3	acyl-CoA oxidase [EC:1.3.3.6]
CDS_18036_Unigene_63508_Transcript_139856	K12405 HSD17B4	(3R)-3-hydroxyacyl-CoA dehydrogenase / 3a,7a,12a-trihydroxy-5b-cholest-24-enoyl-CoA hydratase / enoyl-CoA hydratase 2 [EC:1.1.1.- 4.2.1.107 4.2.1.119]
CDS_24470_Unigene_8497_Transcript_34367	K07513 ACAA1	acetyl-CoA acyltransferase 1 [EC:2.3.1.16]
CDS_24027_Unigene_83353_Transcript_176614	K08764 SCP2, SCPX	sterol carrier protein 2 [EC:2.3.1.176]
CDS_24029_Unigene_83356_Transcript_176618	K08764 SCP2, SCPX	sterol carrier protein 2 [EC:2.3.1.176]
CDS_13505_Unigene_49304_Transcript_113327	K01068 ACOT1_2_4	acyl-coenzyme A thioesterase 1/2/4 [EC:3.1.2.2]
CDS_25005_Unigene_86866_Transcript_182897	K00659 BAAT	bile acid-CoA:amino acid N-acyltransferase [EC:2.3.1.65 3.1.2.2]
Nucleotide metabolism
00230 Purine metabolism [PATH:ko00230]
CDS_5595_Unigene_22253_Transcript_62205	K13988 NUDT9	ADP-ribose pyrophosphatase [EC:3.6.1.13]
CDS_5596_Unigene_22254_Transcript_62206	K13988 NUDT9	ADP-ribose pyrophosphatase [EC:3.6.1.13]
CDS_16273_Unigene_58075_Transcript_129559	K01517 ADPRM	manganese-dependent ADP-ribose/CDP-alcohol diphosphatase [EC:3.6.1.13 3.6.1.16 3.6.1.53]
CDS_16274_Unigene_58076_Transcript_129560	K01517 ADPRM	manganese-dependent ADP-ribose/CDP-alcohol diphosphatase [EC:3.6.1.13 3.6.1.16 3.6.1.53]
CDS_2769_Unigene_12812_Transcript_43753	K13987 NUDT5	ADP-sugar pyrophosphatase / 8-oxo-dGDP phosphatase / ADP-D-ribose pyrophosphorylase [EC:3.6.1.13 3.6.1.58 2.7.7.96]
CDS_17060_Unigene_6051_Transcript_28839	K01835 pgm	phosphoglucomutase [EC:5.4.2.2]
CDS_17061_Unigene_6052_Transcript_28840	K01835 pgm	phosphoglucomutase [EC:5.4.2.2]
CDS_16894_Unigene_59948_Transcript_133089	K15779 PGM2	phosphoglucomutase / phosphopentomutase [EC:5.4.2.2 5.4.2.7]
CDS_17403_Unigene_61621_Transcript_136239	K00948 PRPS, prsA	ribose-phosphate pyrophosphokinase [EC:2.7.6.1]
CDS_13658_Unigene_4980_Transcript_26735	K00764 purF, PPAT	amidophosphoribosyltransferase [EC:2.4.2.14]
CDS_8734_Unigene_33181_Transcript_82685	K01587 PAICS	phosphoribosylaminoimidazole carboxylase / phosphoribosylaminoimidazole-succinocarboxamide synthase [EC:4.1.1.21 6.3.2.6]
CDS_8735_Unigene_33182_Transcript_82686	K01587 PAICS	phosphoribosylaminoimidazole carboxylase / phosphoribosylaminoimidazole-succinocarboxamide synthase [EC:4.1.1.21 6.3.2.6]
CDS_16331_Unigene_58266_Transcript_129909	K01756 purB, ADSL	adenylosuccinate lyase [EC:4.3.2.2]
CDS_9904_Unigene_37235_Transcript_90343	K00602 purH	phosphoribosylaminoimidazolecarboxamide formyltransferase / IMP cyclohydrolase [EC:2.1.2.3 3.5.4.10]
CDS_462_Unigene_102100_Transcript_210919	K01081 E3.1.3.5	5'-nucleotidase [EC:3.1.3.5]
CDS_463_Unigene_102102_Transcript_210921	K01081 E3.1.3.5	5'-nucleotidase [EC:3.1.3.5]
CDS_11739_Unigene_43358_Transcript_102039	K01081 E3.1.3.5	5'-nucleotidase [EC:3.1.3.5]
CDS_12816_Unigene_46980_Transcript_108999	K01081 E3.1.3.5	5'-nucleotidase [EC:3.1.3.5]
CDS_24135_Unigene_83771_Transcript_177329	K19970 NT5E, CD73	5'-nucleotidase [EC:3.1.3.5]
CDS_14922_Unigene_53877_Transcript_121611	K03783 punA, PNP	purine-nucleoside phosphorylase [EC:2.4.2.1]
CDS_27138_Unigene_9492_Transcript_36592	K00760 hprT, hpt, HPRT1	hypoxanthine phosphoribosyltransferase [EC:2.4.2.8]
CDS_1367_Unigene_105985_Transcript_217993	K00088 IMPDH, guaB	IMP dehydrogenase [EC:1.1.1.205]
CDS_28261_Unigene_99294_Transcript_205606	K00088 IMPDH, guaB	IMP dehydrogenase [EC:1.1.1.205]
CDS_28262_Unigene_99296_Transcript_205609	K00088 IMPDH, guaB	IMP dehydrogenase [EC:1.1.1.205]
CDS_2074_Unigene_109304_Transcript_234583	K00940 ndk, NME	nucleoside-diphosphate kinase [EC:2.7.4.6]
CDS_26156_Unigene_91144_Transcript_190664	K00940 ndk, NME	nucleoside-diphosphate kinase [EC:2.7.4.6]
CDS_28066_Unigene_98547_Transcript_204226	K00940 ndk, NME	nucleoside-diphosphate kinase [EC:2.7.4.6]
CDS_11183_Unigene_41560_Transcript_98528	K01510 ENTPD1_3_8, CD39	apyrase [EC:3.6.1.5]
CDS_17357_Unigene_61447_Transcript_135913	K12304 CANT1	soluble calcium-activated nucleotidase 1 [EC:3.6.1.6]
CDS_17358_Unigene_61448_Transcript_135914	K12304 CANT1	soluble calcium-activated nucleotidase 1 [EC:3.6.1.6]
CDS_11572_Unigene_42841_Transcript_101002	K16855 NUDT16	U8 snoRNA-decapping enzyme [EC:3.6.1.62 3.6.1.64]
CDS_27414_Unigene_95928_Transcript_199277	K01519 ITPA	inosine triphosphate pyrophosphatase [EC:3.6.1.-]
CDS_27415_Unigene_95929_Transcript_199278	K01519 ITPA	inosine triphosphate pyrophosphatase [EC:3.6.1.-]
CDS_27167_Unigene_95016_Transcript_197736	K01518 NUDT2	bis(5'-nucleosidyl)-tetraphosphatase [EC:3.6.1.17]
CDS_27057_Unigene_9455_Transcript_36531	K01951 guaA, GMPS	GMP synthase (glutamine-hydrolysing) [EC:6.3.5.2]
CDS_4153_Unigene_17405_Transcript_53030	K00364 E1.7.1.7, guaC	GMP reductase [EC:1.7.1.7]
CDS_4359_Unigene_18004_Transcript_54103	K00942 E2.7.4.8, gmk	guanylate kinase [EC:2.7.4.8]
CDS_19189_Unigene_67240_Transcript_146757	K00873 PK, pyk	pyruvate kinase [EC:2.7.1.40]
CDS_19190_Unigene_67242_Transcript_146762	K00873 PK, pyk	pyruvate kinase [EC:2.7.1.40]
CDS_21036_Unigene_7342_Transcript_31541	K00873 PK, pyk	pyruvate kinase [EC:2.7.1.40]
CDS_1692_Unigene_10746_Transcript_39271	K10807 RRM1	ribonucleoside-diphosphate reductase subunit M1 [EC:1.17.4.1]
CDS_21280_Unigene_7428_Transcript_31699	K10808 RRM2	ribonucleoside-diphosphate reductase subunit M2 [EC:1.17.4.1]
CDS_13744_Unigene_50083_Transcript_114735	K21138 HDDC3	guanosine-3',5'-bis(diphosphate) 3'-pyrophosphohydrolase [EC:3.1.7.2]
CDS_1491_Unigene_106586_Transcript_219121	K01514 PRUNE, PPX1	exopolyphosphatase [EC:3.6.1.11]
CDS_12071_Unigene_44491_Transcript_104122	K08044 ADCY4	adenylate cyclase 4 [EC:4.6.1.1]
CDS_22764_Unigene_79108_Transcript_168726	K12320 GUCY2C	heat-stable enterotoxin receptor [EC:4.6.1.2]
CDS_2930_Unigene_13364_Transcript_44922	K12323 ANPRA, NPR1	atrial natriuretic peptide receptor A [EC:4.6.1.2]
CDS_12748_Unigene_46798_Transcript_108602	K13755 PDE1	calcium/calmodulin-dependent 3',5'-cyclic nucleotide phosphodiesterase [EC:3.1.4.17]
CDS_4467_Unigene_18429_Transcript_54855	K13296 PDE3B	cGMP-inhibited 3',5'-cyclic phosphodiesterase B [EC:3.1.4.17]
CDS_17178_Unigene_60885_Transcript_134853	K13758 PDE6D	retinal rod rhodopsin-sensitive cGMP 3',5'-cyclic phosphodiesterase subunit delta
CDS_24665_Unigene_8569_Transcript_34523	K01939 purA, ADSS	adenylosuccinate synthase [EC:6.3.4.4]
CDS_24010_Unigene_83299_Transcript_176503	K01490 AMPD	AMP deaminase [EC:3.5.4.6]
CDS_28348_Unigene_9965_Transcript_37544	K01490 AMPD	AMP deaminase [EC:3.5.4.6]
CDS_28350_Unigene_9966_Transcript_37545	K01490 AMPD	AMP deaminase [EC:3.5.4.6]
CDS_18813_Unigene_6600_Transcript_29919	K00856 E2.7.1.20, ADK	adenosine kinase [EC:2.7.1.20]
CDS_2298_Unigene_11391_Transcript_40685	K00893 DCK	deoxycitidine kinase [EC:2.7.1.74]
CDS_19158_Unigene_67142_Transcript_146540	K01488 add, ADA	adenosine deaminase [EC:3.5.4.4]
CDS_9587_Unigene_3614_Transcript_23438	K19572 CECR1, ADA2	adenosine deaminase CECR1 [EC:3.5.4.4]
CDS_11283_Unigene_41832_Transcript_99042	K00939 adk, AK	adenylate kinase [EC:2.7.4.3]
CDS_11284_Unigene_41833_Transcript_99044	K00939 adk, AK	adenylate kinase [EC:2.7.4.3]
CDS_14978_Unigene_54101_Transcript_121998	K00939 adk, AK	adenylate kinase [EC:2.7.4.3]
CDS_20888_Unigene_73011_Transcript_157577	K00939 adk, AK	adenylate kinase [EC:2.7.4.3]
CDS_20889_Unigene_73012_Transcript_157578	K00939 adk, AK	adenylate kinase [EC:2.7.4.3]
CDS_28347_Unigene_99657_Transcript_206334	K00939 adk, AK	adenylate kinase [EC:2.7.4.3]
CDS_28391_Unigene_9986_Transcript_37587	K18532 AK6, FAP7	adenylate kinase [EC:2.7.4.3]
CDS_17802_Unigene_62695_Transcript_138270	K01509 ENTPD2	adenosinetriphosphatase [EC:3.6.1.3]
CDS_12292_Unigene_45271_Transcript_105619	K13293 PDE4	cAMP-specific phosphodiesterase 4 [EC:3.1.4.53]
CDS_4486_Unigene_18497_Transcript_54963	K18437 PDE8	high affinity cAMP-specific and IBMX-insensitive 3',5'-cyclic phosphodiesterase 8 [EC:3.1.4.53]
CDS_12257_Unigene_45131_Transcript_105320	K01522 FHIT	bis(5'-adenosyl)-triphosphatase [EC:3.6.1.29]
00240 Pyrimidine metabolism [PATH:ko00240]
CDS_24566_Unigene_85407_Transcript_180265	K00254 DHODH, pyrD	dihydroorotate dehydrogenase [EC:1.3.5.2]
CDS_24567_Unigene_85408_Transcript_180266	K00254 DHODH, pyrD	dihydroorotate dehydrogenase [EC:1.3.5.2]
CDS_11251_Unigene_41751_Transcript_98905	K13421 UMPS	uridine monophosphate synthetase [EC:2.4.2.10 4.1.1.23]
CDS_14139_Unigene_51343_Transcript_117058	K13800 CMPK1, UMPK	UMP-CMP kinase [EC:2.7.4.14]
CDS_2074_Unigene_109304_Transcript_234583	K00940 ndk, NME	nucleoside-diphosphate kinase [EC:2.7.4.6]
CDS_26156_Unigene_91144_Transcript_190664	K00940 ndk, NME	nucleoside-diphosphate kinase [EC:2.7.4.6]
CDS_28066_Unigene_98547_Transcript_204226	K00940 ndk, NME	nucleoside-diphosphate kinase [EC:2.7.4.6]
CDS_11183_Unigene_41560_Transcript_98528	K01510 ENTPD1_3_8, CD39	apyrase [EC:3.6.1.5]
CDS_17357_Unigene_61447_Transcript_135913	K12304 CANT1	soluble calcium-activated nucleotidase 1 [EC:3.6.1.6]
CDS_17358_Unigene_61448_Transcript_135914	K12304 CANT1	soluble calcium-activated nucleotidase 1 [EC:3.6.1.6]
CDS_7713_Unigene_29804_Transcript_76467	K01937 pyrG, CTPS	CTP synthase [EC:6.3.4.2]
CDS_7715_Unigene_29806_Transcript_76470	K01937 pyrG, CTPS	CTP synthase [EC:6.3.4.2]
CDS_2948_Unigene_13425_Transcript_45042	K00876 udk, UCK	uridine kinase [EC:2.7.1.48]
CDS_3819_Unigene_16262_Transcript_50703	K00876 udk, UCK	uridine kinase [EC:2.7.1.48]
CDS_19171_Unigene_67205_Transcript_146688	K00876 udk, UCK	uridine kinase [EC:2.7.1.48]
CDS_462_Unigene_102100_Transcript_210919	K01081 E3.1.3.5	5'-nucleotidase [EC:3.1.3.5]
CDS_463_Unigene_102102_Transcript_210921	K01081 E3.1.3.5	5'-nucleotidase [EC:3.1.3.5]
CDS_11739_Unigene_43358_Transcript_102039	K01081 E3.1.3.5	5'-nucleotidase [EC:3.1.3.5]
CDS_12816_Unigene_46980_Transcript_108999	K01081 E3.1.3.5	5'-nucleotidase [EC:3.1.3.5]
CDS_24135_Unigene_83771_Transcript_177329	K19970 NT5E, CD73	5'-nucleotidase [EC:3.1.3.5]
CDS_21691_Unigene_75582_Transcript_162325	K00757 udp, UPP	uridine phosphorylase [EC:2.4.2.3]
CDS_26683_Unigene_93122_Transcript_194201	K00761 upp, UPRT	uracil phosphoribosyltransferase [EC:2.4.2.9]
CDS_26685_Unigene_93124_Transcript_194204	K00761 upp, UPRT	uracil phosphoribosyltransferase [EC:2.4.2.9]
CDS_6018_Unigene_23666_Transcript_64816	K01431 UPB1, pydC	beta-ureidopropionase [EC:3.5.1.6]
CDS_1692_Unigene_10746_Transcript_39271	K10807 RRM1	ribonucleoside-diphosphate reductase subunit M1 [EC:1.17.4.1]
CDS_21280_Unigene_7428_Transcript_31699	K10808 RRM2	ribonucleoside-diphosphate reductase subunit M2 [EC:1.17.4.1]
CDS_9482_Unigene_3569_Transcript_23309	K16904 DCTPP1	dCTP diphosphatase [EC:3.6.1.12]
CDS_25625_Unigene_8923_Transcript_35335	K01520 dut, DUT	dUTP pyrophosphatase [EC:3.6.1.23]
CDS_9352_Unigene_35230_Transcript_86531	K00560 thyA, TYMS	thymidylate synthase [EC:2.1.1.45]
CDS_14922_Unigene_53877_Transcript_121611	K03783 punA, PNP	purine-nucleoside phosphorylase [EC:2.4.2.1]
CDS_2298_Unigene_11391_Transcript_40685	K00893 DCK	deoxycitidine kinase [EC:2.7.1.74]
CDS_13314_Unigene_48677_Transcript_112135	K01493 comEB	dCMP deaminase [EC:3.5.4.12]
CDS_26970_Unigene_94199_Transcript_196230	K00857 tdk, TK	thymidine kinase [EC:2.7.1.21]
CDS_19824_Unigene_69324_Transcript_150575	K00943 tmk, DTYMK	dTMP kinase [EC:2.7.4.9]
CDS_27167_Unigene_95016_Transcript_197736	K01518 NUDT2	bis(5'-nucleosidyl)-tetraphosphatase [EC:3.6.1.17]
Amino acid metabolism
00250 Alanine, aspartate and glutamate metabolism [PATH:ko00250]
CDS_25357_Unigene_88201_Transcript_185347	K14454 GOT1	aspartate aminotransferase, cytoplasmic [EC:2.6.1.1]
CDS_20161_Unigene_7048_Transcript_30888	K14455 GOT2	aspartate aminotransferase, mitochondrial [EC:2.6.1.1]
CDS_9925_Unigene_37294_Transcript_90456	K00272 DDO	D-aspartate oxidase [EC:1.4.3.1]
CDS_5919_Unigene_23385_Transcript_64331	K01953 asnB, ASNS	asparagine synthase (glutamine-hydrolysing) [EC:6.3.5.4]
CDS_4984_Unigene_20134_Transcript_58176	K00814 GPT, ALT	alanine transaminase [EC:2.6.1.2]
CDS_4985_Unigene_20135_Transcript_58177	K00814 GPT, ALT	alanine transaminase [EC:2.6.1.2]
CDS_13378_Unigene_4884_Transcript_26529	K00827 AGXT2	alanine-glyoxylate transaminase / (R)-3-amino-2-methylpropionate-pyruvate transaminase [EC:2.6.1.44 2.6.1.40]
CDS_7771_Unigene_2995_Transcript_21272	K01940 argG, ASS1	argininosuccinate synthase [EC:6.3.4.5]
CDS_24665_Unigene_8569_Transcript_34523	K01939 purA, ADSS	adenylosuccinate synthase [EC:6.3.4.4]
CDS_16331_Unigene_58266_Transcript_129909	K01756 purB, ADSL	adenylosuccinate lyase [EC:4.3.2.2]
CDS_9438_Unigene_35531_Transcript_87100	K14592 FOLH1, GCPII	glutamate carboxypeptidase II (folate hydrolase 1) [EC:3.4.17.21]
CDS_22559_Unigene_78294_Transcript_167261	K00261 GLUD1_2, gdhA	glutamate dehydrogenase (NAD(P)) [EC:1.4.1.3]
CDS_5728_Unigene_22703_Transcript_63088	K00294 E1.2.1.88	1-pyrroline-5-carboxylate dehydrogenase [EC:1.2.1.88]
CDS_6896_Unigene_26846_Transcript_70720	K01915 glnA, GLUL	glutamine synthetase [EC:6.3.1.2]
CDS_15877_Unigene_5688_Transcript_28136	K01915 glnA, GLUL	glutamine synthetase [EC:6.3.1.2]
CDS_13658_Unigene_4980_Transcript_26735	K00764 purF, PPAT	amidophosphoribosyltransferase [EC:2.4.2.14]
00260 Glycine, serine and threonine metabolism [PATH:ko00260]
CDS_13425_Unigene_4902_Transcript_26576	K00600 glyA, SHMT	glycine hydroxymethyltransferase [EC:2.1.2.1]
CDS_23283_Unigene_8085_Transcript_33512	K00600 glyA, SHMT	glycine hydroxymethyltransferase [EC:2.1.2.1]
CDS_846_Unigene_103780_Transcript_213860	K00049 GRHPR	glyoxylate/hydroxypyruvate reductase [EC:1.1.1.79 1.1.1.81]
CDS_28250_Unigene_99264_Transcript_205556	K01834 PGAM, gpmA	2,3-bisphosphoglycerate-dependent phosphoglycerate mutase [EC:5.4.2.11]
CDS_28251_Unigene_99265_Transcript_205557	K01834 PGAM, gpmA	2,3-bisphosphoglycerate-dependent phosphoglycerate mutase [EC:5.4.2.11]
CDS_20328_Unigene_7099_Transcript_31016	K00058 serA, PHGDH	D-3-phosphoglycerate dehydrogenase / 2-oxoglutarate reductase [EC:1.1.1.95 1.1.1.399]
CDS_22647_Unigene_78566_Transcript_167740	K00831 serC, PSAT1	phosphoserine aminotransferase [EC:2.6.1.52]
CDS_26442_Unigene_92318_Transcript_192765	K00639 kbl, GCAT	glycine C-acetyltransferase [EC:2.3.1.29]
CDS_25743_Unigene_89693_Transcript_188047	K15789 TDH	threonine 3-dehydrogenase [EC:1.1.1.103]
CDS_1919_Unigene_10845_Transcript_39534	K00643 E2.3.1.37, ALAS	5-aminolevulinate synthase [EC:2.3.1.37]
CDS_27071_Unigene_94614_Transcript_196960	K00643 E2.3.1.37, ALAS	5-aminolevulinate synthase [EC:2.3.1.37]
CDS_6944_Unigene_27009_Transcript_71047	K00274 MAO, aofH	monoamine oxidase [EC:1.4.3.4]
CDS_168_Unigene_10073_Transcript_37783	K00276 AOC3, AOC2, tynA	primary-amine oxidase [EC:1.4.3.21]
CDS_10887_Unigene_40537_Transcript_96547	K00276 AOC3, AOC2, tynA	primary-amine oxidase [EC:1.4.3.21]
CDS_60_Unigene_100309_Transcript_207474	K00382 DLD, lpd, pdhD	dihydrolipoamide dehydrogenase [EC:1.8.1.4]
CDS_20016_Unigene_70053_Transcript_151946	K02437 gcvH, GCSH	glycine cleavage system H protein
CDS_25741_Unigene_89685_Transcript_188035	K00273 DAO, aao	D-amino-acid oxidase [EC:1.4.3.3]
CDS_13378_Unigene_4884_Transcript_26529	K00827 AGXT2	alanine-glyoxylate transaminase / (R)-3-amino-2-methylpropionate-pyruvate transaminase [EC:2.6.1.44 2.6.1.40]
CDS_21131_Unigene_73710_Transcript_158856	K00542 GAMT	guanidinoacetate N-methyltransferase [EC:2.1.1.2]
CDS_13685_Unigene_49905_Transcript_114374	K14085 ALDH7A1	aldehyde dehydrogenase family 7 member A1 [EC:1.2.1.31 1.2.1.8 1.2.1.3]
CDS_20870_Unigene_72895_Transcript_157370	K00544 BHMT	betaine-homocysteine S-methyltransferase [EC:2.1.1.5]
CDS_16211_Unigene_57923_Transcript_129286	K00315 DMGDH	dimethylglycine dehydrogenase [EC:1.5.8.4]
CDS_21142_Unigene_7372_Transcript_31599	K00552 GNMT	glycine N-methyltransferase [EC:2.1.1.20]
CDS_21152_Unigene_7376_Transcript_31606	K00552 GNMT	glycine N-methyltransferase [EC:2.1.1.20]
CDS_6542_Unigene_25517_Transcript_68297	K01697 CBS	cystathionine beta-synthase [EC:4.2.1.22]
CDS_10159_Unigene_38235_Transcript_92228	K01758 CTH	cystathionine gamma-lyase [EC:4.4.1.1]
CDS_9516_Unigene_35871_Transcript_87746	K01754 E4.3.1.19, ilvA, tdcB	threonine dehydratase [EC:4.3.1.19]
CDS_13089_Unigene_48068_Transcript_111025	K17989 SDS, SDH, CHA1	L-serine/L-threonine ammonia-lyase [EC:4.3.1.17 4.3.1.19]
CDS_26850_Unigene_93745_Transcript_195350	K12235 SRR	serine racemase [EC:5.1.1.18]
00270 Cysteine and methionine metabolism [PATH:ko00270]
CDS_10159_Unigene_38235_Transcript_92228	K01758 CTH	cystathionine gamma-lyase [EC:4.4.1.1]
CDS_2718_Unigene_12677_Transcript_43463	K00816 CCBL	kynurenine---oxoglutarate transaminase / cysteine-S-conjugate beta-lyase / glutamine---phenylpyruvate transaminase [EC:2.6.1.7 4.4.1.13 2.6.1.64]
CDS_6152_Unigene_24116_Transcript_65676	K00816 CCBL	kynurenine---oxoglutarate transaminase / cysteine-S-conjugate beta-lyase / glutamine---phenylpyruvate transaminase [EC:2.6.1.7 4.4.1.13 2.6.1.64]
CDS_6542_Unigene_25517_Transcript_68297	K01697 CBS	cystathionine beta-synthase [EC:4.2.1.22]
CDS_20870_Unigene_72895_Transcript_157370	K00544 BHMT	betaine-homocysteine S-methyltransferase [EC:2.1.1.5]
CDS_7694_Unigene_29760_Transcript_76402	K00789 metK	S-adenosylmethionine synthetase [EC:2.5.1.6]
CDS_19424_Unigene_6802_Transcript_30311	K01611 speD, AMD1	S-adenosylmethionine decarboxylase [EC:4.1.1.50]
CDS_2252_Unigene_11246_Transcript_40377	K00797 speE, SRM	spermidine synthase [EC:2.5.1.16]
CDS_17042_Unigene_60454_Transcript_134070	K00802 SMS	spermine synthase [EC:2.5.1.22]
CDS_5100_Unigene_20597_Transcript_59061	K00772 mtaP, MTAP	5'-methylthioadenosine phosphorylase [EC:2.4.2.28]
CDS_23840_Unigene_82746_Transcript_175507	K08963 mtnA	methylthioribose-1-phosphate isomerase [EC:5.3.1.23]
CDS_16533_Unigene_58852_Transcript_131002	K08964 mtnB	methylthioribulose-1-phosphate dehydratase [EC:4.2.1.109]
CDS_15050_Unigene_5437_Transcript_27641	K09880 mtnC, ENOPH1	enolase-phosphatase E1 [EC:3.1.3.77]
CDS_18512_Unigene_65017_Transcript_142708	K08967 mtnD, mtnZ, ADI1	1,2-dihydroxy-3-keto-5-methylthiopentene dioxygenase [EC:1.13.11.53 1.13.11.54]
CDS_18514_Unigene_65020_Transcript_142711	K08967 mtnD, mtnZ, ADI1	1,2-dihydroxy-3-keto-5-methylthiopentene dioxygenase [EC:1.13.11.53 1.13.11.54]
CDS_9275_Unigene_34985_Transcript_86041	K00815 TAT	tyrosine aminotransferase [EC:2.6.1.5]
CDS_9276_Unigene_34986_Transcript_86042	K00815 TAT	tyrosine aminotransferase [EC:2.6.1.5]
CDS_5116_Unigene_20641_Transcript_59154	K01251 E3.3.1.1, ahcY	adenosylhomocysteinase [EC:3.3.1.1]
CDS_636_Unigene_10272_Transcript_38185	K00826 E2.6.1.42, ilvE	branched-chain amino acid aminotransferase [EC:2.6.1.42]
CDS_13378_Unigene_4884_Transcript_26529	K00827 AGXT2	alanine-glyoxylate transaminase / (R)-3-amino-2-methylpropionate-pyruvate transaminase [EC:2.6.1.44 2.6.1.40]
CDS_10835_Unigene_4037_Transcript_24603	K11204 GCLC	glutamate--cysteine ligase catalytic subunit [EC:6.3.2.2]
CDS_25962_Unigene_90476_Transcript_189493	K00456 CDO1	cysteine dioxygenase [EC:1.13.11.20]
CDS_25357_Unigene_88201_Transcript_185347	K14454 GOT1	aspartate aminotransferase, cytoplasmic [EC:2.6.1.1]
CDS_20161_Unigene_7048_Transcript_30888	K14455 GOT2	aspartate aminotransferase, mitochondrial [EC:2.6.1.1]
CDS_16987_Unigene_6023_Transcript_28786	K01011 TST, MPST, sseA	thiosulfate/3-mercaptopyruvate sulfurtransferase [EC:2.8.1.1 2.8.1.2]
CDS_14813_Unigene_53549_Transcript_120958	K00016 LDH, ldh	L-lactate dehydrogenase [EC:1.1.1.27]
CDS_22138_Unigene_7702_Transcript_32409	K00025 MDH1	malate dehydrogenase [EC:1.1.1.37]
CDS_19885_Unigene_6954_Transcript_30669	K00026 MDH2	malate dehydrogenase [EC:1.1.1.37]
CDS_13089_Unigene_48068_Transcript_111025	K17989 SDS, SDH, CHA1	L-serine/L-threonine ammonia-lyase [EC:4.3.1.17 4.3.1.19]
CDS_20328_Unigene_7099_Transcript_31016	K00058 serA, PHGDH	D-3-phosphoglycerate dehydrogenase / 2-oxoglutarate reductase [EC:1.1.1.95 1.1.1.399]
CDS_22647_Unigene_78566_Transcript_167740	K00831 serC, PSAT1	phosphoserine aminotransferase [EC:2.6.1.52]
00280 Valine, leucine and isoleucine degradation [PATH:ko00280]
CDS_636_Unigene_10272_Transcript_38185	K00826 E2.6.1.42, ilvE	branched-chain amino acid aminotransferase [EC:2.6.1.42]
CDS_5668_Unigene_22484_Transcript_62674	K00166 BCKDHA, bkdA1	2-oxoisovalerate dehydrogenase E1 component alpha subunit [EC:1.2.4.4]
CDS_5624_Unigene_22345_Transcript_62380	K00167 BCKDHB, bkdA2	2-oxoisovalerate dehydrogenase E1 component beta subunit [EC:1.2.4.4]
CDS_12391_Unigene_45647_Transcript_106328	K09699 DBT, bkdB	2-oxoisovalerate dehydrogenase E2 component (dihydrolipoyl transacylase) [EC:2.3.1.168]
CDS_60_Unigene_100309_Transcript_207474	K00382 DLD, lpd, pdhD	dihydrolipoamide dehydrogenase [EC:1.8.1.4]
CDS_3269_Unigene_14445_Transcript_47114	K00248 ACADS, bcd	butyryl-CoA dehydrogenase [EC:1.3.8.1]
CDS_27644_Unigene_96833_Transcript_200960	K00249 ACADM, acd	acyl-CoA dehydrogenase [EC:1.3.8.7]
CDS_27645_Unigene_96834_Transcript_200961	K00249 ACADM, acd	acyl-CoA dehydrogenase [EC:1.3.8.7]
CDS_23802_Unigene_82663_Transcript_175346	K00253 IVD, ivd	isovaleryl-CoA dehydrogenase [EC:1.3.8.4]
CDS_8437_Unigene_32109_Transcript_80653	K09478 ACADSB	short/branched chain acyl-CoA dehydrogenase [EC:1.3.99.12]
CDS_19169_Unigene_6718_Transcript_30145	K07515 HADHA	enoyl-CoA hydratase / long-chain 3-hydroxyacyl-CoA dehydrogenase [EC:4.2.1.17 1.1.1.211]
CDS_11659_Unigene_4309_Transcript_25218	K07514 EHHADH	enoyl-CoA hydratase / 3-hydroxyacyl-CoA dehydrogenase / 3,2-trans-enoyl-CoA isomerase [EC:4.2.1.17 1.1.1.35 5.3.3.8]
CDS_23900_Unigene_82911_Transcript_175802	K07511 ECHS1	enoyl-CoA hydratase [EC:4.2.1.17]
CDS_9691_Unigene_36411_Transcript_88793	K00022 HADH	3-hydroxyacyl-CoA dehydrogenase [EC:1.1.1.35]
CDS_16626_Unigene_5914_Transcript_28602	K08683 HSD17B10	3-hydroxyacyl-CoA dehydrogenase / 3-hydroxy-2-methylbutyryl-CoA dehydrogenase [EC:1.1.1.35 1.1.1.178]
CDS_24470_Unigene_8497_Transcript_34367	K07513 ACAA1	acetyl-CoA acyltransferase 1 [EC:2.3.1.16]
CDS_17815_Unigene_6272_Transcript_29235	K07508 ACAA2	acetyl-CoA acyltransferase 2 [EC:2.3.1.16]
CDS_4019_Unigene_16942_Transcript_52122	K07509 HADHB	acetyl-CoA acyltransferase [EC:2.3.1.16]
CDS_13499_Unigene_49287_Transcript_113296	K01965 PCCA, pccA	propionyl-CoA carboxylase alpha chain [EC:6.4.1.3]
CDS_2059_Unigene_10921_Transcript_39668	K01966 PCCB, pccB	propionyl-CoA carboxylase beta chain [EC:6.4.1.3 2.1.3.15]
CDS_7358_Unigene_28603_Transcript_74131	K05606 MCEE, epi	methylmalonyl-CoA/ethylmalonyl-CoA epimerase [EC:5.1.99.1]
CDS_27088_Unigene_9469_Transcript_36548	K01847 MUT	methylmalonyl-CoA mutase [EC:5.4.99.2]
CDS_14257_Unigene_5173_Transcript_27139	K05605 HIBCH	3-hydroxyisobutyryl-CoA hydrolase [EC:3.1.2.4]
CDS_19299_Unigene_6762_Transcript_30224	K00020 mmsB, HIBADH	3-hydroxyisobutyrate dehydrogenase [EC:1.1.1.31]
CDS_15809_Unigene_5662_Transcript_28086	K00128 ALDH	aldehyde dehydrogenase (NAD) [EC:1.2.1.3]
CDS_24259_Unigene_84240_Transcript_178106	K00128 ALDH	aldehyde dehydrogenase (NAD) [EC:1.2.1.3]
CDS_25367_Unigene_88252_Transcript_185435	K00128 ALDH	aldehyde dehydrogenase (NAD) [EC:1.2.1.3]
CDS_25368_Unigene_88254_Transcript_185444	K00128 ALDH	aldehyde dehydrogenase (NAD) [EC:1.2.1.3]
CDS_13685_Unigene_49905_Transcript_114374	K14085 ALDH7A1	aldehyde dehydrogenase family 7 member A1 [EC:1.2.1.31 1.2.1.8 1.2.1.3]
CDS_13597_Unigene_49595_Transcript_113857	K00149 ALDH9A1	aldehyde dehydrogenase family 9 member A1 [EC:1.2.1.47 1.2.1.3]
CDS_13599_Unigene_49598_Transcript_113866	K00149 ALDH9A1	aldehyde dehydrogenase family 9 member A1 [EC:1.2.1.47 1.2.1.3]
CDS_14272_Unigene_51779_Transcript_117776	K00157 AOX	aldehyde oxidase [EC:1.2.3.1]
CDS_13378_Unigene_4884_Transcript_26529	K00827 AGXT2	alanine-glyoxylate transaminase / (R)-3-amino-2-methylpropionate-pyruvate transaminase [EC:2.6.1.44 2.6.1.40]
CDS_10837_Unigene_40385_Transcript_96252	K01968 E6.4.1.4A	3-methylcrotonyl-CoA carboxylase alpha subunit [EC:6.4.1.4]
CDS_2841_Unigene_13041_Transcript_44180	K01969 E6.4.1.4B	3-methylcrotonyl-CoA carboxylase beta subunit [EC:6.4.1.4]
CDS_19524_Unigene_6828_Transcript_30363	K01969 E6.4.1.4B	3-methylcrotonyl-CoA carboxylase beta subunit [EC:6.4.1.4]
CDS_10706_Unigene_3998_Transcript_24523	K05607 AUH	methylglutaconyl-CoA hydratase [EC:4.2.1.18]
CDS_17215_Unigene_61026_Transcript_135121	K01640 E4.1.3.4, HMGCL, hmgL	hydroxymethylglutaryl-CoA lyase [EC:4.1.3.4]
CDS_17216_Unigene_61027_Transcript_135123	K01640 E4.1.3.4, HMGCL, hmgL	hydroxymethylglutaryl-CoA lyase [EC:4.1.3.4]
CDS_7219_Unigene_28146_Transcript_73220	K01027 OXCT	3-oxoacid CoA-transferase [EC:2.8.3.5]
CDS_25370_Unigene_88262_Transcript_185455	K00626 E2.3.1.9, atoB	acetyl-CoA C-acetyltransferase [EC:2.3.1.9]
CDS_27670_Unigene_96957_Transcript_201210	K00626 E2.3.1.9, atoB	acetyl-CoA C-acetyltransferase [EC:2.3.1.9]
00290 Valine, leucine and isoleucine biosynthesis [PATH:ko00290]
CDS_9516_Unigene_35871_Transcript_87746	K01754 E4.3.1.19, ilvA, tdcB	threonine dehydratase [EC:4.3.1.19]
CDS_13089_Unigene_48068_Transcript_111025	K17989 SDS, SDH, CHA1	L-serine/L-threonine ammonia-lyase [EC:4.3.1.17 4.3.1.19]
CDS_636_Unigene_10272_Transcript_38185	K00826 E2.6.1.42, ilvE	branched-chain amino acid aminotransferase [EC:2.6.1.42]
00310 Lysine degradation [PATH:ko00310]
CDS_23209_Unigene_80642_Transcript_171580	K14157 AASS	alpha-aminoadipic semialdehyde synthase [EC:1.5.1.8 1.5.1.9]
CDS_13685_Unigene_49905_Transcript_114374	K14085 ALDH7A1	aldehyde dehydrogenase family 7 member A1 [EC:1.2.1.31 1.2.1.8 1.2.1.3]
CDS_6506_Unigene_25385_Transcript_68014	K00658 DLST, sucB	2-oxoglutarate dehydrogenase E2 component (dihydrolipoamide succinyltransferase) [EC:2.3.1.61]
CDS_60_Unigene_100309_Transcript_207474	K00382 DLD, lpd, pdhD	dihydrolipoamide dehydrogenase [EC:1.8.1.4]
CDS_10413_Unigene_3911_Transcript_24362	K00252 GCDH, gcdH	glutaryl-CoA dehydrogenase [EC:1.3.8.6]
CDS_19169_Unigene_6718_Transcript_30145	K07515 HADHA	enoyl-CoA hydratase / long-chain 3-hydroxyacyl-CoA dehydrogenase [EC:4.2.1.17 1.1.1.211]
CDS_11659_Unigene_4309_Transcript_25218	K07514 EHHADH	enoyl-CoA hydratase / 3-hydroxyacyl-CoA dehydrogenase / 3,2-trans-enoyl-CoA isomerase [EC:4.2.1.17 1.1.1.35 5.3.3.8]
CDS_23900_Unigene_82911_Transcript_175802	K07511 ECHS1	enoyl-CoA hydratase [EC:4.2.1.17]
CDS_9691_Unigene_36411_Transcript_88793	K00022 HADH	3-hydroxyacyl-CoA dehydrogenase [EC:1.1.1.35]
CDS_25370_Unigene_88262_Transcript_185455	K00626 E2.3.1.9, atoB	acetyl-CoA C-acetyltransferase [EC:2.3.1.9]
CDS_27670_Unigene_96957_Transcript_201210	K00626 E2.3.1.9, atoB	acetyl-CoA C-acetyltransferase [EC:2.3.1.9]
CDS_17893_Unigene_63038_Transcript_138976	K18826 CAMKMT	calmodulin-lysine N-methyltransferase [EC:2.1.1.60]
CDS_11650_Unigene_43079_Transcript_101468	K14959 MLL4	[histone H3]-lysine4 N-trimethyltransferase MLL4 [EC:2.1.1.354]
CDS_15820_Unigene_5669_Transcript_28098	K11426 SMYD	[histone H3]-lysine4/36 N-trimethyltransferase SMYD [EC:2.1.1.354 2.1.1.357]
CDS_15822_Unigene_5670_Transcript_28099	K11426 SMYD	[histone H3]-lysine4/36 N-trimethyltransferase SMYD [EC:2.1.1.354 2.1.1.357]
CDS_7891_Unigene_30357_Transcript_77445	K11420 EHMT	[histone H3]-lysine9 N-trimethyltransferase EHMT [EC:2.1.1.355]
CDS_7892_Unigene_30358_Transcript_77446	K11420 EHMT	[histone H3]-lysine9 N-trimethyltransferase EHMT [EC:2.1.1.355]
CDS_23816_Unigene_82690_Transcript_175401	K11421 SETDB1	[histone H3]-lysine9 N-trimethyltransferase SETDB1 [EC:2.1.1.355]
CDS_3483_Unigene_15152_Transcript_48477	K11430 EZH2	[histone H3]-lysine27 N-trimethyltransferase EZH2 [EC:2.1.1.356]
CDS_17757_Unigene_6254_Transcript_29213	K11425 WHSC1L1, NSD3	[histone H3]-lysine36 N-dimethyltransferase NSD3 [EC:2.1.1.357]
CDS_5828_Unigene_23055_Transcript_63725	K11429 SUV420H	[histone H4]-N-methyl-L-lysine20 N-methyltransferase [EC:2.1.1.362]
CDS_21666_Unigene_75525_Transcript_162223	K11429 SUV420H	[histone H4]-N-methyl-L-lysine20 N-methyltransferase [EC:2.1.1.362]
CDS_9693_Unigene_36420_Transcript_88808	K00474 TMLHE	trimethyllysine dioxygenase [EC:1.14.11.8]
CDS_15809_Unigene_5662_Transcript_28086	K00128 ALDH	aldehyde dehydrogenase (NAD) [EC:1.2.1.3]
CDS_24259_Unigene_84240_Transcript_178106	K00128 ALDH	aldehyde dehydrogenase (NAD) [EC:1.2.1.3]
CDS_25367_Unigene_88252_Transcript_185435	K00128 ALDH	aldehyde dehydrogenase (NAD) [EC:1.2.1.3]
CDS_25368_Unigene_88254_Transcript_185444	K00128 ALDH	aldehyde dehydrogenase (NAD) [EC:1.2.1.3]
CDS_13597_Unigene_49595_Transcript_113857	K00149 ALDH9A1	aldehyde dehydrogenase family 9 member A1 [EC:1.2.1.47 1.2.1.3]
CDS_13599_Unigene_49598_Transcript_113866	K00149 ALDH9A1	aldehyde dehydrogenase family 9 member A1 [EC:1.2.1.47 1.2.1.3]
CDS_5771_Unigene_22869_Transcript_63376	K00471 E1.14.11.1	gamma-butyrobetaine dioxygenase [EC:1.14.11.1]
CDS_17647_Unigene_6231_Transcript_29185	K00473 PLOD1	procollagen-lysine,2-oxoglutarate 5-dioxygenase 1 [EC:1.14.11.4]
CDS_14439_Unigene_52402_Transcript_118866	K13646 PLOD3	lysyl hydroxylase/galactosyltransferase/glucosyltransferase [EC:1.14.11.4 2.4.1.50 2.4.1.66]
00220 Arginine biosynthesis [PATH:ko00220]
CDS_7771_Unigene_2995_Transcript_21272	K01940 argG, ASS1	argininosuccinate synthase [EC:6.3.4.5]
CDS_18989_Unigene_66575_Transcript_145566	K01476 E3.5.3.1, rocF, arg	arginase [EC:3.5.3.1]
CDS_7017_Unigene_27285_Transcript_71545	K13242 NOS3	nitric-oxide synthase, endothelial [EC:1.14.13.39]
CDS_6896_Unigene_26846_Transcript_70720	K01915 glnA, GLUL	glutamine synthetase [EC:6.3.1.2]
CDS_15877_Unigene_5688_Transcript_28136	K01915 glnA, GLUL	glutamine synthetase [EC:6.3.1.2]
CDS_22559_Unigene_78294_Transcript_167261	K00261 GLUD1_2, gdhA	glutamate dehydrogenase (NAD(P)) [EC:1.4.1.3]
CDS_25357_Unigene_88201_Transcript_185347	K14454 GOT1	aspartate aminotransferase, cytoplasmic [EC:2.6.1.1]
CDS_20161_Unigene_7048_Transcript_30888	K14455 GOT2	aspartate aminotransferase, mitochondrial [EC:2.6.1.1]
CDS_4984_Unigene_20134_Transcript_58176	K00814 GPT, ALT	alanine transaminase [EC:2.6.1.2]
CDS_4985_Unigene_20135_Transcript_58177	K00814 GPT, ALT	alanine transaminase [EC:2.6.1.2]
CDS_24764_Unigene_86003_Transcript_181323	K14677 ACY1	aminoacylase [EC:3.5.1.14]
00330 Arginine and proline metabolism [PATH:ko00330]
CDS_21131_Unigene_73710_Transcript_158856	K00542 GAMT	guanidinoacetate N-methyltransferase [EC:2.1.1.2]
CDS_2009_Unigene_108997_Transcript_231376	K00933 E2.7.3.2	creatine kinase [EC:2.7.3.2]
CDS_22564_Unigene_7831_Transcript_32755	K00933 E2.7.3.2	creatine kinase [EC:2.7.3.2]
CDS_27316_Unigene_9558_Transcript_36729	K00933 E2.7.3.2	creatine kinase [EC:2.7.3.2]
CDS_26624_Unigene_92903_Transcript_193822	K01480 speB	agmatinase [EC:3.5.3.11]
CDS_28041_Unigene_98447_Transcript_204028	K01581 E4.1.1.17, ODC1, speC, speF	ornithine decarboxylase [EC:4.1.1.17]
CDS_2252_Unigene_11246_Transcript_40377	K00797 speE, SRM	spermidine synthase [EC:2.5.1.16]
CDS_17042_Unigene_60454_Transcript_134070	K00802 SMS	spermine synthase [EC:2.5.1.22]
CDS_19424_Unigene_6802_Transcript_30311	K01611 speD, AMD1	S-adenosylmethionine decarboxylase [EC:4.1.1.50]
CDS_9606_Unigene_36193_Transcript_88382	K11182 AOC1, ABP1	diamine oxidase [EC:1.4.3.22]
CDS_4834_Unigene_19670_Transcript_57345	K12259 SMOX, PAO5	spermine oxidase [EC:1.5.3.16 1.5.3.-]
CDS_15809_Unigene_5662_Transcript_28086	K00128 ALDH	aldehyde dehydrogenase (NAD) [EC:1.2.1.3]
CDS_24259_Unigene_84240_Transcript_178106	K00128 ALDH	aldehyde dehydrogenase (NAD) [EC:1.2.1.3]
CDS_25367_Unigene_88252_Transcript_185435	K00128 ALDH	aldehyde dehydrogenase (NAD) [EC:1.2.1.3]
CDS_25368_Unigene_88254_Transcript_185444	K00128 ALDH	aldehyde dehydrogenase (NAD) [EC:1.2.1.3]
CDS_13685_Unigene_49905_Transcript_114374	K14085 ALDH7A1	aldehyde dehydrogenase family 7 member A1 [EC:1.2.1.31 1.2.1.8 1.2.1.3]
CDS_13597_Unigene_49595_Transcript_113857	K00149 ALDH9A1	aldehyde dehydrogenase family 9 member A1 [EC:1.2.1.47 1.2.1.3]
CDS_13599_Unigene_49598_Transcript_113866	K00149 ALDH9A1	aldehyde dehydrogenase family 9 member A1 [EC:1.2.1.47 1.2.1.3]
CDS_6669_Unigene_26017_Transcript_69183	K08660 CNDP2	cytosolic nonspecific dipeptidase [EC:3.4.13.18]
CDS_16456_Unigene_58626_Transcript_130554	K14755 CRNS1, ATPGD1	carnosine synthase [EC:6.3.2.11]
CDS_16459_Unigene_58629_Transcript_130558	K14755 CRNS1, ATPGD1	carnosine synthase [EC:6.3.2.11]
CDS_12897_Unigene_47342_Transcript_109636	K00657 speG, SAT	diamine N-acetyltransferase [EC:2.3.1.57]
CDS_6944_Unigene_27009_Transcript_71047	K00274 MAO, aofH	monoamine oxidase [EC:1.4.3.4]
CDS_7017_Unigene_27285_Transcript_71545	K13242 NOS3	nitric-oxide synthase, endothelial [EC:1.14.13.39]
CDS_18989_Unigene_66575_Transcript_145566	K01476 E3.5.3.1, rocF, arg	arginase [EC:3.5.3.1]
CDS_16752_Unigene_5950_Transcript_28662	K00819 rocD, OAT	ornithine--oxo-acid transaminase [EC:2.6.1.13]
CDS_11306_Unigene_41905_Transcript_99168	K00286 proC	pyrroline-5-carboxylate reductase [EC:1.5.1.2]
CDS_17851_Unigene_62880_Transcript_138677	K00318 PRODH, fadM, putB	proline dehydrogenase [EC:1.5.5.2]
CDS_5728_Unigene_22703_Transcript_63088	K00294 E1.2.1.88	1-pyrroline-5-carboxylate dehydrogenase [EC:1.2.1.88]
CDS_4768_Unigene_19421_Transcript_56849	K12657 ALDH18A1, P5CS	delta-1-pyrroline-5-carboxylate synthetase [EC:2.7.2.11 1.2.1.41]
CDS_19579_Unigene_6845_Transcript_30419	K11142 LAP3	cytosol aminopeptidase [EC:3.4.11.1 3.4.11.5]
CDS_20853_Unigene_72826_Transcript_157236	K00472 P4HA	prolyl 4-hydroxylase [EC:1.14.11.2]
CDS_25357_Unigene_88201_Transcript_185347	K14454 GOT1	aspartate aminotransferase, cytoplasmic [EC:2.6.1.1]
CDS_20161_Unigene_7048_Transcript_30888	K14455 GOT2	aspartate aminotransferase, mitochondrial [EC:2.6.1.1]
CDS_8825_Unigene_3348_Transcript_22426	K18123 HOGA1	4-hydroxy-2-oxoglutarate aldolase [EC:4.1.3.16]
CDS_25741_Unigene_89685_Transcript_188035	K00273 DAO, aao	D-amino-acid oxidase [EC:1.4.3.3]
CDS_15566_Unigene_55872_Transcript_125487	K18384 L3HYPDH	trans-L-3-hydroxyproline dehydratase [EC:4.2.1.77]
00340 Histidine metabolism [PATH:ko00340]
CDS_9606_Unigene_36193_Transcript_88382	K11182 AOC1, ABP1	diamine oxidase [EC:1.4.3.22]
CDS_15809_Unigene_5662_Transcript_28086	K00128 ALDH	aldehyde dehydrogenase (NAD) [EC:1.2.1.3]
CDS_24259_Unigene_84240_Transcript_178106	K00128 ALDH	aldehyde dehydrogenase (NAD) [EC:1.2.1.3]
CDS_25367_Unigene_88252_Transcript_185435	K00128 ALDH	aldehyde dehydrogenase (NAD) [EC:1.2.1.3]
CDS_25368_Unigene_88254_Transcript_185444	K00128 ALDH	aldehyde dehydrogenase (NAD) [EC:1.2.1.3]
CDS_13685_Unigene_49905_Transcript_114374	K14085 ALDH7A1	aldehyde dehydrogenase family 7 member A1 [EC:1.2.1.31 1.2.1.8 1.2.1.3]
CDS_13597_Unigene_49595_Transcript_113857	K00149 ALDH9A1	aldehyde dehydrogenase family 9 member A1 [EC:1.2.1.47 1.2.1.3]
CDS_13599_Unigene_49598_Transcript_113866	K00149 ALDH9A1	aldehyde dehydrogenase family 9 member A1 [EC:1.2.1.47 1.2.1.3]
CDS_5891_Unigene_23292_Transcript_64144	K00546 HNMT	histamine N-methyltransferase [EC:2.1.1.8]
CDS_6944_Unigene_27009_Transcript_71047	K00274 MAO, aofH	monoamine oxidase [EC:1.4.3.4]
CDS_25799_Unigene_89916_Transcript_188500	K00129 E1.2.1.5	aldehyde dehydrogenase (NAD(P)) [EC:1.2.1.5]
CDS_16456_Unigene_58626_Transcript_130554	K14755 CRNS1, ATPGD1	carnosine synthase [EC:6.3.2.11]
CDS_16459_Unigene_58629_Transcript_130558	K14755 CRNS1, ATPGD1	carnosine synthase [EC:6.3.2.11]
CDS_6669_Unigene_26017_Transcript_69183	K08660 CNDP2	cytosolic nonspecific dipeptidase [EC:3.4.13.18]
00350 Tyrosine metabolism [PATH:ko00350]
CDS_25357_Unigene_88201_Transcript_185347	K14454 GOT1	aspartate aminotransferase, cytoplasmic [EC:2.6.1.1]
CDS_20161_Unigene_7048_Transcript_30888	K14455 GOT2	aspartate aminotransferase, mitochondrial [EC:2.6.1.1]
CDS_9275_Unigene_34985_Transcript_86041	K00815 TAT	tyrosine aminotransferase [EC:2.6.1.5]
CDS_9276_Unigene_34986_Transcript_86042	K00815 TAT	tyrosine aminotransferase [EC:2.6.1.5]
CDS_17786_Unigene_62639_Transcript_138163	K00457 HPD, hppD	4-hydroxyphenylpyruvate dioxygenase [EC:1.13.11.27]
CDS_18020_Unigene_63456_Transcript_139754	K00451 HGD, hmgA	homogentisate 1,2-dioxygenase [EC:1.13.11.5]
CDS_15371_Unigene_5531_Transcript_27830	K01800 maiA, GSTZ1	maleylacetoacetate isomerase [EC:5.2.1.2]
CDS_19248_Unigene_67458_Transcript_147141	K01555 FAH, fahA	fumarylacetoacetase [EC:3.7.1.2]
CDS_1028_Unigene_104555_Transcript_215252	K00505 TYR	tyrosinase [EC:1.14.18.1]
CDS_22642_Unigene_78550_Transcript_167695	K01827 DCT	dopachrome tautomerase [EC:5.3.3.12]
CDS_6778_Unigene_26454_Transcript_70014	K00506 TYRP1	tyrosinase-related protein 1 [EC:1.14.18.-]
CDS_10_Unigene_100076_Transcript_207052	K00545 COMT	catechol O-methyltransferase [EC:2.1.1.6]
CDS_23067_Unigene_80134_Transcript_170557	K00545 COMT	catechol O-methyltransferase [EC:2.1.1.6]
CDS_23068_Unigene_80136_Transcript_170559	K00545 COMT	catechol O-methyltransferase [EC:2.1.1.6]
CDS_25112_Unigene_87251_Transcript_183600	K00545 COMT	catechol O-methyltransferase [EC:2.1.1.6]
CDS_6944_Unigene_27009_Transcript_71047	K00274 MAO, aofH	monoamine oxidase [EC:1.4.3.4]
CDS_168_Unigene_10073_Transcript_37783	K00276 AOC3, AOC2, tynA	primary-amine oxidase [EC:1.4.3.21]
CDS_10887_Unigene_40537_Transcript_96547	K00276 AOC3, AOC2, tynA	primary-amine oxidase [EC:1.4.3.21]
CDS_25799_Unigene_89916_Transcript_188500	K00129 E1.2.1.5	aldehyde dehydrogenase (NAD(P)) [EC:1.2.1.5]
CDS_13163_Unigene_48231_Transcript_111330	K13951 ADH1_7	alcohol dehydrogenase 1/7 [EC:1.1.1.1]
CDS_13165_Unigene_48233_Transcript_111332	K13951 ADH1_7	alcohol dehydrogenase 1/7 [EC:1.1.1.1]
CDS_13167_Unigene_48235_Transcript_111336	K13951 ADH1_7	alcohol dehydrogenase 1/7 [EC:1.1.1.1]
CDS_13170_Unigene_48238_Transcript_111340	K13951 ADH1_7	alcohol dehydrogenase 1/7 [EC:1.1.1.1]
CDS_16169_Unigene_57790_Transcript_129046	K13951 ADH1_7	alcohol dehydrogenase 1/7 [EC:1.1.1.1]
CDS_19391_Unigene_67924_Transcript_148037	K13951 ADH1_7	alcohol dehydrogenase 1/7 [EC:1.1.1.1]
CDS_19392_Unigene_67925_Transcript_148038	K13951 ADH1_7	alcohol dehydrogenase 1/7 [EC:1.1.1.1]
CDS_22607_Unigene_78449_Transcript_167522	K13951 ADH1_7	alcohol dehydrogenase 1/7 [EC:1.1.1.1]
CDS_5591_Unigene_22243_Transcript_62191	K00121 frmA, ADH5, adhC	S-(hydroxymethyl)glutathione dehydrogenase / alcohol dehydrogenase [EC:1.1.1.284 1.1.1.1]
CDS_14272_Unigene_51779_Transcript_117776	K00157 AOX	aldehyde oxidase [EC:1.2.3.1]
CDS_21638_Unigene_75434_Transcript_162045	K01557 FAHD1	acylpyruvate hydrolase [EC:3.7.1.5]
CDS_17522_Unigene_62003_Transcript_136927	K07253 MIF	phenylpyruvate tautomerase [EC:5.3.2.1]
00360 Phenylalanine metabolism [PATH:ko00360]
CDS_168_Unigene_10073_Transcript_37783	K00276 AOC3, AOC2, tynA	primary-amine oxidase [EC:1.4.3.21]
CDS_10887_Unigene_40537_Transcript_96547	K00276 AOC3, AOC2, tynA	primary-amine oxidase [EC:1.4.3.21]
CDS_6944_Unigene_27009_Transcript_71047	K00274 MAO, aofH	monoamine oxidase [EC:1.4.3.4]
CDS_25799_Unigene_89916_Transcript_188500	K00129 E1.2.1.5	aldehyde dehydrogenase (NAD(P)) [EC:1.2.1.5]
CDS_25357_Unigene_88201_Transcript_185347	K14454 GOT1	aspartate aminotransferase, cytoplasmic [EC:2.6.1.1]
CDS_20161_Unigene_7048_Transcript_30888	K14455 GOT2	aspartate aminotransferase, mitochondrial [EC:2.6.1.1]
CDS_9275_Unigene_34985_Transcript_86041	K00815 TAT	tyrosine aminotransferase [EC:2.6.1.5]
CDS_9276_Unigene_34986_Transcript_86042	K00815 TAT	tyrosine aminotransferase [EC:2.6.1.5]
CDS_17786_Unigene_62639_Transcript_138163	K00457 HPD, hppD	4-hydroxyphenylpyruvate dioxygenase [EC:1.13.11.27]
CDS_17522_Unigene_62003_Transcript_136927	K07253 MIF	phenylpyruvate tautomerase [EC:5.3.2.1]
CDS_15872_Unigene_56868_Transcript_127325	K00628 GLYAT	glycine N-acyltransferase / glycine N-benzoyltransferase [EC:2.3.1.13 2.3.1.71]
00380 Tryptophan metabolism [PATH:ko00380]
CDS_6506_Unigene_25385_Transcript_68014	K00658 DLST, sucB	2-oxoglutarate dehydrogenase E2 component (dihydrolipoamide succinyltransferase) [EC:2.3.1.61]
CDS_60_Unigene_100309_Transcript_207474	K00382 DLD, lpd, pdhD	dihydrolipoamide dehydrogenase [EC:1.8.1.4]
CDS_10413_Unigene_3911_Transcript_24362	K00252 GCDH, gcdH	glutaryl-CoA dehydrogenase [EC:1.3.8.6]
CDS_19169_Unigene_6718_Transcript_30145	K07515 HADHA	enoyl-CoA hydratase / long-chain 3-hydroxyacyl-CoA dehydrogenase [EC:4.2.1.17 1.1.1.211]
CDS_11659_Unigene_4309_Transcript_25218	K07514 EHHADH	enoyl-CoA hydratase / 3-hydroxyacyl-CoA dehydrogenase / 3,2-trans-enoyl-CoA isomerase [EC:4.2.1.17 1.1.1.35 5.3.3.8]
CDS_23900_Unigene_82911_Transcript_175802	K07511 ECHS1	enoyl-CoA hydratase [EC:4.2.1.17]
CDS_9691_Unigene_36411_Transcript_88793	K00022 HADH	3-hydroxyacyl-CoA dehydrogenase [EC:1.1.1.35]
CDS_25370_Unigene_88262_Transcript_185455	K00626 E2.3.1.9, atoB	acetyl-CoA C-acetyltransferase [EC:2.3.1.9]
CDS_27670_Unigene_96957_Transcript_201210	K00626 E2.3.1.9, atoB	acetyl-CoA C-acetyltransferase [EC:2.3.1.9]
CDS_2718_Unigene_12677_Transcript_43463	K00816 CCBL	kynurenine---oxoglutarate transaminase / cysteine-S-conjugate beta-lyase / glutamine---phenylpyruvate transaminase [EC:2.6.1.7 4.4.1.13 2.6.1.64]
CDS_6152_Unigene_24116_Transcript_65676	K00816 CCBL	kynurenine---oxoglutarate transaminase / cysteine-S-conjugate beta-lyase / glutamine---phenylpyruvate transaminase [EC:2.6.1.7 4.4.1.13 2.6.1.64]
CDS_6944_Unigene_27009_Transcript_71047	K00274 MAO, aofH	monoamine oxidase [EC:1.4.3.4]
CDS_15809_Unigene_5662_Transcript_28086	K00128 ALDH	aldehyde dehydrogenase (NAD) [EC:1.2.1.3]
CDS_24259_Unigene_84240_Transcript_178106	K00128 ALDH	aldehyde dehydrogenase (NAD) [EC:1.2.1.3]
CDS_25367_Unigene_88252_Transcript_185435	K00128 ALDH	aldehyde dehydrogenase (NAD) [EC:1.2.1.3]
CDS_25368_Unigene_88254_Transcript_185444	K00128 ALDH	aldehyde dehydrogenase (NAD) [EC:1.2.1.3]
CDS_13685_Unigene_49905_Transcript_114374	K14085 ALDH7A1	aldehyde dehydrogenase family 7 member A1 [EC:1.2.1.31 1.2.1.8 1.2.1.3]
CDS_13597_Unigene_49595_Transcript_113857	K00149 ALDH9A1	aldehyde dehydrogenase family 9 member A1 [EC:1.2.1.47 1.2.1.3]
CDS_13599_Unigene_49598_Transcript_113866	K00149 ALDH9A1	aldehyde dehydrogenase family 9 member A1 [EC:1.2.1.47 1.2.1.3]
CDS_14272_Unigene_51779_Transcript_117776	K00157 AOX	aldehyde oxidase [EC:1.2.3.1]
CDS_10648_Unigene_39836_Transcript_95197	K07408 CYP1A1	cytochrome P450 family 1 subfamily A polypeptide 1 [EC:1.14.14.1]
CDS_1304_Unigene_105710_Transcript_217467	K00562 INMT, TEMT	methyltransferase [EC:2.1.1.49 2.1.1.96]
CDS_1556_Unigene_10686_Transcript_39169	K00562 INMT, TEMT	methyltransferase [EC:2.1.1.49 2.1.1.96]
CDS_9606_Unigene_36193_Transcript_88382	K11182 AOC1, ABP1	diamine oxidase [EC:1.4.3.22]
CDS_11833_Unigene_4359_Transcript_25343	K03781 katE, CAT, catB, srpA	catalase [EC:1.11.1.6]
CDS_20992_Unigene_73315_Transcript_158198	K03781 katE, CAT, catB, srpA	catalase [EC:1.11.1.6]
CDS_20995_Unigene_73319_Transcript_158206	K03781 katE, CAT, catB, srpA	catalase [EC:1.11.1.6]
00400 Phenylalanine, tyrosine and tryptophan biosynthesis [PATH:ko00400]
CDS_25357_Unigene_88201_Transcript_185347	K14454 GOT1	aspartate aminotransferase, cytoplasmic [EC:2.6.1.1]
CDS_20161_Unigene_7048_Transcript_30888	K14455 GOT2	aspartate aminotransferase, mitochondrial [EC:2.6.1.1]
CDS_9275_Unigene_34985_Transcript_86041	K00815 TAT	tyrosine aminotransferase [EC:2.6.1.5]
CDS_9276_Unigene_34986_Transcript_86042	K00815 TAT	tyrosine aminotransferase [EC:2.6.1.5]
Metabolism of other amino acids
00410 beta-Alanine metabolism [PATH:ko00410]
CDS_16456_Unigene_58626_Transcript_130554	K14755 CRNS1, ATPGD1	carnosine synthase [EC:6.3.2.11]
CDS_16459_Unigene_58629_Transcript_130558	K14755 CRNS1, ATPGD1	carnosine synthase [EC:6.3.2.11]
CDS_6669_Unigene_26017_Transcript_69183	K08660 CNDP2	cytosolic nonspecific dipeptidase [EC:3.4.13.18]
CDS_4834_Unigene_19670_Transcript_57345	K12259 SMOX, PAO5	spermine oxidase [EC:1.5.3.16 1.5.3.-]
CDS_168_Unigene_10073_Transcript_37783	K00276 AOC3, AOC2, tynA	primary-amine oxidase [EC:1.4.3.21]
CDS_10887_Unigene_40537_Transcript_96547	K00276 AOC3, AOC2, tynA	primary-amine oxidase [EC:1.4.3.21]
CDS_15809_Unigene_5662_Transcript_28086	K00128 ALDH	aldehyde dehydrogenase (NAD) [EC:1.2.1.3]
CDS_24259_Unigene_84240_Transcript_178106	K00128 ALDH	aldehyde dehydrogenase (NAD) [EC:1.2.1.3]
CDS_25367_Unigene_88252_Transcript_185435	K00128 ALDH	aldehyde dehydrogenase (NAD) [EC:1.2.1.3]
CDS_25368_Unigene_88254_Transcript_185444	K00128 ALDH	aldehyde dehydrogenase (NAD) [EC:1.2.1.3]
CDS_13685_Unigene_49905_Transcript_114374	K14085 ALDH7A1	aldehyde dehydrogenase family 7 member A1 [EC:1.2.1.31 1.2.1.8 1.2.1.3]
CDS_13597_Unigene_49595_Transcript_113857	K00149 ALDH9A1	aldehyde dehydrogenase family 9 member A1 [EC:1.2.1.47 1.2.1.3]
CDS_13599_Unigene_49598_Transcript_113866	K00149 ALDH9A1	aldehyde dehydrogenase family 9 member A1 [EC:1.2.1.47 1.2.1.3]
CDS_25799_Unigene_89916_Transcript_188500	K00129 E1.2.1.5	aldehyde dehydrogenase (NAD(P)) [EC:1.2.1.5]
CDS_6018_Unigene_23666_Transcript_64816	K01431 UPB1, pydC	beta-ureidopropionase [EC:3.5.1.6]
CDS_14257_Unigene_5173_Transcript_27139	K05605 HIBCH	3-hydroxyisobutyryl-CoA hydrolase [EC:3.1.2.4]
CDS_19169_Unigene_6718_Transcript_30145	K07515 HADHA	enoyl-CoA hydratase / long-chain 3-hydroxyacyl-CoA dehydrogenase [EC:4.2.1.17 1.1.1.211]
CDS_11659_Unigene_4309_Transcript_25218	K07514 EHHADH	enoyl-CoA hydratase / 3-hydroxyacyl-CoA dehydrogenase / 3,2-trans-enoyl-CoA isomerase [EC:4.2.1.17 1.1.1.35 5.3.3.8]
CDS_23900_Unigene_82911_Transcript_175802	K07511 ECHS1	enoyl-CoA hydratase [EC:4.2.1.17]
CDS_3269_Unigene_14445_Transcript_47114	K00248 ACADS, bcd	butyryl-CoA dehydrogenase [EC:1.3.8.1]
CDS_20825_Unigene_72754_Transcript_157078	K00232 E1.3.3.6, ACOX1, ACOX3	acyl-CoA oxidase [EC:1.3.3.6]
00430 Taurine and hypotaurine metabolism [PATH:ko00430]
CDS_25962_Unigene_90476_Transcript_189493	K00456 CDO1	cysteine dioxygenase [EC:1.13.11.20]
CDS_14945_Unigene_53961_Transcript_121779	K18592 GGT1_5, CD224	gamma-glutamyltranspeptidase / glutathione hydrolase / leukotriene-C4 hydrolase [EC:2.3.2.2 3.4.19.13 3.4.19.14]
CDS_25005_Unigene_86866_Transcript_182897	K00659 BAAT	bile acid-CoA:amino acid N-acyltransferase [EC:2.3.1.65 3.1.2.2]
00440 Phosphonate and phosphinate metabolism [PATH:ko00440]
CDS_1755_Unigene_107733_Transcript_221354	K13644 CEPT1	choline/ethanolamine phosphotransferase [EC:2.7.8.1 2.7.8.2]
CDS_1756_Unigene_107735_Transcript_221356	K13644 CEPT1	choline/ethanolamine phosphotransferase [EC:2.7.8.1 2.7.8.2]
CDS_11813_Unigene_43532_Transcript_102380	K00968 PCYT1	choline-phosphate cytidylyltransferase [EC:2.7.7.15]
CDS_2562_Unigene_12171_Transcript_42382	K00994 CHPT1, CPT1	diacylglycerol cholinephosphotransferase [EC:2.7.8.2]
CDS_2564_Unigene_12174_Transcript_42385	K00994 CHPT1, CPT1	diacylglycerol cholinephosphotransferase [EC:2.7.8.2]
00450 Selenocompound metabolism [PATH:ko00450]
CDS_2718_Unigene_12677_Transcript_43463	K00816 CCBL	kynurenine---oxoglutarate transaminase / cysteine-S-conjugate beta-lyase / glutamine---phenylpyruvate transaminase [EC:2.6.1.7 4.4.1.13 2.6.1.64]
CDS_6152_Unigene_24116_Transcript_65676	K00816 CCBL	kynurenine---oxoglutarate transaminase / cysteine-S-conjugate beta-lyase / glutamine---phenylpyruvate transaminase [EC:2.6.1.7 4.4.1.13 2.6.1.64]
CDS_10159_Unigene_38235_Transcript_92228	K01758 CTH	cystathionine gamma-lyase [EC:4.4.1.1]
CDS_10910_Unigene_40625_Transcript_96715	K22182 TXNRD	thioredoxin reductase (NADPH) [EC:1.8.1.9]
CDS_26149_Unigene_91125_Transcript_190638	K22182 TXNRD	thioredoxin reductase (NADPH) [EC:1.8.1.9]
CDS_26150_Unigene_91126_Transcript_190639	K22182 TXNRD	thioredoxin reductase (NADPH) [EC:1.8.1.9]
CDS_26151_Unigene_91127_Transcript_190640	K22182 TXNRD	thioredoxin reductase (NADPH) [EC:1.8.1.9]
CDS_1304_Unigene_105710_Transcript_217467	K00562 INMT, TEMT	methyltransferase [EC:2.1.1.49 2.1.1.96]
CDS_1556_Unigene_10686_Transcript_39169	K00562 INMT, TEMT	methyltransferase [EC:2.1.1.49 2.1.1.96]
CDS_5603_Unigene_22282_Transcript_62256	K01008 selD, SEPHS	selenide, water dikinase [EC:2.7.9.3]
CDS_15839_Unigene_56765_Transcript_127143	K01874 MARS, metG	methionyl-tRNA synthetase [EC:6.1.1.10]
CDS_22843_Unigene_79374_Transcript_169207	K01874 MARS, metG	methionyl-tRNA synthetase [EC:6.1.1.10]
00460 Cyanoamino acid metabolism [PATH:ko00460]
CDS_10337_Unigene_38878_Transcript_93407	K05349 bglX	beta-glucosidase [EC:3.2.1.21]
CDS_14945_Unigene_53961_Transcript_121779	K18592 GGT1_5, CD224	gamma-glutamyltranspeptidase / glutathione hydrolase / leukotriene-C4 hydrolase [EC:2.3.2.2 3.4.19.13 3.4.19.14]
CDS_13425_Unigene_4902_Transcript_26576	K00600 glyA, SHMT	glycine hydroxymethyltransferase [EC:2.1.2.1]
CDS_23283_Unigene_8085_Transcript_33512	K00600 glyA, SHMT	glycine hydroxymethyltransferase [EC:2.1.2.1]
00471 D-Glutamine and D-glutamate metabolism [PATH:ko00471]
CDS_22559_Unigene_78294_Transcript_167261	K00261 GLUD1_2, gdhA	glutamate dehydrogenase (NAD(P)) [EC:1.4.1.3]
00472 D-Arginine and D-ornithine metabolism [PATH:ko00472]
CDS_25741_Unigene_89685_Transcript_188035	K00273 DAO, aao	D-amino-acid oxidase [EC:1.4.3.3]
00480 Glutathione metabolism [PATH:ko00480]
CDS_14945_Unigene_53961_Transcript_121779	K18592 GGT1_5, CD224	gamma-glutamyltranspeptidase / glutathione hydrolase / leukotriene-C4 hydrolase [EC:2.3.2.2 3.4.19.13 3.4.19.14]
CDS_15688_Unigene_5624_Transcript_28022	K00682 GGCT	gamma-glutamylcyclotransferase [EC:4.3.2.9]
CDS_16594_Unigene_59034_Transcript_131365	K07232 CHAC, chaC	glutathione-specific gamma-glutamylcyclotransferase [EC:4.3.2.7]
CDS_10835_Unigene_4037_Transcript_24603	K11204 GCLC	glutamate--cysteine ligase catalytic subunit [EC:6.3.2.2]
CDS_19579_Unigene_6845_Transcript_30419	K11142 LAP3	cytosol aminopeptidase [EC:3.4.11.1 3.4.11.5]
CDS_16083_Unigene_57536_Transcript_128543	K11140 ANPEP, CD13	aminopeptidase N [EC:3.4.11.2]
CDS_2707_Unigene_12660_Transcript_43418	K00799 GST, gst	glutathione S-transferase [EC:2.5.1.18]
CDS_2800_Unigene_12902_Transcript_43917	K00799 GST, gst	glutathione S-transferase [EC:2.5.1.18]
CDS_4044_Unigene_16996_Transcript_52238	K00799 GST, gst	glutathione S-transferase [EC:2.5.1.18]
CDS_5798_Unigene_2296_Transcript_17285	K00799 GST, gst	glutathione S-transferase [EC:2.5.1.18]
CDS_12749_Unigene_4679_Transcript_26048	K00799 GST, gst	glutathione S-transferase [EC:2.5.1.18]
CDS_17311_Unigene_61299_Transcript_135658	K00799 GST, gst	glutathione S-transferase [EC:2.5.1.18]
CDS_21423_Unigene_74704_Transcript_160637	K00799 GST, gst	glutathione S-transferase [EC:2.5.1.18]
CDS_21424_Unigene_74705_Transcript_160639	K00799 GST, gst	glutathione S-transferase [EC:2.5.1.18]
CDS_21488_Unigene_74976_Transcript_161152	K00799 GST, gst	glutathione S-transferase [EC:2.5.1.18]
CDS_21490_Unigene_74978_Transcript_161155	K00799 GST, gst	glutathione S-transferase [EC:2.5.1.18]
CDS_21493_Unigene_74980_Transcript_161161	K00799 GST, gst	glutathione S-transferase [EC:2.5.1.18]
CDS_23955_Unigene_83094_Transcript_176135	K00799 GST, gst	glutathione S-transferase [EC:2.5.1.18]
CDS_7153_Unigene_27925_Transcript_72753	K23790 GSTP	glutathione S-transferase P [EC:2.5.1.18]
CDS_7155_Unigene_27927_Transcript_72756	K23790 GSTP	glutathione S-transferase P [EC:2.5.1.18]
CDS_9975_Unigene_37491_Transcript_90798	K23790 GSTP	glutathione S-transferase P [EC:2.5.1.18]
CDS_17723_Unigene_62472_Transcript_137844	K13299 GSTK1	glutathione S-transferase kappa 1 [EC:2.5.1.18]
CDS_6030_Unigene_2369_Transcript_17657	K04097 HPGDS	prostaglandin-H2 D-isomerase / glutathione transferase [EC:5.3.99.2 2.5.1.18]
CDS_18769_Unigene_65857_Transcript_144239	K04097 HPGDS	prostaglandin-H2 D-isomerase / glutathione transferase [EC:5.3.99.2 2.5.1.18]
CDS_2590_Unigene_12262_Transcript_42573	K20838 NAT8	N-acetyltransferase 8 [EC:2.3.1.80 2.3.1.-]
CDS_2591_Unigene_12263_Transcript_42575	K20838 NAT8	N-acetyltransferase 8 [EC:2.3.1.80 2.3.1.-]
CDS_17371_Unigene_6150_Transcript_29045	K20838 NAT8	N-acetyltransferase 8 [EC:2.3.1.80 2.3.1.-]
CDS_3410_Unigene_14923_Transcript_48057	K00383 GSR, gor	glutathione reductase (NADPH) [EC:1.8.1.7]
CDS_8020_Unigene_30768_Transcript_78208	K00031 IDH1, IDH2, icd	isocitrate dehydrogenase [EC:1.1.1.42]
CDS_26725_Unigene_93288_Transcript_194501	K00031 IDH1, IDH2, icd	isocitrate dehydrogenase [EC:1.1.1.42]
CDS_16649_Unigene_59238_Transcript_131737	K00033 PGD, gnd, gntZ	6-phosphogluconate dehydrogenase [EC:1.1.1.44 1.1.1.343]
CDS_10466_Unigene_39294_Transcript_94214	K00036 G6PD, zwf	glucose-6-phosphate 1-dehydrogenase [EC:1.1.1.49 1.1.1.363]
CDS_6504_Unigene_25379_Transcript_68006	K00432 gpx, btuE, bsaA	glutathione peroxidase [EC:1.11.1.9]
CDS_6505_Unigene_25380_Transcript_68007	K00432 gpx, btuE, bsaA	glutathione peroxidase [EC:1.11.1.9]
CDS_19687_Unigene_68864_Transcript_149772	K00432 gpx, btuE, bsaA	glutathione peroxidase [EC:1.11.1.9]
CDS_28041_Unigene_98447_Transcript_204028	K01581 E4.1.1.17, ODC1, speC, speF	ornithine decarboxylase [EC:4.1.1.17]
CDS_2252_Unigene_11246_Transcript_40377	K00797 speE, SRM	spermidine synthase [EC:2.5.1.16]
CDS_17042_Unigene_60454_Transcript_134070	K00802 SMS	spermine synthase [EC:2.5.1.22]
CDS_1692_Unigene_10746_Transcript_39271	K10807 RRM1	ribonucleoside-diphosphate reductase subunit M1 [EC:1.17.4.1]
CDS_21280_Unigene_7428_Transcript_31699	K10808 RRM2	ribonucleoside-diphosphate reductase subunit M2 [EC:1.17.4.1]
Glycan biosynthesis and metabolism
00510 N-Glycan biosynthesis [PATH:ko00510]
CDS_17188_Unigene_6091_Transcript_28935	K01001 ALG7	UDP-N-acetylglucosamine--dolichyl-phosphate N-acetylglucosaminephosphotransferase [EC:2.7.8.15]
CDS_21422_Unigene_74702_Transcript_160634	K00729 ALG5	dolichyl-phosphate beta-glucosyltransferase [EC:2.4.1.117]
CDS_11577_Unigene_42854_Transcript_101036	K07432 ALG13	beta-1,4-N-acetylglucosaminyltransferase [EC:2.4.1.141]
CDS_27454_Unigene_96130_Transcript_199683	K07441 ALG14	beta-1,4-N-acetylglucosaminyltransferase [EC:2.4.1.141]
CDS_23495_Unigene_81541_Transcript_173272	K00721 DPM1	dolichol-phosphate mannosyltransferase [EC:2.4.1.83]
CDS_23546_Unigene_81759_Transcript_173668	K03842 ALG1	beta-1,4-mannosyltransferase [EC:2.4.1.142]
CDS_18184_Unigene_64015_Transcript_140755	K03843 ALG2	alpha-1,3/alpha-1,6-mannosyltransferase [EC:2.4.1.132 2.4.1.257]
CDS_19085_Unigene_6690_Transcript_30082	K03844 ALG11	alpha-1,2-mannosyltransferase [EC:2.4.1.131]
CDS_18258_Unigene_6422_Transcript_29530	K03847 ALG12	alpha-1,6-mannosyltransferase [EC:2.4.1.260]
CDS_4590_Unigene_18856_Transcript_55709	K07151 STT3	dolichyl-diphosphooligosaccharide---protein glycosyltransferase [EC:2.4.99.18]
CDS_25110_Unigene_87248_Transcript_183597	K07151 STT3	dolichyl-diphosphooligosaccharide---protein glycosyltransferase [EC:2.4.99.18]
CDS_21835_Unigene_76110_Transcript_163266	K12666 OST1, RPN1	oligosaccharyltransferase complex subunit alpha (ribophorin I)
CDS_1800_Unigene_10793_Transcript_39408	K12667 SWP1, RPN2	oligosaccharyltransferase complex subunit delta (ribophorin II)
CDS_1802_Unigene_10794_Transcript_39409	K12667 SWP1, RPN2	oligosaccharyltransferase complex subunit delta (ribophorin II)
CDS_20505_Unigene_71525_Transcript_154750	K12668 OST2, DAD1	oligosaccharyltransferase complex subunit epsilon
CDS_19608_Unigene_68577_Transcript_149256	K12670 WBP1	oligosaccharyltransferase complex subunit beta
CDS_11442_Unigene_42370_Transcript_100066	K07252 DOLPP1	dolichyldiphosphatase [EC:3.6.1.43]
CDS_11444_Unigene_42372_Transcript_100068	K07252 DOLPP1	dolichyldiphosphatase [EC:3.6.1.43]
CDS_7449_Unigene_28922_Transcript_74707	K01228 MOGS	mannosyl-oligosaccharide glucosidase [EC:3.2.1.106]
CDS_5276_Unigene_21244_Transcript_60353	K05546 GANAB	mannosyl-oligosaccharide alpha-1,3-glucosidase [EC:3.2.1.207]
CDS_5277_Unigene_21245_Transcript_60354	K05546 GANAB	mannosyl-oligosaccharide alpha-1,3-glucosidase [EC:3.2.1.207]
CDS_2991_Unigene_13552_Transcript_45302	K01230 MAN1A_C, MNS1_2	mannosyl-oligosaccharide alpha-1,2-mannosidase [EC:3.2.1.113]
CDS_10914_Unigene_4064_Transcript_24667	K00726 MGAT1	alpha-1,3-mannosyl-glycoprotein beta-1,2-N-acetylglucosaminyltransferase [EC:2.4.1.101]
CDS_27389_Unigene_95827_Transcript_199128	K01231 MAN2	alpha-mannosidase II [EC:3.2.1.114]
CDS_6676_Unigene_26057_Transcript_69253	K00736 MGAT2	alpha-1,6-mannosyl-glycoprotein beta-1,2-N-acetylglucosaminyltransferase [EC:2.4.1.143]
CDS_7637_Unigene_29565_Transcript_76033	K00717 FUT8	glycoprotein 6-alpha-L-fucosyltransferase [EC:2.4.1.68]
CDS_7639_Unigene_29567_Transcript_76038	K00717 FUT8	glycoprotein 6-alpha-L-fucosyltransferase [EC:2.4.1.68]
CDS_12046_Unigene_44375_Transcript_103908	K07966 B4GALT1	beta-1,4-galactosyltransferase 1 [EC:2.4.1.22 2.4.1.90 2.4.1.38 2.4.1.-]
CDS_8288_Unigene_31611_Transcript_79717	K07968 B4GALT3	beta-1,4-galactosyltransferase 3 [EC:2.4.1.90 2.4.1.38 2.4.1.-]
CDS_10461_Unigene_39283_Transcript_94194	K00778 SIAT1, ST6GAL1	beta-galactoside alpha-2,6-sialyltransferase (sialyltransferase 1) [EC:2.4.99.1]
CDS_21119_Unigene_73676_Transcript_158803	K00738 MGAT4A_B	alpha-1,3-mannosylglycoprotein beta-1,4-N-acetylglucosaminyltransferase A/B [EC:2.4.1.145]
00513 Various types of N-glycan biosynthesis [PATH:ko00513]
CDS_11577_Unigene_42854_Transcript_101036	K07432 ALG13	beta-1,4-N-acetylglucosaminyltransferase [EC:2.4.1.141]
CDS_27454_Unigene_96130_Transcript_199683	K07441 ALG14	beta-1,4-N-acetylglucosaminyltransferase [EC:2.4.1.141]
CDS_23546_Unigene_81759_Transcript_173668	K03842 ALG1	beta-1,4-mannosyltransferase [EC:2.4.1.142]
CDS_18184_Unigene_64015_Transcript_140755	K03843 ALG2	alpha-1,3/alpha-1,6-mannosyltransferase [EC:2.4.1.132 2.4.1.257]
CDS_19085_Unigene_6690_Transcript_30082	K03844 ALG11	alpha-1,2-mannosyltransferase [EC:2.4.1.131]
CDS_18258_Unigene_6422_Transcript_29530	K03847 ALG12	alpha-1,6-mannosyltransferase [EC:2.4.1.260]
CDS_4590_Unigene_18856_Transcript_55709	K07151 STT3	dolichyl-diphosphooligosaccharide---protein glycosyltransferase [EC:2.4.99.18]
CDS_25110_Unigene_87248_Transcript_183597	K07151 STT3	dolichyl-diphosphooligosaccharide---protein glycosyltransferase [EC:2.4.99.18]
CDS_21835_Unigene_76110_Transcript_163266	K12666 OST1, RPN1	oligosaccharyltransferase complex subunit alpha (ribophorin I)
CDS_1800_Unigene_10793_Transcript_39408	K12667 SWP1, RPN2	oligosaccharyltransferase complex subunit delta (ribophorin II)
CDS_1802_Unigene_10794_Transcript_39409	K12667 SWP1, RPN2	oligosaccharyltransferase complex subunit delta (ribophorin II)
CDS_20505_Unigene_71525_Transcript_154750	K12668 OST2, DAD1	oligosaccharyltransferase complex subunit epsilon
CDS_19608_Unigene_68577_Transcript_149256	K12670 WBP1	oligosaccharyltransferase complex subunit beta
CDS_2991_Unigene_13552_Transcript_45302	K01230 MAN1A_C, MNS1_2	mannosyl-oligosaccharide alpha-1,2-mannosidase [EC:3.2.1.113]
CDS_10914_Unigene_4064_Transcript_24667	K00726 MGAT1	alpha-1,3-mannosyl-glycoprotein beta-1,2-N-acetylglucosaminyltransferase [EC:2.4.1.101]
CDS_27389_Unigene_95827_Transcript_199128	K01231 MAN2	alpha-mannosidase II [EC:3.2.1.114]
CDS_6676_Unigene_26057_Transcript_69253	K00736 MGAT2	alpha-1,6-mannosyl-glycoprotein beta-1,2-N-acetylglucosaminyltransferase [EC:2.4.1.143]
CDS_20459_Unigene_71396_Transcript_154491	K12373 HEXA_B	hexosaminidase [EC:3.2.1.52]
CDS_7637_Unigene_29565_Transcript_76033	K00717 FUT8	glycoprotein 6-alpha-L-fucosyltransferase [EC:2.4.1.68]
CDS_7639_Unigene_29567_Transcript_76038	K00717 FUT8	glycoprotein 6-alpha-L-fucosyltransferase [EC:2.4.1.68]
CDS_21119_Unigene_73676_Transcript_158803	K00738 MGAT4A_B	alpha-1,3-mannosylglycoprotein beta-1,4-N-acetylglucosaminyltransferase A/B [EC:2.4.1.145]
CDS_12046_Unigene_44375_Transcript_103908	K07966 B4GALT1	beta-1,4-galactosyltransferase 1 [EC:2.4.1.22 2.4.1.90 2.4.1.38 2.4.1.-]
CDS_8288_Unigene_31611_Transcript_79717	K07968 B4GALT3	beta-1,4-galactosyltransferase 3 [EC:2.4.1.90 2.4.1.38 2.4.1.-]
CDS_14881_Unigene_53723_Transcript_121274	K00781 SIAT6	neolactotetraosylceramide alpha-2,3-sialyltransferase (sialyltransferase 6) [EC:2.4.99.6]
CDS_14882_Unigene_53724_Transcript_121276	K00781 SIAT6	neolactotetraosylceramide alpha-2,3-sialyltransferase (sialyltransferase 6) [EC:2.4.99.6]
00512 Mucin type O-glycan biosynthesis [PATH:ko00512]
CDS_16132_Unigene_5765_Transcript_28279	K00710 GALNT	polypeptide N-acetylgalactosaminyltransferase [EC:2.4.1.41]
CDS_16134_Unigene_57662_Transcript_128783	K00710 GALNT	polypeptide N-acetylgalactosaminyltransferase [EC:2.4.1.41]
CDS_28325_Unigene_99506_Transcript_206015	K00710 GALNT	polypeptide N-acetylgalactosaminyltransferase [EC:2.4.1.41]
CDS_3254_Unigene_14403_Transcript_47002	K00731 C1GALT1	glycoprotein-N-acetylgalactosamine 3-beta-galactosyltransferase [EC:2.4.1.122]
CDS_11861_Unigene_43704_Transcript_102729	K00731 C1GALT1	glycoprotein-N-acetylgalactosamine 3-beta-galactosyltransferase [EC:2.4.1.122]
CDS_13046_Unigene_47864_Transcript_110633	K00731 C1GALT1	glycoprotein-N-acetylgalactosamine 3-beta-galactosyltransferase [EC:2.4.1.122]
CDS_15629_Unigene_5607_Transcript_27987	K00727 GCNT1	beta-1,3-galactosyl-O-glycosyl-glycoprotein beta-1,6-N-acetylglucosaminyltransferase [EC:2.4.1.102]
CDS_23036_Unigene_79996_Transcript_170273	K03368 SIAT4B	beta-galactoside alpha-2,3-sialyltransferase (sialyltransferase 4B) [EC:2.4.99.4]
00515 Mannose type O-glycan biosynthesis [PATH:ko00515]
CDS_19255_Unigene_67492_Transcript_147206	K09666 POMGNT1	beta-1,2-N-acetylglucosaminyltransferase [EC:2.4.1.-]
CDS_19256_Unigene_67493_Transcript_147207	K09666 POMGNT1	beta-1,2-N-acetylglucosaminyltransferase [EC:2.4.1.-]
CDS_19259_Unigene_67497_Transcript_147217	K09666 POMGNT1	beta-1,2-N-acetylglucosaminyltransferase [EC:2.4.1.-]
CDS_19260_Unigene_67499_Transcript_147221	K09666 POMGNT1	beta-1,2-N-acetylglucosaminyltransferase [EC:2.4.1.-]
CDS_12046_Unigene_44375_Transcript_103908	K07966 B4GALT1	beta-1,4-galactosyltransferase 1 [EC:2.4.1.22 2.4.1.90 2.4.1.38 2.4.1.-]
CDS_8288_Unigene_31611_Transcript_79717	K07968 B4GALT3	beta-1,4-galactosyltransferase 3 [EC:2.4.1.90 2.4.1.38 2.4.1.-]
CDS_14881_Unigene_53723_Transcript_121274	K00781 SIAT6	neolactotetraosylceramide alpha-2,3-sialyltransferase (sialyltransferase 6) [EC:2.4.99.6]
CDS_14882_Unigene_53724_Transcript_121276	K00781 SIAT6	neolactotetraosylceramide alpha-2,3-sialyltransferase (sialyltransferase 6) [EC:2.4.99.6]
CDS_12393_Unigene_45651_Transcript_106332	K09654 B3GALNT2	beta-1,3-N-acetylgalactosaminyltransferase 2 [EC:2.4.1.313]
CDS_12394_Unigene_45652_Transcript_106333	K09654 B3GALNT2	beta-1,3-N-acetylgalactosaminyltransferase 2 [EC:2.4.1.313]
CDS_26831_Unigene_9368_Transcript_36370	K19872 FKTN	fukutin [EC:2.7.8.-]
CDS_19733_Unigene_69019_Transcript_150075	K21032 B4GAT1	beta-1,4-glucuronyltransferase 1 [EC:2.4.1.-]
CDS_2540_Unigene_12096_Transcript_42227	K09668 LARGE	glycosyltransferase-like protein LARGE [EC:2.4.2.- 2.4.1.-]
00514 Other types of O-glycan biosynthesis [PATH:ko00514]
CDS_11333_Unigene_41981_Transcript_99292	K09667 OGT	protein O-GlcNAc transferase [EC:2.4.1.255]
CDS_15557_Unigene_5583_Transcript_27939	K05948 FNG	fringe [EC:2.4.1.222]
CDS_12046_Unigene_44375_Transcript_103908	K07966 B4GALT1	beta-1,4-galactosyltransferase 1 [EC:2.4.1.22 2.4.1.90 2.4.1.38 2.4.1.-]
CDS_8288_Unigene_31611_Transcript_79717	K07968 B4GALT3	beta-1,4-galactosyltransferase 3 [EC:2.4.1.90 2.4.1.38 2.4.1.-]
CDS_10461_Unigene_39283_Transcript_94194	K00778 SIAT1, ST6GAL1	beta-galactoside alpha-2,6-sialyltransferase (sialyltransferase 1) [EC:2.4.99.1]
CDS_14881_Unigene_53723_Transcript_121274	K00781 SIAT6	neolactotetraosylceramide alpha-2,3-sialyltransferase (sialyltransferase 6) [EC:2.4.99.6]
CDS_14882_Unigene_53724_Transcript_121276	K00781 SIAT6	neolactotetraosylceramide alpha-2,3-sialyltransferase (sialyltransferase 6) [EC:2.4.99.6]
CDS_21370_Unigene_7451_Transcript_31769	K13667 RUMI, KTELC1	protein glucosyltransferase [EC:2.4.1.-]
CDS_8476_Unigene_32241_Transcript_80890	K13676 GXYLT	UDP-xylose:glucoside alpha-1,3-xylosyltransferase [EC:2.4.2.-]
CDS_10131_Unigene_3808_Transcript_24118	K23800 XXYLT1	xyloside xylosyltransferase 1 [EC:2.4.2.-]
CDS_14439_Unigene_52402_Transcript_118866	K13646 PLOD3	lysyl hydroxylase/galactosyltransferase/glucosyltransferase [EC:1.14.11.4 2.4.1.50 2.4.1.66]
CDS_16132_Unigene_5765_Transcript_28279	K00710 GALNT	polypeptide N-acetylgalactosaminyltransferase [EC:2.4.1.41]
CDS_16134_Unigene_57662_Transcript_128783	K00710 GALNT	polypeptide N-acetylgalactosaminyltransferase [EC:2.4.1.41]
CDS_28325_Unigene_99506_Transcript_206015	K00710 GALNT	polypeptide N-acetylgalactosaminyltransferase [EC:2.4.1.41]
CDS_3254_Unigene_14403_Transcript_47002	K00731 C1GALT1	glycoprotein-N-acetylgalactosamine 3-beta-galactosyltransferase [EC:2.4.1.122]
CDS_11861_Unigene_43704_Transcript_102729	K00731 C1GALT1	glycoprotein-N-acetylgalactosamine 3-beta-galactosyltransferase [EC:2.4.1.122]
CDS_13046_Unigene_47864_Transcript_110633	K00731 C1GALT1	glycoprotein-N-acetylgalactosamine 3-beta-galactosyltransferase [EC:2.4.1.122]
00532 Glycosaminoglycan biosynthesis - chondroitin sulfate / dermatan sulfate [PATH:ko00532]
CDS_11738_Unigene_4334_Transcript_25275	K00733 B4GALT7	xylosylprotein 4-beta-galactosyltransferase [EC:2.4.1.133]
CDS_8095_Unigene_31047_Transcript_78736	K04742 CHST12	chondroitin 4-sulfotransferase 12 [EC:2.8.2.5]
CDS_18936_Unigene_6640_Transcript_30000	K07779 CHST13	chondroitin 4-sulfotransferase 13 [EC:2.8.2.5]
CDS_5674_Unigene_22502_Transcript_62726	K08106 CHST15	N-acetylgalactosamine 4-sulfate 6-O-sulfotransferase [EC:2.8.2.33]
CDS_5676_Unigene_22504_Transcript_62728	K08106 CHST15	N-acetylgalactosamine 4-sulfate 6-O-sulfotransferase [EC:2.8.2.33]
00534 Glycosaminoglycan biosynthesis - heparan sulfate / heparin [PATH:ko00534]
CDS_11738_Unigene_4334_Transcript_25275	K00733 B4GALT7	xylosylprotein 4-beta-galactosyltransferase [EC:2.4.1.133]
CDS_16675_Unigene_5928_Transcript_28626	K02370 EXTL3	alpha-1,4-N-acetylglucosaminyltransferase EXTL3 [EC:2.4.1.223 2.4.1.224]
CDS_20847_Unigene_7279_Transcript_31422	K02366 EXT1	glucuronyl/N-acetylglucosaminyl transferase EXT1 [EC:2.4.1.224 2.4.1.225]
CDS_1566_Unigene_106929_Transcript_219755	K02367 EXT2	glucuronyl/N-acetylglucosaminyl transferase EXT2 [EC:2.4.1.224 2.4.1.225]
CDS_15852_Unigene_56803_Transcript_127213	K02577 NDST2	heparan sulfate N-deacetylase/N-sulfotransferase NDST2 [EC:3.1.1.- 2.8.2.-]
CDS_11875_Unigene_4374_Transcript_25394	K02513 HS2ST1	heparan sulfate 2-O-sulfotransferase HS2ST1 [EC:2.8.2.-]
CDS_14287_Unigene_5184_Transcript_27165	K01024 HS3ST1	[heparan sulfate]-glucosamine 3-sulfotransferase 1 [EC:2.8.2.23]
00533 Glycosaminoglycan biosynthesis - keratan sulfate [PATH:ko00533]
CDS_7637_Unigene_29565_Transcript_76033	K00717 FUT8	glycoprotein 6-alpha-L-fucosyltransferase [EC:2.4.1.68]
CDS_7639_Unigene_29567_Transcript_76038	K00717 FUT8	glycoprotein 6-alpha-L-fucosyltransferase [EC:2.4.1.68]
CDS_12046_Unigene_44375_Transcript_103908	K07966 B4GALT1	beta-1,4-galactosyltransferase 1 [EC:2.4.1.22 2.4.1.90 2.4.1.38 2.4.1.-]
CDS_8288_Unigene_31611_Transcript_79717	K07968 B4GALT3	beta-1,4-galactosyltransferase 3 [EC:2.4.1.90 2.4.1.38 2.4.1.-]
CDS_10990_Unigene_40886_Transcript_97218	K00741 B3GNT2	N-acetyllactosaminide beta-1,3-N-acetylglucosaminyltransferase [EC:2.4.1.149]
CDS_14136_Unigene_5131_Transcript_27050	K09664 B3GNT7	beta-1,3-N-acetylglucosaminyltransferase 7 [EC:2.4.1.-]
CDS_13088_Unigene_48064_Transcript_111020	K01022 CHST1	keratan sulfate 6-sulfotransferase 1 [EC:2.8.2.21]
CDS_14881_Unigene_53723_Transcript_121274	K00781 SIAT6	neolactotetraosylceramide alpha-2,3-sialyltransferase (sialyltransferase 6) [EC:2.4.99.6]
CDS_14882_Unigene_53724_Transcript_121276	K00781 SIAT6	neolactotetraosylceramide alpha-2,3-sialyltransferase (sialyltransferase 6) [EC:2.4.99.6]
CDS_18001_Unigene_63409_Transcript_139679	K04745 CHST2	carbohydrate 6-sulfotransferase 2 [EC:2.8.2.-]
CDS_23036_Unigene_79996_Transcript_170273	K03368 SIAT4B	beta-galactoside alpha-2,3-sialyltransferase (sialyltransferase 4B) [EC:2.4.99.4]
00531 Glycosaminoglycan degradation [PATH:ko00531]
CDS_19918_Unigene_6969_Transcript_30704	K01197 hya	hyaluronoglucosaminidase [EC:3.2.1.35]
CDS_25852_Unigene_90093_Transcript_188853	K01197 hya	hyaluronoglucosaminidase [EC:3.2.1.35]
CDS_25854_Unigene_90096_Transcript_188857	K01197 hya	hyaluronoglucosaminidase [EC:3.2.1.35]
CDS_22002_Unigene_76629_Transcript_164265	K01195 uidA, GUSB	beta-glucuronidase [EC:3.2.1.31]
CDS_20008_Unigene_70030_Transcript_151906	K01136 IDS	iduronate 2-sulfatase [EC:3.1.6.13]
CDS_7451_Unigene_28940_Transcript_74746	K01565 SGSH	N-sulfoglucosamine sulfohydrolase [EC:3.10.1.1]
CDS_23341_Unigene_81027_Transcript_172317	K10532 HGSNAT	heparan-alpha-glucosaminide N-acetyltransferase [EC:2.3.1.78]
CDS_16756_Unigene_5951_Transcript_28663	K01132 GALNS	N-acetylgalactosamine-6-sulfatase [EC:3.1.6.4]
CDS_6114_Unigene_23980_Transcript_65389	K12309 GLB1, ELNR1	beta-galactosidase [EC:3.2.1.23]
CDS_18993_Unigene_66594_Transcript_145590	K12309 GLB1, ELNR1	beta-galactosidase [EC:3.2.1.23]
CDS_24685_Unigene_85749_Transcript_180875	K01137 GNS	N-acetylglucosamine-6-sulfatase [EC:3.1.6.14]
CDS_20459_Unigene_71396_Transcript_154491	K12373 HEXA_B	hexosaminidase [EC:3.2.1.52]
00563 Glycosylphosphatidylinositol (GPI)-anchor biosynthesis [PATH:ko00563]
CDS_12197_Unigene_4493_Transcript_25654	K03859 PIGC, GPI2	phosphatidylinositol N-acetylglucosaminyltransferase subunit C
CDS_12201_Unigene_4494_Transcript_25656	K03859 PIGC, GPI2	phosphatidylinositol N-acetylglucosaminyltransferase subunit C
CDS_10425_Unigene_39155_Transcript_93953	K03858 PIGH, GPI15	phosphatidylinositol N-acetylglucosaminyltransferase subunit H
CDS_8836_Unigene_33527_Transcript_83308	K03861 PIGP, GPI19, DSCR5	phosphatidylinositol N-acetylglucosaminyltransferase subunit P
CDS_3049_Unigene_13748_Transcript_45673	K03434 PIGL	N-acetylglucosaminylphosphatidylinositol deacetylase [EC:3.5.1.89]
CDS_14160_Unigene_5141_Transcript_27071	K05284 PIGM	GPI mannosyltransferase 1 subunit M [EC:2.4.1.-]
CDS_14161_Unigene_5142_Transcript_27073	K05284 PIGM	GPI mannosyltransferase 1 subunit M [EC:2.4.1.-]
CDS_26281_Unigene_91601_Transcript_191507	K07541 PIGX	GPI mannosyltransferase 1 subunit X
CDS_19886_Unigene_69554_Transcript_150991	K07542 PIGV	GPI mannosyltransferase 2 [EC:2.4.1.-]
CDS_3863_Unigene_16417_Transcript_51003	K05288 PIGO	GPI ethanolamine phosphate transferase 3 subunit O [EC:2.7.-.-]
CDS_6692_Unigene_26094_Transcript_69315	K05287 PIGF	GPI ethanolamine phosphate transferase 2/3 subunit F
CDS_25672_Unigene_89426_Transcript_187561	K05291 PIGS	GPI-anchor transamidase subunit S
CDS_26319_Unigene_9172_Transcript_35922	K05292 PIGT	GPI-anchor transamidase subunit T
CDS_27618_Unigene_9671_Transcript_36945	K05294 PGAP1	GPI inositol-deacylase [EC:3.-.-.-]
CDS_27624_Unigene_9674_Transcript_36948	K05294 PGAP1	GPI inositol-deacylase [EC:3.-.-.-]
CDS_24968_Unigene_8672_Transcript_34785	K05310 PIGG, GPI7	ethanolamine phosphate transferase 2 subunit G [EC:2.7.-.-]
00601 Glycosphingolipid biosynthesis - lacto and neolacto series [PATH:ko00601]
CDS_18136_Unigene_63848_Transcript_140430	K07820 B3GALT2	beta-1,3-galactosyltransferase 2 [EC:2.4.1.86]
CDS_14881_Unigene_53723_Transcript_121274	K00781 SIAT6	neolactotetraosylceramide alpha-2,3-sialyltransferase (sialyltransferase 6) [EC:2.4.99.6]
CDS_14882_Unigene_53724_Transcript_121276	K00781 SIAT6	neolactotetraosylceramide alpha-2,3-sialyltransferase (sialyltransferase 6) [EC:2.4.99.6]
CDS_2276_Unigene_11331_Transcript_40560	K03494 SIAT4C	beta-galactoside alpha-2,3-sialyltransferase (sialyltransferase 4C) [EC:2.4.99.4]
CDS_2277_Unigene_11332_Transcript_40564	K03494 SIAT4C	beta-galactoside alpha-2,3-sialyltransferase (sialyltransferase 4C) [EC:2.4.99.4]
CDS_2278_Unigene_11333_Transcript_40566	K03494 SIAT4C	beta-galactoside alpha-2,3-sialyltransferase (sialyltransferase 4C) [EC:2.4.99.4]
CDS_2279_Unigene_11334_Transcript_40568	K03494 SIAT4C	beta-galactoside alpha-2,3-sialyltransferase (sialyltransferase 4C) [EC:2.4.99.4]
CDS_14098_Unigene_51222_Transcript_116832	K00709 ABO	histo-blood group ABO system transferase [EC:2.4.1.40 2.4.1.37]
CDS_12046_Unigene_44375_Transcript_103908	K07966 B4GALT1	beta-1,4-galactosyltransferase 1 [EC:2.4.1.22 2.4.1.90 2.4.1.38 2.4.1.-]
CDS_8288_Unigene_31611_Transcript_79717	K07968 B4GALT3	beta-1,4-galactosyltransferase 3 [EC:2.4.1.90 2.4.1.38 2.4.1.-]
CDS_7118_Unigene_27774_Transcript_72453	K03792 SIAT10, ST3GAL6	neolactotetraosylceramide alpha-2,3-sialyltransferase (sialyltransferase 10) [EC:2.4.99.6]
CDS_7119_Unigene_27775_Transcript_72454	K03792 SIAT10, ST3GAL6	neolactotetraosylceramide alpha-2,3-sialyltransferase (sialyltransferase 10) [EC:2.4.99.6]
CDS_10949_Unigene_4077_Transcript_24688	K03371 SIAT8A	alpha-N-acetyl-neuraminate alpha-2,8-sialyltransferase (sialyltransferase 8A) [EC:2.4.99.8]
CDS_10990_Unigene_40886_Transcript_97218	K00741 B3GNT2	N-acetyllactosaminide beta-1,3-N-acetylglucosaminyltransferase [EC:2.4.1.149]
CDS_4833_Unigene_1966_Transcript_15526	K07970 B3GNT3	beta-1,3-N-acetylglucosaminyltransferase 3 [EC:2.4.1.146 2.4.1.149]
CDS_21250_Unigene_74188_Transcript_159728	K00742 GCNT2	N-acetyllactosaminide beta-1,6-N-acetylglucosaminyltransferase [EC:2.4.1.150]
00603 Glycosphingolipid biosynthesis - globo and isoglobo series [PATH:ko00603]
CDS_20459_Unigene_71396_Transcript_154491	K12373 HEXA_B	hexosaminidase [EC:3.2.1.52]
CDS_3444_Unigene_15026_Transcript_48251	K01204 NAGA	alpha-N-acetylgalactosaminidase [EC:3.2.1.49]
CDS_23036_Unigene_79996_Transcript_170273	K03368 SIAT4B	beta-galactoside alpha-2,3-sialyltransferase (sialyltransferase 4B) [EC:2.4.99.4]
CDS_10949_Unigene_4077_Transcript_24688	K03371 SIAT8A	alpha-N-acetyl-neuraminate alpha-2,8-sialyltransferase (sialyltransferase 8A) [EC:2.4.99.8]
00604 Glycosphingolipid biosynthesis - ganglio series [PATH:ko00604]
CDS_20388_Unigene_71168_Transcript_154075	K00715 B3GALT4	ganglioside galactosyltransferase [EC:2.4.1.62]
CDS_23036_Unigene_79996_Transcript_170273	K03368 SIAT4B	beta-galactoside alpha-2,3-sialyltransferase (sialyltransferase 4B) [EC:2.4.99.4]
CDS_14578_Unigene_5284_Transcript_27353	K03370 SIAT9	lactosylceramide alpha-2,3-sialyltransferase (sialyltransferase 9) [EC:2.4.99.9]
CDS_14584_Unigene_5285_Transcript_27354	K03370 SIAT9	lactosylceramide alpha-2,3-sialyltransferase (sialyltransferase 9) [EC:2.4.99.9]
CDS_10949_Unigene_4077_Transcript_24688	K03371 SIAT8A	alpha-N-acetyl-neuraminate alpha-2,8-sialyltransferase (sialyltransferase 8A) [EC:2.4.99.8]
CDS_6114_Unigene_23980_Transcript_65389	K12309 GLB1, ELNR1	beta-galactosidase [EC:3.2.1.23]
CDS_18993_Unigene_66594_Transcript_145590	K12309 GLB1, ELNR1	beta-galactosidase [EC:3.2.1.23]
CDS_20459_Unigene_71396_Transcript_154491	K12373 HEXA_B	hexosaminidase [EC:3.2.1.52]
00511 Other glycan degradation [PATH:ko00511]
CDS_16247_Unigene_58014_Transcript_129446	K01186 NEU1	sialidase-1 [EC:3.2.1.18]
CDS_5282_Unigene_21257_Transcript_60376	K12357 NEU2_3_4	sialidase-2/3/4 [EC:3.2.1.18]
CDS_6114_Unigene_23980_Transcript_65389	K12309 GLB1, ELNR1	beta-galactosidase [EC:3.2.1.23]
CDS_18993_Unigene_66594_Transcript_145590	K12309 GLB1, ELNR1	beta-galactosidase [EC:3.2.1.23]
CDS_20459_Unigene_71396_Transcript_154491	K12373 HEXA_B	hexosaminidase [EC:3.2.1.52]
CDS_501_Unigene_102256_Transcript_211215	K12311 MAN2B1, LAMAN	lysosomal alpha-mannosidase [EC:3.2.1.24]
CDS_16163_Unigene_57764_Transcript_128989	K01192 E3.2.1.25, MANBA, manB	beta-mannosidase [EC:3.2.1.25]
CDS_7492_Unigene_29086_Transcript_75063	K01206 FUCA	alpha-L-fucosidase [EC:3.2.1.51]
CDS_18417_Unigene_6475_Transcript_29659	K01206 FUCA	alpha-L-fucosidase [EC:3.2.1.51]
CDS_27537_Unigene_9640_Transcript_36883	K01444 AGA, aspG	N4-(beta-N-acetylglucosaminyl)-L-asparaginase [EC:3.5.1.26]
CDS_1301_Unigene_10569_Transcript_38902	K01201 GBA, srfJ	glucosylceramidase [EC:3.2.1.45]
CDS_10069_Unigene_37815_Transcript_91420	K17108 GBA2	non-lysosomal glucosylceramidase [EC:3.2.1.45]
Metabolism of cofactors and vitamins
00730 Thiamine metabolism [PATH:ko00730]
CDS_12012_Unigene_44286_Transcript_103738	K04487 iscS, NFS1	cysteine desulfurase [EC:2.8.1.7]
CDS_18339_Unigene_6450_Transcript_29594	K01077 E3.1.3.1, phoA, phoB	alkaline phosphatase [EC:3.1.3.1]
CDS_3384_Unigene_14853_Transcript_47915	K14394 ACP1	low molecular weight phosphotyrosine protein phosphatase [EC:3.1.3.2 3.1.3.48]
CDS_11283_Unigene_41832_Transcript_99042	K00939 adk, AK	adenylate kinase [EC:2.7.4.3]
CDS_11284_Unigene_41833_Transcript_99044	K00939 adk, AK	adenylate kinase [EC:2.7.4.3]
CDS_14978_Unigene_54101_Transcript_121998	K00939 adk, AK	adenylate kinase [EC:2.7.4.3]
CDS_20888_Unigene_73011_Transcript_157577	K00939 adk, AK	adenylate kinase [EC:2.7.4.3]
CDS_20889_Unigene_73012_Transcript_157578	K00939 adk, AK	adenylate kinase [EC:2.7.4.3]
CDS_28347_Unigene_99657_Transcript_206334	K00939 adk, AK	adenylate kinase [EC:2.7.4.3]
CDS_3940_Unigene_16697_Transcript_51631	K05307 THTPA	thiamine-triphosphatase [EC:3.6.1.28]
00740 Riboflavin metabolism [PATH:ko00740]
CDS_10295_Unigene_38731_Transcript_93158	K00861 RFK, FMN1	riboflavin kinase [EC:2.7.1.26]
CDS_3384_Unigene_14853_Transcript_47915	K14394 ACP1	low molecular weight phosphotyrosine protein phosphatase [EC:3.1.3.2 3.1.3.48]
CDS_4641_Unigene_19015_Transcript_55985	K05901 BLVRB	biliverdin reductase / flavin reductase [EC:1.3.1.24 1.5.1.30]
00750 Vitamin B6 metabolism [PATH:ko00750]
CDS_18171_Unigene_63995_Transcript_140696	K00868 pdxK, pdxY	pyridoxine kinase [EC:2.7.1.35]
CDS_1953_Unigene_108632_Transcript_225765	K13248 PHOSPHO2	pyridoxal phosphate phosphatase PHOSPHO2 [EC:3.1.3.74]
CDS_14272_Unigene_51779_Transcript_117776	K00157 AOX	aldehyde oxidase [EC:1.2.3.1]
CDS_22647_Unigene_78566_Transcript_167740	K00831 serC, PSAT1	phosphoserine aminotransferase [EC:2.6.1.52]
00760 Nicotinate and nicotinamide metabolism [PATH:ko00760]
CDS_22069_Unigene_7680_Transcript_32334	K00763 pncB, NAPRT1	nicotinate phosphoribosyltransferase [EC:6.3.4.21]
CDS_14922_Unigene_53877_Transcript_121611	K03783 punA, PNP	purine-nucleoside phosphorylase [EC:2.4.2.1]
CDS_1726_Unigene_107622_Transcript_221136	K10524 NRK1_2	nicotinamide/nicotinate riboside kinase [EC:2.7.1.22 2.7.1.173]
CDS_21914_Unigene_76394_Transcript_163814	K10524 NRK1_2	nicotinamide/nicotinate riboside kinase [EC:2.7.1.22 2.7.1.173]
CDS_462_Unigene_102100_Transcript_210919	K01081 E3.1.3.5	5'-nucleotidase [EC:3.1.3.5]
CDS_463_Unigene_102102_Transcript_210921	K01081 E3.1.3.5	5'-nucleotidase [EC:3.1.3.5]
CDS_11739_Unigene_43358_Transcript_102039	K01081 E3.1.3.5	5'-nucleotidase [EC:3.1.3.5]
CDS_12816_Unigene_46980_Transcript_108999	K01081 E3.1.3.5	5'-nucleotidase [EC:3.1.3.5]
CDS_24135_Unigene_83771_Transcript_177329	K19970 NT5E, CD73	5'-nucleotidase [EC:3.1.3.5]
CDS_6616_Unigene_25792_Transcript_68751	K03426 E3.6.1.22, NUDT12, nudC	NAD diphosphatase [EC:3.6.1.22]
CDS_12083_Unigene_44527_Transcript_104202	K01950 E6.3.5.1, NADSYN1, QNS1, nadE	NAD synthase (glutamine-hydrolysing) [EC:6.3.5.1]
CDS_20693_Unigene_72271_Transcript_156169	K03462 NAMPT	nicotinamide phosphoribosyltransferase [EC:2.4.2.12]
CDS_16858_Unigene_59848_Transcript_132866	K11411 SIRT1, SIR2L1	NAD+dependent protein deacetylase sirtuin 1 [EC:2.3.1.286]
CDS_7037_Unigene_27391_Transcript_71756	K11412 SIRT2, SIR2L2	NAD+dependent protein deacetylase sirtuin 2 [EC:2.3.1.286]
CDS_26091_Unigene_90925_Transcript_190302	K11415 SIRT5, SIR2L5	NAD+dependent protein deacetylase sirtuin 5 [EC:2.3.1.286]
CDS_28208_Unigene_99103_Transcript_205247	K11416 SIRT6, SIR2L6	NAD+dependent protein deacetylase sirtuin 6 [EC:2.3.1.286]
CDS_6810_Unigene_26545_Transcript_70211	K00858 ppnK, NADK	NAD kinase [EC:2.7.1.23]
CDS_6814_Unigene_26549_Transcript_70215	K00858 ppnK, NADK	NAD kinase [EC:2.7.1.23]
CDS_26028_Unigene_90697_Transcript_189888	K00858 ppnK, NADK	NAD kinase [EC:2.7.1.23]
CDS_13234_Unigene_48449_Transcript_111733	K00323 NNT	H+translocating NAD(P) transhydrogenase [EC:1.6.1.2 7.1.1.1]
CDS_122_Unigene_100556_Transcript_207913	K00541 NNMT	nicotinamide N-methyltransferase [EC:2.1.1.1]
CDS_123_Unigene_100559_Transcript_207918	K00541 NNMT	nicotinamide N-methyltransferase [EC:2.1.1.1]
CDS_2710_Unigene_12666_Transcript_43437	K00541 NNMT	nicotinamide N-methyltransferase [EC:2.1.1.1]
CDS_4474_Unigene_18454_Transcript_54894	K00541 NNMT	nicotinamide N-methyltransferase [EC:2.1.1.1]
CDS_5550_Unigene_22134_Transcript_62002	K00541 NNMT	nicotinamide N-methyltransferase [EC:2.1.1.1]
CDS_8043_Unigene_3084_Transcript_21551	K00541 NNMT	nicotinamide N-methyltransferase [EC:2.1.1.1]
CDS_17198_Unigene_60963_Transcript_135014	K00541 NNMT	nicotinamide N-methyltransferase [EC:2.1.1.1]
CDS_18609_Unigene_65327_Transcript_143268	K00541 NNMT	nicotinamide N-methyltransferase [EC:2.1.1.1]
CDS_18611_Unigene_65329_Transcript_143270	K00541 NNMT	nicotinamide N-methyltransferase [EC:2.1.1.1]
CDS_18614_Unigene_65335_Transcript_143277	K00541 NNMT	nicotinamide N-methyltransferase [EC:2.1.1.1]
CDS_18783_Unigene_65922_Transcript_144368	K00541 NNMT	nicotinamide N-methyltransferase [EC:2.1.1.1]
CDS_25088_Unigene_87204_Transcript_183523	K00541 NNMT	nicotinamide N-methyltransferase [EC:2.1.1.1]
CDS_26074_Unigene_90881_Transcript_190200	K00541 NNMT	nicotinamide N-methyltransferase [EC:2.1.1.1]
CDS_26077_Unigene_90884_Transcript_190208	K00541 NNMT	nicotinamide N-methyltransferase [EC:2.1.1.1]
CDS_14272_Unigene_51779_Transcript_117776	K00157 AOX	aldehyde oxidase [EC:1.2.3.1]
00770 Pantothenate and CoA biosynthesis [PATH:ko00770]
CDS_5492_Unigene_21930_Transcript_61645	K09680 coaW	type II pantothenate kinase [EC:2.7.1.33]
CDS_5815_Unigene_23036_Transcript_63695	K01922 PPCS, COAB	phosphopantothenate---cysteine ligase (ATP) [EC:6.3.2.51]
CDS_16464_Unigene_5863_Transcript_28475	K01598 PPCDC, coaC	phosphopantothenoylcysteine decarboxylase [EC:4.1.1.36]
CDS_18996_Unigene_66599_Transcript_145598	K08069 VNN	pantetheine hydrolase [EC:3.5.1.92]
CDS_636_Unigene_10272_Transcript_38185	K00826 E2.6.1.42, ilvE	branched-chain amino acid aminotransferase [EC:2.6.1.42]
CDS_6018_Unigene_23666_Transcript_64816	K01431 UPB1, pydC	beta-ureidopropionase [EC:3.5.1.6]
00780 Biotin metabolism [PATH:ko00780]
CDS_6235_Unigene_24417_Transcript_66243	K09458 fabF, OXSM, CEM1	3-oxoacyl-[acyl-carrier-protein] synthase II [EC:2.3.1.179]
CDS_9358_Unigene_35245_Transcript_86567	K01942 HLCS	biotin---protein ligase [EC:6.3.4.9 6.3.4.10 6.3.4.11 6.3.4.15]
00785 Lipoic acid metabolism [PATH:ko00785]
CDS_26707_Unigene_931_Transcript_7604	K10105 LIPT1	lipoyltransferase 1
00790 Folate biosynthesis [PATH:ko00790]
CDS_11029_Unigene_4101_Transcript_24729	K01495 GCH1, folE	GTP cyclohydrolase IA [EC:3.5.4.16]
CDS_18339_Unigene_6450_Transcript_29594	K01077 E3.1.3.1, phoA, phoB	alkaline phosphatase [EC:3.1.3.1]
CDS_12434_Unigene_4578_Transcript_25831	K00287 DHFR, folA	dihydrofolate reductase [EC:1.5.1.3]
CDS_12323_Unigene_45423_Transcript_105907	K01930 FPGS	folylpolyglutamate synthase [EC:6.3.2.17]
CDS_11730_Unigene_4330_Transcript_25262	K01307 GGH	gamma-glutamyl hydrolase [EC:3.4.19.9]
CDS_21163_Unigene_73830_Transcript_159083	K01307 GGH	gamma-glutamyl hydrolase [EC:3.4.19.9]
CDS_14381_Unigene_52191_Transcript_118463	K01737 queD, ptpS, PTS	6-pyruvoyltetrahydropterin/6-carboxytetrahydropterin synthase [EC:4.2.3.12 4.1.2.50]
CDS_24308_Unigene_84418_Transcript_178467	K00011 AKR1B	aldehyde reductase [EC:1.1.1.21]
CDS_24168_Unigene_83951_Transcript_177631	K00079 CBR1	carbonyl reductase 1 [EC:1.1.1.184 1.1.1.189 1.1.1.197]
CDS_24170_Unigene_83953_Transcript_177633	K00079 CBR1	carbonyl reductase 1 [EC:1.1.1.184 1.1.1.189 1.1.1.197]
CDS_602_Unigene_102608_Transcript_211844	K04119 AKR1C3	aldo-keto reductase family 1 member C3 [EC:1.1.1.51 1.1.1.188 1.1.1.213 1.1.1.357]
CDS_24304_Unigene_84414_Transcript_178462	K04119 AKR1C3	aldo-keto reductase family 1 member C3 [EC:1.1.1.51 1.1.1.188 1.1.1.213 1.1.1.357]
CDS_11195_Unigene_41610_Transcript_98630	K00357 QDPR	dihydropteridine reductase [EC:1.5.1.34]
CDS_28427_Unigene_99991_Transcript_206895	K01724 PCBD, phhB	4a-hydroxytetrahydrobiopterin dehydratase [EC:4.2.1.96]
CDS_5404_Unigene_21667_Transcript_61146	K20967 MOCS1	GTP 3',8-cyclase / cyclic pyranopterin monophosphate synthase [EC:4.1.99.22 4.6.1.17]
CDS_17951_Unigene_63264_Transcript_139414	K03635 MOCS2B, moaE	molybdopterin synthase catalytic subunit [EC:2.8.1.12]
CDS_17952_Unigene_63265_Transcript_139415	K03635 MOCS2B, moaE	molybdopterin synthase catalytic subunit [EC:2.8.1.12]
CDS_10732_Unigene_40063_Transcript_95612	K15376 GPHN	gephyrin [EC:2.10.1.1 2.7.7.75]
00670 One carbon pool by folate [PATH:ko00670]
CDS_12434_Unigene_4578_Transcript_25831	K00287 DHFR, folA	dihydrofolate reductase [EC:1.5.1.3]
CDS_19411_Unigene_68013_Transcript_148206	K00288 MTHFD	methylenetetrahydrofolate dehydrogenase (NADP) / methenyltetrahydrofolate cyclohydrolase / formyltetrahydrofolate synthetase [EC:1.5.1.5 3.5.4.9 6.3.4.3]
CDS_21381_Unigene_74544_Transcript_160374	K13403 MTHFD2	methylenetetrahydrofolate dehydrogenase(NAD) / 5,10-methenyltetrahydrofolate cyclohydrolase [EC:1.5.1.15 3.5.4.9]
CDS_13425_Unigene_4902_Transcript_26576	K00600 glyA, SHMT	glycine hydroxymethyltransferase [EC:2.1.2.1]
CDS_23283_Unigene_8085_Transcript_33512	K00600 glyA, SHMT	glycine hydroxymethyltransferase [EC:2.1.2.1]
CDS_9904_Unigene_37235_Transcript_90343	K00602 purH	phosphoribosylaminoimidazolecarboxamide formyltransferase / IMP cyclohydrolase [EC:2.1.2.3 3.5.4.10]
CDS_27452_Unigene_96120_Transcript_199657	K00604 MTFMT, fmt	methionyl-tRNA formyltransferase [EC:2.1.2.9]
CDS_9352_Unigene_35230_Transcript_86531	K00560 thyA, TYMS	thymidylate synthase [EC:2.1.1.45]
CDS_8381_Unigene_31945_Transcript_80335	K00289 ALDH1L	formyltetrahydrofolate dehydrogenase [EC:1.5.1.6]
CDS_5247_Unigene_21135_Transcript_60158	K01934 MTHFS	5-formyltetrahydrofolate cyclo-ligase [EC:6.3.3.2]
00830 Retinol metabolism [PATH:ko00830]
CDS_13163_Unigene_48231_Transcript_111330	K13951 ADH1_7	alcohol dehydrogenase 1/7 [EC:1.1.1.1]
CDS_13165_Unigene_48233_Transcript_111332	K13951 ADH1_7	alcohol dehydrogenase 1/7 [EC:1.1.1.1]
CDS_13167_Unigene_48235_Transcript_111336	K13951 ADH1_7	alcohol dehydrogenase 1/7 [EC:1.1.1.1]
CDS_13170_Unigene_48238_Transcript_111340	K13951 ADH1_7	alcohol dehydrogenase 1/7 [EC:1.1.1.1]
CDS_16169_Unigene_57790_Transcript_129046	K13951 ADH1_7	alcohol dehydrogenase 1/7 [EC:1.1.1.1]
CDS_19391_Unigene_67924_Transcript_148037	K13951 ADH1_7	alcohol dehydrogenase 1/7 [EC:1.1.1.1]
CDS_19392_Unigene_67925_Transcript_148038	K13951 ADH1_7	alcohol dehydrogenase 1/7 [EC:1.1.1.1]
CDS_22607_Unigene_78449_Transcript_167522	K13951 ADH1_7	alcohol dehydrogenase 1/7 [EC:1.1.1.1]
CDS_5591_Unigene_22243_Transcript_62191	K00121 frmA, ADH5, adhC	S-(hydroxymethyl)glutathione dehydrogenase / alcohol dehydrogenase [EC:1.1.1.284 1.1.1.1]
CDS_9041_Unigene_34115_Transcript_84447	K11146 DHRS3	short-chain dehydrogenase/reductase 3 [EC:1.1.1.300]
CDS_20150_Unigene_70458_Transcript_152723	K11147 DHRS4	dehydrogenase/reductase SDR family member 4 [EC:1.1.-.-]
CDS_21958_Unigene_764_Transcript_6425	K11149 DHRS9	dehydrogenase/reductase SDR family member 9 [EC:1.1.-.-]
CDS_6485_Unigene_25289_Transcript_67842	K11151 RDH10	retinol dehydrogenase 10 [EC:1.1.1.-]
CDS_3245_Unigene_14364_Transcript_46945	K11154 RDH16	retinol dehydrogenase 16 [EC:1.1.1.-]
CDS_8593_Unigene_32628_Transcript_81669	K11154 RDH16	retinol dehydrogenase 16 [EC:1.1.1.-]
CDS_12968_Unigene_4759_Transcript_26231	K11154 RDH16	retinol dehydrogenase 16 [EC:1.1.1.-]
CDS_20430_Unigene_71258_Transcript_154240	K15734 SDR16C5	all-trans-retinol dehydrogenase (NAD) [EC:1.1.1.105]
CDS_13109_Unigene_4810_Transcript_26389	K00678 LRAT	phosphatidylcholine-retinol O-acyltransferase [EC:2.3.1.135]
CDS_13114_Unigene_4811_Transcript_26390	K00678 LRAT	phosphatidylcholine-retinol O-acyltransferase [EC:2.3.1.135]
CDS_26999_Unigene_94313_Transcript_196423	K11155 DGAT1	diacylglycerol O-acyltransferase 1 [EC:2.3.1.20 2.3.1.75 2.3.1.76]
CDS_16736_Unigene_59478_Transcript_132215	K11157 PNPLA4	patatin-like phospholipase domain-containing protein 4 [EC:3.1.1.-]
CDS_17015_Unigene_60388_Transcript_133917	K11158 RPE65	retinoid isomerohydrolase / lutein isomerase [EC:3.1.1.64 5.3.3.22]
CDS_14272_Unigene_51779_Transcript_117776	K00157 AOX	aldehyde oxidase [EC:1.2.3.1]
CDS_14108_Unigene_51261_Transcript_116901	K07249 ALDH1A	retinal dehydrogenase [EC:1.2.1.36]
CDS_14109_Unigene_51263_Transcript_116903	K07249 ALDH1A	retinal dehydrogenase [EC:1.2.1.36]
CDS_10648_Unigene_39836_Transcript_95197	K07408 CYP1A1	cytochrome P450 family 1 subfamily A polypeptide 1 [EC:1.14.14.1]
CDS_22246_Unigene_77367_Transcript_165634	K07424 CYP3A	cytochrome P450 family 3 subfamily A [EC:1.14.14.1]
CDS_23125_Unigene_80344_Transcript_170919	K07424 CYP3A	cytochrome P450 family 3 subfamily A [EC:1.14.14.1]
CDS_23126_Unigene_80345_Transcript_170920	K07424 CYP3A	cytochrome P450 family 3 subfamily A [EC:1.14.14.1]
00860 Porphyrin and chlorophyll metabolism [PATH:ko00860]
CDS_1919_Unigene_10845_Transcript_39534	K00643 E2.3.1.37, ALAS	5-aminolevulinate synthase [EC:2.3.1.37]
CDS_27071_Unigene_94614_Transcript_196960	K00643 E2.3.1.37, ALAS	5-aminolevulinate synthase [EC:2.3.1.37]
CDS_24229_Unigene_8417_Transcript_34225	K01885 EARS, gltX	glutamyl-tRNA synthetase [EC:6.1.1.17]
CDS_19954_Unigene_69866_Transcript_151603	K14163 EPRS	bifunctional glutamyl/prolyl-tRNA synthetase [EC:6.1.1.17 6.1.1.15]
CDS_19955_Unigene_69867_Transcript_151604	K14163 EPRS	bifunctional glutamyl/prolyl-tRNA synthetase [EC:6.1.1.17 6.1.1.15]
CDS_19894_Unigene_69604_Transcript_151107	K01719 hemD, UROS	uroporphyrinogen-III synthase [EC:4.2.1.75]
CDS_8152_Unigene_31244_Transcript_79089	K01599 hemE, UROD	uroporphyrinogen decarboxylase [EC:4.1.1.37]
CDS_7660_Unigene_29638_Transcript_76167	K00228 CPOX, hemF	coproporphyrinogen III oxidase [EC:1.3.3.3]
CDS_15051_Unigene_54384_Transcript_122540	K00231 PPOX, hemY	protoporphyrinogen/coproporphyrinogen III oxidase [EC:1.3.3.4 1.3.3.15]
CDS_19718_Unigene_68982_Transcript_149997	K02257 COX10, ctaB, cyoE	heme o synthase [EC:2.5.1.141]
CDS_13348_Unigene_4875_Transcript_26510	K02259 COX15, ctaA	cytochrome c oxidase assembly protein subunit 15
CDS_3978_Unigene_16843_Transcript_51934	K00798 MMAB, pduO	cob(I)alamin adenosyltransferase [EC:2.5.1.17]
CDS_10537_Unigene_39526_Transcript_94625	K00510 HMOX1	heme oxygenase 1 [EC:1.14.14.18]
CDS_10538_Unigene_39527_Transcript_94626	K00510 HMOX1	heme oxygenase 1 [EC:1.14.14.18]
CDS_9996_Unigene_37580_Transcript_90964	K00214 BLVRA, bvdR	biliverdin reductase [EC:1.3.1.24]
CDS_9997_Unigene_37581_Transcript_90965	K00214 BLVRA, bvdR	biliverdin reductase [EC:1.3.1.24]
CDS_4641_Unigene_19015_Transcript_55985	K05901 BLVRB	biliverdin reductase / flavin reductase [EC:1.3.1.24 1.5.1.30]
CDS_22002_Unigene_76629_Transcript_164265	K01195 uidA, GUSB	beta-glucuronidase [EC:3.2.1.31]
CDS_24580_Unigene_85469_Transcript_180379	K01764 HCCS	cytochrome c heme-lyase [EC:4.4.1.17]
CDS_19604_Unigene_68571_Transcript_149250	K19054 FXN	frataxin [EC:1.16.3.1]
CDS_19605_Unigene_68572_Transcript_149251	K19054 FXN	frataxin [EC:1.16.3.1]
00130 Ubiquinone and other terpenoid-quinone biosynthesis [PATH:ko00130]
CDS_9275_Unigene_34985_Transcript_86041	K00815 TAT	tyrosine aminotransferase [EC:2.6.1.5]
CDS_9276_Unigene_34986_Transcript_86042	K00815 TAT	tyrosine aminotransferase [EC:2.6.1.5]
CDS_8469_Unigene_32211_Transcript_80842	K06125 COQ2	4-hydroxybenzoate polyprenyltransferase [EC:2.5.1.39]
CDS_14236_Unigene_51667_Transcript_117594	K00591 COQ3	polyprenyldihydroxybenzoate methyltransferase / 3-demethylubiquinol 3-O-methyltransferase [EC:2.1.1.114 2.1.1.64]
CDS_1391_Unigene_106102_Transcript_218230	K06126 COQ6	ubiquinone biosynthesis monooxygenase Coq6 [EC:1.14.13.-]
CDS_1392_Unigene_106103_Transcript_218231	K06126 COQ6	ubiquinone biosynthesis monooxygenase Coq6 [EC:1.14.13.-]
CDS_24206_Unigene_84071_Transcript_177840	K06127 COQ5	2-methoxy-6-polyprenyl-1,4-benzoquinol methylase [EC:2.1.1.201]
CDS_14724_Unigene_53226_Transcript_120352	K06134 COQ7	3-demethoxyubiquinol 3-hydroxylase [EC:1.14.99.60]
CDS_15658_Unigene_56151_Transcript_126014	K00355 NQO1	NAD(P)H dehydrogenase (quinone) [EC:1.6.5.2]
CDS_21304_Unigene_74367_Transcript_160041	K00355 NQO1	NAD(P)H dehydrogenase (quinone) [EC:1.6.5.2]
CDS_12003_Unigene_44264_Transcript_103706	K10106 GGCX	vitamin K-dependent gamma-carboxylase [EC:4.1.1.90]
CDS_4381_Unigene_18085_Transcript_54249	K05357 VKORC1	vitamin-K-epoxide reductase (warfarin-sensitive) [EC:1.17.4.4]
CDS_4382_Unigene_18086_Transcript_54250	K05357 VKORC1	vitamin-K-epoxide reductase (warfarin-sensitive) [EC:1.17.4.4]
CDS_17786_Unigene_62639_Transcript_138163	K00457 HPD, hppD	4-hydroxyphenylpyruvate dioxygenase [EC:1.13.11.27]
Metabolism of terpenoids and polyketides
00900 Terpenoid backbone biosynthesis [PATH:ko00900]
CDS_25370_Unigene_88262_Transcript_185455	K00626 E2.3.1.9, atoB	acetyl-CoA C-acetyltransferase [EC:2.3.1.9]
CDS_27670_Unigene_96957_Transcript_201210	K00626 E2.3.1.9, atoB	acetyl-CoA C-acetyltransferase [EC:2.3.1.9]
CDS_10624_Unigene_39767_Transcript_95078	K00021 HMGCR	hydroxymethylglutaryl-CoA reductase (NADPH) [EC:1.1.1.34]
CDS_10421_Unigene_3913_Transcript_24365	K13273 PMVK	phosphomevalonate kinase [EC:2.7.4.2]
CDS_2308_Unigene_11418_Transcript_40735	K01597 MVD, mvaD	diphosphomevalonate decarboxylase [EC:4.1.1.33]
CDS_2309_Unigene_11419_Transcript_40737	K01597 MVD, mvaD	diphosphomevalonate decarboxylase [EC:4.1.1.33]
CDS_25415_Unigene_88432_Transcript_185755	K01823 idi, IDI	isopentenyl-diphosphate Delta-isomerase [EC:5.3.3.2]
CDS_25416_Unigene_88433_Transcript_185756	K01823 idi, IDI	isopentenyl-diphosphate Delta-isomerase [EC:5.3.3.2]
CDS_22182_Unigene_77205_Transcript_165306	K00787 FDPS	farnesyl diphosphate synthase [EC:2.5.1.1 2.5.1.10]
CDS_22184_Unigene_77208_Transcript_165315	K00787 FDPS	farnesyl diphosphate synthase [EC:2.5.1.1 2.5.1.10]
CDS_2980_Unigene_13538_Transcript_45281	K00804 GGPS1	geranylgeranyl diphosphate synthase, type III [EC:2.5.1.1 2.5.1.10 2.5.1.29]
CDS_2981_Unigene_13539_Transcript_45282	K00804 GGPS1	geranylgeranyl diphosphate synthase, type III [EC:2.5.1.1 2.5.1.10 2.5.1.29]
CDS_2982_Unigene_13540_Transcript_45283	K00804 GGPS1	geranylgeranyl diphosphate synthase, type III [EC:2.5.1.1 2.5.1.10 2.5.1.29]
CDS_3471_Unigene_15126_Transcript_48428	K11778 DHDDS, RER2, SRT1	ditrans,polycis-polyprenyl diphosphate synthase [EC:2.5.1.87]
CDS_24453_Unigene_84897_Transcript_179317	K19177 NUS1	dehydrodolichyl diphosphate syntase complex subunit NUS1 [EC:2.5.1.87]
CDS_18506_Unigene_6499_Transcript_29709	K05955 FNTA	protein farnesyltransferase/geranylgeranyltransferase type-1 subunit alpha [EC:2.5.1.58 2.5.1.59]
CDS_20621_Unigene_72052_Transcript_155727	K05954 FNTB	protein farnesyltransferase subunit beta [EC:2.5.1.58]
CDS_12016_Unigene_44298_Transcript_103758	K06013 STE24	STE24 endopeptidase [EC:3.4.24.84]
CDS_25237_Unigene_8774_Transcript_35007	K00587 ICMT, STE14	protein-S-isoprenylcysteine O-methyltransferase [EC:2.1.1.100]
00909 Sesquiterpenoid and triterpenoid biosynthesis [PATH:ko00909]
CDS_949_Unigene_10425_Transcript_38549	K00801 FDFT1	farnesyl-diphosphate farnesyltransferase [EC:2.5.1.21]
00981 Insect hormone biosynthesis [PATH:ko00981]
CDS_15809_Unigene_5662_Transcript_28086	K00128 ALDH	aldehyde dehydrogenase (NAD) [EC:1.2.1.3]
CDS_24259_Unigene_84240_Transcript_178106	K00128 ALDH	aldehyde dehydrogenase (NAD) [EC:1.2.1.3]
CDS_25367_Unigene_88252_Transcript_185435	K00128 ALDH	aldehyde dehydrogenase (NAD) [EC:1.2.1.3]
CDS_25368_Unigene_88254_Transcript_185444	K00128 ALDH	aldehyde dehydrogenase (NAD) [EC:1.2.1.3]
CDS_20556_Unigene_71758_Transcript_155180	K14938 NVD, DAF36	cholesterol 7-desaturase [EC:1.14.19.21]
00908 Zeatin biosynthesis [PATH:ko00908]
CDS_9680_Unigene_36379_Transcript_88732	K00791 miaA, TRIT1	tRNA dimethylallyltransferase [EC:2.5.1.75]
00903 Limonene and pinene degradation [PATH:ko00903]
CDS_15809_Unigene_5662_Transcript_28086	K00128 ALDH	aldehyde dehydrogenase (NAD) [EC:1.2.1.3]
CDS_24259_Unigene_84240_Transcript_178106	K00128 ALDH	aldehyde dehydrogenase (NAD) [EC:1.2.1.3]
CDS_25367_Unigene_88252_Transcript_185435	K00128 ALDH	aldehyde dehydrogenase (NAD) [EC:1.2.1.3]
CDS_25368_Unigene_88254_Transcript_185444	K00128 ALDH	aldehyde dehydrogenase (NAD) [EC:1.2.1.3]
00281 Geraniol degradation [PATH:ko00281]
CDS_17215_Unigene_61026_Transcript_135121	K01640 E4.1.3.4, HMGCL, hmgL	hydroxymethylglutaryl-CoA lyase [EC:4.1.3.4]
CDS_17216_Unigene_61027_Transcript_135123	K01640 E4.1.3.4, HMGCL, hmgL	hydroxymethylglutaryl-CoA lyase [EC:4.1.3.4]
CDS_9691_Unigene_36411_Transcript_88793	K00022 HADH	3-hydroxyacyl-CoA dehydrogenase [EC:1.1.1.35]
01051 Biosynthesis of ansamycins [PATH:ko01051]
CDS_13920_Unigene_50623_Transcript_115744	K00615 E2.2.1.1, tktA, tktB	transketolase [EC:2.2.1.1]
CDS_26153_Unigene_9112_Transcript_35798	K00615 E2.2.1.1, tktA, tktB	transketolase [EC:2.2.1.1]
Xenobiotics biodegradation and metabolism
00362 Benzoate degradation [PATH:ko00362]
CDS_10413_Unigene_3911_Transcript_24362	K00252 GCDH, gcdH	glutaryl-CoA dehydrogenase [EC:1.3.8.6]
CDS_25370_Unigene_88262_Transcript_185455	K00626 E2.3.1.9, atoB	acetyl-CoA C-acetyltransferase [EC:2.3.1.9]
CDS_27670_Unigene_96957_Transcript_201210	K00626 E2.3.1.9, atoB	acetyl-CoA C-acetyltransferase [EC:2.3.1.9]
00627 Aminobenzoate degradation [PATH:ko00627]
CDS_8213_Unigene_31413_Transcript_79383	K01512 acyP	acylphosphatase [EC:3.6.1.7]
CDS_11793_Unigene_4347_Transcript_25314	K01512 acyP	acylphosphatase [EC:3.6.1.7]
CDS_25936_Unigene_90397_Transcript_189364	K01512 acyP	acylphosphatase [EC:3.6.1.7]
CDS_19169_Unigene_6718_Transcript_30145	K07515 HADHA	enoyl-CoA hydratase / long-chain 3-hydroxyacyl-CoA dehydrogenase [EC:4.2.1.17 1.1.1.211]
CDS_11659_Unigene_4309_Transcript_25218	K07514 EHHADH	enoyl-CoA hydratase / 3-hydroxyacyl-CoA dehydrogenase / 3,2-trans-enoyl-CoA isomerase [EC:4.2.1.17 1.1.1.35 5.3.3.8]
CDS_23900_Unigene_82911_Transcript_175802	K07511 ECHS1	enoyl-CoA hydratase [EC:4.2.1.17]
00364 Fluorobenzoate degradation [PATH:ko00364]
CDS_16484_Unigene_58707_Transcript_130707	K01061 E3.1.1.45	carboxymethylenebutenolidase [EC:3.1.1.45]
CDS_16485_Unigene_58708_Transcript_130708	K01061 E3.1.1.45	carboxymethylenebutenolidase [EC:3.1.1.45]
CDS_16486_Unigene_58709_Transcript_130710	K01061 E3.1.1.45	carboxymethylenebutenolidase [EC:3.1.1.45]
CDS_16487_Unigene_58710_Transcript_130711	K01061 E3.1.1.45	carboxymethylenebutenolidase [EC:3.1.1.45]
CDS_16489_Unigene_58712_Transcript_130713	K01061 E3.1.1.45	carboxymethylenebutenolidase [EC:3.1.1.45]
CDS_16490_Unigene_58713_Transcript_130714	K01061 E3.1.1.45	carboxymethylenebutenolidase [EC:3.1.1.45]
00625 Chloroalkane and chloroalkene degradation [PATH:ko00625]
CDS_5591_Unigene_22243_Transcript_62191	K00121 frmA, ADH5, adhC	S-(hydroxymethyl)glutathione dehydrogenase / alcohol dehydrogenase [EC:1.1.1.284 1.1.1.1]
CDS_15809_Unigene_5662_Transcript_28086	K00128 ALDH	aldehyde dehydrogenase (NAD) [EC:1.2.1.3]
CDS_24259_Unigene_84240_Transcript_178106	K00128 ALDH	aldehyde dehydrogenase (NAD) [EC:1.2.1.3]
CDS_25367_Unigene_88252_Transcript_185435	K00128 ALDH	aldehyde dehydrogenase (NAD) [EC:1.2.1.3]
CDS_25368_Unigene_88254_Transcript_185444	K00128 ALDH	aldehyde dehydrogenase (NAD) [EC:1.2.1.3]
CDS_3040_Unigene_1372_Transcript_11766	K08726 EPHX2	soluble epoxide hydrolase / lipid-phosphate phosphatase [EC:3.3.2.10 3.1.3.76]
00361 Chlorocyclohexane and chlorobenzene degradation [PATH:ko00361]
CDS_16484_Unigene_58707_Transcript_130707	K01061 E3.1.1.45	carboxymethylenebutenolidase [EC:3.1.1.45]
CDS_16485_Unigene_58708_Transcript_130708	K01061 E3.1.1.45	carboxymethylenebutenolidase [EC:3.1.1.45]
CDS_16486_Unigene_58709_Transcript_130710	K01061 E3.1.1.45	carboxymethylenebutenolidase [EC:3.1.1.45]
CDS_16487_Unigene_58710_Transcript_130711	K01061 E3.1.1.45	carboxymethylenebutenolidase [EC:3.1.1.45]
CDS_16489_Unigene_58712_Transcript_130713	K01061 E3.1.1.45	carboxymethylenebutenolidase [EC:3.1.1.45]
CDS_16490_Unigene_58713_Transcript_130714	K01061 E3.1.1.45	carboxymethylenebutenolidase [EC:3.1.1.45]
00623 Toluene degradation [PATH:ko00623]
CDS_16484_Unigene_58707_Transcript_130707	K01061 E3.1.1.45	carboxymethylenebutenolidase [EC:3.1.1.45]
CDS_16485_Unigene_58708_Transcript_130708	K01061 E3.1.1.45	carboxymethylenebutenolidase [EC:3.1.1.45]
CDS_16486_Unigene_58709_Transcript_130710	K01061 E3.1.1.45	carboxymethylenebutenolidase [EC:3.1.1.45]
CDS_16487_Unigene_58710_Transcript_130711	K01061 E3.1.1.45	carboxymethylenebutenolidase [EC:3.1.1.45]
CDS_16489_Unigene_58712_Transcript_130713	K01061 E3.1.1.45	carboxymethylenebutenolidase [EC:3.1.1.45]
CDS_16490_Unigene_58713_Transcript_130714	K01061 E3.1.1.45	carboxymethylenebutenolidase [EC:3.1.1.45]
00643 Styrene degradation [PATH:ko00643]
CDS_18020_Unigene_63456_Transcript_139754	K00451 HGD, hmgA	homogentisate 1,2-dioxygenase [EC:1.13.11.5]
CDS_15371_Unigene_5531_Transcript_27830	K01800 maiA, GSTZ1	maleylacetoacetate isomerase [EC:5.2.1.2]
CDS_19248_Unigene_67458_Transcript_147141	K01555 FAH, fahA	fumarylacetoacetase [EC:3.7.1.2]
00930 Caprolactam degradation [PATH:ko00930]
CDS_8741_Unigene_3321_Transcript_22317	K01053 E3.1.1.17, gnl, RGN	gluconolactonase [EC:3.1.1.17]
CDS_12539_Unigene_4602_Transcript_25883	K00002 AKR1A1, adh	alcohol dehydrogenase (NADP) [EC:1.1.1.2]
CDS_19169_Unigene_6718_Transcript_30145	K07515 HADHA	enoyl-CoA hydratase / long-chain 3-hydroxyacyl-CoA dehydrogenase [EC:4.2.1.17 1.1.1.211]
CDS_11659_Unigene_4309_Transcript_25218	K07514 EHHADH	enoyl-CoA hydratase / 3-hydroxyacyl-CoA dehydrogenase / 3,2-trans-enoyl-CoA isomerase [EC:4.2.1.17 1.1.1.35 5.3.3.8]
CDS_23900_Unigene_82911_Transcript_175802	K07511 ECHS1	enoyl-CoA hydratase [EC:4.2.1.17]
CDS_9691_Unigene_36411_Transcript_88793	K00022 HADH	3-hydroxyacyl-CoA dehydrogenase [EC:1.1.1.35]
00626 Naphthalene degradation [PATH:ko00626]
CDS_5591_Unigene_22243_Transcript_62191	K00121 frmA, ADH5, adhC	S-(hydroxymethyl)glutathione dehydrogenase / alcohol dehydrogenase [EC:1.1.1.284 1.1.1.1]
00980 Metabolism of xenobiotics by cytochrome P450 [PATH:ko00980]
CDS_10648_Unigene_39836_Transcript_95197	K07408 CYP1A1	cytochrome P450 family 1 subfamily A polypeptide 1 [EC:1.14.14.1]
CDS_2707_Unigene_12660_Transcript_43418	K00799 GST, gst	glutathione S-transferase [EC:2.5.1.18]
CDS_2800_Unigene_12902_Transcript_43917	K00799 GST, gst	glutathione S-transferase [EC:2.5.1.18]
CDS_4044_Unigene_16996_Transcript_52238	K00799 GST, gst	glutathione S-transferase [EC:2.5.1.18]
CDS_5798_Unigene_2296_Transcript_17285	K00799 GST, gst	glutathione S-transferase [EC:2.5.1.18]
CDS_12749_Unigene_4679_Transcript_26048	K00799 GST, gst	glutathione S-transferase [EC:2.5.1.18]
CDS_17311_Unigene_61299_Transcript_135658	K00799 GST, gst	glutathione S-transferase [EC:2.5.1.18]
CDS_21423_Unigene_74704_Transcript_160637	K00799 GST, gst	glutathione S-transferase [EC:2.5.1.18]
CDS_21424_Unigene_74705_Transcript_160639	K00799 GST, gst	glutathione S-transferase [EC:2.5.1.18]
CDS_21488_Unigene_74976_Transcript_161152	K00799 GST, gst	glutathione S-transferase [EC:2.5.1.18]
CDS_21490_Unigene_74978_Transcript_161155	K00799 GST, gst	glutathione S-transferase [EC:2.5.1.18]
CDS_21493_Unigene_74980_Transcript_161161	K00799 GST, gst	glutathione S-transferase [EC:2.5.1.18]
CDS_23955_Unigene_83094_Transcript_176135	K00799 GST, gst	glutathione S-transferase [EC:2.5.1.18]
CDS_7153_Unigene_27925_Transcript_72753	K23790 GSTP	glutathione S-transferase P [EC:2.5.1.18]
CDS_7155_Unigene_27927_Transcript_72756	K23790 GSTP	glutathione S-transferase P [EC:2.5.1.18]
CDS_9975_Unigene_37491_Transcript_90798	K23790 GSTP	glutathione S-transferase P [EC:2.5.1.18]
CDS_17723_Unigene_62472_Transcript_137844	K13299 GSTK1	glutathione S-transferase kappa 1 [EC:2.5.1.18]
CDS_6030_Unigene_2369_Transcript_17657	K04097 HPGDS	prostaglandin-H2 D-isomerase / glutathione transferase [EC:5.3.99.2 2.5.1.18]
CDS_18769_Unigene_65857_Transcript_144239	K04097 HPGDS	prostaglandin-H2 D-isomerase / glutathione transferase [EC:5.3.99.2 2.5.1.18]
CDS_25847_Unigene_90080_Transcript_188836	K01253 EPHX1	microsomal epoxide hydrolase [EC:3.3.2.9]
CDS_14612_Unigene_5293_Transcript_27365	K00078 DHDH	dihydrodiol dehydrogenase / D-xylose 1-dehydrogenase (NADP) [EC:1.3.1.20 1.1.1.179]
CDS_9805_Unigene_36794_Transcript_89507	K15680 HSD11B1	corticosteroid 11-beta-dehydrogenase isozyme 1 [EC:1.1.1.146]
CDS_24168_Unigene_83951_Transcript_177631	K00079 CBR1	carbonyl reductase 1 [EC:1.1.1.184 1.1.1.189 1.1.1.197]
CDS_24170_Unigene_83953_Transcript_177633	K00079 CBR1	carbonyl reductase 1 [EC:1.1.1.184 1.1.1.189 1.1.1.197]
CDS_20728_Unigene_7238_Transcript_31295	K15303 AKR7	aflatoxin B1 aldehyde reductase
CDS_25799_Unigene_89916_Transcript_188500	K00129 E1.2.1.5	aldehyde dehydrogenase (NAD(P)) [EC:1.2.1.5]
CDS_13163_Unigene_48231_Transcript_111330	K13951 ADH1_7	alcohol dehydrogenase 1/7 [EC:1.1.1.1]
CDS_13165_Unigene_48233_Transcript_111332	K13951 ADH1_7	alcohol dehydrogenase 1/7 [EC:1.1.1.1]
CDS_13167_Unigene_48235_Transcript_111336	K13951 ADH1_7	alcohol dehydrogenase 1/7 [EC:1.1.1.1]
CDS_13170_Unigene_48238_Transcript_111340	K13951 ADH1_7	alcohol dehydrogenase 1/7 [EC:1.1.1.1]
CDS_16169_Unigene_57790_Transcript_129046	K13951 ADH1_7	alcohol dehydrogenase 1/7 [EC:1.1.1.1]
CDS_19391_Unigene_67924_Transcript_148037	K13951 ADH1_7	alcohol dehydrogenase 1/7 [EC:1.1.1.1]
CDS_19392_Unigene_67925_Transcript_148038	K13951 ADH1_7	alcohol dehydrogenase 1/7 [EC:1.1.1.1]
CDS_22607_Unigene_78449_Transcript_167522	K13951 ADH1_7	alcohol dehydrogenase 1/7 [EC:1.1.1.1]
CDS_5591_Unigene_22243_Transcript_62191	K00121 frmA, ADH5, adhC	S-(hydroxymethyl)glutathione dehydrogenase / alcohol dehydrogenase [EC:1.1.1.284 1.1.1.1]
00982 Drug metabolism - cytochrome P450 [PATH:ko00982]
CDS_2248_Unigene_11233_Transcript_40344	K00485 FMO	dimethylaniline monooxygenase (N-oxide forming) [EC:1.14.13.8]
CDS_14681_Unigene_53110_Transcript_120126	K00485 FMO	dimethylaniline monooxygenase (N-oxide forming) [EC:1.14.13.8]
CDS_2707_Unigene_12660_Transcript_43418	K00799 GST, gst	glutathione S-transferase [EC:2.5.1.18]
CDS_2800_Unigene_12902_Transcript_43917	K00799 GST, gst	glutathione S-transferase [EC:2.5.1.18]
CDS_4044_Unigene_16996_Transcript_52238	K00799 GST, gst	glutathione S-transferase [EC:2.5.1.18]
CDS_5798_Unigene_2296_Transcript_17285	K00799 GST, gst	glutathione S-transferase [EC:2.5.1.18]
CDS_12749_Unigene_4679_Transcript_26048	K00799 GST, gst	glutathione S-transferase [EC:2.5.1.18]
CDS_17311_Unigene_61299_Transcript_135658	K00799 GST, gst	glutathione S-transferase [EC:2.5.1.18]
CDS_21423_Unigene_74704_Transcript_160637	K00799 GST, gst	glutathione S-transferase [EC:2.5.1.18]
CDS_21424_Unigene_74705_Transcript_160639	K00799 GST, gst	glutathione S-transferase [EC:2.5.1.18]
CDS_21488_Unigene_74976_Transcript_161152	K00799 GST, gst	glutathione S-transferase [EC:2.5.1.18]
CDS_21490_Unigene_74978_Transcript_161155	K00799 GST, gst	glutathione S-transferase [EC:2.5.1.18]
CDS_21493_Unigene_74980_Transcript_161161	K00799 GST, gst	glutathione S-transferase [EC:2.5.1.18]
CDS_23955_Unigene_83094_Transcript_176135	K00799 GST, gst	glutathione S-transferase [EC:2.5.1.18]
CDS_7153_Unigene_27925_Transcript_72753	K23790 GSTP	glutathione S-transferase P [EC:2.5.1.18]
CDS_7155_Unigene_27927_Transcript_72756	K23790 GSTP	glutathione S-transferase P [EC:2.5.1.18]
CDS_9975_Unigene_37491_Transcript_90798	K23790 GSTP	glutathione S-transferase P [EC:2.5.1.18]
CDS_17723_Unigene_62472_Transcript_137844	K13299 GSTK1	glutathione S-transferase kappa 1 [EC:2.5.1.18]
CDS_6030_Unigene_2369_Transcript_17657	K04097 HPGDS	prostaglandin-H2 D-isomerase / glutathione transferase [EC:5.3.99.2 2.5.1.18]
CDS_18769_Unigene_65857_Transcript_144239	K04097 HPGDS	prostaglandin-H2 D-isomerase / glutathione transferase [EC:5.3.99.2 2.5.1.18]
CDS_13163_Unigene_48231_Transcript_111330	K13951 ADH1_7	alcohol dehydrogenase 1/7 [EC:1.1.1.1]
CDS_13165_Unigene_48233_Transcript_111332	K13951 ADH1_7	alcohol dehydrogenase 1/7 [EC:1.1.1.1]
CDS_13167_Unigene_48235_Transcript_111336	K13951 ADH1_7	alcohol dehydrogenase 1/7 [EC:1.1.1.1]
CDS_13170_Unigene_48238_Transcript_111340	K13951 ADH1_7	alcohol dehydrogenase 1/7 [EC:1.1.1.1]
CDS_16169_Unigene_57790_Transcript_129046	K13951 ADH1_7	alcohol dehydrogenase 1/7 [EC:1.1.1.1]
CDS_19391_Unigene_67924_Transcript_148037	K13951 ADH1_7	alcohol dehydrogenase 1/7 [EC:1.1.1.1]
CDS_19392_Unigene_67925_Transcript_148038	K13951 ADH1_7	alcohol dehydrogenase 1/7 [EC:1.1.1.1]
CDS_22607_Unigene_78449_Transcript_167522	K13951 ADH1_7	alcohol dehydrogenase 1/7 [EC:1.1.1.1]
CDS_5591_Unigene_22243_Transcript_62191	K00121 frmA, ADH5, adhC	S-(hydroxymethyl)glutathione dehydrogenase / alcohol dehydrogenase [EC:1.1.1.284 1.1.1.1]
CDS_25799_Unigene_89916_Transcript_188500	K00129 E1.2.1.5	aldehyde dehydrogenase (NAD(P)) [EC:1.2.1.5]
CDS_6944_Unigene_27009_Transcript_71047	K00274 MAO, aofH	monoamine oxidase [EC:1.4.3.4]
CDS_14272_Unigene_51779_Transcript_117776	K00157 AOX	aldehyde oxidase [EC:1.2.3.1]
00983 Drug metabolism - other enzymes [PATH:ko00983]
CDS_27138_Unigene_9492_Transcript_36592	K00760 hprT, hpt, HPRT1	hypoxanthine phosphoribosyltransferase [EC:2.4.2.8]
CDS_1367_Unigene_105985_Transcript_217993	K00088 IMPDH, guaB	IMP dehydrogenase [EC:1.1.1.205]
CDS_28261_Unigene_99294_Transcript_205606	K00088 IMPDH, guaB	IMP dehydrogenase [EC:1.1.1.205]
CDS_28262_Unigene_99296_Transcript_205609	K00088 IMPDH, guaB	IMP dehydrogenase [EC:1.1.1.205]
CDS_27057_Unigene_9455_Transcript_36531	K01951 guaA, GMPS	GMP synthase (glutamine-hydrolysing) [EC:6.3.5.2]
CDS_24514_Unigene_85189_Transcript_179865	K00569 TPMT, tpmT	thiopurine S-methyltransferase [EC:2.1.1.67]
CDS_24516_Unigene_85190_Transcript_179866	K00569 TPMT, tpmT	thiopurine S-methyltransferase [EC:2.1.1.67]
CDS_24517_Unigene_85193_Transcript_179869	K00569 TPMT, tpmT	thiopurine S-methyltransferase [EC:2.1.1.67]
CDS_27414_Unigene_95928_Transcript_199277	K01519 ITPA	inosine triphosphate pyrophosphatase [EC:3.6.1.-]
CDS_27415_Unigene_95929_Transcript_199278	K01519 ITPA	inosine triphosphate pyrophosphatase [EC:3.6.1.-]
CDS_8988_Unigene_33938_Transcript_84087	K03927 CES2	carboxylesterase 2 [EC:3.1.1.1 3.1.1.84 3.1.1.56]
CDS_20547_Unigene_71746_Transcript_155158	K03927 CES2	carboxylesterase 2 [EC:3.1.1.1 3.1.1.84 3.1.1.56]
CDS_20549_Unigene_71748_Transcript_155161	K03927 CES2	carboxylesterase 2 [EC:3.1.1.1 3.1.1.84 3.1.1.56]
CDS_20550_Unigene_71749_Transcript_155164	K03927 CES2	carboxylesterase 2 [EC:3.1.1.1 3.1.1.84 3.1.1.56]
CDS_22002_Unigene_76629_Transcript_164265	K01195 uidA, GUSB	beta-glucuronidase [EC:3.2.1.31]
CDS_6018_Unigene_23666_Transcript_64816	K01431 UPB1, pydC	beta-ureidopropionase [EC:3.5.1.6]
CDS_21691_Unigene_75582_Transcript_162325	K00757 udp, UPP	uridine phosphorylase [EC:2.4.2.3]
CDS_2948_Unigene_13425_Transcript_45042	K00876 udk, UCK	uridine kinase [EC:2.7.1.48]
CDS_3819_Unigene_16262_Transcript_50703	K00876 udk, UCK	uridine kinase [EC:2.7.1.48]
CDS_19171_Unigene_67205_Transcript_146688	K00876 udk, UCK	uridine kinase [EC:2.7.1.48]
CDS_26970_Unigene_94199_Transcript_196230	K00857 tdk, TK	thymidine kinase [EC:2.7.1.21]
CDS_11251_Unigene_41751_Transcript_98905	K13421 UMPS	uridine monophosphate synthetase [EC:2.4.2.10 4.1.1.23]
CDS_14139_Unigene_51343_Transcript_117058	K13800 CMPK1, UMPK	UMP-CMP kinase [EC:2.7.4.14]
CDS_1692_Unigene_10746_Transcript_39271	K10807 RRM1	ribonucleoside-diphosphate reductase subunit M1 [EC:1.17.4.1]
CDS_21280_Unigene_7428_Transcript_31699	K10808 RRM2	ribonucleoside-diphosphate reductase subunit M2 [EC:1.17.4.1]
CDS_2074_Unigene_109304_Transcript_234583	K00940 ndk, NME	nucleoside-diphosphate kinase [EC:2.7.4.6]
CDS_26156_Unigene_91144_Transcript_190664	K00940 ndk, NME	nucleoside-diphosphate kinase [EC:2.7.4.6]
CDS_28066_Unigene_98547_Transcript_204226	K00940 ndk, NME	nucleoside-diphosphate kinase [EC:2.7.4.6]
CDS_25625_Unigene_8923_Transcript_35335	K01520 dut, DUT	dUTP pyrophosphatase [EC:3.6.1.23]
CDS_25407_Unigene_88382_Transcript_185658	K10789 MPO	myeloperoxidase [EC:1.11.2.2]
CDS_27533_Unigene_96404_Transcript_200186	K10789 MPO	myeloperoxidase [EC:1.11.2.2]
CDS_2707_Unigene_12660_Transcript_43418	K00799 GST, gst	glutathione S-transferase [EC:2.5.1.18]
CDS_2800_Unigene_12902_Transcript_43917	K00799 GST, gst	glutathione S-transferase [EC:2.5.1.18]
CDS_4044_Unigene_16996_Transcript_52238	K00799 GST, gst	glutathione S-transferase [EC:2.5.1.18]
CDS_5798_Unigene_2296_Transcript_17285	K00799 GST, gst	glutathione S-transferase [EC:2.5.1.18]
CDS_12749_Unigene_4679_Transcript_26048	K00799 GST, gst	glutathione S-transferase [EC:2.5.1.18]
CDS_17311_Unigene_61299_Transcript_135658	K00799 GST, gst	glutathione S-transferase [EC:2.5.1.18]
CDS_21423_Unigene_74704_Transcript_160637	K00799 GST, gst	glutathione S-transferase [EC:2.5.1.18]
CDS_21424_Unigene_74705_Transcript_160639	K00799 GST, gst	glutathione S-transferase [EC:2.5.1.18]
CDS_21488_Unigene_74976_Transcript_161152	K00799 GST, gst	glutathione S-transferase [EC:2.5.1.18]
CDS_21490_Unigene_74978_Transcript_161155	K00799 GST, gst	glutathione S-transferase [EC:2.5.1.18]
CDS_21493_Unigene_74980_Transcript_161161	K00799 GST, gst	glutathione S-transferase [EC:2.5.1.18]
CDS_23955_Unigene_83094_Transcript_176135	K00799 GST, gst	glutathione S-transferase [EC:2.5.1.18]
CDS_7153_Unigene_27925_Transcript_72753	K23790 GSTP	glutathione S-transferase P [EC:2.5.1.18]
CDS_7155_Unigene_27927_Transcript_72756	K23790 GSTP	glutathione S-transferase P [EC:2.5.1.18]
CDS_9975_Unigene_37491_Transcript_90798	K23790 GSTP	glutathione S-transferase P [EC:2.5.1.18]
CDS_22924_Unigene_79698_Transcript_169739	K13997 PDHX	dihydrolipoamide dehydrogenase-binding protein of pyruvate dehydrogenase complex
Genetic Information Processing
Transcription
03020 RNA polymerase [PATH:ko03020]
[truncated: 8,614 more rows]

## Sheet: Group 2
Sequence_ID	Pathway_ID	Description
Metabolism
Carbohydrate metabolism
00010 Glycolysis / Gluconeogenesis [PATH:ko00010]
CDS_8429_Unigene_32079_Transcript_80595	K00844 HK	hexokinase [EC:2.7.1.1]
CDS_8431_Unigene_32080_Transcript_80596	K00844 HK	hexokinase [EC:2.7.1.1]
CDS_27243_Unigene_95328_Transcript_198291	K00844 HK	hexokinase [EC:2.7.1.1]
CDS_18577_Unigene_6521_Transcript_29742	K01810 GPI, pgi	glucose-6-phosphate isomerase [EC:5.3.1.9]
CDS_10886_Unigene_40534_Transcript_96538	K00850 pfkA, PFK	6-phosphofructokinase 1 [EC:2.7.1.11]
CDS_23529_Unigene_81696_Transcript_173566	K00850 pfkA, PFK	6-phosphofructokinase 1 [EC:2.7.1.11]
CDS_3_Unigene_100065_Transcript_207037	K03841 FBP, fbp	fructose-1,6-bisphosphatase I [EC:3.1.3.11]
CDS_8256_Unigene_31558_Transcript_79626	K03841 FBP, fbp	fructose-1,6-bisphosphatase I [EC:3.1.3.11]
CDS_8258_Unigene_31561_Transcript_79630	K03841 FBP, fbp	fructose-1,6-bisphosphatase I [EC:3.1.3.11]
CDS_2077_Unigene_109310_Transcript_234620	K01623 ALDO	fructose-bisphosphate aldolase, class I [EC:4.1.2.13]
CDS_16070_Unigene_57495_Transcript_128471	K01623 ALDO	fructose-bisphosphate aldolase, class I [EC:4.1.2.13]
CDS_16162_Unigene_5775_Transcript_28301	K01803 TPI, tpiA	triosephosphate isomerase (TIM) [EC:5.3.1.1]
CDS_18794_Unigene_65941_Transcript_144407	K00134 GAPDH, gapA	glyceraldehyde 3-phosphate dehydrogenase [EC:1.2.1.12]
CDS_27681_Unigene_9701_Transcript_37037	K00927 PGK, pgk	phosphoglycerate kinase [EC:2.7.2.3]
CDS_28250_Unigene_99264_Transcript_205556	K01834 PGAM, gpmA	2,3-bisphosphoglycerate-dependent phosphoglycerate mutase [EC:5.4.2.11]
CDS_28251_Unigene_99265_Transcript_205557	K01834 PGAM, gpmA	2,3-bisphosphoglycerate-dependent phosphoglycerate mutase [EC:5.4.2.11]
CDS_15234_Unigene_54942_Transcript_123665	K01689 ENO, eno	enolase [EC:4.2.1.11]
CDS_19189_Unigene_67240_Transcript_146757	K00873 PK, pyk	pyruvate kinase [EC:2.7.1.40]
CDS_19190_Unigene_67242_Transcript_146762	K00873 PK, pyk	pyruvate kinase [EC:2.7.1.40]
CDS_21036_Unigene_7342_Transcript_31541	K00873 PK, pyk	pyruvate kinase [EC:2.7.1.40]
CDS_21130_Unigene_7370_Transcript_31593	K00161 PDHA, pdhA	pyruvate dehydrogenase E1 component alpha subunit [EC:1.2.4.1]
CDS_24000_Unigene_83228_Transcript_176393	K00162 PDHB, pdhB	pyruvate dehydrogenase E1 component beta subunit [EC:1.2.4.1]
CDS_20111_Unigene_70327_Transcript_152472	K00627 DLAT, aceF, pdhC	pyruvate dehydrogenase E2 component (dihydrolipoamide acetyltransferase) [EC:2.3.1.12]
CDS_60_Unigene_100309_Transcript_207474	K00382 DLD, lpd, pdhD	dihydrolipoamide dehydrogenase [EC:1.8.1.4]
CDS_22924_Unigene_79698_Transcript_169739	K13997 PDHX	dihydrolipoamide dehydrogenase-binding protein of pyruvate dehydrogenase complex
CDS_14813_Unigene_53549_Transcript_120958	K00016 LDH, ldh	L-lactate dehydrogenase [EC:1.1.1.27]
CDS_13163_Unigene_48231_Transcript_111330	K13951 ADH1_7	alcohol dehydrogenase 1/7 [EC:1.1.1.1]
CDS_13165_Unigene_48233_Transcript_111332	K13951 ADH1_7	alcohol dehydrogenase 1/7 [EC:1.1.1.1]
CDS_13167_Unigene_48235_Transcript_111336	K13951 ADH1_7	alcohol dehydrogenase 1/7 [EC:1.1.1.1]
CDS_13170_Unigene_48238_Transcript_111340	K13951 ADH1_7	alcohol dehydrogenase 1/7 [EC:1.1.1.1]
CDS_16169_Unigene_57790_Transcript_129046	K13951 ADH1_7	alcohol dehydrogenase 1/7 [EC:1.1.1.1]
CDS_19391_Unigene_67924_Transcript_148037	K13951 ADH1_7	alcohol dehydrogenase 1/7 [EC:1.1.1.1]
CDS_19392_Unigene_67925_Transcript_148038	K13951 ADH1_7	alcohol dehydrogenase 1/7 [EC:1.1.1.1]
CDS_22607_Unigene_78449_Transcript_167522	K13951 ADH1_7	alcohol dehydrogenase 1/7 [EC:1.1.1.1]
CDS_5591_Unigene_22243_Transcript_62191	K00121 frmA, ADH5, adhC	S-(hydroxymethyl)glutathione dehydrogenase / alcohol dehydrogenase [EC:1.1.1.284 1.1.1.1]
CDS_12539_Unigene_4602_Transcript_25883	K00002 AKR1A1, adh	alcohol dehydrogenase (NADP) [EC:1.1.1.2]
CDS_15809_Unigene_5662_Transcript_28086	K00128 ALDH	aldehyde dehydrogenase (NAD) [EC:1.2.1.3]
CDS_24259_Unigene_84240_Transcript_178106	K00128 ALDH	aldehyde dehydrogenase (NAD) [EC:1.2.1.3]
CDS_25367_Unigene_88252_Transcript_185435	K00128 ALDH	aldehyde dehydrogenase (NAD) [EC:1.2.1.3]
CDS_25369_Unigene_88255_Transcript_185445	K00128 ALDH	aldehyde dehydrogenase (NAD) [EC:1.2.1.3]
CDS_13685_Unigene_49905_Transcript_114374	K14085 ALDH7A1	aldehyde dehydrogenase family 7 member A1 [EC:1.2.1.31 1.2.1.8 1.2.1.3]
CDS_13597_Unigene_49595_Transcript_113857	K00149 ALDH9A1	aldehyde dehydrogenase family 9 member A1 [EC:1.2.1.47 1.2.1.3]
CDS_13599_Unigene_49598_Transcript_113866	K00149 ALDH9A1	aldehyde dehydrogenase family 9 member A1 [EC:1.2.1.47 1.2.1.3]
CDS_9816_Unigene_36853_Transcript_89611	K00129 E1.2.1.5	aldehyde dehydrogenase (NAD(P)) [EC:1.2.1.5]
CDS_25799_Unigene_89916_Transcript_188500	K00129 E1.2.1.5	aldehyde dehydrogenase (NAD(P)) [EC:1.2.1.5]
CDS_17523_Unigene_62008_Transcript_136936	K01895 ACSS1_2, acs	acetyl-CoA synthetase [EC:6.2.1.1]
CDS_17526_Unigene_62011_Transcript_136942	K01895 ACSS1_2, acs	acetyl-CoA synthetase [EC:6.2.1.1]
CDS_19423_Unigene_68029_Transcript_148230	K01895 ACSS1_2, acs	acetyl-CoA synthetase [EC:6.2.1.1]
CDS_23650_Unigene_82176_Transcript_174465	K01785 galM, GALM	aldose 1-epimerase [EC:5.1.3.3]
CDS_23651_Unigene_82178_Transcript_174472	K01785 galM, GALM	aldose 1-epimerase [EC:5.1.3.3]
CDS_17060_Unigene_6051_Transcript_28839	K01835 pgm	phosphoglucomutase [EC:5.4.2.2]
CDS_17061_Unigene_6052_Transcript_28840	K01835 pgm	phosphoglucomutase [EC:5.4.2.2]
CDS_16894_Unigene_59948_Transcript_133089	K15779 PGM2	phosphoglucomutase / phosphopentomutase [EC:5.4.2.2 5.4.2.7]
CDS_7497_Unigene_29093_Transcript_75079	K08074 ADPGK	ADP-dependent glucokinase [EC:2.7.1.147]
CDS_20241_Unigene_70735_Transcript_153234	K08074 ADPGK	ADP-dependent glucokinase [EC:2.7.1.147]
CDS_969_Unigene_10434_Transcript_38569	K01596 E4.1.1.32, pckA, PCK	phosphoenolpyruvate carboxykinase (GTP) [EC:4.1.1.32]
00020 Citrate cycle (TCA cycle) [PATH:ko00020]
CDS_6791_Unigene_26482_Transcript_70073	K01647 CS, gltA	citrate synthase [EC:2.3.3.1]
CDS_18204_Unigene_64094_Transcript_140923	K01648 ACLY	ATP citrate (pro-S)-lyase [EC:2.3.3.8]
CDS_18205_Unigene_64095_Transcript_140924	K01648 ACLY	ATP citrate (pro-S)-lyase [EC:2.3.3.8]
CDS_5474_Unigene_21889_Transcript_61545	K01681 ACO, acnA	aconitate hydratase [EC:4.2.1.3]
CDS_19688_Unigene_68869_Transcript_149777	K01681 ACO, acnA	aconitate hydratase [EC:4.2.1.3]
CDS_8020_Unigene_30768_Transcript_78208	K00031 IDH1, IDH2, icd	isocitrate dehydrogenase [EC:1.1.1.42]
CDS_26725_Unigene_93288_Transcript_194501	K00031 IDH1, IDH2, icd	isocitrate dehydrogenase [EC:1.1.1.42]
CDS_7006_Unigene_27218_Transcript_71434	K00030 IDH3	isocitrate dehydrogenase (NAD) [EC:1.1.1.41]
CDS_7007_Unigene_27220_Transcript_71438	K00030 IDH3	isocitrate dehydrogenase (NAD) [EC:1.1.1.41]
CDS_8513_Unigene_32368_Transcript_81139	K00030 IDH3	isocitrate dehydrogenase (NAD) [EC:1.1.1.41]
CDS_9697_Unigene_36431_Transcript_88822	K00030 IDH3	isocitrate dehydrogenase (NAD) [EC:1.1.1.41]
CDS_19856_Unigene_69443_Transcript_150788	K00164 OGDH, sucA	2-oxoglutarate dehydrogenase E1 component [EC:1.2.4.2]
CDS_6506_Unigene_25385_Transcript_68014	K00658 DLST, sucB	2-oxoglutarate dehydrogenase E2 component (dihydrolipoamide succinyltransferase) [EC:2.3.1.61]
CDS_60_Unigene_100309_Transcript_207474	K00382 DLD, lpd, pdhD	dihydrolipoamide dehydrogenase [EC:1.8.1.4]
CDS_23907_Unigene_82931_Transcript_175843	K01899 LSC1	succinyl-CoA synthetase alpha subunit [EC:6.2.1.4 6.2.1.5]
CDS_12550_Unigene_46067_Transcript_107180	K01900 LSC2	succinyl-CoA synthetase beta subunit [EC:6.2.1.4 6.2.1.5]
CDS_17106_Unigene_60674_Transcript_134447	K01900 LSC2	succinyl-CoA synthetase beta subunit [EC:6.2.1.4 6.2.1.5]
CDS_17579_Unigene_6216_Transcript_29157	K00234 SDHA, SDH1	succinate dehydrogenase (ubiquinone) flavoprotein subunit [EC:1.3.5.1]
CDS_18473_Unigene_6491_Transcript_29694	K00235 SDHB, SDH2	succinate dehydrogenase (ubiquinone) iron-sulfur subunit [EC:1.3.5.1]
CDS_11735_Unigene_43331_Transcript_101971	K00236 SDHC, SDH3	succinate dehydrogenase (ubiquinone) cytochrome b560 subunit
CDS_5393_Unigene_21618_Transcript_61049	K00237 SDHD, SDH4	succinate dehydrogenase (ubiquinone) membrane anchor subunit
CDS_15783_Unigene_5654_Transcript_28075	K01679 E4.2.1.2B, fumC, FH	fumarate hydratase, class II [EC:4.2.1.2]
CDS_22138_Unigene_7702_Transcript_32409	K00025 MDH1	malate dehydrogenase [EC:1.1.1.37]
CDS_19885_Unigene_6954_Transcript_30669	K00026 MDH2	malate dehydrogenase [EC:1.1.1.37]
CDS_969_Unigene_10434_Transcript_38569	K01596 E4.1.1.32, pckA, PCK	phosphoenolpyruvate carboxykinase (GTP) [EC:4.1.1.32]
CDS_21130_Unigene_7370_Transcript_31593	K00161 PDHA, pdhA	pyruvate dehydrogenase E1 component alpha subunit [EC:1.2.4.1]
CDS_24000_Unigene_83228_Transcript_176393	K00162 PDHB, pdhB	pyruvate dehydrogenase E1 component beta subunit [EC:1.2.4.1]
CDS_20111_Unigene_70327_Transcript_152472	K00627 DLAT, aceF, pdhC	pyruvate dehydrogenase E2 component (dihydrolipoamide acetyltransferase) [EC:2.3.1.12]
CDS_22924_Unigene_79698_Transcript_169739	K13997 PDHX	dihydrolipoamide dehydrogenase-binding protein of pyruvate dehydrogenase complex
00030 Pentose phosphate pathway [PATH:ko00030]
CDS_18577_Unigene_6521_Transcript_29742	K01810 GPI, pgi	glucose-6-phosphate isomerase [EC:5.3.1.9]
CDS_10466_Unigene_39294_Transcript_94214	K00036 G6PD, zwf	glucose-6-phosphate 1-dehydrogenase [EC:1.1.1.49 1.1.1.363]
CDS_6586_Unigene_2565_Transcript_18840	K01057 PGLS, pgl, devB	6-phosphogluconolactonase [EC:3.1.1.31]
CDS_20131_Unigene_70405_Transcript_152612	K13937 H6PD	hexose-6-phosphate dehydrogenase [EC:1.1.1.47 3.1.1.31]
CDS_16649_Unigene_59238_Transcript_131737	K00033 PGD, gnd, gntZ	6-phosphogluconate dehydrogenase [EC:1.1.1.44 1.1.1.343]
CDS_5743_Unigene_22756_Transcript_63191	K01783 rpe, RPE	ribulose-phosphate 3-epimerase [EC:5.1.3.1]
CDS_13920_Unigene_50623_Transcript_115744	K00615 E2.2.1.1, tktA, tktB	transketolase [EC:2.2.1.1]
CDS_26153_Unigene_9112_Transcript_35798	K00615 E2.2.1.1, tktA, tktB	transketolase [EC:2.2.1.1]
CDS_341_Unigene_101434_Transcript_209676	K00616 E2.2.1.2, talA, talB	transaldolase [EC:2.2.1.2]
CDS_11830_Unigene_4357_Transcript_25338	K01807 rpiA	ribose 5-phosphate isomerase A [EC:5.3.1.6]
CDS_1406_Unigene_106176_Transcript_218364	K01619 deoC, DERA	deoxyribose-phosphate aldolase [EC:4.1.2.4]
CDS_1407_Unigene_106177_Transcript_218366	K01619 deoC, DERA	deoxyribose-phosphate aldolase [EC:4.1.2.4]
CDS_20384_Unigene_7115_Transcript_31045	K00852 rbsK, RBKS	ribokinase [EC:2.7.1.15]
CDS_17060_Unigene_6051_Transcript_28839	K01835 pgm	phosphoglucomutase [EC:5.4.2.2]
CDS_17061_Unigene_6052_Transcript_28840	K01835 pgm	phosphoglucomutase [EC:5.4.2.2]
CDS_16894_Unigene_59948_Transcript_133089	K15779 PGM2	phosphoglucomutase / phosphopentomutase [EC:5.4.2.2 5.4.2.7]
CDS_17403_Unigene_61621_Transcript_136239	K00948 PRPS, prsA	ribose-phosphate pyrophosphokinase [EC:2.7.6.1]
CDS_27305_Unigene_95545_Transcript_198655	K00948 PRPS, prsA	ribose-phosphate pyrophosphokinase [EC:2.7.6.1]
CDS_27306_Unigene_95546_Transcript_198657	K00948 PRPS, prsA	ribose-phosphate pyrophosphokinase [EC:2.7.6.1]
CDS_8741_Unigene_3321_Transcript_22317	K01053 E3.1.1.17, gnl, RGN	gluconolactonase [EC:3.1.1.17]
CDS_23074_Unigene_80180_Transcript_170639	K00851 E2.7.1.12, gntK, idnK	gluconokinase [EC:2.7.1.12]
CDS_2077_Unigene_109310_Transcript_234620	K01623 ALDO	fructose-bisphosphate aldolase, class I [EC:4.1.2.13]
CDS_16070_Unigene_57495_Transcript_128471	K01623 ALDO	fructose-bisphosphate aldolase, class I [EC:4.1.2.13]
CDS_3_Unigene_100065_Transcript_207037	K03841 FBP, fbp	fructose-1,6-bisphosphatase I [EC:3.1.3.11]
CDS_8256_Unigene_31558_Transcript_79626	K03841 FBP, fbp	fructose-1,6-bisphosphatase I [EC:3.1.3.11]
CDS_8258_Unigene_31561_Transcript_79630	K03841 FBP, fbp	fructose-1,6-bisphosphatase I [EC:3.1.3.11]
CDS_10886_Unigene_40534_Transcript_96538	K00850 pfkA, PFK	6-phosphofructokinase 1 [EC:2.7.1.11]
CDS_23529_Unigene_81696_Transcript_173566	K00850 pfkA, PFK	6-phosphofructokinase 1 [EC:2.7.1.11]
00040 Pentose and glucuronate interconversions [PATH:ko00040]
CDS_22002_Unigene_76629_Transcript_164265	K01195 uidA, GUSB	beta-glucuronidase [EC:3.2.1.31]
CDS_10316_Unigene_38812_Transcript_93308	K00699 UGT	glucuronosyltransferase [EC:2.4.1.17]
CDS_20964_Unigene_73233_Transcript_158036	K00699 UGT	glucuronosyltransferase [EC:2.4.1.17]
CDS_11490_Unigene_42532_Transcript_100403	K00012 UGDH, ugd	UDPglucose 6-dehydrogenase [EC:1.1.1.22]
CDS_21692_Unigene_75583_Transcript_162326	K00963 UGP2, galU, galF	UTP--glucose-1-phosphate uridylyltransferase [EC:2.7.7.9]
CDS_12539_Unigene_4602_Transcript_25883	K00002 AKR1A1, adh	alcohol dehydrogenase (NADP) [EC:1.1.1.2]
CDS_13605_Unigene_4961_Transcript_26688	K13247 CRYL1	L-gulonate 3-dehydrogenase [EC:1.1.1.45]
CDS_5743_Unigene_22756_Transcript_63191	K01783 rpe, RPE	ribulose-phosphate 3-epimerase [EC:5.1.3.1]
CDS_24308_Unigene_84418_Transcript_178467	K00011 AKR1B	aldehyde reductase [EC:1.1.1.21]
CDS_8577_Unigene_32589_Transcript_81588	K03331 DCXR	L-xylulose reductase [EC:1.1.1.10]
CDS_20788_Unigene_72565_Transcript_156721	K00008 SORD, gutB	L-iditol 2-dehydrogenase [EC:1.1.1.14]
CDS_14612_Unigene_5293_Transcript_27365	K00078 DHDH	dihydrodiol dehydrogenase / D-xylose 1-dehydrogenase (NADP) [EC:1.3.1.20 1.1.1.179]
00051 Fructose and mannose metabolism [PATH:ko00051]
CDS_9600_Unigene_36186_Transcript_88368	K01809 manA, MPI	mannose-6-phosphate isomerase [EC:5.3.1.8]
CDS_27097_Unigene_9471_Transcript_36550	K17497 PMM	phosphomannomutase [EC:5.4.2.8]
CDS_15348_Unigene_55257_Transcript_124279	K00966 GMPP	mannose-1-phosphate guanylyltransferase [EC:2.7.7.13]
CDS_18856_Unigene_66149_Transcript_144788	K00966 GMPP	mannose-1-phosphate guanylyltransferase [EC:2.7.7.13]
CDS_11750_Unigene_43376_Transcript_102065	K01711 gmd, GMDS	GDPmannose 4,6-dehydratase [EC:4.2.1.47]
CDS_16111_Unigene_57609_Transcript_128694	K02377 TSTA3, fcl	GDP-L-fucose synthase [EC:1.1.1.271]
CDS_10028_Unigene_37715_Transcript_91229	K18334 fucD	L-fuconate dehydratase [EC:4.2.1.68]
CDS_8429_Unigene_32079_Transcript_80595	K00844 HK	hexokinase [EC:2.7.1.1]
CDS_8431_Unigene_32080_Transcript_80596	K00844 HK	hexokinase [EC:2.7.1.1]
CDS_27243_Unigene_95328_Transcript_198291	K00844 HK	hexokinase [EC:2.7.1.1]
CDS_10886_Unigene_40534_Transcript_96538	K00850 pfkA, PFK	6-phosphofructokinase 1 [EC:2.7.1.11]
CDS_23529_Unigene_81696_Transcript_173566	K00850 pfkA, PFK	6-phosphofructokinase 1 [EC:2.7.1.11]
CDS_3_Unigene_100065_Transcript_207037	K03841 FBP, fbp	fructose-1,6-bisphosphatase I [EC:3.1.3.11]
CDS_8256_Unigene_31558_Transcript_79626	K03841 FBP, fbp	fructose-1,6-bisphosphatase I [EC:3.1.3.11]
CDS_8258_Unigene_31561_Transcript_79630	K03841 FBP, fbp	fructose-1,6-bisphosphatase I [EC:3.1.3.11]
CDS_4393_Unigene_18106_Transcript_54280	K19028 PFKFB1	6-phosphofructo-2-kinase / fructose-2,6-biphosphatase 1 [EC:2.7.1.105 3.1.3.46]
CDS_15274_Unigene_55051_Transcript_123857	K14634 TIGAR	fructose-2,6-bisphosphatase [EC:3.1.3.46]
CDS_17436_Unigene_61718_Transcript_136410	K00846 KHK	ketohexokinase [EC:2.7.1.3]
CDS_17438_Unigene_61720_Transcript_136412	K00846 KHK	ketohexokinase [EC:2.7.1.3]
CDS_20788_Unigene_72565_Transcript_156721	K00008 SORD, gutB	L-iditol 2-dehydrogenase [EC:1.1.1.14]
CDS_24308_Unigene_84418_Transcript_178467	K00011 AKR1B	aldehyde reductase [EC:1.1.1.21]
CDS_2077_Unigene_109310_Transcript_234620	K01623 ALDO	fructose-bisphosphate aldolase, class I [EC:4.1.2.13]
CDS_16070_Unigene_57495_Transcript_128471	K01623 ALDO	fructose-bisphosphate aldolase, class I [EC:4.1.2.13]
CDS_16162_Unigene_5775_Transcript_28301	K01803 TPI, tpiA	triosephosphate isomerase (TIM) [EC:5.3.1.1]
CDS_28332_Unigene_99545_Transcript_206088	K00863 DAK, TKFC	triose/dihydroxyacetone kinase / FAD-AMP lyase (cyclizing) [EC:2.7.1.28 2.7.1.29 4.6.1.15]
00052 Galactose metabolism [PATH:ko00052]
CDS_23650_Unigene_82176_Transcript_174465	K01785 galM, GALM	aldose 1-epimerase [EC:5.1.3.3]
CDS_23651_Unigene_82178_Transcript_174472	K01785 galM, GALM	aldose 1-epimerase [EC:5.1.3.3]
CDS_20051_Unigene_7015_Transcript_30813	K00965 galT, GALT	UDPglucose--hexose-1-phosphate uridylyltransferase [EC:2.7.7.12]
CDS_4551_Unigene_18702_Transcript_55380	K01784 galE, GALE	UDP-glucose 4-epimerase [EC:5.1.3.2]
CDS_21692_Unigene_75583_Transcript_162326	K00963 UGP2, galU, galF	UTP--glucose-1-phosphate uridylyltransferase [EC:2.7.7.9]
CDS_17060_Unigene_6051_Transcript_28839	K01835 pgm	phosphoglucomutase [EC:5.4.2.2]
CDS_17061_Unigene_6052_Transcript_28840	K01835 pgm	phosphoglucomutase [EC:5.4.2.2]
CDS_16894_Unigene_59948_Transcript_133089	K15779 PGM2	phosphoglucomutase / phosphopentomutase [EC:5.4.2.2 5.4.2.7]
CDS_8429_Unigene_32079_Transcript_80595	K00844 HK	hexokinase [EC:2.7.1.1]
CDS_8431_Unigene_32080_Transcript_80596	K00844 HK	hexokinase [EC:2.7.1.1]
CDS_27243_Unigene_95328_Transcript_198291	K00844 HK	hexokinase [EC:2.7.1.1]
CDS_6114_Unigene_23980_Transcript_65389	K12309 GLB1, ELNR1	beta-galactosidase [EC:3.2.1.23]
CDS_18993_Unigene_66594_Transcript_145590	K12309 GLB1, ELNR1	beta-galactosidase [EC:3.2.1.23]
CDS_12046_Unigene_44375_Transcript_103908	K07966 B4GALT1	beta-1,4-galactosyltransferase 1 [EC:2.4.1.22 2.4.1.90 2.4.1.38 2.4.1.-]
CDS_4015_Unigene_16934_Transcript_52101	K07967 B4GALT2	beta-1,4-galactosyltransferase 2 [EC:2.4.1.22 2.4.1.90 2.4.1.38 2.4.1.-]
CDS_4016_Unigene_16935_Transcript_52102	K07967 B4GALT2	beta-1,4-galactosyltransferase 2 [EC:2.4.1.22 2.4.1.90 2.4.1.38 2.4.1.-]
CDS_13260_Unigene_48533_Transcript_111873	K01189 GLA	alpha-galactosidase [EC:3.2.1.22]
CDS_24308_Unigene_84418_Transcript_178467	K00011 AKR1B	aldehyde reductase [EC:1.1.1.21]
CDS_10886_Unigene_40534_Transcript_96538	K00850 pfkA, PFK	6-phosphofructokinase 1 [EC:2.7.1.11]
CDS_23529_Unigene_81696_Transcript_173566	K00850 pfkA, PFK	6-phosphofructokinase 1 [EC:2.7.1.11]
CDS_19828_Unigene_69349_Transcript_150631	K12316 GAA	lysosomal alpha-glucosidase [EC:3.2.1.20]
CDS_19830_Unigene_69352_Transcript_150636	K12316 GAA	lysosomal alpha-glucosidase [EC:3.2.1.20]
CDS_19834_Unigene_69362_Transcript_150653	K12316 GAA	lysosomal alpha-glucosidase [EC:3.2.1.20]
00053 Ascorbate and aldarate metabolism [PATH:ko00053]
CDS_11490_Unigene_42532_Transcript_100403	K00012 UGDH, ugd	UDPglucose 6-dehydrogenase [EC:1.1.1.22]
CDS_10316_Unigene_38812_Transcript_93308	K00699 UGT	glucuronosyltransferase [EC:2.4.1.17]
CDS_20964_Unigene_73233_Transcript_158036	K00699 UGT	glucuronosyltransferase [EC:2.4.1.17]
CDS_8741_Unigene_3321_Transcript_22317	K01053 E3.1.1.17, gnl, RGN	gluconolactonase [EC:3.1.1.17]
CDS_15809_Unigene_5662_Transcript_28086	K00128 ALDH	aldehyde dehydrogenase (NAD) [EC:1.2.1.3]
CDS_24259_Unigene_84240_Transcript_178106	K00128 ALDH	aldehyde dehydrogenase (NAD) [EC:1.2.1.3]
CDS_25367_Unigene_88252_Transcript_185435	K00128 ALDH	aldehyde dehydrogenase (NAD) [EC:1.2.1.3]
CDS_25369_Unigene_88255_Transcript_185445	K00128 ALDH	aldehyde dehydrogenase (NAD) [EC:1.2.1.3]
CDS_13685_Unigene_49905_Transcript_114374	K14085 ALDH7A1	aldehyde dehydrogenase family 7 member A1 [EC:1.2.1.31 1.2.1.8 1.2.1.3]
CDS_13597_Unigene_49595_Transcript_113857	K00149 ALDH9A1	aldehyde dehydrogenase family 9 member A1 [EC:1.2.1.47 1.2.1.3]
CDS_13599_Unigene_49598_Transcript_113866	K00149 ALDH9A1	aldehyde dehydrogenase family 9 member A1 [EC:1.2.1.47 1.2.1.3]
00500 Starch and sucrose metabolism [PATH:ko00500]
CDS_19828_Unigene_69349_Transcript_150631	K12316 GAA	lysosomal alpha-glucosidase [EC:3.2.1.20]
CDS_19830_Unigene_69352_Transcript_150636	K12316 GAA	lysosomal alpha-glucosidase [EC:3.2.1.20]
CDS_19834_Unigene_69362_Transcript_150653	K12316 GAA	lysosomal alpha-glucosidase [EC:3.2.1.20]
CDS_21692_Unigene_75583_Transcript_162326	K00963 UGP2, galU, galF	UTP--glucose-1-phosphate uridylyltransferase [EC:2.7.7.9]
CDS_17047_Unigene_60478_Transcript_134106	K01513 ENPP1_3, CD203	ectonucleotide pyrophosphatase/phosphodiesterase family member 1/3 [EC:3.1.4.1 3.6.1.9]
CDS_10336_Unigene_38877_Transcript_93406	K05349 bglX	beta-glucosidase [EC:3.2.1.21]
CDS_7140_Unigene_27868_Transcript_72637	K05350 bglB	beta-glucosidase [EC:3.2.1.21]
CDS_21647_Unigene_7545_Transcript_32031	K00693 GYS	glycogen synthase [EC:2.4.1.11]
CDS_19576_Unigene_6844_Transcript_30417	K00750 GYG1, GYG2	glycogenin [EC:2.4.1.186]
CDS_22989_Unigene_79882_Transcript_170080	K00750 GYG1, GYG2	glycogenin [EC:2.4.1.186]
CDS_22991_Unigene_79884_Transcript_170082	K00750 GYG1, GYG2	glycogenin [EC:2.4.1.186]
CDS_442_Unigene_101989_Transcript_210716	K00688 PYG, glgP	glycogen phosphorylase [EC:2.4.1.1]
CDS_12144_Unigene_44757_Transcript_104621	K00688 PYG, glgP	glycogen phosphorylase [EC:2.4.1.1]
CDS_12145_Unigene_44758_Transcript_104622	K00688 PYG, glgP	glycogen phosphorylase [EC:2.4.1.1]
CDS_27634_Unigene_96803_Transcript_200908	K01196 AGL	glycogen debranching enzyme [EC:2.4.1.25 3.2.1.33]
CDS_17060_Unigene_6051_Transcript_28839	K01835 pgm	phosphoglucomutase [EC:5.4.2.2]
CDS_17061_Unigene_6052_Transcript_28840	K01835 pgm	phosphoglucomutase [EC:5.4.2.2]
CDS_16894_Unigene_59948_Transcript_133089	K15779 PGM2	phosphoglucomutase / phosphopentomutase [EC:5.4.2.2 5.4.2.7]
CDS_8429_Unigene_32079_Transcript_80595	K00844 HK	hexokinase [EC:2.7.1.1]
CDS_8431_Unigene_32080_Transcript_80596	K00844 HK	hexokinase [EC:2.7.1.1]
CDS_27243_Unigene_95328_Transcript_198291	K00844 HK	hexokinase [EC:2.7.1.1]
CDS_18577_Unigene_6521_Transcript_29742	K01810 GPI, pgi	glucose-6-phosphate isomerase [EC:5.3.1.9]
00520 Amino sugar and nucleotide sugar metabolism [PATH:ko00520]
CDS_25500_Unigene_8874_Transcript_35221	K01183 E3.2.1.14	chitinase [EC:3.2.1.14]
CDS_25502_Unigene_8875_Transcript_35224	K01183 E3.2.1.14	chitinase [EC:3.2.1.14]
CDS_20459_Unigene_71396_Transcript_154491	K12373 HEXA_B	hexosaminidase [EC:3.2.1.52]
CDS_3310_Unigene_14573_Transcript_47383	K00884 NAGK, nagK	N-acetylglucosamine kinase [EC:2.7.1.59]
CDS_14544_Unigene_5270_Transcript_27319	K01836 PGM3	phosphoacetylglucosamine mutase [EC:5.4.2.3]
CDS_249_Unigene_101017_Transcript_208913	K00972 UAP1	UDP-N-acetylglucosamine/UDP-N-acetylgalactosamine diphosphorylase [EC:2.7.7.23 2.7.7.83]
CDS_8257_Unigene_3155_Transcript_21779	K01787 RENBP	N-acylglucosamine 2-epimerase [EC:5.1.3.8]
CDS_3482_Unigene_15150_Transcript_48474	K05304 NANS, SAS	sialic acid synthase [EC:2.5.1.56 2.5.1.57 2.5.1.132]
CDS_10404_Unigene_39084_Transcript_93824	K01639 E4.1.3.3, nanA, NPL	N-acetylneuraminate lyase [EC:4.1.3.3]
CDS_25071_Unigene_87150_Transcript_183414	K21749 CMAS	N-acylneuraminate/3-deoxy-D-glycero-D-galacto-nononate cytidylyltransferase [EC:2.7.7.43 2.7.7.92]
CDS_9972_Unigene_37487_Transcript_90791	K00326 E1.6.2.2	cytochrome-b5 reductase [EC:1.6.2.2]
CDS_15885_Unigene_56909_Transcript_127406	K00326 E1.6.2.2	cytochrome-b5 reductase [EC:1.6.2.2]
CDS_8429_Unigene_32079_Transcript_80595	K00844 HK	hexokinase [EC:2.7.1.1]
CDS_8431_Unigene_32080_Transcript_80596	K00844 HK	hexokinase [EC:2.7.1.1]
CDS_27243_Unigene_95328_Transcript_198291	K00844 HK	hexokinase [EC:2.7.1.1]
CDS_24210_Unigene_84091_Transcript_177870	K01443 nagA, AMDHD2	N-acetylglucosamine-6-phosphate deacetylase [EC:3.5.1.25]
CDS_26953_Unigene_94126_Transcript_196102	K00621 GNPNAT1, GNA1	glucosamine-phosphate N-acetyltransferase [EC:2.3.1.4]
CDS_26954_Unigene_94127_Transcript_196103	K00621 GNPNAT1, GNA1	glucosamine-phosphate N-acetyltransferase [EC:2.3.1.4]
CDS_26955_Unigene_94128_Transcript_196104	K00621 GNPNAT1, GNA1	glucosamine-phosphate N-acetyltransferase [EC:2.3.1.4]
CDS_12603_Unigene_46272_Transcript_107567	K02564 nagB, GNPDA	glucosamine-6-phosphate deaminase [EC:3.5.99.6]
CDS_24788_Unigene_86070_Transcript_181452	K02564 nagB, GNPDA	glucosamine-6-phosphate deaminase [EC:3.5.99.6]
CDS_12130_Unigene_44715_Transcript_104534	K00820 glmS, GFPT	glutamine---fructose-6-phosphate transaminase (isomerizing) [EC:2.6.1.16]
CDS_12131_Unigene_44716_Transcript_104535	K00820 glmS, GFPT	glutamine---fructose-6-phosphate transaminase (isomerizing) [EC:2.6.1.16]
CDS_12132_Unigene_44717_Transcript_104536	K00820 glmS, GFPT	glutamine---fructose-6-phosphate transaminase (isomerizing) [EC:2.6.1.16]
CDS_12133_Unigene_44718_Transcript_104537	K00820 glmS, GFPT	glutamine---fructose-6-phosphate transaminase (isomerizing) [EC:2.6.1.16]
CDS_15836_Unigene_56753_Transcript_127123	K08678 UXS1, uxs	UDP-glucuronate decarboxylase [EC:4.1.1.35]
CDS_18577_Unigene_6521_Transcript_29742	K01810 GPI, pgi	glucose-6-phosphate isomerase [EC:5.3.1.9]
CDS_17060_Unigene_6051_Transcript_28839	K01835 pgm	phosphoglucomutase [EC:5.4.2.2]
CDS_17061_Unigene_6052_Transcript_28840	K01835 pgm	phosphoglucomutase [EC:5.4.2.2]
CDS_16894_Unigene_59948_Transcript_133089	K15779 PGM2	phosphoglucomutase / phosphopentomutase [EC:5.4.2.2 5.4.2.7]
CDS_21692_Unigene_75583_Transcript_162326	K00963 UGP2, galU, galF	UTP--glucose-1-phosphate uridylyltransferase [EC:2.7.7.9]
CDS_11490_Unigene_42532_Transcript_100403	K00012 UGDH, ugd	UDPglucose 6-dehydrogenase [EC:1.1.1.22]
CDS_20051_Unigene_7015_Transcript_30813	K00965 galT, GALT	UDPglucose--hexose-1-phosphate uridylyltransferase [EC:2.7.7.12]
CDS_4551_Unigene_18702_Transcript_55380	K01784 galE, GALE	UDP-glucose 4-epimerase [EC:5.1.3.2]
CDS_27097_Unigene_9471_Transcript_36550	K17497 PMM	phosphomannomutase [EC:5.4.2.8]
CDS_15348_Unigene_55257_Transcript_124279	K00966 GMPP	mannose-1-phosphate guanylyltransferase [EC:2.7.7.13]
CDS_18856_Unigene_66149_Transcript_144788	K00966 GMPP	mannose-1-phosphate guanylyltransferase [EC:2.7.7.13]
CDS_11750_Unigene_43376_Transcript_102065	K01711 gmd, GMDS	GDPmannose 4,6-dehydratase [EC:4.2.1.47]
CDS_9600_Unigene_36186_Transcript_88368	K01809 manA, MPI	mannose-6-phosphate isomerase [EC:5.3.1.8]
CDS_16111_Unigene_57609_Transcript_128694	K02377 TSTA3, fcl	GDP-L-fucose synthase [EC:1.1.1.271]
00620 Pyruvate metabolism [PATH:ko00620]
CDS_17523_Unigene_62008_Transcript_136936	K01895 ACSS1_2, acs	acetyl-CoA synthetase [EC:6.2.1.1]
CDS_17526_Unigene_62011_Transcript_136942	K01895 ACSS1_2, acs	acetyl-CoA synthetase [EC:6.2.1.1]
CDS_19423_Unigene_68029_Transcript_148230	K01895 ACSS1_2, acs	acetyl-CoA synthetase [EC:6.2.1.1]
CDS_21130_Unigene_7370_Transcript_31593	K00161 PDHA, pdhA	pyruvate dehydrogenase E1 component alpha subunit [EC:1.2.4.1]
CDS_24000_Unigene_83228_Transcript_176393	K00162 PDHB, pdhB	pyruvate dehydrogenase E1 component beta subunit [EC:1.2.4.1]
CDS_20111_Unigene_70327_Transcript_152472	K00627 DLAT, aceF, pdhC	pyruvate dehydrogenase E2 component (dihydrolipoamide acetyltransferase) [EC:2.3.1.12]
CDS_60_Unigene_100309_Transcript_207474	K00382 DLD, lpd, pdhD	dihydrolipoamide dehydrogenase [EC:1.8.1.4]
CDS_22924_Unigene_79698_Transcript_169739	K13997 PDHX	dihydrolipoamide dehydrogenase-binding protein of pyruvate dehydrogenase complex
CDS_19189_Unigene_67240_Transcript_146757	K00873 PK, pyk	pyruvate kinase [EC:2.7.1.40]
CDS_19190_Unigene_67242_Transcript_146762	K00873 PK, pyk	pyruvate kinase [EC:2.7.1.40]
CDS_21036_Unigene_7342_Transcript_31541	K00873 PK, pyk	pyruvate kinase [EC:2.7.1.40]
CDS_8213_Unigene_31413_Transcript_79383	K01512 acyP	acylphosphatase [EC:3.6.1.7]
CDS_11793_Unigene_4347_Transcript_25314	K01512 acyP	acylphosphatase [EC:3.6.1.7]
CDS_25936_Unigene_90397_Transcript_189364	K01512 acyP	acylphosphatase [EC:3.6.1.7]
CDS_15809_Unigene_5662_Transcript_28086	K00128 ALDH	aldehyde dehydrogenase (NAD) [EC:1.2.1.3]
CDS_24259_Unigene_84240_Transcript_178106	K00128 ALDH	aldehyde dehydrogenase (NAD) [EC:1.2.1.3]
CDS_25367_Unigene_88252_Transcript_185435	K00128 ALDH	aldehyde dehydrogenase (NAD) [EC:1.2.1.3]
CDS_25369_Unigene_88255_Transcript_185445	K00128 ALDH	aldehyde dehydrogenase (NAD) [EC:1.2.1.3]
CDS_13685_Unigene_49905_Transcript_114374	K14085 ALDH7A1	aldehyde dehydrogenase family 7 member A1 [EC:1.2.1.31 1.2.1.8 1.2.1.3]
CDS_13597_Unigene_49595_Transcript_113857	K00149 ALDH9A1	aldehyde dehydrogenase family 9 member A1 [EC:1.2.1.47 1.2.1.3]
CDS_13599_Unigene_49598_Transcript_113866	K00149 ALDH9A1	aldehyde dehydrogenase family 9 member A1 [EC:1.2.1.47 1.2.1.3]
CDS_14813_Unigene_53549_Transcript_120958	K00016 LDH, ldh	L-lactate dehydrogenase [EC:1.1.1.27]
CDS_9901_Unigene_37218_Transcript_90311	K00102 LDHD, dld	D-lactate dehydrogenase (cytochrome) [EC:1.1.2.4]
CDS_19302_Unigene_6764_Transcript_30226	K01759 GLO1, gloA	lactoylglutathione lyase [EC:4.4.1.5]
CDS_21695_Unigene_75592_Transcript_162342	K01069 gloB, gloC, HAGH	hydroxyacylglutathione hydrolase [EC:3.1.2.6]
CDS_21696_Unigene_75593_Transcript_162343	K01069 gloB, gloC, HAGH	hydroxyacylglutathione hydrolase [EC:3.1.2.6]
CDS_846_Unigene_103780_Transcript_213860	K00049 GRHPR	glyoxylate/hydroxypyruvate reductase [EC:1.1.1.79 1.1.1.81]
CDS_2558_Unigene_12162_Transcript_42363	K00029 E1.1.1.40, maeB	malate dehydrogenase (oxaloacetate-decarboxylating)(NADP) [EC:1.1.1.40]
CDS_15644_Unigene_5610_Transcript_27997	K00029 E1.1.1.40, maeB	malate dehydrogenase (oxaloacetate-decarboxylating)(NADP) [EC:1.1.1.40]
CDS_22138_Unigene_7702_Transcript_32409	K00025 MDH1	malate dehydrogenase [EC:1.1.1.37]
CDS_19885_Unigene_6954_Transcript_30669	K00026 MDH2	malate dehydrogenase [EC:1.1.1.37]
CDS_15783_Unigene_5654_Transcript_28075	K01679 E4.2.1.2B, fumC, FH	fumarate hydratase, class II [EC:4.2.1.2]
CDS_969_Unigene_10434_Transcript_38569	K01596 E4.1.1.32, pckA, PCK	phosphoenolpyruvate carboxykinase (GTP) [EC:4.1.1.32]
CDS_25370_Unigene_88262_Transcript_185455	K00626 E2.3.1.9, atoB	acetyl-CoA C-acetyltransferase [EC:2.3.1.9]
CDS_27670_Unigene_96957_Transcript_201210	K00626 E2.3.1.9, atoB	acetyl-CoA C-acetyltransferase [EC:2.3.1.9]
00630 Glyoxylate and dicarboxylate metabolism [PATH:ko00630]
CDS_17523_Unigene_62008_Transcript_136936	K01895 ACSS1_2, acs	acetyl-CoA synthetase [EC:6.2.1.1]
CDS_17526_Unigene_62011_Transcript_136942	K01895 ACSS1_2, acs	acetyl-CoA synthetase [EC:6.2.1.1]
CDS_19423_Unigene_68029_Transcript_148230	K01895 ACSS1_2, acs	acetyl-CoA synthetase [EC:6.2.1.1]
CDS_22138_Unigene_7702_Transcript_32409	K00025 MDH1	malate dehydrogenase [EC:1.1.1.37]
CDS_19885_Unigene_6954_Transcript_30669	K00026 MDH2	malate dehydrogenase [EC:1.1.1.37]
CDS_6791_Unigene_26482_Transcript_70073	K01647 CS, gltA	citrate synthase [EC:2.3.3.1]
CDS_5474_Unigene_21889_Transcript_61545	K01681 ACO, acnA	aconitate hydratase [EC:4.2.1.3]
CDS_19688_Unigene_68869_Transcript_149777	K01681 ACO, acnA	aconitate hydratase [EC:4.2.1.3]
CDS_25370_Unigene_88262_Transcript_185455	K00626 E2.3.1.9, atoB	acetyl-CoA C-acetyltransferase [EC:2.3.1.9]
CDS_27670_Unigene_96957_Transcript_201210	K00626 E2.3.1.9, atoB	acetyl-CoA C-acetyltransferase [EC:2.3.1.9]
CDS_7358_Unigene_28603_Transcript_74131	K05606 MCEE, epi	methylmalonyl-CoA/ethylmalonyl-CoA epimerase [EC:5.1.99.1]
CDS_13499_Unigene_49287_Transcript_113296	K01965 PCCA, pccA	propionyl-CoA carboxylase alpha chain [EC:6.4.1.3]
CDS_2059_Unigene_10921_Transcript_39668	K01966 PCCB, pccB	propionyl-CoA carboxylase beta chain [EC:6.4.1.3 2.1.3.15]
CDS_27088_Unigene_9469_Transcript_36548	K01847 MUT	methylmalonyl-CoA mutase [EC:5.4.99.2]
CDS_11833_Unigene_4359_Transcript_25343	K03781 katE, CAT, catB, srpA	catalase [EC:1.11.1.6]
CDS_20992_Unigene_73315_Transcript_158198	K03781 katE, CAT, catB, srpA	catalase [EC:1.11.1.6]
CDS_20995_Unigene_73319_Transcript_158206	K03781 katE, CAT, catB, srpA	catalase [EC:1.11.1.6]
CDS_846_Unigene_103780_Transcript_213860	K00049 GRHPR	glyoxylate/hydroxypyruvate reductase [EC:1.1.1.79 1.1.1.81]
CDS_12817_Unigene_46987_Transcript_109014	K19269 PGP, PGLP	phosphoglycolate phosphatase [EC:3.1.3.18 3.1.3.48]
CDS_6896_Unigene_26846_Transcript_70720	K01915 glnA, GLUL	glutamine synthetase [EC:6.3.1.2]
CDS_15877_Unigene_5688_Transcript_28136	K01915 glnA, GLUL	glutamine synthetase [EC:6.3.1.2]
CDS_13425_Unigene_4902_Transcript_26576	K00600 glyA, SHMT	glycine hydroxymethyltransferase [EC:2.1.2.1]
CDS_23283_Unigene_8085_Transcript_33512	K00600 glyA, SHMT	glycine hydroxymethyltransferase [EC:2.1.2.1]
CDS_21745_Unigene_75748_Transcript_162649	K00605 gcvT, AMT	aminomethyltransferase [EC:2.1.2.10]
CDS_60_Unigene_100309_Transcript_207474	K00382 DLD, lpd, pdhD	dihydrolipoamide dehydrogenase [EC:1.8.1.4]
CDS_20016_Unigene_70053_Transcript_151946	K02437 gcvH, GCSH	glycine cleavage system H protein
CDS_14755_Unigene_5333_Transcript_27451	K01816 hyi, gip	hydroxypyruvate isomerase [EC:5.3.1.22]
CDS_8825_Unigene_3348_Transcript_22426	K18123 HOGA1	4-hydroxy-2-oxoglutarate aldolase [EC:4.1.3.16]
00640 Propanoate metabolism [PATH:ko00640]
CDS_17523_Unigene_62008_Transcript_136936	K01895 ACSS1_2, acs	acetyl-CoA synthetase [EC:6.2.1.1]
CDS_17526_Unigene_62011_Transcript_136942	K01895 ACSS1_2, acs	acetyl-CoA synthetase [EC:6.2.1.1]
CDS_19423_Unigene_68029_Transcript_148230	K01895 ACSS1_2, acs	acetyl-CoA synthetase [EC:6.2.1.1]
CDS_4972_Unigene_20100_Transcript_58117	K01908 ACSS3, prpE	propionyl-CoA synthetase [EC:6.2.1.17]
CDS_5668_Unigene_22484_Transcript_62674	K00166 BCKDHA, bkdA1	2-oxoisovalerate dehydrogenase E1 component alpha subunit [EC:1.2.4.4]
CDS_5624_Unigene_22345_Transcript_62380	K00167 BCKDHB, bkdA2	2-oxoisovalerate dehydrogenase E1 component beta subunit [EC:1.2.4.4]
CDS_12391_Unigene_45647_Transcript_106328	K09699 DBT, bkdB	2-oxoisovalerate dehydrogenase E2 component (dihydrolipoyl transacylase) [EC:2.3.1.168]
CDS_60_Unigene_100309_Transcript_207474	K00382 DLD, lpd, pdhD	dihydrolipoamide dehydrogenase [EC:1.8.1.4]
CDS_3269_Unigene_14445_Transcript_47114	K00248 ACADS, bcd	butyryl-CoA dehydrogenase [EC:1.3.8.1]
CDS_20825_Unigene_72754_Transcript_157078	K00232 E1.3.3.6, ACOX1, ACOX3	acyl-CoA oxidase [EC:1.3.3.6]
CDS_19169_Unigene_6718_Transcript_30145	K07515 HADHA	enoyl-CoA hydratase / long-chain 3-hydroxyacyl-CoA dehydrogenase [EC:4.2.1.17 1.1.1.211]
CDS_11659_Unigene_4309_Transcript_25218	K07514 EHHADH	enoyl-CoA hydratase / 3-hydroxyacyl-CoA dehydrogenase / 3,2-trans-enoyl-CoA isomerase [EC:4.2.1.17 1.1.1.35 5.3.3.8]
CDS_23900_Unigene_82911_Transcript_175802	K07511 ECHS1	enoyl-CoA hydratase [EC:4.2.1.17]
CDS_14257_Unigene_5173_Transcript_27139	K05605 HIBCH	3-hydroxyisobutyryl-CoA hydrolase [EC:3.1.2.4]
CDS_13499_Unigene_49287_Transcript_113296	K01965 PCCA, pccA	propionyl-CoA carboxylase alpha chain [EC:6.4.1.3]
CDS_2059_Unigene_10921_Transcript_39668	K01966 PCCB, pccB	propionyl-CoA carboxylase beta chain [EC:6.4.1.3 2.1.3.15]
CDS_18878_Unigene_66221_Transcript_144941	K18426 ECHDC1	ethylmalonyl-CoA/methylmalonyl-CoA decarboxylase [EC:4.1.1.94 4.1.1.-]
CDS_7358_Unigene_28603_Transcript_74131	K05606 MCEE, epi	methylmalonyl-CoA/ethylmalonyl-CoA epimerase [EC:5.1.99.1]
CDS_27088_Unigene_9469_Transcript_36548	K01847 MUT	methylmalonyl-CoA mutase [EC:5.4.99.2]
CDS_23907_Unigene_82931_Transcript_175843	K01899 LSC1	succinyl-CoA synthetase alpha subunit [EC:6.2.1.4 6.2.1.5]
CDS_12550_Unigene_46067_Transcript_107180	K01900 LSC2	succinyl-CoA synthetase beta subunit [EC:6.2.1.4 6.2.1.5]
CDS_17106_Unigene_60674_Transcript_134447	K01900 LSC2	succinyl-CoA synthetase beta subunit [EC:6.2.1.4 6.2.1.5]
CDS_14813_Unigene_53549_Transcript_120958	K00016 LDH, ldh	L-lactate dehydrogenase [EC:1.1.1.27]
CDS_25370_Unigene_88262_Transcript_185455	K00626 E2.3.1.9, atoB	acetyl-CoA C-acetyltransferase [EC:2.3.1.9]
CDS_27670_Unigene_96957_Transcript_201210	K00626 E2.3.1.9, atoB	acetyl-CoA C-acetyltransferase [EC:2.3.1.9]
00650 Butanoate metabolism [PATH:ko00650]
CDS_25370_Unigene_88262_Transcript_185455	K00626 E2.3.1.9, atoB	acetyl-CoA C-acetyltransferase [EC:2.3.1.9]
CDS_27670_Unigene_96957_Transcript_201210	K00626 E2.3.1.9, atoB	acetyl-CoA C-acetyltransferase [EC:2.3.1.9]
CDS_9691_Unigene_36411_Transcript_88793	K00022 HADH	3-hydroxyacyl-CoA dehydrogenase [EC:1.1.1.35]
CDS_19169_Unigene_6718_Transcript_30145	K07515 HADHA	enoyl-CoA hydratase / long-chain 3-hydroxyacyl-CoA dehydrogenase [EC:4.2.1.17 1.1.1.211]
CDS_11659_Unigene_4309_Transcript_25218	K07514 EHHADH	enoyl-CoA hydratase / 3-hydroxyacyl-CoA dehydrogenase / 3,2-trans-enoyl-CoA isomerase [EC:4.2.1.17 1.1.1.35 5.3.3.8]
CDS_23900_Unigene_82911_Transcript_175802	K07511 ECHS1	enoyl-CoA hydratase [EC:4.2.1.17]
CDS_3269_Unigene_14445_Transcript_47114	K00248 ACADS, bcd	butyryl-CoA dehydrogenase [EC:1.3.8.1]
CDS_17215_Unigene_61026_Transcript_135121	K01640 E4.1.3.4, HMGCL, hmgL	hydroxymethylglutaryl-CoA lyase [EC:4.1.3.4]
CDS_17216_Unigene_61027_Transcript_135123	K01640 E4.1.3.4, HMGCL, hmgL	hydroxymethylglutaryl-CoA lyase [EC:4.1.3.4]
CDS_7219_Unigene_28146_Transcript_73220	K01027 OXCT	3-oxoacid CoA-transferase [EC:2.8.3.5]
CDS_4176_Unigene_17484_Transcript_53180	K00019 E1.1.1.30, bdh	3-hydroxybutyrate dehydrogenase [EC:1.1.1.30]
00660 C5-Branched dibasic acid metabolism [PATH:ko00660]
CDS_13042_Unigene_47839_Transcript_110579	K17724 IRG1	aconitate decarboxylase [EC:4.1.1.6]
00562 Inositol phosphate metabolism [PATH:ko00562]
CDS_12303_Unigene_4530_Transcript_25746	K00914 PIK3C3, VPS34	phosphatidylinositol 3-kinase [EC:2.7.1.137]
CDS_17033_Unigene_60420_Transcript_134003	K18081 MTMR1_2	myotubularin-related protein 1/2 [EC:3.1.3.64 3.1.3.95]
CDS_20448_Unigene_71333_Transcript_154371	K19801 PI4KB	phosphatidylinositol 4-kinase B [EC:2.7.1.67]
CDS_20449_Unigene_71334_Transcript_154375	K19801 PI4KB	phosphatidylinositol 4-kinase B [EC:2.7.1.67]
CDS_67_Unigene_100353_Transcript_207551	K13711 PI4K2	phosphatidylinositol 4-kinase type 2 [EC:2.7.1.67]
CDS_11497_Unigene_42558_Transcript_100461	K21797 SAC1, SACM1L	phosphatidylinositol 4-phosphatase [EC:3.1.3.-]
CDS_3728_Unigene_15954_Transcript_50082	K00889 PIP5K	1-phosphatidylinositol-4-phosphate 5-kinase [EC:2.7.1.68]
CDS_12676_Unigene_4656_Transcript_25999	K00889 PIP5K	1-phosphatidylinositol-4-phosphate 5-kinase [EC:2.7.1.68]
CDS_20963_Unigene_7322_Transcript_31500	K00922 PIK3CA_B_D	phosphatidylinositol-4,5-bisphosphate 3-kinase catalytic subunit alpha/beta/delta [EC:2.7.1.153]
CDS_10725_Unigene_40057_Transcript_95599	K01110 PTEN	phosphatidylinositol-3,4,5-trisphosphate 3-phosphatase and dual-specificity protein phosphatase PTEN [EC:3.1.3.16 3.1.3.48 3.1.3.67]
CDS_10726_Unigene_40058_Transcript_95600	K01110 PTEN	phosphatidylinositol-3,4,5-trisphosphate 3-phosphatase and dual-specificity protein phosphatase PTEN [EC:3.1.3.16 3.1.3.48 3.1.3.67]
CDS_11231_Unigene_4170_Transcript_24879	K22913 FIG4	phosphatidylinositol 3,5-bisphosphate 5-phosphatase [EC:3.1.3.-]
CDS_6553_Unigene_25559_Transcript_68364	K00920 PIP4K2	1-phosphatidylinositol-5-phosphate 4-kinase [EC:2.7.1.149]
CDS_15257_Unigene_55007_Transcript_123785	K00920 PIP4K2	1-phosphatidylinositol-5-phosphate 4-kinase [EC:2.7.1.149]
CDS_15259_Unigene_55011_Transcript_123789	K00920 PIP4K2	1-phosphatidylinositol-5-phosphate 4-kinase [EC:2.7.1.149]
CDS_24619_Unigene_85588_Transcript_180580	K05858 PLCB	phosphatidylinositol phospholipase C, beta [EC:3.1.4.11]
CDS_17694_Unigene_62411_Transcript_137742	K05857 PLCD	phosphatidylinositol phospholipase C, delta [EC:3.1.4.11]
CDS_17695_Unigene_62416_Transcript_137754	K05857 PLCD	phosphatidylinositol phospholipase C, delta [EC:3.1.4.11]
CDS_24472_Unigene_85002_Transcript_179487	K01116 PLCG1	phosphatidylinositol phospholipase C, gamma-1 [EC:3.1.4.11]
CDS_18714_Unigene_65704_Transcript_143975	K01092 E3.1.3.25, IMPA, suhB	myo-inositol-1(or 4)-monophosphatase [EC:3.1.3.25]
CDS_21967_Unigene_7652_Transcript_32243	K01092 E3.1.3.25, IMPA, suhB	myo-inositol-1(or 4)-monophosphatase [EC:3.1.3.25]
CDS_1541_Unigene_106787_Transcript_219491	K15759 IMPAD1, IMPA3	inositol monophosphatase 3 [EC:3.1.3.25 3.1.3.7]
CDS_20662_Unigene_7217_Transcript_31248	K01858 INO1, ISYNA1	myo-inositol-1-phosphate synthase [EC:5.5.1.4]
CDS_4107_Unigene_17248_Transcript_52707	K01106 E3.1.3.56	inositol-1,4,5-trisphosphate 5-phosphatase [EC:3.1.3.56]
CDS_5774_Unigene_22889_Transcript_63407	K01106 E3.1.3.56	inositol-1,4,5-trisphosphate 5-phosphatase [EC:3.1.3.56]
CDS_6079_Unigene_23867_Transcript_65205	K00911 ITPK	1D-myo-inositol-triphosphate 3-kinase [EC:2.7.1.127]
CDS_12081_Unigene_44522_Transcript_104193	K00911 ITPK	1D-myo-inositol-triphosphate 3-kinase [EC:2.7.1.127]
CDS_21180_Unigene_73893_Transcript_159197	K00911 ITPK	1D-myo-inositol-triphosphate 3-kinase [EC:2.7.1.127]
CDS_21182_Unigene_73896_Transcript_159201	K00911 ITPK	1D-myo-inositol-triphosphate 3-kinase [EC:2.7.1.127]
CDS_8051_Unigene_30862_Transcript_78403	K00913 ITPK1	inositol-1,3,4-trisphosphate 5/6-kinase / inositol-tetrakisphosphate 1-kinase [EC:2.7.1.159 2.7.1.134]
CDS_22011_Unigene_76647_Transcript_164297	K10572 IPPK	inositol-pentakisphosphate 2-kinase [EC:2.7.1.158]
CDS_16162_Unigene_5775_Transcript_28301	K01803 TPI, tpiA	triosephosphate isomerase (TIM) [EC:5.3.1.1]
Energy metabolism
00190 Oxidative phosphorylation [PATH:ko00190]
CDS_2849_Unigene_13053_Transcript_44212	K03881 ND4	NADH-ubiquinone oxidoreductase chain 4 [EC:7.1.1.2]
CDS_20276_Unigene_7084_Transcript_30983	K03934 NDUFS1	NADH dehydrogenase (ubiquinone) Fe-S protein 1 [EC:7.1.1.2 1.6.99.3]
CDS_16315_Unigene_5819_Transcript_28394	K03935 NDUFS2	NADH dehydrogenase (ubiquinone) Fe-S protein 2 [EC:7.1.1.2 1.6.99.3]
CDS_17335_Unigene_61386_Transcript_135806	K03936 NDUFS3	NADH dehydrogenase (ubiquinone) Fe-S protein 3 [EC:7.1.1.2 1.6.99.3]
CDS_21301_Unigene_74354_Transcript_160015	K03937 NDUFS4	NADH dehydrogenase (ubiquinone) Fe-S protein 4
CDS_10654_Unigene_3984_Transcript_24496	K03938 NDUFS5	NADH dehydrogenase (ubiquinone) Fe-S protein 5
CDS_5205_Unigene_2096_Transcript_16159	K03939 NDUFS6	NADH dehydrogenase (ubiquinone) Fe-S protein 6
CDS_21165_Unigene_73839_Transcript_159099	K03940 NDUFS7	NADH dehydrogenase (ubiquinone) Fe-S protein 7 [EC:7.1.1.2 1.6.99.3]
CDS_10534_Unigene_39513_Transcript_94603	K03941 NDUFS8	NADH dehydrogenase (ubiquinone) Fe-S protein 8 [EC:7.1.1.2 1.6.99.3]
CDS_10275_Unigene_38689_Transcript_93092	K03942 NDUFV1	NADH dehydrogenase (ubiquinone) flavoprotein 1 [EC:7.1.1.2 1.6.99.3]
CDS_10278_Unigene_38691_Transcript_93094	K03942 NDUFV1	NADH dehydrogenase (ubiquinone) flavoprotein 1 [EC:7.1.1.2 1.6.99.3]
CDS_10279_Unigene_38692_Transcript_93095	K03942 NDUFV1	NADH dehydrogenase (ubiquinone) flavoprotein 1 [EC:7.1.1.2 1.6.99.3]
CDS_27816_Unigene_97494_Transcript_202227	K03943 NDUFV2	NADH dehydrogenase (ubiquinone) flavoprotein 2 [EC:7.1.1.2 1.6.99.3]
CDS_27817_Unigene_97495_Transcript_202230	K03943 NDUFV2	NADH dehydrogenase (ubiquinone) flavoprotein 2 [EC:7.1.1.2 1.6.99.3]
CDS_9405_Unigene_35391_Transcript_86847	K03944 NDUFV3	NADH dehydrogenase (ubiquinone) flavoprotein 3
CDS_9406_Unigene_35392_Transcript_86848	K03944 NDUFV3	NADH dehydrogenase (ubiquinone) flavoprotein 3
CDS_18000_Unigene_63406_Transcript_139673	K03947 NDUFA3	NADH dehydrogenase (ubiquinone) 1 alpha subcomplex subunit 3
CDS_22151_Unigene_7709_Transcript_32426	K03949 NDUFA5	NADH dehydrogenase (ubiquinone) 1 alpha subcomplex subunit 5
CDS_53_Unigene_100260_Transcript_207392	K03950 NDUFA6	NADH dehydrogenase (ubiquinone) 1 alpha subcomplex subunit 6
CDS_22255_Unigene_77403_Transcript_165694	K03951 NDUFA7	NADH dehydrogenase (ubiquinone) 1 alpha subcomplex subunit 7
CDS_18997_Unigene_6659_Transcript_30032	K03952 NDUFA8	NADH dehydrogenase (ubiquinone) 1 alpha subcomplex subunit 8
CDS_6819_Unigene_26559_Transcript_70231	K03953 NDUFA9	NADH dehydrogenase (ubiquinone) 1 alpha subcomplex subunit 9
CDS_4639_Unigene_19011_Transcript_55975	K03954 NDUFA10	NADH dehydrogenase (ubiquinone) 1 alpha subcomplex subunit 10
CDS_12062_Unigene_44475_Transcript_104086	K03955 NDUFAB1	NADH dehydrogenase (ubiquinone) 1 alpha/beta subcomplex 1, acyl-carrier protein
CDS_22145_Unigene_77074_Transcript_165066	K03956 NDUFA11	NADH dehydrogenase (ubiquinone) 1 alpha subcomplex subunit 11
CDS_16279_Unigene_5808_Transcript_28372	K11352 NDUFA12	NADH dehydrogenase (ubiquinone) 1 alpha subcomplex subunit 12
CDS_27520_Unigene_96349_Transcript_200065	K03958 NDUFB2	NADH dehydrogenase (ubiquinone) 1 beta subcomplex subunit 2
CDS_14435_Unigene_5238_Transcript_27255	K03960 NDUFB4	NADH dehydrogenase (ubiquinone) 1 beta subcomplex subunit 4
CDS_15183_Unigene_5476_Transcript_27727	K03962 NDUFB6	NADH dehydrogenase (ubiquinone) 1 beta subcomplex subunit 6
CDS_12598_Unigene_4624_Transcript_25933	K03963 NDUFB7	NADH dehydrogenase (ubiquinone) 1 beta subcomplex subunit 7
CDS_3228_Unigene_1431_Transcript_12100	K03964 NDUFB8	NADH dehydrogenase (ubiquinone) 1 beta subcomplex subunit 8
CDS_20152_Unigene_7045_Transcript_30885	K03965 NDUFB9	NADH dehydrogenase (ubiquinone) 1 beta subcomplex subunit 9
CDS_379_Unigene_101659_Transcript_210088	K03966 NDUFB10	NADH dehydrogenase (ubiquinone) 1 beta subcomplex subunit 10
CDS_10081_Unigene_37843_Transcript_91478	K11351 NDUFB11	NADH dehydrogenase (ubiquinone) 1 beta subcomplex subunit 11
CDS_13476_Unigene_4916_Transcript_26601	K03968 NDUFC2	NADH dehydrogenase (ubiquinone) 1 subunit C2
CDS_17579_Unigene_6216_Transcript_29157	K00234 SDHA, SDH1	succinate dehydrogenase (ubiquinone) flavoprotein subunit [EC:1.3.5.1]
CDS_18473_Unigene_6491_Transcript_29694	K00235 SDHB, SDH2	succinate dehydrogenase (ubiquinone) iron-sulfur subunit [EC:1.3.5.1]
CDS_11735_Unigene_43331_Transcript_101971	K00236 SDHC, SDH3	succinate dehydrogenase (ubiquinone) cytochrome b560 subunit
CDS_5393_Unigene_21618_Transcript_61049	K00237 SDHD, SDH4	succinate dehydrogenase (ubiquinone) membrane anchor subunit
CDS_21690_Unigene_7557_Transcript_32044	K00411 UQCRFS1, RIP1, petA	ubiquinol-cytochrome c reductase iron-sulfur subunit [EC:7.1.1.8]
CDS_11906_Unigene_43888_Transcript_103048	K00413 CYC1, CYT1, petC	ubiquinol-cytochrome c reductase cytochrome c1 subunit
CDS_13144_Unigene_48185_Transcript_111258	K00414 QCR1, UQCRC1	ubiquinol-cytochrome c reductase core subunit 1
CDS_13087_Unigene_48058_Transcript_111005	K00415 QCR2, UQCRC2	ubiquinol-cytochrome c reductase core subunit 2
CDS_5970_Unigene_23510_Transcript_64546	K00416 QCR6, UQCRH	ubiquinol-cytochrome c reductase subunit 6
CDS_19718_Unigene_68982_Transcript_149997	K02257 COX10, ctaB, cyoE	heme o synthase [EC:2.5.1.141]
CDS_11602_Unigene_4293_Transcript_25180	K02263 COX4	cytochrome c oxidase subunit 4
CDS_16386_Unigene_58427_Transcript_130191	K02264 COX5A	cytochrome c oxidase subunit 5a
CDS_14977_Unigene_5409_Transcript_27586	K02266 COX6A	cytochrome c oxidase subunit 6a
CDS_21233_Unigene_7411_Transcript_31675	K02266 COX6A	cytochrome c oxidase subunit 6a
CDS_23077_Unigene_8018_Transcript_33363	K02270 COX7A	cytochrome c oxidase subunit 7a
CDS_16289_Unigene_5813_Transcript_28387	K02258 COX11, ctaG	cytochrome c oxidase assembly protein subunit 11
CDS_16293_Unigene_5814_Transcript_28388	K02258 COX11, ctaG	cytochrome c oxidase assembly protein subunit 11
CDS_13348_Unigene_4875_Transcript_26510	K02259 COX15, ctaA	cytochrome c oxidase assembly protein subunit 15
CDS_6970_Unigene_27071_Transcript_71173	K02132 ATPeF1A, ATP5A1, ATP1	F-type H+transporting ATPase subunit alpha
CDS_22796_Unigene_7920_Transcript_33136	K02133 ATPeF1B, ATP5B, ATP2	F-type H+transporting ATPase subunit beta [EC:7.1.2.2]
CDS_18220_Unigene_64149_Transcript_141037	K02136 ATPeF1G, ATP5C1, ATP3	F-type H+transporting ATPase subunit gamma
CDS_1398_Unigene_106126_Transcript_218285	K02137 ATPeF0O, ATP5O, ATP5	F-type H+transporting ATPase subunit O
CDS_27245_Unigene_95342_Transcript_198312	K02127 ATPeF0B, ATP5F1, ATP4	F-type H+transporting ATPase subunit b
CDS_3170_Unigene_14145_Transcript_46536	K02128 ATPeF0C, ATP5G, ATP9	F-type H+transporting ATPase subunit c
CDS_3171_Unigene_14146_Transcript_46545	K02128 ATPeF0C, ATP5G, ATP9	F-type H+transporting ATPase subunit c
CDS_22869_Unigene_79469_Transcript_169378	K02128 ATPeF0C, ATP5G, ATP9	F-type H+transporting ATPase subunit c
CDS_3998_Unigene_16895_Transcript_52031	K02138 ATPeF0D, ATP5H, ATP7	F-type H+transporting ATPase subunit d
CDS_15300_Unigene_5512_Transcript_27791	K02145 ATPeV1A, ATP6A	V-type H+transporting ATPase subunit A [EC:7.1.2.2]
CDS_18070_Unigene_63614_Transcript_140047	K02145 ATPeV1A, ATP6A	V-type H+transporting ATPase subunit A [EC:7.1.2.2]
CDS_20602_Unigene_71974_Transcript_155583	K02147 ATPeV1B, ATP6B	V-type H+transporting ATPase subunit B
CDS_23968_Unigene_83114_Transcript_176167	K02147 ATPeV1B, ATP6B	V-type H+transporting ATPase subunit B
CDS_15032_Unigene_5430_Transcript_27632	K02148 ATPeV1C, ATP6C	V-type H+transporting ATPase subunit C
CDS_14052_Unigene_51043_Transcript_116500	K02149 ATPeV1D, ATP6M	V-type H+transporting ATPase subunit D
CDS_11719_Unigene_43266_Transcript_101857	K02150 ATPeV1E, ATP6E	V-type H+transporting ATPase subunit E
CDS_19065_Unigene_66845_Transcript_145998	K02151 ATPeV1F, ATP6S14	V-type H+transporting ATPase subunit F
CDS_14308_Unigene_5191_Transcript_27176	K02152 ATPeV1G, ATP6G	V-type H+transporting ATPase subunit G
CDS_16320_Unigene_58226_Transcript_129831	K02152 ATPeV1G, ATP6G	V-type H+transporting ATPase subunit G
CDS_14206_Unigene_5159_Transcript_27113	K02144 ATPeV1H	V-type H+transporting ATPase subunit H
CDS_4606_Unigene_18876_Transcript_55742	K02154 ATPeV0A, ATP6N	V-type H+transporting ATPase subunit a
CDS_10428_Unigene_39166_Transcript_93971	K02154 ATPeV0A, ATP6N	V-type H+transporting ATPase subunit a
CDS_1261_Unigene_105540_Transcript_217167	K02155 ATPeV0C, ATP6L	V-type H+transporting ATPase 16kDa proteolipid subunit
CDS_19066_Unigene_66849_Transcript_146007	K03661 ATPeV0B, ATP6F	V-type H+transporting ATPase 21kDa proteolipid subunit
CDS_19068_Unigene_66850_Transcript_146008	K03661 ATPeV0B, ATP6F	V-type H+transporting ATPase 21kDa proteolipid subunit
CDS_26400_Unigene_92062_Transcript_192347	K02146 ATPeV0D, ATP6D	V-type H+transporting ATPase subunit d
CDS_19689_Unigene_6886_Transcript_30497	K03662 ATPeVS1, ATP6S1	V-type H+transporting ATPase S1 subunit
CDS_23612_Unigene_81958_Transcript_174030	K03662 ATPeVS1, ATP6S1	V-type H+transporting ATPase S1 subunit
CDS_7701_Unigene_29776_Transcript_76423	K01507 ppa	inorganic pyrophosphatase [EC:3.6.1.1]
CDS_16067_Unigene_57485_Transcript_128455	K01507 ppa	inorganic pyrophosphatase [EC:3.6.1.1]
CDS_15867_Unigene_5685_Transcript_28133	K11725 LHPP	phospholysine phosphohistidine inorganic pyrophosphate phosphatase [EC:3.6.1.1 3.1.3.-]
CDS_15876_Unigene_5687_Transcript_28135	K11725 LHPP	phospholysine phosphohistidine inorganic pyrophosphate phosphatase [EC:3.6.1.1 3.1.3.-]
00710 Carbon fixation in photosynthetic organisms [PATH:ko00710]
CDS_27681_Unigene_9701_Transcript_37037	K00927 PGK, pgk	phosphoglycerate kinase [EC:2.7.2.3]
CDS_18794_Unigene_65941_Transcript_144407	K00134 GAPDH, gapA	glyceraldehyde 3-phosphate dehydrogenase [EC:1.2.1.12]
CDS_2077_Unigene_109310_Transcript_234620	K01623 ALDO	fructose-bisphosphate aldolase, class I [EC:4.1.2.13]
CDS_16070_Unigene_57495_Transcript_128471	K01623 ALDO	fructose-bisphosphate aldolase, class I [EC:4.1.2.13]
CDS_3_Unigene_100065_Transcript_207037	K03841 FBP, fbp	fructose-1,6-bisphosphatase I [EC:3.1.3.11]
CDS_8256_Unigene_31558_Transcript_79626	K03841 FBP, fbp	fructose-1,6-bisphosphatase I [EC:3.1.3.11]
CDS_8258_Unigene_31561_Transcript_79630	K03841 FBP, fbp	fructose-1,6-bisphosphatase I [EC:3.1.3.11]
CDS_13920_Unigene_50623_Transcript_115744	K00615 E2.2.1.1, tktA, tktB	transketolase [EC:2.2.1.1]
CDS_26153_Unigene_9112_Transcript_35798	K00615 E2.2.1.1, tktA, tktB	transketolase [EC:2.2.1.1]
CDS_11830_Unigene_4357_Transcript_25338	K01807 rpiA	ribose 5-phosphate isomerase A [EC:5.3.1.6]
CDS_16162_Unigene_5775_Transcript_28301	K01803 TPI, tpiA	triosephosphate isomerase (TIM) [EC:5.3.1.1]
CDS_5743_Unigene_22756_Transcript_63191	K01783 rpe, RPE	ribulose-phosphate 3-epimerase [EC:5.1.3.1]
CDS_25357_Unigene_88201_Transcript_185347	K14454 GOT1	aspartate aminotransferase, cytoplasmic [EC:2.6.1.1]
CDS_4984_Unigene_20134_Transcript_58176	K00814 GPT, ALT	alanine transaminase [EC:2.6.1.2]
CDS_4985_Unigene_20135_Transcript_58177	K00814 GPT, ALT	alanine transaminase [EC:2.6.1.2]
CDS_2558_Unigene_12162_Transcript_42363	K00029 E1.1.1.40, maeB	malate dehydrogenase (oxaloacetate-decarboxylating)(NADP) [EC:1.1.1.40]
CDS_15644_Unigene_5610_Transcript_27997	K00029 E1.1.1.40, maeB	malate dehydrogenase (oxaloacetate-decarboxylating)(NADP) [EC:1.1.1.40]
CDS_20161_Unigene_7048_Transcript_30888	K14455 GOT2	aspartate aminotransferase, mitochondrial [EC:2.6.1.1]
CDS_22138_Unigene_7702_Transcript_32409	K00025 MDH1	malate dehydrogenase [EC:1.1.1.37]
CDS_19885_Unigene_6954_Transcript_30669	K00026 MDH2	malate dehydrogenase [EC:1.1.1.37]
00720 Carbon fixation pathways in prokaryotes [PATH:ko00720]
CDS_15783_Unigene_5654_Transcript_28075	K01679 E4.2.1.2B, fumC, FH	fumarate hydratase, class II [EC:4.2.1.2]
CDS_25370_Unigene_88262_Transcript_185455	K00626 E2.3.1.9, atoB	acetyl-CoA C-acetyltransferase [EC:2.3.1.9]
CDS_27670_Unigene_96957_Transcript_201210	K00626 E2.3.1.9, atoB	acetyl-CoA C-acetyltransferase [EC:2.3.1.9]
CDS_8020_Unigene_30768_Transcript_78208	K00031 IDH1, IDH2, icd	isocitrate dehydrogenase [EC:1.1.1.42]
CDS_26725_Unigene_93288_Transcript_194501	K00031 IDH1, IDH2, icd	isocitrate dehydrogenase [EC:1.1.1.42]
CDS_5474_Unigene_21889_Transcript_61545	K01681 ACO, acnA	aconitate hydratase [EC:4.2.1.3]
CDS_19688_Unigene_68869_Transcript_149777	K01681 ACO, acnA	aconitate hydratase [EC:4.2.1.3]
CDS_18204_Unigene_64094_Transcript_140923	K01648 ACLY	ATP citrate (pro-S)-lyase [EC:2.3.3.8]
CDS_18205_Unigene_64095_Transcript_140924	K01648 ACLY	ATP citrate (pro-S)-lyase [EC:2.3.3.8]
CDS_7358_Unigene_28603_Transcript_74131	K05606 MCEE, epi	methylmalonyl-CoA/ethylmalonyl-CoA epimerase [EC:5.1.99.1]
CDS_27088_Unigene_9469_Transcript_36548	K01847 MUT	methylmalonyl-CoA mutase [EC:5.4.99.2]
CDS_17523_Unigene_62008_Transcript_136936	K01895 ACSS1_2, acs	acetyl-CoA synthetase [EC:6.2.1.1]
CDS_17526_Unigene_62011_Transcript_136942	K01895 ACSS1_2, acs	acetyl-CoA synthetase [EC:6.2.1.1]
CDS_19423_Unigene_68029_Transcript_148230	K01895 ACSS1_2, acs	acetyl-CoA synthetase [EC:6.2.1.1]
00680 Methane metabolism [PATH:ko00680]
CDS_5591_Unigene_22243_Transcript_62191	K00121 frmA, ADH5, adhC	S-(hydroxymethyl)glutathione dehydrogenase / alcohol dehydrogenase [EC:1.1.1.284 1.1.1.1]
CDS_4693_Unigene_19170_Transcript_56321	K01070 frmB, ESD, fghA	S-formylglutathione hydrolase [EC:3.1.2.12]
CDS_13425_Unigene_4902_Transcript_26576	K00600 glyA, SHMT	glycine hydroxymethyltransferase [EC:2.1.2.1]
CDS_23283_Unigene_8085_Transcript_33512	K00600 glyA, SHMT	glycine hydroxymethyltransferase [EC:2.1.2.1]
CDS_15234_Unigene_54942_Transcript_123665	K01689 ENO, eno	enolase [EC:4.2.1.11]
CDS_28332_Unigene_99545_Transcript_206088	K00863 DAK, TKFC	triose/dihydroxyacetone kinase / FAD-AMP lyase (cyclizing) [EC:2.7.1.28 2.7.1.29 4.6.1.15]
CDS_2077_Unigene_109310_Transcript_234620	K01623 ALDO	fructose-bisphosphate aldolase, class I [EC:4.1.2.13]
CDS_16070_Unigene_57495_Transcript_128471	K01623 ALDO	fructose-bisphosphate aldolase, class I [EC:4.1.2.13]
CDS_3_Unigene_100065_Transcript_207037	K03841 FBP, fbp	fructose-1,6-bisphosphatase I [EC:3.1.3.11]
CDS_8256_Unigene_31558_Transcript_79626	K03841 FBP, fbp	fructose-1,6-bisphosphatase I [EC:3.1.3.11]
CDS_8258_Unigene_31561_Transcript_79630	K03841 FBP, fbp	fructose-1,6-bisphosphatase I [EC:3.1.3.11]
CDS_10886_Unigene_40534_Transcript_96538	K00850 pfkA, PFK	6-phosphofructokinase 1 [EC:2.7.1.11]
CDS_23529_Unigene_81696_Transcript_173566	K00850 pfkA, PFK	6-phosphofructokinase 1 [EC:2.7.1.11]
CDS_17523_Unigene_62008_Transcript_136936	K01895 ACSS1_2, acs	acetyl-CoA synthetase [EC:6.2.1.1]
CDS_17526_Unigene_62011_Transcript_136942	K01895 ACSS1_2, acs	acetyl-CoA synthetase [EC:6.2.1.1]
CDS_19423_Unigene_68029_Transcript_148230	K01895 ACSS1_2, acs	acetyl-CoA synthetase [EC:6.2.1.1]
CDS_28250_Unigene_99264_Transcript_205556	K01834 PGAM, gpmA	2,3-bisphosphoglycerate-dependent phosphoglycerate mutase [EC:5.4.2.11]
CDS_28251_Unigene_99265_Transcript_205557	K01834 PGAM, gpmA	2,3-bisphosphoglycerate-dependent phosphoglycerate mutase [EC:5.4.2.11]
CDS_20328_Unigene_7099_Transcript_31016	K00058 serA, PHGDH	D-3-phosphoglycerate dehydrogenase / 2-oxoglutarate reductase [EC:1.1.1.95 1.1.1.399]
CDS_22647_Unigene_78566_Transcript_167740	K00831 serC, PSAT1	phosphoserine aminotransferase [EC:2.6.1.52]
CDS_8970_Unigene_33893_Transcript_84011	K01079 serB, PSPH	phosphoserine phosphatase [EC:3.1.3.3]
00910 Nitrogen metabolism [PATH:ko00910]
CDS_22559_Unigene_78294_Transcript_167261	K00261 GLUD1_2, gdhA	glutamate dehydrogenase (NAD(P)) [EC:1.4.1.3]
CDS_6896_Unigene_26846_Transcript_70720	K01915 glnA, GLUL	glutamine synthetase [EC:6.3.1.2]
CDS_15877_Unigene_5688_Transcript_28136	K01915 glnA, GLUL	glutamine synthetase [EC:6.3.1.2]
CDS_452_Unigene_102040_Transcript_210806	K18245 CA2	carbonic anhydrase 2 [EC:4.2.1.1]
CDS_5432_Unigene_21773_Transcript_61336	K18245 CA2	carbonic anhydrase 2 [EC:4.2.1.1]
00920 Sulfur metabolism [PATH:ko00920]
CDS_6686_Unigene_26079_Transcript_69293	K13811 PAPSS	3'-phosphoadenosine 5'-phosphosulfate synthase [EC:2.7.7.4 2.7.1.25]
CDS_6687_Unigene_26080_Transcript_69294	K13811 PAPSS	3'-phosphoadenosine 5'-phosphosulfate synthase [EC:2.7.7.4 2.7.1.25]
CDS_17237_Unigene_61085_Transcript_135231	K13811 PAPSS	3'-phosphoadenosine 5'-phosphosulfate synthase [EC:2.7.7.4 2.7.1.25]
CDS_9129_Unigene_34437_Transcript_85059	K01082 cysQ, MET22, BPNT1	3'(2'), 5'-bisphosphate nucleotidase [EC:3.1.3.7]
CDS_1541_Unigene_106787_Transcript_219491	K15759 IMPAD1, IMPA3	inositol monophosphatase 3 [EC:3.1.3.25 3.1.3.7]
CDS_1038_Unigene_104633_Transcript_215374	K22470 SQOR	eukaryotic sulfide quinone oxidoreductase [EC:1.8.5.8]
CDS_17156_Unigene_60828_Transcript_134761	K17725 ETHE1	sulfur dioxygenase [EC:1.13.11.18]
CDS_17159_Unigene_60830_Transcript_134763	K17725 ETHE1	sulfur dioxygenase [EC:1.13.11.18]
CDS_16987_Unigene_6023_Transcript_28786	K01011 TST, MPST, sseA	thiosulfate/3-mercaptopyruvate sulfurtransferase [EC:2.8.1.1 2.8.1.2]
CDS_19016_Unigene_66697_Transcript_145768	K01011 TST, MPST, sseA	thiosulfate/3-mercaptopyruvate sulfurtransferase [EC:2.8.1.1 2.8.1.2]
CDS_20720_Unigene_7234_Transcript_31289	K17285 SELENBP1	methanethiol oxidase [EC:1.8.3.4]
Lipid metabolism
00061 Fatty acid biosynthesis [PATH:ko00061]
CDS_12062_Unigene_44475_Transcript_104086	K03955 NDUFAB1	NADH dehydrogenase (ubiquinone) 1 alpha/beta subcomplex 1, acyl-carrier protein
CDS_15410_Unigene_55410_Transcript_124586	K00645 fabD, MCAT, MCT1	[acyl-carrier-protein] S-malonyltransferase [EC:2.3.1.39]
CDS_6235_Unigene_24417_Transcript_66243	K09458 fabF, OXSM, CEM1	3-oxoacyl-[acyl-carrier-protein] synthase II [EC:2.3.1.179]
CDS_28144_Unigene_98851_Transcript_204807	K11539 CBR4	carbonyl reductase 4 / 3-oxoacyl-[acyl-carrier protein] reductase beta subunit [EC:1.1.1.-]
CDS_28147_Unigene_98856_Transcript_204814	K11539 CBR4	carbonyl reductase 4 / 3-oxoacyl-[acyl-carrier protein] reductase beta subunit [EC:1.1.1.-]
CDS_27396_Unigene_95873_Transcript_199196	K13370 HSD17B8	17beta-estradiol 17-dehydrogenase / 3alpha(17beta)-hydroxysteroid dehydrogenase (NAD) / 3-oxoacyl-[acyl-carrier protein] reductase alpha subunit [EC:1.1.1.62 1.1.1.239]
CDS_27398_Unigene_95875_Transcript_199199	K13370 HSD17B8	17beta-estradiol 17-dehydrogenase / 3alpha(17beta)-hydroxysteroid dehydrogenase (NAD) / 3-oxoacyl-[acyl-carrier protein] reductase alpha subunit [EC:1.1.1.62 1.1.1.239]
CDS_6906_Unigene_2687_Transcript_19522	K07512 MECR, NRBF1	mitochondrial enoyl-[acyl-carrier protein] reductase / trans-2-enoyl-CoA reductase [EC:1.3.1.- 1.3.1.38]
CDS_27432_Unigene_96042_Transcript_199489	K07512 MECR, NRBF1	mitochondrial enoyl-[acyl-carrier protein] reductase / trans-2-enoyl-CoA reductase [EC:1.3.1.- 1.3.1.38]
CDS_9171_Unigene_34640_Transcript_85402	K01071 MCH	medium-chain acyl-[acyl-carrier-protein] hydrolase [EC:3.1.2.21]
CDS_9172_Unigene_34641_Transcript_85403	K01071 MCH	medium-chain acyl-[acyl-carrier-protein] hydrolase [EC:3.1.2.21]
CDS_19883_Unigene_69545_Transcript_150976	K01897 ACSL, fadD	long-chain acyl-CoA synthetase [EC:6.2.1.3]
CDS_20488_Unigene_7148_Transcript_31119	K01897 ACSL, fadD	long-chain acyl-CoA synthetase [EC:6.2.1.3]
CDS_22482_Unigene_78086_Transcript_166922	K15013 ACSBG	long-chain-fatty-acid--CoA ligase ACSBG [EC:6.2.1.3]
00062 Fatty acid elongation [PATH:ko00062]
CDS_17815_Unigene_6272_Transcript_29235	K07508 ACAA2	acetyl-CoA acyltransferase 2 [EC:2.3.1.16]
CDS_4019_Unigene_16942_Transcript_52122	K07509 HADHB	acetyl-CoA acyltransferase [EC:2.3.1.16]
CDS_9691_Unigene_36411_Transcript_88793	K00022 HADH	3-hydroxyacyl-CoA dehydrogenase [EC:1.1.1.35]
CDS_19169_Unigene_6718_Transcript_30145	K07515 HADHA	enoyl-CoA hydratase / long-chain 3-hydroxyacyl-CoA dehydrogenase [EC:4.2.1.17 1.1.1.211]
CDS_23900_Unigene_82911_Transcript_175802	K07511 ECHS1	enoyl-CoA hydratase [EC:4.2.1.17]
CDS_6906_Unigene_2687_Transcript_19522	K07512 MECR, NRBF1	mitochondrial enoyl-[acyl-carrier protein] reductase / trans-2-enoyl-CoA reductase [EC:1.3.1.- 1.3.1.38]
CDS_27432_Unigene_96042_Transcript_199489	K07512 MECR, NRBF1	mitochondrial enoyl-[acyl-carrier protein] reductase / trans-2-enoyl-CoA reductase [EC:1.3.1.- 1.3.1.38]
CDS_7120_Unigene_27781_Transcript_72462	K01074 PPT	palmitoyl-protein thioesterase [EC:3.1.2.22]
CDS_26134_Unigene_91080_Transcript_190557	K10247 ELOVL1	elongation of very long chain fatty acids protein 1 [EC:2.3.1.199]
CDS_27230_Unigene_95269_Transcript_198197	K10205 ELOVL2	elongation of very long chain fatty acids protein 2 [EC:2.3.1.199]
CDS_16665_Unigene_5926_Transcript_28624	K10244 ELOVL5	elongation of very long chain fatty acids protein 5 [EC:2.3.1.199]
CDS_10192_Unigene_3837_Transcript_24193	K10203 ELOVL6	elongation of very long chain fatty acids protein 6 [EC:2.3.1.199]
CDS_23693_Unigene_82298_Transcript_174695	K10203 ELOVL6	elongation of very long chain fatty acids protein 6 [EC:2.3.1.199]
CDS_4510_Unigene_185_Transcript_1524	K10250 ELOVL7	elongation of very long chain fatty acids protein 7 [EC:2.3.1.199]
CDS_7019_Unigene_27301_Transcript_71572	K10251 HSD17B12, KAR, IFA38	17beta-estradiol 17-dehydrogenase / very-long-chain 3-oxoacyl-CoA reductase [EC:1.1.1.62 1.1.1.330]
CDS_19217_Unigene_67366_Transcript_146988	K10251 HSD17B12, KAR, IFA38	17beta-estradiol 17-dehydrogenase / very-long-chain 3-oxoacyl-CoA reductase [EC:1.1.1.62 1.1.1.330]
CDS_19218_Unigene_67367_Transcript_146989	K10251 HSD17B12, KAR, IFA38	17beta-estradiol 17-dehydrogenase / very-long-chain 3-oxoacyl-CoA reductase [EC:1.1.1.62 1.1.1.330]
CDS_9581_Unigene_3612_Transcript_23431	K10703 HACD, PHS1, PAS2	very-long-chain (3R)-3-hydroxyacyl-CoA dehydratase [EC:4.2.1.134]
CDS_14705_Unigene_53181_Transcript_120266	K10703 HACD, PHS1, PAS2	very-long-chain (3R)-3-hydroxyacyl-CoA dehydratase [EC:4.2.1.134]
CDS_14706_Unigene_53182_Transcript_120269	K10703 HACD, PHS1, PAS2	very-long-chain (3R)-3-hydroxyacyl-CoA dehydratase [EC:4.2.1.134]
CDS_28000_Unigene_98274_Transcript_203701	K10703 HACD, PHS1, PAS2	very-long-chain (3R)-3-hydroxyacyl-CoA dehydratase [EC:4.2.1.134]
CDS_14436_Unigene_52392_Transcript_118851	K10258 TER, TSC13, CER10	very-long-chain enoyl-CoA reductase [EC:1.3.1.93]
CDS_13505_Unigene_49304_Transcript_113327	K01068 ACOT1_2_4	acyl-coenzyme A thioesterase 1/2/4 [EC:3.1.2.2]
CDS_24929_Unigene_86578_Transcript_182403	K01068 ACOT1_2_4	acyl-coenzyme A thioesterase 1/2/4 [EC:3.1.2.2]
CDS_17710_Unigene_6244_Transcript_29201	K16339 THEM4, CTMP	acyl-coenzyme A thioesterase THEM4 [EC:3.1.2.2]
00071 Fatty acid degradation [PATH:ko00071]
CDS_25370_Unigene_88262_Transcript_185455	K00626 E2.3.1.9, atoB	acetyl-CoA C-acetyltransferase [EC:2.3.1.9]
CDS_27670_Unigene_96957_Transcript_201210	K00626 E2.3.1.9, atoB	acetyl-CoA C-acetyltransferase [EC:2.3.1.9]
CDS_24470_Unigene_8497_Transcript_34367	K07513 ACAA1	acetyl-CoA acyltransferase 1 [EC:2.3.1.16]
CDS_17815_Unigene_6272_Transcript_29235	K07508 ACAA2	acetyl-CoA acyltransferase 2 [EC:2.3.1.16]
CDS_4019_Unigene_16942_Transcript_52122	K07509 HADHB	acetyl-CoA acyltransferase [EC:2.3.1.16]
CDS_9691_Unigene_36411_Transcript_88793	K00022 HADH	3-hydroxyacyl-CoA dehydrogenase [EC:1.1.1.35]
CDS_19169_Unigene_6718_Transcript_30145	K07515 HADHA	enoyl-CoA hydratase / long-chain 3-hydroxyacyl-CoA dehydrogenase [EC:4.2.1.17 1.1.1.211]
CDS_11659_Unigene_4309_Transcript_25218	K07514 EHHADH	enoyl-CoA hydratase / 3-hydroxyacyl-CoA dehydrogenase / 3,2-trans-enoyl-CoA isomerase [EC:4.2.1.17 1.1.1.35 5.3.3.8]
CDS_23900_Unigene_82911_Transcript_175802	K07511 ECHS1	enoyl-CoA hydratase [EC:4.2.1.17]
CDS_20825_Unigene_72754_Transcript_157078	K00232 E1.3.3.6, ACOX1, ACOX3	acyl-CoA oxidase [EC:1.3.3.6]
CDS_3269_Unigene_14445_Transcript_47114	K00248 ACADS, bcd	butyryl-CoA dehydrogenase [EC:1.3.8.1]
CDS_27644_Unigene_96833_Transcript_200960	K00249 ACADM, acd	acyl-CoA dehydrogenase [EC:1.3.8.7]
CDS_27645_Unigene_96834_Transcript_200961	K00249 ACADM, acd	acyl-CoA dehydrogenase [EC:1.3.8.7]
CDS_17272_Unigene_6115_Transcript_28977	K00255 ACADL	long-chain-acyl-CoA dehydrogenase [EC:1.3.8.8]
CDS_8437_Unigene_32109_Transcript_80653	K09478 ACADSB	short/branched chain acyl-CoA dehydrogenase [EC:1.3.99.12]
CDS_26136_Unigene_91091_Transcript_190577	K09479 ACADVL	very long chain acyl-CoA dehydrogenase [EC:1.3.8.9]
CDS_10413_Unigene_3911_Transcript_24362	K00252 GCDH, gcdH	glutaryl-CoA dehydrogenase [EC:1.3.8.6]
CDS_19883_Unigene_69545_Transcript_150976	K01897 ACSL, fadD	long-chain acyl-CoA synthetase [EC:6.2.1.3]
CDS_20488_Unigene_7148_Transcript_31119	K01897 ACSL, fadD	long-chain acyl-CoA synthetase [EC:6.2.1.3]
CDS_22482_Unigene_78086_Transcript_166922	K15013 ACSBG	long-chain-fatty-acid--CoA ligase ACSBG [EC:6.2.1.3]
CDS_12806_Unigene_46959_Transcript_108941	K08765 CPT1A	carnitine O-palmitoyltransferase 1, liver isoform [EC:2.3.1.21]
CDS_26895_Unigene_93937_Transcript_195741	K08765 CPT1A	carnitine O-palmitoyltransferase 1, liver isoform [EC:2.3.1.21]
CDS_15313_Unigene_55151_Transcript_124037	K19523 CPT1B	carnitine O-palmitoyltransferase 1, muscle isoform [EC:2.3.1.21]
CDS_6271_Unigene_24522_Transcript_66449	K08766 CPT2	carnitine O-palmitoyltransferase 2 [EC:2.3.1.21]
CDS_24572_Unigene_85413_Transcript_180279	K13238 ECI1, DCI	Delta3-Delta2-enoyl-CoA isomerase [EC:5.3.3.8]
CDS_18675_Unigene_65543_Transcript_143643	K13239 ECI2, PECI	Delta3-Delta2-enoyl-CoA isomerase [EC:5.3.3.8]
CDS_20375_Unigene_71135_Transcript_154004	K13239 ECI2, PECI	Delta3-Delta2-enoyl-CoA isomerase [EC:5.3.3.8]
CDS_13163_Unigene_48231_Transcript_111330	K13951 ADH1_7	alcohol dehydrogenase 1/7 [EC:1.1.1.1]
CDS_13165_Unigene_48233_Transcript_111332	K13951 ADH1_7	alcohol dehydrogenase 1/7 [EC:1.1.1.1]
CDS_13167_Unigene_48235_Transcript_111336	K13951 ADH1_7	alcohol dehydrogenase 1/7 [EC:1.1.1.1]
CDS_13170_Unigene_48238_Transcript_111340	K13951 ADH1_7	alcohol dehydrogenase 1/7 [EC:1.1.1.1]
CDS_16169_Unigene_57790_Transcript_129046	K13951 ADH1_7	alcohol dehydrogenase 1/7 [EC:1.1.1.1]
CDS_19391_Unigene_67924_Transcript_148037	K13951 ADH1_7	alcohol dehydrogenase 1/7 [EC:1.1.1.1]
CDS_19392_Unigene_67925_Transcript_148038	K13951 ADH1_7	alcohol dehydrogenase 1/7 [EC:1.1.1.1]
CDS_22607_Unigene_78449_Transcript_167522	K13951 ADH1_7	alcohol dehydrogenase 1/7 [EC:1.1.1.1]
CDS_5591_Unigene_22243_Transcript_62191	K00121 frmA, ADH5, adhC	S-(hydroxymethyl)glutathione dehydrogenase / alcohol dehydrogenase [EC:1.1.1.284 1.1.1.1]
CDS_15809_Unigene_5662_Transcript_28086	K00128 ALDH	aldehyde dehydrogenase (NAD) [EC:1.2.1.3]
CDS_24259_Unigene_84240_Transcript_178106	K00128 ALDH	aldehyde dehydrogenase (NAD) [EC:1.2.1.3]
CDS_25367_Unigene_88252_Transcript_185435	K00128 ALDH	aldehyde dehydrogenase (NAD) [EC:1.2.1.3]
CDS_25369_Unigene_88255_Transcript_185445	K00128 ALDH	aldehyde dehydrogenase (NAD) [EC:1.2.1.3]
CDS_13685_Unigene_49905_Transcript_114374	K14085 ALDH7A1	aldehyde dehydrogenase family 7 member A1 [EC:1.2.1.31 1.2.1.8 1.2.1.3]
CDS_13597_Unigene_49595_Transcript_113857	K00149 ALDH9A1	aldehyde dehydrogenase family 9 member A1 [EC:1.2.1.47 1.2.1.3]
CDS_13599_Unigene_49598_Transcript_113866	K00149 ALDH9A1	aldehyde dehydrogenase family 9 member A1 [EC:1.2.1.47 1.2.1.3]
00072 Synthesis and degradation of ketone bodies [PATH:ko00072]
CDS_17215_Unigene_61026_Transcript_135121	K01640 E4.1.3.4, HMGCL, hmgL	hydroxymethylglutaryl-CoA lyase [EC:4.1.3.4]
CDS_17216_Unigene_61027_Transcript_135123	K01640 E4.1.3.4, HMGCL, hmgL	hydroxymethylglutaryl-CoA lyase [EC:4.1.3.4]
CDS_7219_Unigene_28146_Transcript_73220	K01027 OXCT	3-oxoacid CoA-transferase [EC:2.8.3.5]
CDS_25370_Unigene_88262_Transcript_185455	K00626 E2.3.1.9, atoB	acetyl-CoA C-acetyltransferase [EC:2.3.1.9]
CDS_27670_Unigene_96957_Transcript_201210	K00626 E2.3.1.9, atoB	acetyl-CoA C-acetyltransferase [EC:2.3.1.9]
CDS_4176_Unigene_17484_Transcript_53180	K00019 E1.1.1.30, bdh	3-hydroxybutyrate dehydrogenase [EC:1.1.1.30]
00073 Cutin, suberine and wax biosynthesis [PATH:ko00073]
CDS_25824_Unigene_90026_Transcript_188707	K13356 FAR	alcohol-forming fatty acyl-CoA reductase [EC:1.2.1.84]
00100 Steroid biosynthesis [PATH:ko00100]
CDS_949_Unigene_10425_Transcript_38549	K00801 FDFT1	farnesyl-diphosphate farnesyltransferase [EC:2.5.1.21]
CDS_25560_Unigene_88982_Transcript_186722	K01852 LSS, ERG7	lanosterol synthase [EC:5.4.99.7]
CDS_7028_Unigene_27343_Transcript_71678	K05917 CYP51	sterol 14alpha-demethylase [EC:1.14.14.154 1.14.15.36]
CDS_21144_Unigene_73735_Transcript_158914	K00222 TM7SF2, ERG24	Delta14-sterol reductase [EC:1.3.1.70]
CDS_21890_Unigene_76303_Transcript_163646	K07750 MESO1, ERG25	methylsterol monooxygenase [EC:1.14.18.9]
CDS_21891_Unigene_76304_Transcript_163647	K07750 MESO1, ERG25	methylsterol monooxygenase [EC:1.14.18.9]
CDS_9717_Unigene_36507_Transcript_88939	K13373 HSD17B7	17beta-estradiol 17-dehydrogenase / 3beta-hydroxysteroid 3-dehydrogenase [EC:1.1.1.62 1.1.1.270]
CDS_3249_Unigene_14373_Transcript_46960	K01824 EBP	cholestenol Delta-isomerase [EC:5.3.3.5]
CDS_2265_Unigene_11284_Transcript_40463	K09828 DHCR24, DWF1	Delta24-sterol reductase [EC:1.3.1.72 1.3.1.-]
CDS_4708_Unigene_19206_Transcript_56396	K00213 DHCR7	7-dehydrocholesterol reductase [EC:1.3.1.21]
CDS_15265_Unigene_5502_Transcript_27779	K07419 CYP2R1	vitamin D 25-hydroxylase [EC:1.14.14.24]
CDS_19366_Unigene_67849_Transcript_147897	K07438 CYP27B1	calcidiol 1-monooxygenase (25-hydroxyvitamin D3 1alpha-hydroxylase) [EC:1.14.15.18]
00120 Primary bile acid biosynthesis [PATH:ko00120]
CDS_1067_Unigene_104739_Transcript_215592	K07440 CYP46A1	cholesterol 24-hydroxylase [EC:1.14.14.25]
CDS_10342_Unigene_3888_Transcript_24312	K07440 CYP46A1	cholesterol 24-hydroxylase [EC:1.14.14.25]
CDS_10862_Unigene_4047_Transcript_24627	K07440 CYP46A1	cholesterol 24-hydroxylase [EC:1.14.14.25]
CDS_15269_Unigene_5503_Transcript_27780	K10223 CH25H	cholesterol 25-hydroxylase [EC:1.14.99.38]
CDS_20867_Unigene_72886_Transcript_157357	K00488 CYP27A1	cholestanetriol 26-monooxygenase [EC:1.14.15.15]
CDS_18700_Unigene_6565_Transcript_29841	K07431 CYP8B1	sterol 12-alpha-hydroxylase [EC:1.14.18.8 1.14.14.139]
CDS_17180_Unigene_6088_Transcript_28932	K00251 AKR1D1	3-oxo-5-beta-steroid 4-dehydrogenase [EC:1.3.1.3]
CDS_26904_Unigene_93955_Transcript_195782	K01796 E5.1.99.4, AMACR, mcr	alpha-methylacyl-CoA racemase [EC:5.1.99.4]
CDS_3661_Unigene_15733_Transcript_49621	K10214 ACOX2	3alpha,7alpha,12alpha-trihydroxy-5beta-cholestanoyl-CoA 24-hydroxylase [EC:1.17.99.3]
CDS_18036_Unigene_63508_Transcript_139856	K12405 HSD17B4	(3R)-3-hydroxyacyl-CoA dehydrogenase / 3a,7a,12a-trihydroxy-5b-cholest-24-enoyl-CoA hydratase / enoyl-CoA hydratase 2 [EC:1.1.1.- 4.2.1.107 4.2.1.119]
CDS_24027_Unigene_83353_Transcript_176614	K08764 SCP2, SCPX	sterol carrier protein 2 [EC:2.3.1.176]
CDS_24029_Unigene_83356_Transcript_176618	K08764 SCP2, SCPX	sterol carrier protein 2 [EC:2.3.1.176]
CDS_34_Unigene_100172_Transcript_207238	K11992 ACOT8, PTE	acyl-CoA thioesterase 8 [EC:3.1.2.27]
CDS_35_Unigene_100173_Transcript_207239	K11992 ACOT8, PTE	acyl-CoA thioesterase 8 [EC:3.1.2.27]
CDS_37_Unigene_100175_Transcript_207241	K11992 ACOT8, PTE	acyl-CoA thioesterase 8 [EC:3.1.2.27]
CDS_25005_Unigene_86866_Transcript_182897	K00659 BAAT	bile acid-CoA:amino acid N-acyltransferase [EC:2.3.1.65 3.1.2.2]
00140 Steroid hormone biosynthesis [PATH:ko00140]
CDS_22961_Unigene_79802_Transcript_169931	K01131 STS	steryl-sulfatase [EC:3.1.6.2]
CDS_180_Unigene_100784_Transcript_208378	K01015 SULT2B1	alcohol sulfotransferase [EC:2.8.2.2]
CDS_2080_Unigene_109316_Transcript_234656	K01015 SULT2B1	alcohol sulfotransferase [EC:2.8.2.2]
CDS_25636_Unigene_89300_Transcript_187332	K01015 SULT2B1	alcohol sulfotransferase [EC:2.8.2.2]
CDS_24884_Unigene_86416_Transcript_182086	K12343 SRD5A1	3-oxo-5-alpha-steroid 4-dehydrogenase 1 [EC:1.3.1.22]
CDS_24885_Unigene_86418_Transcript_182088	K12344 SRD5A2	3-oxo-5-alpha-steroid 4-dehydrogenase 2 [EC:1.3.1.22]
CDS_602_Unigene_102608_Transcript_211844	K04119 AKR1C3	aldo-keto reductase family 1 member C3 [EC:1.1.1.51 1.1.1.188 1.1.1.213 1.1.1.357]
CDS_24304_Unigene_84414_Transcript_178462	K04119 AKR1C3	aldo-keto reductase family 1 member C3 [EC:1.1.1.51 1.1.1.188 1.1.1.213 1.1.1.357]
CDS_17180_Unigene_6088_Transcript_28932	K00251 AKR1D1	3-oxo-5-beta-steroid 4-dehydrogenase [EC:1.3.1.3]
CDS_9717_Unigene_36507_Transcript_88939	K13373 HSD17B7	17beta-estradiol 17-dehydrogenase / 3beta-hydroxysteroid 3-dehydrogenase [EC:1.1.1.62 1.1.1.270]
CDS_27396_Unigene_95873_Transcript_199196	K13370 HSD17B8	17beta-estradiol 17-dehydrogenase / 3alpha(17beta)-hydroxysteroid dehydrogenase (NAD) / 3-oxoacyl-[acyl-carrier protein] reductase alpha subunit [EC:1.1.1.62 1.1.1.239]
CDS_27398_Unigene_95875_Transcript_199199	K13370 HSD17B8	17beta-estradiol 17-dehydrogenase / 3alpha(17beta)-hydroxysteroid dehydrogenase (NAD) / 3-oxoacyl-[acyl-carrier protein] reductase alpha subunit [EC:1.1.1.62 1.1.1.239]
CDS_7019_Unigene_27301_Transcript_71572	K10251 HSD17B12, KAR, IFA38	17beta-estradiol 17-dehydrogenase / very-long-chain 3-oxoacyl-CoA reductase [EC:1.1.1.62 1.1.1.330]
CDS_19217_Unigene_67366_Transcript_146988	K10251 HSD17B12, KAR, IFA38	17beta-estradiol 17-dehydrogenase / very-long-chain 3-oxoacyl-CoA reductase [EC:1.1.1.62 1.1.1.330]
CDS_19218_Unigene_67367_Transcript_146989	K10251 HSD17B12, KAR, IFA38	17beta-estradiol 17-dehydrogenase / very-long-chain 3-oxoacyl-CoA reductase [EC:1.1.1.62 1.1.1.330]
CDS_22246_Unigene_77367_Transcript_165634	K07424 CYP3A	cytochrome P450 family 3 subfamily A [EC:1.14.14.1]
CDS_23125_Unigene_80344_Transcript_170919	K07424 CYP3A	cytochrome P450 family 3 subfamily A [EC:1.14.14.1]
CDS_23126_Unigene_80345_Transcript_170920	K07424 CYP3A	cytochrome P450 family 3 subfamily A [EC:1.14.14.1]
CDS_10316_Unigene_38812_Transcript_93308	K00699 UGT	glucuronosyltransferase [EC:2.4.1.17]
CDS_20964_Unigene_73233_Transcript_158036	K00699 UGT	glucuronosyltransferase [EC:2.4.1.17]
CDS_10_Unigene_100076_Transcript_207052	K00545 COMT	catechol O-methyltransferase [EC:2.1.1.6]
CDS_23067_Unigene_80134_Transcript_170557	K00545 COMT	catechol O-methyltransferase [EC:2.1.1.6]
CDS_23068_Unigene_80136_Transcript_170559	K00545 COMT	catechol O-methyltransferase [EC:2.1.1.6]
CDS_25112_Unigene_87251_Transcript_183600	K00545 COMT	catechol O-methyltransferase [EC:2.1.1.6]
CDS_14085_Unigene_5117_Transcript_27019	K10207 HSD17B3	testosterone 17beta-dehydrogenase (NADP) [EC:1.1.1.64]
00561 Glycerolipid metabolism [PATH:ko00561]
CDS_15809_Unigene_5662_Transcript_28086	K00128 ALDH	aldehyde dehydrogenase (NAD) [EC:1.2.1.3]
CDS_24259_Unigene_84240_Transcript_178106	K00128 ALDH	aldehyde dehydrogenase (NAD) [EC:1.2.1.3]
CDS_25367_Unigene_88252_Transcript_185435	K00128 ALDH	aldehyde dehydrogenase (NAD) [EC:1.2.1.3]
CDS_25369_Unigene_88255_Transcript_185445	K00128 ALDH	aldehyde dehydrogenase (NAD) [EC:1.2.1.3]
CDS_13685_Unigene_49905_Transcript_114374	K14085 ALDH7A1	aldehyde dehydrogenase family 7 member A1 [EC:1.2.1.31 1.2.1.8 1.2.1.3]
CDS_13597_Unigene_49595_Transcript_113857	K00149 ALDH9A1	aldehyde dehydrogenase family 9 member A1 [EC:1.2.1.47 1.2.1.3]
CDS_13599_Unigene_49598_Transcript_113866	K00149 ALDH9A1	aldehyde dehydrogenase family 9 member A1 [EC:1.2.1.47 1.2.1.3]
CDS_24308_Unigene_84418_Transcript_178467	K00011 AKR1B	aldehyde reductase [EC:1.1.1.21]
CDS_12539_Unigene_4602_Transcript_25883	K00002 AKR1A1, adh	alcohol dehydrogenase (NADP) [EC:1.1.1.2]
CDS_28332_Unigene_99545_Transcript_206088	K00863 DAK, TKFC	triose/dihydroxyacetone kinase / FAD-AMP lyase (cyclizing) [EC:2.7.1.28 2.7.1.29 4.6.1.15]
CDS_2061_Unigene_10923_Transcript_39672	K13506 GPAT3_4, AGPAT9, AGPAT6	glycerol-3-phosphate O-acyltransferase 3/4 [EC:2.3.1.15]
CDS_19037_Unigene_6675_Transcript_30057	K13506 GPAT3_4, AGPAT9, AGPAT6	glycerol-3-phosphate O-acyltransferase 3/4 [EC:2.3.1.15]
CDS_7134_Unigene_27845_Transcript_72601	K13509 AGPAT1_2	lysophosphatidate acyltransferase [EC:2.3.1.51]
CDS_16352_Unigene_58337_Transcript_130047	K13509 AGPAT1_2	lysophosphatidate acyltransferase [EC:2.3.1.51]
CDS_4048_Unigene_17005_Transcript_52253	K13523 AGPAT3_4	lysophosphatidic acid acyltransferase / lysophosphatidylinositol acyltransferase [EC:2.3.1.51 2.3.1.-]
CDS_4050_Unigene_17007_Transcript_52265	K13523 AGPAT3_4	lysophosphatidic acid acyltransferase / lysophosphatidylinositol acyltransferase [EC:2.3.1.51 2.3.1.-]
CDS_9851_Unigene_36986_Transcript_89884	K13523 AGPAT3_4	lysophosphatidic acid acyltransferase / lysophosphatidylinositol acyltransferase [EC:2.3.1.51 2.3.1.-]
CDS_10170_Unigene_3827_Transcript_24166	K19007 AGPAT5	lysophosphatidiate acyltransferase [EC:2.3.1.51]
CDS_25693_Unigene_89499_Transcript_187712	K13517 MBOAT1_2	lysophospholipid acyltransferase 1/2 [EC:2.3.1.51 2.3.1.-]
CDS_6339_Unigene_24744_Transcript_66820	K01080 PLPP1_2_3	phosphatidate phosphatase [EC:3.1.3.4]
CDS_9299_Unigene_35051_Transcript_86176	K01080 PLPP1_2_3	phosphatidate phosphatase [EC:3.1.3.4]
CDS_11709_Unigene_43253_Transcript_101830	K01080 PLPP1_2_3	phosphatidate phosphatase [EC:3.1.3.4]
CDS_11710_Unigene_43254_Transcript_101831	K01080 PLPP1_2_3	phosphatidate phosphatase [EC:3.1.3.4]
CDS_22840_Unigene_79369_Transcript_169201	K01080 PLPP1_2_3	phosphatidate phosphatase [EC:3.1.3.4]
CDS_24672_Unigene_85721_Transcript_180826	K15728 LPIN	phosphatidate phosphatase LPIN [EC:3.1.3.4]
CDS_24673_Unigene_85722_Transcript_180827	K15728 LPIN	phosphatidate phosphatase LPIN [EC:3.1.3.4]
CDS_6370_Unigene_24814_Transcript_66931	K00901 dgkA, DGK	diacylglycerol kinase (ATP) [EC:2.7.1.107]
CDS_26999_Unigene_94313_Transcript_196423	K11155 DGAT1	diacylglycerol O-acyltransferase 1 [EC:2.3.1.20 2.3.1.75 2.3.1.76]
CDS_20809_Unigene_72701_Transcript_156983	K11160 DGAT2	diacylglycerol O-acyltransferase 2 [EC:2.3.1.20 2.3.1.75]
CDS_20810_Unigene_72703_Transcript_156986	K11160 DGAT2	diacylglycerol O-acyltransferase 2 [EC:2.3.1.20 2.3.1.75]
CDS_18587_Unigene_6527_Transcript_29749	K16816 PNPLA2, ATGL	patatin-like phospholipase domain-containing protein 2 [EC:3.1.1.3]
CDS_21311_Unigene_74397_Transcript_160089	K14073 PNLIP, PL	pancreatic triacylglycerol lipase [EC:3.1.1.3]
CDS_21313_Unigene_74399_Transcript_160092	K14073 PNLIP, PL	pancreatic triacylglycerol lipase [EC:3.1.1.3]
CDS_11642_Unigene_43067_Transcript_101449	K14075 PNLIPRP2, PLRP2	pancreatic lipase-related protein 2 [EC:3.1.1.3]
CDS_11646_Unigene_43072_Transcript_101457	K14075 PNLIPRP2, PLRP2	pancreatic lipase-related protein 2 [EC:3.1.1.3]
CDS_11647_Unigene_43074_Transcript_101462	K14075 PNLIPRP2, PLRP2	pancreatic lipase-related protein 2 [EC:3.1.1.3]
CDS_5873_Unigene_2319_Transcript_17371	K09881 AGK	acylglycerol kinase [EC:2.7.1.94]
CDS_12553_Unigene_4606_Transcript_25890	K14458 MOGAT1, MGAT1	2-acylglycerol O-acyltransferase 1 [EC:2.3.1.22]
CDS_13260_Unigene_48533_Transcript_111873	K01189 GLA	alpha-galactosidase [EC:3.2.1.22]
00564 Glycerophospholipid metabolism [PATH:ko00564]
CDS_8082_Unigene_30977_Transcript_78613	K00006 GPD1	glycerol-3-phosphate dehydrogenase (NAD) [EC:1.1.1.8]
CDS_21210_Unigene_74020_Transcript_159409	K00006 GPD1	glycerol-3-phosphate dehydrogenase (NAD) [EC:1.1.1.8]
CDS_21211_Unigene_74021_Transcript_159410	K00006 GPD1	glycerol-3-phosphate dehydrogenase (NAD) [EC:1.1.1.8]
CDS_2061_Unigene_10923_Transcript_39672	K13506 GPAT3_4, AGPAT9, AGPAT6	glycerol-3-phosphate O-acyltransferase 3/4 [EC:2.3.1.15]
CDS_19037_Unigene_6675_Transcript_30057	K13506 GPAT3_4, AGPAT9, AGPAT6	glycerol-3-phosphate O-acyltransferase 3/4 [EC:2.3.1.15]
CDS_7134_Unigene_27845_Transcript_72601	K13509 AGPAT1_2	lysophosphatidate acyltransferase [EC:2.3.1.51]
CDS_16352_Unigene_58337_Transcript_130047	K13509 AGPAT1_2	lysophosphatidate acyltransferase [EC:2.3.1.51]
CDS_4048_Unigene_17005_Transcript_52253	K13523 AGPAT3_4	lysophosphatidic acid acyltransferase / lysophosphatidylinositol acyltransferase [EC:2.3.1.51 2.3.1.-]
CDS_4050_Unigene_17007_Transcript_52265	K13523 AGPAT3_4	lysophosphatidic acid acyltransferase / lysophosphatidylinositol acyltransferase [EC:2.3.1.51 2.3.1.-]
CDS_9851_Unigene_36986_Transcript_89884	K13523 AGPAT3_4	lysophosphatidic acid acyltransferase / lysophosphatidylinositol acyltransferase [EC:2.3.1.51 2.3.1.-]
CDS_10170_Unigene_3827_Transcript_24166	K19007 AGPAT5	lysophosphatidiate acyltransferase [EC:2.3.1.51]
CDS_25693_Unigene_89499_Transcript_187712	K13517 MBOAT1_2	lysophospholipid acyltransferase 1/2 [EC:2.3.1.51 2.3.1.-]
CDS_10048_Unigene_37772_Transcript_91326	K00649 GNPAT	glyceronephosphate O-acyltransferase [EC:2.3.1.42]
CDS_10049_Unigene_37773_Transcript_91329	K00649 GNPAT	glyceronephosphate O-acyltransferase [EC:2.3.1.42]
CDS_16273_Unigene_58075_Transcript_129559	K01517 ADPRM	manganese-dependent ADP-ribose/CDP-alcohol diphosphatase [EC:3.6.1.13 3.6.1.16 3.6.1.53]
CDS_16274_Unigene_58076_Transcript_129560	K01517 ADPRM	manganese-dependent ADP-ribose/CDP-alcohol diphosphatase [EC:3.6.1.13 3.6.1.16 3.6.1.53]
CDS_6339_Unigene_24744_Transcript_66820	K01080 PLPP1_2_3	phosphatidate phosphatase [EC:3.1.3.4]
CDS_9299_Unigene_35051_Transcript_86176	K01080 PLPP1_2_3	phosphatidate phosphatase [EC:3.1.3.4]
CDS_11709_Unigene_43253_Transcript_101830	K01080 PLPP1_2_3	phosphatidate phosphatase [EC:3.1.3.4]
CDS_11710_Unigene_43254_Transcript_101831	K01080 PLPP1_2_3	phosphatidate phosphatase [EC:3.1.3.4]
CDS_22840_Unigene_79369_Transcript_169201	K01080 PLPP1_2_3	phosphatidate phosphatase [EC:3.1.3.4]
CDS_24672_Unigene_85721_Transcript_180826	K15728 LPIN	phosphatidate phosphatase LPIN [EC:3.1.3.4]
CDS_24673_Unigene_85722_Transcript_180827	K15728 LPIN	phosphatidate phosphatase LPIN [EC:3.1.3.4]
CDS_6370_Unigene_24814_Transcript_66931	K00901 dgkA, DGK	diacylglycerol kinase (ATP) [EC:2.7.1.107]
CDS_2562_Unigene_12171_Transcript_42382	K00994 CHPT1, CPT1	diacylglycerol cholinephosphotransferase [EC:2.7.8.2]
CDS_2564_Unigene_12174_Transcript_42385	K00994 CHPT1, CPT1	diacylglycerol cholinephosphotransferase [EC:2.7.8.2]
CDS_1755_Unigene_107733_Transcript_221354	K13644 CEPT1	choline/ethanolamine phosphotransferase [EC:2.7.8.1 2.7.8.2]
CDS_1756_Unigene_107735_Transcript_221356	K13644 CEPT1	choline/ethanolamine phosphotransferase [EC:2.7.8.1 2.7.8.2]
CDS_6566_Unigene_25584_Transcript_68415	K01047 PLA2G, SPLA2	secretory phospholipase A2 [EC:3.1.1.4]
CDS_6567_Unigene_25585_Transcript_68416	K01047 PLA2G, SPLA2	secretory phospholipase A2 [EC:3.1.1.4]
CDS_8949_Unigene_3381_Transcript_22568	K01047 PLA2G, SPLA2	secretory phospholipase A2 [EC:3.1.1.4]
CDS_15805_Unigene_56612_Transcript_126848	K01047 PLA2G, SPLA2	secretory phospholipase A2 [EC:3.1.1.4]
CDS_16588_Unigene_59027_Transcript_131346	K01047 PLA2G, SPLA2	secretory phospholipase A2 [EC:3.1.1.4]
CDS_18471_Unigene_64914_Transcript_142510	K01047 PLA2G, SPLA2	secretory phospholipase A2 [EC:3.1.1.4]
CDS_14836_Unigene_53603_Transcript_121064	K16342 PLA2G4, CPLA2	cytosolic phospholipase A2 [EC:3.1.1.4]
CDS_27500_Unigene_96266_Transcript_199937	K16342 PLA2G4, CPLA2	cytosolic phospholipase A2 [EC:3.1.1.4]
CDS_3422_Unigene_14949_Transcript_48109	K16817 PLA2G16	HRAS-like suppressor 3 [EC:3.1.1.32 3.1.1.4]
CDS_12499_Unigene_45936_Transcript_106886	K13510 LPCAT1_2	lysophosphatidylcholine acyltransferase / lyso-PAF acetyltransferase [EC:2.3.1.23 2.3.1.67]
CDS_26554_Unigene_92668_Transcript_193379	K13510 LPCAT1_2	lysophosphatidylcholine acyltransferase / lyso-PAF acetyltransferase [EC:2.3.1.23 2.3.1.67]
CDS_3142_Unigene_14054_Transcript_46365	K13512 LPCAT4, AGPAT7	lysophospholipid acyltransferase [EC:2.3.1.23 2.3.1.-]
CDS_2343_Unigene_11520_Transcript_40981	K13515 LPCAT3, MBOAT5	lysophospholipid acyltransferase 5 [EC:2.3.1.23 2.3.1.-]
CDS_19570_Unigene_68436_Transcript_148961	K06129 LYPLA3	lysophospholipase III [EC:3.1.1.5]
CDS_19571_Unigene_68437_Transcript_148965	K06129 LYPLA3	lysophospholipase III [EC:3.1.1.5]
CDS_7559_Unigene_29304_Transcript_75497	K06130 LYPLA2	lysophospholipase II [EC:3.1.1.5]
CDS_11269_Unigene_4179_Transcript_24900	K14156 CHK	choline/ethanolamine kinase [EC:2.7.1.32 2.7.1.82]
CDS_11277_Unigene_4180_Transcript_24901	K14156 CHK	choline/ethanolamine kinase [EC:2.7.1.32 2.7.1.82]
CDS_8797_Unigene_33397_Transcript_83074	K06124 PHOSPHO1	phosphoethanolamine/phosphocholine phosphatase [EC:3.1.3.75]
CDS_11813_Unigene_43532_Transcript_102380	K00968 PCYT1	choline-phosphate cytidylyltransferase [EC:2.7.7.15]
CDS_4088_Unigene_17177_Transcript_52566	K00894 ETNK, EKI	ethanolamine kinase [EC:2.7.1.82]
CDS_11630_Unigene_43032_Transcript_101378	K05929 E2.1.1.103, NMT	phosphoethanolamine N-methyltransferase [EC:2.1.1.103]
CDS_14330_Unigene_51988_Transcript_118114	K00551 PEMT	phosphatidylethanolamine/phosphatidyl-N-methylethanolamine N-methyltransferase [EC:2.1.1.17 2.1.1.71]
CDS_2475_Unigene_11896_Transcript_41789	K00981 E2.7.7.41, CDS1, CDS2, cdsA	phosphatidate cytidylyltransferase [EC:2.7.7.41]
CDS_11482_Unigene_42507_Transcript_100360	K08730 PTDSS2	phosphatidylserine synthase 2 [EC:2.7.8.29]
CDS_9061_Unigene_34205_Transcript_84625	K01613 psd, PISD	phosphatidylserine decarboxylase [EC:4.1.1.65]
CDS_10638_Unigene_3980_Transcript_24488	K01613 psd, PISD	phosphatidylserine decarboxylase [EC:4.1.1.65]
CDS_4951_Unigene_20053_Transcript_58024	K00995 pgsA, PGS1	CDP-diacylglycerol---glycerol-3-phosphate 3-phosphatidyltransferase [EC:2.7.8.5]
CDS_20457_Unigene_71392_Transcript_154486	K08744 CRLS	cardiolipin synthase (CMP-forming) [EC:2.7.8.41]
CDS_7226_Unigene_28155_Transcript_73236	K13511 TAZ	monolysocardiolipin acyltransferase [EC:2.3.1.-]
CDS_24920_Unigene_86518_Transcript_182276	K13516 MBOAT7	lysophospholipid acyltransferase 7 [EC:2.3.1.-]
00565 Ether lipid metabolism [PATH:ko00565]
CDS_6339_Unigene_24744_Transcript_66820	K01080 PLPP1_2_3	phosphatidate phosphatase [EC:3.1.3.4]
CDS_9299_Unigene_35051_Transcript_86176	K01080 PLPP1_2_3	phosphatidate phosphatase [EC:3.1.3.4]
CDS_11709_Unigene_43253_Transcript_101830	K01080 PLPP1_2_3	phosphatidate phosphatase [EC:3.1.3.4]
CDS_11710_Unigene_43254_Transcript_101831	K01080 PLPP1_2_3	phosphatidate phosphatase [EC:3.1.3.4]
CDS_22840_Unigene_79369_Transcript_169201	K01080 PLPP1_2_3	phosphatidate phosphatase [EC:3.1.3.4]
CDS_2562_Unigene_12171_Transcript_42382	K00994 CHPT1, CPT1	diacylglycerol cholinephosphotransferase [EC:2.7.8.2]
CDS_2564_Unigene_12174_Transcript_42385	K00994 CHPT1, CPT1	diacylglycerol cholinephosphotransferase [EC:2.7.8.2]
CDS_1755_Unigene_107733_Transcript_221354	K13644 CEPT1	choline/ethanolamine phosphotransferase [EC:2.7.8.1 2.7.8.2]
CDS_1756_Unigene_107735_Transcript_221356	K13644 CEPT1	choline/ethanolamine phosphotransferase [EC:2.7.8.1 2.7.8.2]
CDS_6566_Unigene_25584_Transcript_68415	K01047 PLA2G, SPLA2	secretory phospholipase A2 [EC:3.1.1.4]
CDS_6567_Unigene_25585_Transcript_68416	K01047 PLA2G, SPLA2	secretory phospholipase A2 [EC:3.1.1.4]
CDS_8949_Unigene_3381_Transcript_22568	K01047 PLA2G, SPLA2	secretory phospholipase A2 [EC:3.1.1.4]
CDS_15805_Unigene_56612_Transcript_126848	K01047 PLA2G, SPLA2	secretory phospholipase A2 [EC:3.1.1.4]
CDS_16588_Unigene_59027_Transcript_131346	K01047 PLA2G, SPLA2	secretory phospholipase A2 [EC:3.1.1.4]
CDS_18471_Unigene_64914_Transcript_142510	K01047 PLA2G, SPLA2	secretory phospholipase A2 [EC:3.1.1.4]
CDS_14836_Unigene_53603_Transcript_121064	K16342 PLA2G4, CPLA2	cytosolic phospholipase A2 [EC:3.1.1.4]
CDS_27500_Unigene_96266_Transcript_199937	K16342 PLA2G4, CPLA2	cytosolic phospholipase A2 [EC:3.1.1.4]
CDS_3422_Unigene_14949_Transcript_48109	K16817 PLA2G16	HRAS-like suppressor 3 [EC:3.1.1.32 3.1.1.4]
CDS_3142_Unigene_14054_Transcript_46365	K13512 LPCAT4, AGPAT7	lysophospholipid acyltransferase [EC:2.3.1.23 2.3.1.-]
CDS_15337_Unigene_5522_Transcript_27815	K08743 ENPP6	ectonucleotide pyrophosphatase/phosphodiesterase family member 6 [EC:3.1.4.-]
CDS_12780_Unigene_46880_Transcript_108781	K01122 ENPP2	ectonucleotide pyrophosphatase/phosphodiesterase family member 2 [EC:3.1.4.39]
CDS_12785_Unigene_46885_Transcript_108787	K01122 ENPP2	ectonucleotide pyrophosphatase/phosphodiesterase family member 2 [EC:3.1.4.39]
CDS_12788_Unigene_46888_Transcript_108792	K01122 ENPP2	ectonucleotide pyrophosphatase/phosphodiesterase family member 2 [EC:3.1.4.39]
CDS_366_Unigene_10157_Transcript_37956	K22387 GDPD1_3, GDE4_7	lysophospholipase D [EC:3.1.4.39]
CDS_738_Unigene_103341_Transcript_213120	K22387 GDPD1_3, GDE4_7	lysophospholipase D [EC:3.1.4.39]
CDS_12499_Unigene_45936_Transcript_106886	K13510 LPCAT1_2	lysophosphatidylcholine acyltransferase / lyso-PAF acetyltransferase [EC:2.3.1.23 2.3.1.67]
CDS_26554_Unigene_92668_Transcript_193379	K13510 LPCAT1_2	lysophosphatidylcholine acyltransferase / lyso-PAF acetyltransferase [EC:2.3.1.23 2.3.1.67]
CDS_7843_Unigene_30164_Transcript_77093	K16794 PAFAH1B1, LIS1	platelet-activating factor acetylhydrolase IB subunit alpha
CDS_15112_Unigene_5454_Transcript_27676	K16795 PAFAH1B2_3	platelet-activating factor acetylhydrolase IB subunit beta/gamma [EC:3.1.1.47]
00600 Sphingolipid metabolism [PATH:ko00600]
CDS_11755_Unigene_43383_Transcript_102079	K00654 SPT	serine palmitoyltransferase [EC:2.3.1.50]
CDS_15884_Unigene_56908_Transcript_127404	K00654 SPT	serine palmitoyltransferase [EC:2.3.1.50]
CDS_12866_Unigene_47265_Transcript_109483	K04708 KDSR	3-dehydrosphinganine reductase [EC:1.1.1.102]
CDS_5335_Unigene_21435_Transcript_60693	K04710 CERS1_2_3_4, LASS1_2_3_4	ceramide synthetase [EC:2.3.1.24]
CDS_5336_Unigene_21436_Transcript_60694	K04710 CERS1_2_3_4, LASS1_2_3_4	ceramide synthetase [EC:2.3.1.24]
CDS_17135_Unigene_60774_Transcript_134660	K04710 CERS1_2_3_4, LASS1_2_3_4	ceramide synthetase [EC:2.3.1.24]
CDS_27356_Unigene_95724_Transcript_198962	K04710 CERS1_2_3_4, LASS1_2_3_4	ceramide synthetase [EC:2.3.1.24]
CDS_26967_Unigene_94167_Transcript_196166	K23727 CERS5_6, LASS5_6	sphingoid base N-palmitoyltransferase [EC:2.3.1.291]
CDS_7623_Unigene_29522_Transcript_75935	K12348 ASAH1	acid ceramidase [EC:3.5.1.23]
CDS_7625_Unigene_29524_Transcript_75938	K12348 ASAH1	acid ceramidase [EC:3.5.1.23]
CDS_7626_Unigene_29525_Transcript_75939	K12348 ASAH1	acid ceramidase [EC:3.5.1.23]
CDS_4337_Unigene_17956_Transcript_54024	K01441 ACER1_2, ASAH3	alkaline ceramidase [EC:3.5.1.23]
CDS_23131_Unigene_80369_Transcript_170977	K01441 ACER1_2, ASAH3	alkaline ceramidase [EC:3.5.1.23]
CDS_2788_Unigene_12863_Transcript_43845	K04712 DEGS	sphingolipid 4-desaturase/C4-monooxygenase [EC:1.14.19.17 1.14.18.5]
CDS_14114_Unigene_51275_Transcript_116920	K04712 DEGS	sphingolipid 4-desaturase/C4-monooxygenase [EC:1.14.19.17 1.14.18.5]
CDS_9428_Unigene_35506_Transcript_87048	K04714 SGMS	shingomyelin synthase [EC:2.7.8.27]
CDS_24759_Unigene_85987_Transcript_181287	K04714 SGMS	shingomyelin synthase [EC:2.7.8.27]
CDS_19607_Unigene_68574_Transcript_149253	K12352 SMPD3	sphingomyelin phosphodiesterase 3 [EC:3.1.4.12]
CDS_3303_Unigene_14559_Transcript_47344	K12353 SMPD4	sphingomyelin phosphodiesterase 4 [EC:3.1.4.12]
CDS_4721_Unigene_19291_Transcript_56588	K04715 CERK	ceramide kinase [EC:2.7.1.138]
CDS_20049_Unigene_70156_Transcript_152137	K04715 CERK	ceramide kinase [EC:2.7.1.138]
CDS_6339_Unigene_24744_Transcript_66820	K01080 PLPP1_2_3	phosphatidate phosphatase [EC:3.1.3.4]
CDS_9299_Unigene_35051_Transcript_86176	K01080 PLPP1_2_3	phosphatidate phosphatase [EC:3.1.3.4]
CDS_11709_Unigene_43253_Transcript_101830	K01080 PLPP1_2_3	phosphatidate phosphatase [EC:3.1.3.4]
CDS_11710_Unigene_43254_Transcript_101831	K01080 PLPP1_2_3	phosphatidate phosphatase [EC:3.1.3.4]
CDS_22840_Unigene_79369_Transcript_169201	K01080 PLPP1_2_3	phosphatidate phosphatase [EC:3.1.3.4]
CDS_12357_Unigene_4555_Transcript_25793	K04716 SGPP1	sphingosine-1-phosphate phosphatase 1 [EC:3.1.3.-]
CDS_19317_Unigene_6768_Transcript_30234	K04717 SGPP2	sphingosine-1-phosphate phosphotase 2 [EC:3.1.3.-]
CDS_13878_Unigene_50499_Transcript_115521	K04718 SPHK	sphingosine kinase [EC:2.7.1.91]
CDS_25768_Unigene_89797_Transcript_188248	K04718 SPHK	sphingosine kinase [EC:2.7.1.91]
CDS_18493_Unigene_64968_Transcript_142629	K01634 SGPL1, DPL1	sphinganine-1-phosphate aldolase [EC:4.1.2.27]
CDS_3011_Unigene_13649_Transcript_45485	K01201 GBA, srfJ	glucosylceramidase [EC:3.2.1.45]
CDS_3012_Unigene_13650_Transcript_45486	K01201 GBA, srfJ	glucosylceramidase [EC:3.2.1.45]
CDS_3013_Unigene_13651_Transcript_45487	K01201 GBA, srfJ	glucosylceramidase [EC:3.2.1.45]
CDS_3015_Unigene_13653_Transcript_45491	K01201 GBA, srfJ	glucosylceramidase [EC:3.2.1.45]
CDS_10069_Unigene_37815_Transcript_91420	K17108 GBA2	non-lysosomal glucosylceramidase [EC:3.2.1.45]
CDS_5844_Unigene_23125_Transcript_63841	K07553 B4GALT6	beta-1,4-galactosyltransferase 6 [EC:2.4.1.274]
CDS_6114_Unigene_23980_Transcript_65389	K12309 GLB1, ELNR1	beta-galactosidase [EC:3.2.1.23]
CDS_18993_Unigene_66594_Transcript_145590	K12309 GLB1, ELNR1	beta-galactosidase [EC:3.2.1.23]
CDS_16247_Unigene_58014_Transcript_129446	K01186 NEU1	sialidase-1 [EC:3.2.1.18]
CDS_5282_Unigene_21257_Transcript_60376	K12357 NEU2_3_4	sialidase-2/3/4 [EC:3.2.1.18]
CDS_13260_Unigene_48533_Transcript_111873	K01189 GLA	alpha-galactosidase [EC:3.2.1.22]
00590 Arachidonic acid metabolism [PATH:ko00590]
CDS_6566_Unigene_25584_Transcript_68415	K01047 PLA2G, SPLA2	secretory phospholipase A2 [EC:3.1.1.4]
CDS_6567_Unigene_25585_Transcript_68416	K01047 PLA2G, SPLA2	secretory phospholipase A2 [EC:3.1.1.4]
CDS_8949_Unigene_3381_Transcript_22568	K01047 PLA2G, SPLA2	secretory phospholipase A2 [EC:3.1.1.4]
CDS_15805_Unigene_56612_Transcript_126848	K01047 PLA2G, SPLA2	secretory phospholipase A2 [EC:3.1.1.4]
CDS_16588_Unigene_59027_Transcript_131346	K01047 PLA2G, SPLA2	secretory phospholipase A2 [EC:3.1.1.4]
CDS_18471_Unigene_64914_Transcript_142510	K01047 PLA2G, SPLA2	secretory phospholipase A2 [EC:3.1.1.4]
CDS_14836_Unigene_53603_Transcript_121064	K16342 PLA2G4, CPLA2	cytosolic phospholipase A2 [EC:3.1.1.4]
CDS_27500_Unigene_96266_Transcript_199937	K16342 PLA2G4, CPLA2	cytosolic phospholipase A2 [EC:3.1.1.4]
CDS_3422_Unigene_14949_Transcript_48109	K16817 PLA2G16	HRAS-like suppressor 3 [EC:3.1.1.32 3.1.1.4]
CDS_21262_Unigene_7421_Transcript_31686	K00509 PTGS1, COX1	prostaglandin-endoperoxide synthase 1 [EC:1.14.99.1]
CDS_21267_Unigene_7422_Transcript_31687	K00509 PTGS1, COX1	prostaglandin-endoperoxide synthase 1 [EC:1.14.99.1]
CDS_4662_Unigene_19087_Transcript_56126	K11987 PTGS2, COX2	prostaglandin-endoperoxide synthase 2 [EC:1.14.99.1]
CDS_26415_Unigene_92161_Transcript_192505	K15729 PTGES	microsomal prostaglandin-E synthase 1 [EC:5.3.99.3]
CDS_12497_Unigene_45934_Transcript_106883	K05309 PTGES2	microsomal prostaglandin-E synthase 2 [EC:5.3.99.3]
CDS_12500_Unigene_45937_Transcript_106889	K05309 PTGES2	microsomal prostaglandin-E synthase 2 [EC:5.3.99.3]
CDS_12420_Unigene_45724_Transcript_106493	K15730 PTGES3	cytosolic prostaglandin-E synthase [EC:5.3.99.3]
CDS_24168_Unigene_83951_Transcript_177631	K00079 CBR1	carbonyl reductase 1 [EC:1.1.1.184 1.1.1.189 1.1.1.197]
CDS_24170_Unigene_83953_Transcript_177633	K00079 CBR1	carbonyl reductase 1 [EC:1.1.1.184 1.1.1.189 1.1.1.197]
CDS_27464_Unigene_96179_Transcript_199768	K15717 PRXL2B, FAM213B	prostamide/prostaglandin F2alpha synthase [EC:1.11.1.20]
CDS_2320_Unigene_11460_Transcript_40828	K01832 TBXAS1, CYP5A	thromboxane-A synthase [EC:5.3.99.5]
CDS_4649_Unigene_1905_Transcript_15134	K01830 PTGDS	prostaglandin-H2 D-isomerase [EC:5.3.99.2]
CDS_6030_Unigene_2369_Transcript_17657	K04097 HPGDS	prostaglandin-H2 D-isomerase / glutathione transferase [EC:5.3.99.2 2.5.1.18]
CDS_18769_Unigene_65857_Transcript_144239	K04097 HPGDS	prostaglandin-H2 D-isomerase / glutathione transferase [EC:5.3.99.2 2.5.1.18]
CDS_18770_Unigene_65858_Transcript_144240	K04097 HPGDS	prostaglandin-H2 D-isomerase / glutathione transferase [EC:5.3.99.2 2.5.1.18]
CDS_18772_Unigene_65860_Transcript_144243	K04097 HPGDS	prostaglandin-H2 D-isomerase / glutathione transferase [EC:5.3.99.2 2.5.1.18]
CDS_602_Unigene_102608_Transcript_211844	K04119 AKR1C3	aldo-keto reductase family 1 member C3 [EC:1.1.1.51 1.1.1.188 1.1.1.213 1.1.1.357]
CDS_24304_Unigene_84414_Transcript_178462	K04119 AKR1C3	aldo-keto reductase family 1 member C3 [EC:1.1.1.51 1.1.1.188 1.1.1.213 1.1.1.357]
CDS_21818_Unigene_76029_Transcript_163106	K01254 LTA4H	leukotriene-A4 hydrolase [EC:3.3.2.6]
CDS_14945_Unigene_53961_Transcript_121779	K18592 GGT1_5, CD224	gamma-glutamyltranspeptidase / glutathione hydrolase / leukotriene-C4 hydrolase [EC:2.3.2.2 3.4.19.13 3.4.19.14]
CDS_1178_Unigene_105219_Transcript_216539	K00432 gpx, btuE, bsaA	glutathione peroxidase [EC:1.11.1.9]
CDS_6504_Unigene_25379_Transcript_68006	K00432 gpx, btuE, bsaA	glutathione peroxidase [EC:1.11.1.9]
CDS_6505_Unigene_25380_Transcript_68007	K00432 gpx, btuE, bsaA	glutathione peroxidase [EC:1.11.1.9]
CDS_19687_Unigene_68864_Transcript_149772	K00432 gpx, btuE, bsaA	glutathione peroxidase [EC:1.11.1.9]
CDS_3040_Unigene_1372_Transcript_11766	K08726 EPHX2	soluble epoxide hydrolase / lipid-phosphate phosphatase [EC:3.3.2.10 3.1.3.76]
00591 Linoleic acid metabolism [PATH:ko00591]
CDS_6566_Unigene_25584_Transcript_68415	K01047 PLA2G, SPLA2	secretory phospholipase A2 [EC:3.1.1.4]
CDS_6567_Unigene_25585_Transcript_68416	K01047 PLA2G, SPLA2	secretory phospholipase A2 [EC:3.1.1.4]
CDS_8949_Unigene_3381_Transcript_22568	K01047 PLA2G, SPLA2	secretory phospholipase A2 [EC:3.1.1.4]
CDS_15805_Unigene_56612_Transcript_126848	K01047 PLA2G, SPLA2	secretory phospholipase A2 [EC:3.1.1.4]
CDS_16588_Unigene_59027_Transcript_131346	K01047 PLA2G, SPLA2	secretory phospholipase A2 [EC:3.1.1.4]
CDS_18471_Unigene_64914_Transcript_142510	K01047 PLA2G, SPLA2	secretory phospholipase A2 [EC:3.1.1.4]
CDS_14836_Unigene_53603_Transcript_121064	K16342 PLA2G4, CPLA2	cytosolic phospholipase A2 [EC:3.1.1.4]
CDS_27500_Unigene_96266_Transcript_199937	K16342 PLA2G4, CPLA2	cytosolic phospholipase A2 [EC:3.1.1.4]
CDS_3422_Unigene_14949_Transcript_48109	K16817 PLA2G16	HRAS-like suppressor 3 [EC:3.1.1.32 3.1.1.4]
CDS_22246_Unigene_77367_Transcript_165634	K07424 CYP3A	cytochrome P450 family 3 subfamily A [EC:1.14.14.1]
CDS_23125_Unigene_80344_Transcript_170919	K07424 CYP3A	cytochrome P450 family 3 subfamily A [EC:1.14.14.1]
CDS_23126_Unigene_80345_Transcript_170920	K07424 CYP3A	cytochrome P450 family 3 subfamily A [EC:1.14.14.1]
00592 alpha-Linolenic acid metabolism [PATH:ko00592]
CDS_6566_Unigene_25584_Transcript_68415	K01047 PLA2G, SPLA2	secretory phospholipase A2 [EC:3.1.1.4]
CDS_6567_Unigene_25585_Transcript_68416	K01047 PLA2G, SPLA2	secretory phospholipase A2 [EC:3.1.1.4]
CDS_8949_Unigene_3381_Transcript_22568	K01047 PLA2G, SPLA2	secretory phospholipase A2 [EC:3.1.1.4]
CDS_15805_Unigene_56612_Transcript_126848	K01047 PLA2G, SPLA2	secretory phospholipase A2 [EC:3.1.1.4]
CDS_16588_Unigene_59027_Transcript_131346	K01047 PLA2G, SPLA2	secretory phospholipase A2 [EC:3.1.1.4]
CDS_18471_Unigene_64914_Transcript_142510	K01047 PLA2G, SPLA2	secretory phospholipase A2 [EC:3.1.1.4]
CDS_14836_Unigene_53603_Transcript_121064	K16342 PLA2G4, CPLA2	cytosolic phospholipase A2 [EC:3.1.1.4]
CDS_27500_Unigene_96266_Transcript_199937	K16342 PLA2G4, CPLA2	cytosolic phospholipase A2 [EC:3.1.1.4]
CDS_3422_Unigene_14949_Transcript_48109	K16817 PLA2G16	HRAS-like suppressor 3 [EC:3.1.1.32 3.1.1.4]
CDS_25425_Unigene_88479_Transcript_185839	K10226 FADS2	acyl-CoA 6-desaturase (Delta-6 desaturase) [EC:1.14.19.3]
CDS_20825_Unigene_72754_Transcript_157078	K00232 E1.3.3.6, ACOX1, ACOX3	acyl-CoA oxidase [EC:1.3.3.6]
CDS_24470_Unigene_8497_Transcript_34367	K07513 ACAA1	acetyl-CoA acyltransferase 1 [EC:2.3.1.16]
01040 Biosynthesis of unsaturated fatty acids [PATH:ko01040]
CDS_26134_Unigene_91080_Transcript_190557	K10247 ELOVL1	elongation of very long chain fatty acids protein 1 [EC:2.3.1.199]
CDS_27230_Unigene_95269_Transcript_198197	K10205 ELOVL2	elongation of very long chain fatty acids protein 2 [EC:2.3.1.199]
CDS_16665_Unigene_5926_Transcript_28624	K10244 ELOVL5	elongation of very long chain fatty acids protein 5 [EC:2.3.1.199]
CDS_10192_Unigene_3837_Transcript_24193	K10203 ELOVL6	elongation of very long chain fatty acids protein 6 [EC:2.3.1.199]
CDS_23693_Unigene_82298_Transcript_174695	K10203 ELOVL6	elongation of very long chain fatty acids protein 6 [EC:2.3.1.199]
CDS_4510_Unigene_185_Transcript_1524	K10250 ELOVL7	elongation of very long chain fatty acids protein 7 [EC:2.3.1.199]
CDS_7019_Unigene_27301_Transcript_71572	K10251 HSD17B12, KAR, IFA38	17beta-estradiol 17-dehydrogenase / very-long-chain 3-oxoacyl-CoA reductase [EC:1.1.1.62 1.1.1.330]
CDS_19217_Unigene_67366_Transcript_146988	K10251 HSD17B12, KAR, IFA38	17beta-estradiol 17-dehydrogenase / very-long-chain 3-oxoacyl-CoA reductase [EC:1.1.1.62 1.1.1.330]
CDS_19218_Unigene_67367_Transcript_146989	K10251 HSD17B12, KAR, IFA38	17beta-estradiol 17-dehydrogenase / very-long-chain 3-oxoacyl-CoA reductase [EC:1.1.1.62 1.1.1.330]
CDS_9581_Unigene_3612_Transcript_23431	K10703 HACD, PHS1, PAS2	very-long-chain (3R)-3-hydroxyacyl-CoA dehydratase [EC:4.2.1.134]
CDS_14705_Unigene_53181_Transcript_120266	K10703 HACD, PHS1, PAS2	very-long-chain (3R)-3-hydroxyacyl-CoA dehydratase [EC:4.2.1.134]
CDS_14706_Unigene_53182_Transcript_120269	K10703 HACD, PHS1, PAS2	very-long-chain (3R)-3-hydroxyacyl-CoA dehydratase [EC:4.2.1.134]
CDS_28000_Unigene_98274_Transcript_203701	K10703 HACD, PHS1, PAS2	very-long-chain (3R)-3-hydroxyacyl-CoA dehydratase [EC:4.2.1.134]
CDS_14436_Unigene_52392_Transcript_118851	K10258 TER, TSC13, CER10	very-long-chain enoyl-CoA reductase [EC:1.3.1.93]
CDS_508_Unigene_102296_Transcript_211298	K00507 SCD, desC	stearoyl-CoA desaturase (Delta-9 desaturase) [EC:1.14.19.1]
CDS_25425_Unigene_88479_Transcript_185839	K10226 FADS2	acyl-CoA 6-desaturase (Delta-6 desaturase) [EC:1.14.19.3]
CDS_15197_Unigene_54846_Transcript_123477	K10224 FADS1	acyl-CoA (8-3)-desaturase (Delta-5 desaturase) [EC:1.14.19.44]
CDS_20825_Unigene_72754_Transcript_157078	K00232 E1.3.3.6, ACOX1, ACOX3	acyl-CoA oxidase [EC:1.3.3.6]
CDS_18036_Unigene_63508_Transcript_139856	K12405 HSD17B4	(3R)-3-hydroxyacyl-CoA dehydrogenase / 3a,7a,12a-trihydroxy-5b-cholest-24-enoyl-CoA hydratase / enoyl-CoA hydratase 2 [EC:1.1.1.- 4.2.1.107 4.2.1.119]
CDS_24470_Unigene_8497_Transcript_34367	K07513 ACAA1	acetyl-CoA acyltransferase 1 [EC:2.3.1.16]
CDS_24027_Unigene_83353_Transcript_176614	K08764 SCP2, SCPX	sterol carrier protein 2 [EC:2.3.1.176]
CDS_24029_Unigene_83356_Transcript_176618	K08764 SCP2, SCPX	sterol carrier protein 2 [EC:2.3.1.176]
CDS_13505_Unigene_49304_Transcript_113327	K01068 ACOT1_2_4	acyl-coenzyme A thioesterase 1/2/4 [EC:3.1.2.2]
CDS_24929_Unigene_86578_Transcript_182403	K01068 ACOT1_2_4	acyl-coenzyme A thioesterase 1/2/4 [EC:3.1.2.2]
CDS_25005_Unigene_86866_Transcript_182897	K00659 BAAT	bile acid-CoA:amino acid N-acyltransferase [EC:2.3.1.65 3.1.2.2]
Nucleotide metabolism
00230 Purine metabolism [PATH:ko00230]
CDS_5595_Unigene_22253_Transcript_62205	K13988 NUDT9	ADP-ribose pyrophosphatase [EC:3.6.1.13]
CDS_5596_Unigene_22254_Transcript_62206	K13988 NUDT9	ADP-ribose pyrophosphatase [EC:3.6.1.13]
CDS_16273_Unigene_58075_Transcript_129559	K01517 ADPRM	manganese-dependent ADP-ribose/CDP-alcohol diphosphatase [EC:3.6.1.13 3.6.1.16 3.6.1.53]
CDS_16274_Unigene_58076_Transcript_129560	K01517 ADPRM	manganese-dependent ADP-ribose/CDP-alcohol diphosphatase [EC:3.6.1.13 3.6.1.16 3.6.1.53]
CDS_2769_Unigene_12812_Transcript_43753	K13987 NUDT5	ADP-sugar pyrophosphatase / 8-oxo-dGDP phosphatase / ADP-D-ribose pyrophosphorylase [EC:3.6.1.13 3.6.1.58 2.7.7.96]
CDS_17060_Unigene_6051_Transcript_28839	K01835 pgm	phosphoglucomutase [EC:5.4.2.2]
CDS_17061_Unigene_6052_Transcript_28840	K01835 pgm	phosphoglucomutase [EC:5.4.2.2]
CDS_16894_Unigene_59948_Transcript_133089	K15779 PGM2	phosphoglucomutase / phosphopentomutase [EC:5.4.2.2 5.4.2.7]
CDS_17403_Unigene_61621_Transcript_136239	K00948 PRPS, prsA	ribose-phosphate pyrophosphokinase [EC:2.7.6.1]
CDS_27305_Unigene_95545_Transcript_198655	K00948 PRPS, prsA	ribose-phosphate pyrophosphokinase [EC:2.7.6.1]
CDS_27306_Unigene_95546_Transcript_198657	K00948 PRPS, prsA	ribose-phosphate pyrophosphokinase [EC:2.7.6.1]
CDS_13658_Unigene_4980_Transcript_26735	K00764 purF, PPAT	amidophosphoribosyltransferase [EC:2.4.2.14]
CDS_9668_Unigene_36354_Transcript_88691	K01952 PFAS, purL	phosphoribosylformylglycinamidine synthase [EC:6.3.5.3]
CDS_8734_Unigene_33181_Transcript_82685	K01587 PAICS	phosphoribosylaminoimidazole carboxylase / phosphoribosylaminoimidazole-succinocarboxamide synthase [EC:4.1.1.21 6.3.2.6]
CDS_8735_Unigene_33182_Transcript_82686	K01587 PAICS	phosphoribosylaminoimidazole carboxylase / phosphoribosylaminoimidazole-succinocarboxamide synthase [EC:4.1.1.21 6.3.2.6]
CDS_16331_Unigene_58266_Transcript_129909	K01756 purB, ADSL	adenylosuccinate lyase [EC:4.3.2.2]
CDS_9904_Unigene_37235_Transcript_90343	K00602 purH	phosphoribosylaminoimidazolecarboxamide formyltransferase / IMP cyclohydrolase [EC:2.1.2.3 3.5.4.10]
CDS_25884_Unigene_90223_Transcript_189062	K00759 APRT, apt	adenine phosphoribosyltransferase [EC:2.4.2.7]
CDS_25885_Unigene_90224_Transcript_189064	K00759 APRT, apt	adenine phosphoribosyltransferase [EC:2.4.2.7]
CDS_462_Unigene_102100_Transcript_210919	K01081 E3.1.3.5	5'-nucleotidase [EC:3.1.3.5]
CDS_463_Unigene_102102_Transcript_210921	K01081 E3.1.3.5	5'-nucleotidase [EC:3.1.3.5]
CDS_11739_Unigene_43358_Transcript_102039	K01081 E3.1.3.5	5'-nucleotidase [EC:3.1.3.5]
CDS_12816_Unigene_46980_Transcript_108999	K01081 E3.1.3.5	5'-nucleotidase [EC:3.1.3.5]
CDS_24135_Unigene_83771_Transcript_177329	K19970 NT5E, CD73	5'-nucleotidase [EC:3.1.3.5]
CDS_14922_Unigene_53877_Transcript_121611	K03783 punA, PNP	purine-nucleoside phosphorylase [EC:2.4.2.1]
CDS_27138_Unigene_9492_Transcript_36592	K00760 hprT, hpt, HPRT1	hypoxanthine phosphoribosyltransferase [EC:2.4.2.8]
CDS_1367_Unigene_105985_Transcript_217993	K00088 IMPDH, guaB	IMP dehydrogenase [EC:1.1.1.205]
CDS_28261_Unigene_99294_Transcript_205606	K00088 IMPDH, guaB	IMP dehydrogenase [EC:1.1.1.205]
CDS_28262_Unigene_99296_Transcript_205609	K00088 IMPDH, guaB	IMP dehydrogenase [EC:1.1.1.205]
CDS_2053_Unigene_109154_Transcript_232626	K00940 ndk, NME	nucleoside-diphosphate kinase [EC:2.7.4.6]
CDS_2074_Unigene_109304_Transcript_234583	K00940 ndk, NME	nucleoside-diphosphate kinase [EC:2.7.4.6]
CDS_26156_Unigene_91144_Transcript_190664	K00940 ndk, NME	nucleoside-diphosphate kinase [EC:2.7.4.6]
CDS_28066_Unigene_98547_Transcript_204226	K00940 ndk, NME	nucleoside-diphosphate kinase [EC:2.7.4.6]
CDS_11183_Unigene_41560_Transcript_98528	K01510 ENTPD1_3_8, CD39	apyrase [EC:3.6.1.5]
CDS_17357_Unigene_61447_Transcript_135913	K12304 CANT1	soluble calcium-activated nucleotidase 1 [EC:3.6.1.6]
CDS_17358_Unigene_61448_Transcript_135914	K12304 CANT1	soluble calcium-activated nucleotidase 1 [EC:3.6.1.6]
CDS_98_Unigene_100495_Transcript_207783	K12305 ENTPD4, LALP70	ectonucleoside triphosphate diphosphohydrolase 4 [EC:3.6.1.6]
CDS_11572_Unigene_42841_Transcript_101002	K16855 NUDT16	U8 snoRNA-decapping enzyme [EC:3.6.1.62 3.6.1.64]
CDS_27414_Unigene_95928_Transcript_199277	K01519 ITPA	inosine triphosphate pyrophosphatase [EC:3.6.1.-]
CDS_27415_Unigene_95929_Transcript_199278	K01519 ITPA	inosine triphosphate pyrophosphatase [EC:3.6.1.-]
CDS_27167_Unigene_95016_Transcript_197736	K01518 NUDT2	bis(5'-nucleosidyl)-tetraphosphatase [EC:3.6.1.17]
CDS_27057_Unigene_9455_Transcript_36531	K01951 guaA, GMPS	GMP synthase (glutamine-hydrolysing) [EC:6.3.5.2]
CDS_4153_Unigene_17405_Transcript_53030	K00364 E1.7.1.7, guaC	GMP reductase [EC:1.7.1.7]
CDS_4359_Unigene_18004_Transcript_54103	K00942 E2.7.4.8, gmk	guanylate kinase [EC:2.7.4.8]
CDS_19189_Unigene_67240_Transcript_146757	K00873 PK, pyk	pyruvate kinase [EC:2.7.1.40]
CDS_19190_Unigene_67242_Transcript_146762	K00873 PK, pyk	pyruvate kinase [EC:2.7.1.40]
CDS_21036_Unigene_7342_Transcript_31541	K00873 PK, pyk	pyruvate kinase [EC:2.7.1.40]
CDS_1692_Unigene_10746_Transcript_39271	K10807 RRM1	ribonucleoside-diphosphate reductase subunit M1 [EC:1.17.4.1]
CDS_21280_Unigene_7428_Transcript_31699	K10808 RRM2	ribonucleoside-diphosphate reductase subunit M2 [EC:1.17.4.1]
CDS_13744_Unigene_50083_Transcript_114735	K21138 HDDC3	guanosine-3',5'-bis(diphosphate) 3'-pyrophosphohydrolase [EC:3.1.7.2]
CDS_1491_Unigene_106586_Transcript_219121	K01514 PRUNE, PPX1	exopolyphosphatase [EC:3.6.1.11]
CDS_22764_Unigene_79108_Transcript_168726	K12320 GUCY2C	heat-stable enterotoxin receptor [EC:4.6.1.2]
CDS_2930_Unigene_13364_Transcript_44922	K12323 ANPRA, NPR1	atrial natriuretic peptide receptor A [EC:4.6.1.2]
CDS_9356_Unigene_35239_Transcript_86561	K19021 PDE3A	cGMP-inhibited 3',5'-cyclic phosphodiesterase A [EC:3.1.4.17]
CDS_9357_Unigene_35240_Transcript_86562	K19021 PDE3A	cGMP-inhibited 3',5'-cyclic phosphodiesterase A [EC:3.1.4.17]
CDS_4467_Unigene_18429_Transcript_54855	K13296 PDE3B	cGMP-inhibited 3',5'-cyclic phosphodiesterase B [EC:3.1.4.17]
CDS_17178_Unigene_60885_Transcript_134853	K13758 PDE6D	retinal rod rhodopsin-sensitive cGMP 3',5'-cyclic phosphodiesterase subunit delta
CDS_24665_Unigene_8569_Transcript_34523	K01939 purA, ADSS	adenylosuccinate synthase [EC:6.3.4.4]
CDS_28348_Unigene_9965_Transcript_37544	K01490 AMPD	AMP deaminase [EC:3.5.4.6]
CDS_28350_Unigene_9966_Transcript_37545	K01490 AMPD	AMP deaminase [EC:3.5.4.6]
CDS_18813_Unigene_6600_Transcript_29919	K00856 E2.7.1.20, ADK	adenosine kinase [EC:2.7.1.20]
CDS_2298_Unigene_11391_Transcript_40685	K00893 DCK	deoxycitidine kinase [EC:2.7.1.74]
CDS_2299_Unigene_11392_Transcript_40686	K00893 DCK	deoxycitidine kinase [EC:2.7.1.74]
CDS_17838_Unigene_6283_Transcript_29261	K00893 DCK	deoxycitidine kinase [EC:2.7.1.74]
CDS_17840_Unigene_6284_Transcript_29262	K00893 DCK	deoxycitidine kinase [EC:2.7.1.74]
CDS_17844_Unigene_6285_Transcript_29264	K00893 DCK	deoxycitidine kinase [EC:2.7.1.74]
CDS_19158_Unigene_67142_Transcript_146540	K01488 add, ADA	adenosine deaminase [EC:3.5.4.4]
CDS_9587_Unigene_3614_Transcript_23438	K19572 CECR1, ADA2	adenosine deaminase CECR1 [EC:3.5.4.4]
CDS_11283_Unigene_41832_Transcript_99042	K00939 adk, AK	adenylate kinase [EC:2.7.4.3]
CDS_11284_Unigene_41833_Transcript_99044	K00939 adk, AK	adenylate kinase [EC:2.7.4.3]
CDS_20888_Unigene_73011_Transcript_157577	K00939 adk, AK	adenylate kinase [EC:2.7.4.3]
CDS_28347_Unigene_99657_Transcript_206334	K00939 adk, AK	adenylate kinase [EC:2.7.4.3]
CDS_28391_Unigene_9986_Transcript_37587	K18532 AK6, FAP7	adenylate kinase [EC:2.7.4.3]
CDS_17802_Unigene_62695_Transcript_138270	K01509 ENTPD2	adenosinetriphosphatase [EC:3.6.1.3]
CDS_12292_Unigene_45271_Transcript_105619	K13293 PDE4	cAMP-specific phosphodiesterase 4 [EC:3.1.4.53]
CDS_12257_Unigene_45131_Transcript_105320	K01522 FHIT	bis(5'-adenosyl)-triphosphatase [EC:3.6.1.29]
CDS_6686_Unigene_26079_Transcript_69293	K13811 PAPSS	3'-phosphoadenosine 5'-phosphosulfate synthase [EC:2.7.7.4 2.7.1.25]
CDS_6687_Unigene_26080_Transcript_69294	K13811 PAPSS	3'-phosphoadenosine 5'-phosphosulfate synthase [EC:2.7.7.4 2.7.1.25]
CDS_17237_Unigene_61085_Transcript_135231	K13811 PAPSS	3'-phosphoadenosine 5'-phosphosulfate synthase [EC:2.7.7.4 2.7.1.25]
CDS_17047_Unigene_60478_Transcript_134106	K01513 ENPP1_3, CD203	ectonucleotide pyrophosphatase/phosphodiesterase family member 1/3 [EC:3.1.4.1 3.6.1.9]
CDS_12363_Unigene_45584_Transcript_106211	K07127 uraH, pucM, hiuH	5-hydroxyisourate hydrolase [EC:3.5.2.17]
00240 Pyrimidine metabolism [PATH:ko00240]
CDS_23921_Unigene_82966_Transcript_175902	K11540 CAD	carbamoyl-phosphate synthase / aspartate carbamoyltransferase / dihydroorotase [EC:6.3.5.5 2.1.3.2 3.5.2.3]
CDS_24566_Unigene_85407_Transcript_180265	K00254 DHODH, pyrD	dihydroorotate dehydrogenase [EC:1.3.5.2]
CDS_24567_Unigene_85408_Transcript_180266	K00254 DHODH, pyrD	dihydroorotate dehydrogenase [EC:1.3.5.2]
CDS_11251_Unigene_41751_Transcript_98905	K13421 UMPS	uridine monophosphate synthetase [EC:2.4.2.10 4.1.1.23]
CDS_14139_Unigene_51343_Transcript_117058	K13800 CMPK1, UMPK	UMP-CMP kinase [EC:2.7.4.14]
CDS_2053_Unigene_109154_Transcript_232626	K00940 ndk, NME	nucleoside-diphosphate kinase [EC:2.7.4.6]
CDS_2074_Unigene_109304_Transcript_234583	K00940 ndk, NME	nucleoside-diphosphate kinase [EC:2.7.4.6]
CDS_26156_Unigene_91144_Transcript_190664	K00940 ndk, NME	nucleoside-diphosphate kinase [EC:2.7.4.6]
CDS_28066_Unigene_98547_Transcript_204226	K00940 ndk, NME	nucleoside-diphosphate kinase [EC:2.7.4.6]
CDS_11183_Unigene_41560_Transcript_98528	K01510 ENTPD1_3_8, CD39	apyrase [EC:3.6.1.5]
CDS_17357_Unigene_61447_Transcript_135913	K12304 CANT1	soluble calcium-activated nucleotidase 1 [EC:3.6.1.6]
CDS_17358_Unigene_61448_Transcript_135914	K12304 CANT1	soluble calcium-activated nucleotidase 1 [EC:3.6.1.6]
CDS_98_Unigene_100495_Transcript_207783	K12305 ENTPD4, LALP70	ectonucleoside triphosphate diphosphohydrolase 4 [EC:3.6.1.6]
CDS_7713_Unigene_29804_Transcript_76467	K01937 pyrG, CTPS	CTP synthase [EC:6.3.4.2]
CDS_7715_Unigene_29806_Transcript_76470	K01937 pyrG, CTPS	CTP synthase [EC:6.3.4.2]
CDS_2948_Unigene_13425_Transcript_45042	K00876 udk, UCK	uridine kinase [EC:2.7.1.48]
CDS_3819_Unigene_16262_Transcript_50703	K00876 udk, UCK	uridine kinase [EC:2.7.1.48]
CDS_19171_Unigene_67205_Transcript_146688	K00876 udk, UCK	uridine kinase [EC:2.7.1.48]
CDS_462_Unigene_102100_Transcript_210919	K01081 E3.1.3.5	5'-nucleotidase [EC:3.1.3.5]
CDS_463_Unigene_102102_Transcript_210921	K01081 E3.1.3.5	5'-nucleotidase [EC:3.1.3.5]
CDS_11739_Unigene_43358_Transcript_102039	K01081 E3.1.3.5	5'-nucleotidase [EC:3.1.3.5]
CDS_12816_Unigene_46980_Transcript_108999	K01081 E3.1.3.5	5'-nucleotidase [EC:3.1.3.5]
CDS_24135_Unigene_83771_Transcript_177329	K19970 NT5E, CD73	5'-nucleotidase [EC:3.1.3.5]
CDS_21691_Unigene_75582_Transcript_162325	K00757 udp, UPP	uridine phosphorylase [EC:2.4.2.3]
CDS_26683_Unigene_93122_Transcript_194201	K00761 upp, UPRT	uracil phosphoribosyltransferase [EC:2.4.2.9]
CDS_26685_Unigene_93124_Transcript_194204	K00761 upp, UPRT	uracil phosphoribosyltransferase [EC:2.4.2.9]
CDS_6018_Unigene_23666_Transcript_64816	K01431 UPB1, pydC	beta-ureidopropionase [EC:3.5.1.6]
CDS_17047_Unigene_60478_Transcript_134106	K01513 ENPP1_3, CD203	ectonucleotide pyrophosphatase/phosphodiesterase family member 1/3 [EC:3.1.4.1 3.6.1.9]
CDS_1692_Unigene_10746_Transcript_39271	K10807 RRM1	ribonucleoside-diphosphate reductase subunit M1 [EC:1.17.4.1]
CDS_21280_Unigene_7428_Transcript_31699	K10808 RRM2	ribonucleoside-diphosphate reductase subunit M2 [EC:1.17.4.1]
CDS_9482_Unigene_3569_Transcript_23309	K16904 DCTPP1	dCTP diphosphatase [EC:3.6.1.12]
CDS_25625_Unigene_8923_Transcript_35335	K01520 dut, DUT	dUTP pyrophosphatase [EC:3.6.1.23]
CDS_9352_Unigene_35230_Transcript_86531	K00560 thyA, TYMS	thymidylate synthase [EC:2.1.1.45]
CDS_13500_Unigene_4928_Transcript_26625	K01489 cdd, CDA	cytidine deaminase [EC:3.5.4.5]
CDS_14922_Unigene_53877_Transcript_121611	K03783 punA, PNP	purine-nucleoside phosphorylase [EC:2.4.2.1]
CDS_2298_Unigene_11391_Transcript_40685	K00893 DCK	deoxycitidine kinase [EC:2.7.1.74]
CDS_2299_Unigene_11392_Transcript_40686	K00893 DCK	deoxycitidine kinase [EC:2.7.1.74]
CDS_17838_Unigene_6283_Transcript_29261	K00893 DCK	deoxycitidine kinase [EC:2.7.1.74]
CDS_17840_Unigene_6284_Transcript_29262	K00893 DCK	deoxycitidine kinase [EC:2.7.1.74]
CDS_17844_Unigene_6285_Transcript_29264	K00893 DCK	deoxycitidine kinase [EC:2.7.1.74]
CDS_13314_Unigene_48677_Transcript_112135	K01493 comEB	dCMP deaminase [EC:3.5.4.12]
CDS_26970_Unigene_94199_Transcript_196230	K00857 tdk, TK	thymidine kinase [EC:2.7.1.21]
CDS_19824_Unigene_69324_Transcript_150575	K00943 tmk, DTYMK	dTMP kinase [EC:2.7.4.9]
CDS_27167_Unigene_95016_Transcript_197736	K01518 NUDT2	bis(5'-nucleosidyl)-tetraphosphatase [EC:3.6.1.17]
Amino acid metabolism
00250 Alanine, aspartate and glutamate metabolism [PATH:ko00250]
CDS_25357_Unigene_88201_Transcript_185347	K14454 GOT1	aspartate aminotransferase, cytoplasmic [EC:2.6.1.1]
CDS_20161_Unigene_7048_Transcript_30888	K14455 GOT2	aspartate aminotransferase, mitochondrial [EC:2.6.1.1]
CDS_3705_Unigene_15881_Transcript_49971	K03334 IL4I1	L-amino-acid oxidase [EC:1.4.3.2]
CDS_24435_Unigene_84837_Transcript_179213	K13051 ASRGL1, iaaA	L-asparaginase / beta-aspartyl-peptidase [EC:3.5.1.1 3.4.19.5]
CDS_5919_Unigene_23385_Transcript_64331	K01953 asnB, ASNS	asparagine synthase (glutamine-hydrolysing) [EC:6.3.5.4]
CDS_4984_Unigene_20134_Transcript_58176	K00814 GPT, ALT	alanine transaminase [EC:2.6.1.2]
CDS_4985_Unigene_20135_Transcript_58177	K00814 GPT, ALT	alanine transaminase [EC:2.6.1.2]
CDS_7771_Unigene_2995_Transcript_21272	K01940 argG, ASS1	argininosuccinate synthase [EC:6.3.4.5]
CDS_24665_Unigene_8569_Transcript_34523	K01939 purA, ADSS	adenylosuccinate synthase [EC:6.3.4.4]
CDS_16331_Unigene_58266_Transcript_129909	K01756 purB, ADSL	adenylosuccinate lyase [EC:4.3.2.2]
CDS_644_Unigene_102764_Transcript_212118	K01437 ASPA, aspA	aspartoacylase [EC:3.5.1.15]
CDS_22559_Unigene_78294_Transcript_167261	K00261 GLUD1_2, gdhA	glutamate dehydrogenase (NAD(P)) [EC:1.4.1.3]
CDS_5728_Unigene_22703_Transcript_63088	K00294 E1.2.1.88	1-pyrroline-5-carboxylate dehydrogenase [EC:1.2.1.88]
CDS_6896_Unigene_26846_Transcript_70720	K01915 glnA, GLUL	glutamine synthetase [EC:6.3.1.2]
CDS_15877_Unigene_5688_Transcript_28136	K01915 glnA, GLUL	glutamine synthetase [EC:6.3.1.2]
CDS_23921_Unigene_82966_Transcript_175902	K11540 CAD	carbamoyl-phosphate synthase / aspartate carbamoyltransferase / dihydroorotase [EC:6.3.5.5 2.1.3.2 3.5.2.3]
CDS_12130_Unigene_44715_Transcript_104534	K00820 glmS, GFPT	glutamine---fructose-6-phosphate transaminase (isomerizing) [EC:2.6.1.16]
CDS_12131_Unigene_44716_Transcript_104535	K00820 glmS, GFPT	glutamine---fructose-6-phosphate transaminase (isomerizing) [EC:2.6.1.16]
CDS_12132_Unigene_44717_Transcript_104536	K00820 glmS, GFPT	glutamine---fructose-6-phosphate transaminase (isomerizing) [EC:2.6.1.16]
CDS_12133_Unigene_44718_Transcript_104537	K00820 glmS, GFPT	glutamine---fructose-6-phosphate transaminase (isomerizing) [EC:2.6.1.16]
CDS_13658_Unigene_4980_Transcript_26735	K00764 purF, PPAT	amidophosphoribosyltransferase [EC:2.4.2.14]
00260 Glycine, serine and threonine metabolism [PATH:ko00260]
CDS_2307_Unigene_11414_Transcript_40723	K01620 ltaE	threonine aldolase [EC:4.1.2.48]
CDS_13425_Unigene_4902_Transcript_26576	K00600 glyA, SHMT	glycine hydroxymethyltransferase [EC:2.1.2.1]
CDS_23283_Unigene_8085_Transcript_33512	K00600 glyA, SHMT	glycine hydroxymethyltransferase [EC:2.1.2.1]
CDS_846_Unigene_103780_Transcript_213860	K00049 GRHPR	glyoxylate/hydroxypyruvate reductase [EC:1.1.1.79 1.1.1.81]
CDS_28250_Unigene_99264_Transcript_205556	K01834 PGAM, gpmA	2,3-bisphosphoglycerate-dependent phosphoglycerate mutase [EC:5.4.2.11]
CDS_28251_Unigene_99265_Transcript_205557	K01834 PGAM, gpmA	2,3-bisphosphoglycerate-dependent phosphoglycerate mutase [EC:5.4.2.11]
CDS_20328_Unigene_7099_Transcript_31016	K00058 serA, PHGDH	D-3-phosphoglycerate dehydrogenase / 2-oxoglutarate reductase [EC:1.1.1.95 1.1.1.399]
CDS_22647_Unigene_78566_Transcript_167740	K00831 serC, PSAT1	phosphoserine aminotransferase [EC:2.6.1.52]
CDS_8970_Unigene_33893_Transcript_84011	K01079 serB, PSPH	phosphoserine phosphatase [EC:3.1.3.3]
CDS_26442_Unigene_92318_Transcript_192765	K00639 kbl, GCAT	glycine C-acetyltransferase [EC:2.3.1.29]
CDS_25743_Unigene_89693_Transcript_188047	K15789 TDH	threonine 3-dehydrogenase [EC:1.1.1.103]
CDS_1919_Unigene_10845_Transcript_39534	K00643 E2.3.1.37, ALAS	5-aminolevulinate synthase [EC:2.3.1.37]
CDS_27071_Unigene_94614_Transcript_196960	K00643 E2.3.1.37, ALAS	5-aminolevulinate synthase [EC:2.3.1.37]
CDS_6944_Unigene_27009_Transcript_71047	K00274 MAO, aofH	monoamine oxidase [EC:1.4.3.4]
CDS_6946_Unigene_27011_Transcript_71049	K00274 MAO, aofH	monoamine oxidase [EC:1.4.3.4]
CDS_168_Unigene_10073_Transcript_37783	K00276 AOC3, AOC2, tynA	primary-amine oxidase [EC:1.4.3.21]
CDS_21745_Unigene_75748_Transcript_162649	K00605 gcvT, AMT	aminomethyltransferase [EC:2.1.2.10]
CDS_60_Unigene_100309_Transcript_207474	K00382 DLD, lpd, pdhD	dihydrolipoamide dehydrogenase [EC:1.8.1.4]
CDS_20016_Unigene_70053_Transcript_151946	K02437 gcvH, GCSH	glycine cleavage system H protein
CDS_25741_Unigene_89685_Transcript_188035	K00273 DAO, aao	D-amino-acid oxidase [EC:1.4.3.3]
CDS_21131_Unigene_73710_Transcript_158856	K00542 GAMT	guanidinoacetate N-methyltransferase [EC:2.1.1.2]
CDS_13685_Unigene_49905_Transcript_114374	K14085 ALDH7A1	aldehyde dehydrogenase family 7 member A1 [EC:1.2.1.31 1.2.1.8 1.2.1.3]
CDS_20870_Unigene_72895_Transcript_157370	K00544 BHMT	betaine-homocysteine S-methyltransferase [EC:2.1.1.5]
CDS_21142_Unigene_7372_Transcript_31599	K00552 GNMT	glycine N-methyltransferase [EC:2.1.1.20]
CDS_21152_Unigene_7376_Transcript_31606	K00552 GNMT	glycine N-methyltransferase [EC:2.1.1.20]
CDS_6542_Unigene_25517_Transcript_68297	K01697 CBS	cystathionine beta-synthase [EC:4.2.1.22]
CDS_10159_Unigene_38235_Transcript_92228	K01758 CTH	cystathionine gamma-lyase [EC:4.4.1.1]
CDS_13089_Unigene_48068_Transcript_111025	K17989 SDS, SDH, CHA1	L-serine/L-threonine ammonia-lyase [EC:4.3.1.17 4.3.1.19]
CDS_26850_Unigene_93745_Transcript_195350	K12235 SRR	serine racemase [EC:5.1.1.18]
00270 Cysteine and methionine metabolism [PATH:ko00270]
CDS_10159_Unigene_38235_Transcript_92228	K01758 CTH	cystathionine gamma-lyase [EC:4.4.1.1]
CDS_2718_Unigene_12677_Transcript_43463	K00816 CCBL	kynurenine---oxoglutarate transaminase / cysteine-S-conjugate beta-lyase / glutamine---phenylpyruvate transaminase [EC:2.6.1.7 4.4.1.13 2.6.1.64]
CDS_6152_Unigene_24116_Transcript_65676	K00816 CCBL	kynurenine---oxoglutarate transaminase / cysteine-S-conjugate beta-lyase / glutamine---phenylpyruvate transaminase [EC:2.6.1.7 4.4.1.13 2.6.1.64]
CDS_6542_Unigene_25517_Transcript_68297	K01697 CBS	cystathionine beta-synthase [EC:4.2.1.22]
CDS_20870_Unigene_72895_Transcript_157370	K00544 BHMT	betaine-homocysteine S-methyltransferase [EC:2.1.1.5]
CDS_23024_Unigene_79967_Transcript_170227	K00548 metH, MTR	5-methyltetrahydrofolate--homocysteine methyltransferase [EC:2.1.1.13]
CDS_6903_Unigene_26869_Transcript_70754	K00789 metK	S-adenosylmethionine synthetase [EC:2.5.1.6]
CDS_7694_Unigene_29760_Transcript_76402	K00789 metK	S-adenosylmethionine synthetase [EC:2.5.1.6]
CDS_19424_Unigene_6802_Transcript_30311	K01611 speD, AMD1	S-adenosylmethionine decarboxylase [EC:4.1.1.50]
CDS_2252_Unigene_11246_Transcript_40377	K00797 speE, SRM	spermidine synthase [EC:2.5.1.16]
CDS_17042_Unigene_60454_Transcript_134070	K00802 SMS	spermine synthase [EC:2.5.1.22]
CDS_5100_Unigene_20597_Transcript_59061	K00772 mtaP, MTAP	5'-methylthioadenosine phosphorylase [EC:2.4.2.28]
CDS_23840_Unigene_82746_Transcript_175507	K08963 mtnA	methylthioribose-1-phosphate isomerase [EC:5.3.1.23]
CDS_16533_Unigene_58852_Transcript_131002	K08964 mtnB	methylthioribulose-1-phosphate dehydratase [EC:4.2.1.109]
CDS_15050_Unigene_5437_Transcript_27641	K09880 mtnC, ENOPH1	enolase-phosphatase E1 [EC:3.1.3.77]
CDS_18512_Unigene_65017_Transcript_142708	K08967 mtnD, mtnZ, ADI1	1,2-dihydroxy-3-keto-5-methylthiopentene dioxygenase [EC:1.13.11.53 1.13.11.54]
CDS_18514_Unigene_65020_Transcript_142711	K08967 mtnD, mtnZ, ADI1	1,2-dihydroxy-3-keto-5-methylthiopentene dioxygenase [EC:1.13.11.53 1.13.11.54]
CDS_9275_Unigene_34985_Transcript_86041	K00815 TAT	tyrosine aminotransferase [EC:2.6.1.5]
CDS_9276_Unigene_34986_Transcript_86042	K00815 TAT	tyrosine aminotransferase [EC:2.6.1.5]
CDS_3705_Unigene_15881_Transcript_49971	K03334 IL4I1	L-amino-acid oxidase [EC:1.4.3.2]
CDS_11732_Unigene_43326_Transcript_101959	K00558 DNMT1, dcm	DNA (cytosine-5)-methyltransferase 1 [EC:2.1.1.37]
CDS_1081_Unigene_104803_Transcript_215717	K01251 E3.3.1.1, ahcY	adenosylhomocysteinase [EC:3.3.1.1]
CDS_5116_Unigene_20641_Transcript_59154	K01251 E3.3.1.1, ahcY	adenosylhomocysteinase [EC:3.3.1.1]
CDS_636_Unigene_10272_Transcript_38185	K00826 E2.6.1.42, ilvE	branched-chain amino acid aminotransferase [EC:2.6.1.42]
CDS_10835_Unigene_4037_Transcript_24603	K11204 GCLC	glutamate--cysteine ligase catalytic subunit [EC:6.3.2.2]
CDS_3966_Unigene_16808_Transcript_51853	K21456 GSS	glutathione synthase [EC:6.3.2.3]
CDS_25962_Unigene_90476_Transcript_189493	K00456 CDO1	cysteine dioxygenase [EC:1.13.11.20]
CDS_25357_Unigene_88201_Transcript_185347	K14454 GOT1	aspartate aminotransferase, cytoplasmic [EC:2.6.1.1]
CDS_20161_Unigene_7048_Transcript_30888	K14455 GOT2	aspartate aminotransferase, mitochondrial [EC:2.6.1.1]
CDS_16987_Unigene_6023_Transcript_28786	K01011 TST, MPST, sseA	thiosulfate/3-mercaptopyruvate sulfurtransferase [EC:2.8.1.1 2.8.1.2]
CDS_19016_Unigene_66697_Transcript_145768	K01011 TST, MPST, sseA	thiosulfate/3-mercaptopyruvate sulfurtransferase [EC:2.8.1.1 2.8.1.2]
CDS_14813_Unigene_53549_Transcript_120958	K00016 LDH, ldh	L-lactate dehydrogenase [EC:1.1.1.27]
CDS_22138_Unigene_7702_Transcript_32409	K00025 MDH1	malate dehydrogenase [EC:1.1.1.37]
CDS_19885_Unigene_6954_Transcript_30669	K00026 MDH2	malate dehydrogenase [EC:1.1.1.37]
CDS_13089_Unigene_48068_Transcript_111025	K17989 SDS, SDH, CHA1	L-serine/L-threonine ammonia-lyase [EC:4.3.1.17 4.3.1.19]
CDS_20328_Unigene_7099_Transcript_31016	K00058 serA, PHGDH	D-3-phosphoglycerate dehydrogenase / 2-oxoglutarate reductase [EC:1.1.1.95 1.1.1.399]
CDS_22647_Unigene_78566_Transcript_167740	K00831 serC, PSAT1	phosphoserine aminotransferase [EC:2.6.1.52]
00280 Valine, leucine and isoleucine degradation [PATH:ko00280]
CDS_636_Unigene_10272_Transcript_38185	K00826 E2.6.1.42, ilvE	branched-chain amino acid aminotransferase [EC:2.6.1.42]
CDS_3705_Unigene_15881_Transcript_49971	K03334 IL4I1	L-amino-acid oxidase [EC:1.4.3.2]
CDS_5668_Unigene_22484_Transcript_62674	K00166 BCKDHA, bkdA1	2-oxoisovalerate dehydrogenase E1 component alpha subunit [EC:1.2.4.4]
CDS_5624_Unigene_22345_Transcript_62380	K00167 BCKDHB, bkdA2	2-oxoisovalerate dehydrogenase E1 component beta subunit [EC:1.2.4.4]
CDS_12391_Unigene_45647_Transcript_106328	K09699 DBT, bkdB	2-oxoisovalerate dehydrogenase E2 component (dihydrolipoyl transacylase) [EC:2.3.1.168]
CDS_60_Unigene_100309_Transcript_207474	K00382 DLD, lpd, pdhD	dihydrolipoamide dehydrogenase [EC:1.8.1.4]
CDS_3269_Unigene_14445_Transcript_47114	K00248 ACADS, bcd	butyryl-CoA dehydrogenase [EC:1.3.8.1]
CDS_27644_Unigene_96833_Transcript_200960	K00249 ACADM, acd	acyl-CoA dehydrogenase [EC:1.3.8.7]
CDS_27645_Unigene_96834_Transcript_200961	K00249 ACADM, acd	acyl-CoA dehydrogenase [EC:1.3.8.7]
CDS_23802_Unigene_82663_Transcript_175346	K00253 IVD, ivd	isovaleryl-CoA dehydrogenase [EC:1.3.8.4]
CDS_8437_Unigene_32109_Transcript_80653	K09478 ACADSB	short/branched chain acyl-CoA dehydrogenase [EC:1.3.99.12]
CDS_19169_Unigene_6718_Transcript_30145	K07515 HADHA	enoyl-CoA hydratase / long-chain 3-hydroxyacyl-CoA dehydrogenase [EC:4.2.1.17 1.1.1.211]
CDS_11659_Unigene_4309_Transcript_25218	K07514 EHHADH	enoyl-CoA hydratase / 3-hydroxyacyl-CoA dehydrogenase / 3,2-trans-enoyl-CoA isomerase [EC:4.2.1.17 1.1.1.35 5.3.3.8]
CDS_23900_Unigene_82911_Transcript_175802	K07511 ECHS1	enoyl-CoA hydratase [EC:4.2.1.17]
CDS_9691_Unigene_36411_Transcript_88793	K00022 HADH	3-hydroxyacyl-CoA dehydrogenase [EC:1.1.1.35]
CDS_16626_Unigene_5914_Transcript_28602	K08683 HSD17B10	3-hydroxyacyl-CoA dehydrogenase / 3-hydroxy-2-methylbutyryl-CoA dehydrogenase [EC:1.1.1.35 1.1.1.178]
CDS_24470_Unigene_8497_Transcript_34367	K07513 ACAA1	acetyl-CoA acyltransferase 1 [EC:2.3.1.16]
CDS_17815_Unigene_6272_Transcript_29235	K07508 ACAA2	acetyl-CoA acyltransferase 2 [EC:2.3.1.16]
CDS_4019_Unigene_16942_Transcript_52122	K07509 HADHB	acetyl-CoA acyltransferase [EC:2.3.1.16]
CDS_13499_Unigene_49287_Transcript_113296	K01965 PCCA, pccA	propionyl-CoA carboxylase alpha chain [EC:6.4.1.3]
CDS_2059_Unigene_10921_Transcript_39668	K01966 PCCB, pccB	propionyl-CoA carboxylase beta chain [EC:6.4.1.3 2.1.3.15]
CDS_7358_Unigene_28603_Transcript_74131	K05606 MCEE, epi	methylmalonyl-CoA/ethylmalonyl-CoA epimerase [EC:5.1.99.1]
CDS_27088_Unigene_9469_Transcript_36548	K01847 MUT	methylmalonyl-CoA mutase [EC:5.4.99.2]
CDS_14257_Unigene_5173_Transcript_27139	K05605 HIBCH	3-hydroxyisobutyryl-CoA hydrolase [EC:3.1.2.4]
CDS_19299_Unigene_6762_Transcript_30224	K00020 mmsB, HIBADH	3-hydroxyisobutyrate dehydrogenase [EC:1.1.1.31]
CDS_15809_Unigene_5662_Transcript_28086	K00128 ALDH	aldehyde dehydrogenase (NAD) [EC:1.2.1.3]
CDS_24259_Unigene_84240_Transcript_178106	K00128 ALDH	aldehyde dehydrogenase (NAD) [EC:1.2.1.3]
CDS_25367_Unigene_88252_Transcript_185435	K00128 ALDH	aldehyde dehydrogenase (NAD) [EC:1.2.1.3]
CDS_25369_Unigene_88255_Transcript_185445	K00128 ALDH	aldehyde dehydrogenase (NAD) [EC:1.2.1.3]
CDS_13685_Unigene_49905_Transcript_114374	K14085 ALDH7A1	aldehyde dehydrogenase family 7 member A1 [EC:1.2.1.31 1.2.1.8 1.2.1.3]
CDS_13597_Unigene_49595_Transcript_113857	K00149 ALDH9A1	aldehyde dehydrogenase family 9 member A1 [EC:1.2.1.47 1.2.1.3]
CDS_13599_Unigene_49598_Transcript_113866	K00149 ALDH9A1	aldehyde dehydrogenase family 9 member A1 [EC:1.2.1.47 1.2.1.3]
CDS_14272_Unigene_51779_Transcript_117776	K00157 AOX	aldehyde oxidase [EC:1.2.3.1]
CDS_10837_Unigene_40385_Transcript_96252	K01968 E6.4.1.4A	3-methylcrotonyl-CoA carboxylase alpha subunit [EC:6.4.1.4]
CDS_2841_Unigene_13041_Transcript_44180	K01969 E6.4.1.4B	3-methylcrotonyl-CoA carboxylase beta subunit [EC:6.4.1.4]
CDS_19524_Unigene_6828_Transcript_30363	K01969 E6.4.1.4B	3-methylcrotonyl-CoA carboxylase beta subunit [EC:6.4.1.4]
CDS_10706_Unigene_3998_Transcript_24523	K05607 AUH	methylglutaconyl-CoA hydratase [EC:4.2.1.18]
CDS_17215_Unigene_61026_Transcript_135121	K01640 E4.1.3.4, HMGCL, hmgL	hydroxymethylglutaryl-CoA lyase [EC:4.1.3.4]
CDS_17216_Unigene_61027_Transcript_135123	K01640 E4.1.3.4, HMGCL, hmgL	hydroxymethylglutaryl-CoA lyase [EC:4.1.3.4]
CDS_7219_Unigene_28146_Transcript_73220	K01027 OXCT	3-oxoacid CoA-transferase [EC:2.8.3.5]
CDS_25370_Unigene_88262_Transcript_185455	K00626 E2.3.1.9, atoB	acetyl-CoA C-acetyltransferase [EC:2.3.1.9]
CDS_27670_Unigene_96957_Transcript_201210	K00626 E2.3.1.9, atoB	acetyl-CoA C-acetyltransferase [EC:2.3.1.9]
00290 Valine, leucine and isoleucine biosynthesis [PATH:ko00290]
CDS_13089_Unigene_48068_Transcript_111025	K17989 SDS, SDH, CHA1	L-serine/L-threonine ammonia-lyase [EC:4.3.1.17 4.3.1.19]
CDS_636_Unigene_10272_Transcript_38185	K00826 E2.6.1.42, ilvE	branched-chain amino acid aminotransferase [EC:2.6.1.42]
00310 Lysine degradation [PATH:ko00310]
CDS_23209_Unigene_80642_Transcript_171580	K14157 AASS	alpha-aminoadipic semialdehyde synthase [EC:1.5.1.8 1.5.1.9]
CDS_13685_Unigene_49905_Transcript_114374	K14085 ALDH7A1	aldehyde dehydrogenase family 7 member A1 [EC:1.2.1.31 1.2.1.8 1.2.1.3]
CDS_6506_Unigene_25385_Transcript_68014	K00658 DLST, sucB	2-oxoglutarate dehydrogenase E2 component (dihydrolipoamide succinyltransferase) [EC:2.3.1.61]
CDS_60_Unigene_100309_Transcript_207474	K00382 DLD, lpd, pdhD	dihydrolipoamide dehydrogenase [EC:1.8.1.4]
CDS_10413_Unigene_3911_Transcript_24362	K00252 GCDH, gcdH	glutaryl-CoA dehydrogenase [EC:1.3.8.6]
CDS_19169_Unigene_6718_Transcript_30145	K07515 HADHA	enoyl-CoA hydratase / long-chain 3-hydroxyacyl-CoA dehydrogenase [EC:4.2.1.17 1.1.1.211]
CDS_11659_Unigene_4309_Transcript_25218	K07514 EHHADH	enoyl-CoA hydratase / 3-hydroxyacyl-CoA dehydrogenase / 3,2-trans-enoyl-CoA isomerase [EC:4.2.1.17 1.1.1.35 5.3.3.8]
CDS_23900_Unigene_82911_Transcript_175802	K07511 ECHS1	enoyl-CoA hydratase [EC:4.2.1.17]
CDS_9691_Unigene_36411_Transcript_88793	K00022 HADH	3-hydroxyacyl-CoA dehydrogenase [EC:1.1.1.35]
CDS_25370_Unigene_88262_Transcript_185455	K00626 E2.3.1.9, atoB	acetyl-CoA C-acetyltransferase [EC:2.3.1.9]
CDS_27670_Unigene_96957_Transcript_201210	K00626 E2.3.1.9, atoB	acetyl-CoA C-acetyltransferase [EC:2.3.1.9]
CDS_17893_Unigene_63038_Transcript_138976	K18826 CAMKMT	calmodulin-lysine N-methyltransferase [EC:2.1.1.60]
CDS_11651_Unigene_43080_Transcript_101469	K14959 MLL4	[histone H3]-lysine4 N-trimethyltransferase MLL4 [EC:2.1.1.354]
CDS_14213_Unigene_5160_Transcript_27116	K11431 SETD7	[histone H3]-lysine4 N-trimethyltransferase SETD7 [EC:2.1.1.354]
CDS_15820_Unigene_5669_Transcript_28098	K11426 SMYD	[histone H3]-lysine4/36 N-trimethyltransferase SMYD [EC:2.1.1.354 2.1.1.357]
CDS_15822_Unigene_5670_Transcript_28099	K11426 SMYD	[histone H3]-lysine4/36 N-trimethyltransferase SMYD [EC:2.1.1.354 2.1.1.357]
CDS_16345_Unigene_5832_Transcript_28415	K11426 SMYD	[histone H3]-lysine4/36 N-trimethyltransferase SMYD [EC:2.1.1.354 2.1.1.357]
CDS_28169_Unigene_98951_Transcript_204972	K11426 SMYD	[histone H3]-lysine4/36 N-trimethyltransferase SMYD [EC:2.1.1.354 2.1.1.357]
CDS_11573_Unigene_42847_Transcript_101022	K11419 SUV39H, CLR4	[histone H3]-lysine9 N-trimethyltransferase SUV39H [EC:2.1.1.355]
CDS_22349_Unigene_77702_Transcript_166240	K11419 SUV39H, CLR4	[histone H3]-lysine9 N-trimethyltransferase SUV39H [EC:2.1.1.355]
CDS_7891_Unigene_30357_Transcript_77445	K11420 EHMT	[histone H3]-lysine9 N-trimethyltransferase EHMT [EC:2.1.1.355]
CDS_7892_Unigene_30358_Transcript_77446	K11420 EHMT	[histone H3]-lysine9 N-trimethyltransferase EHMT [EC:2.1.1.355]
CDS_23816_Unigene_82690_Transcript_175401	K11421 SETDB1	[histone H3]-lysine9 N-trimethyltransferase SETDB1 [EC:2.1.1.355]
CDS_3483_Unigene_15152_Transcript_48477	K11430 EZH2	[histone H3]-lysine27 N-trimethyltransferase EZH2 [EC:2.1.1.356]
CDS_27563_Unigene_96547_Transcript_200435	K11424 WHSC1, MMSET, NSD2	[histone H3]-lysine36 N-dimethyltransferase NSD2 [EC:2.1.1.357]
CDS_17757_Unigene_6254_Transcript_29213	K11425 WHSC1L1, NSD3	[histone H3]-lysine36 N-dimethyltransferase NSD3 [EC:2.1.1.357]
CDS_18192_Unigene_6404_Transcript_29501	K11433 SETMAR	[histone H3]-lysine36 N-dimethyltransferase SETMAR [EC:2.1.1.357]
CDS_5828_Unigene_23055_Transcript_63725	K11429 SUV420H	[histone H4]-N-methyl-L-lysine20 N-methyltransferase [EC:2.1.1.362]
CDS_21666_Unigene_75525_Transcript_162223	K11429 SUV420H	[histone H4]-N-methyl-L-lysine20 N-methyltransferase [EC:2.1.1.362]
CDS_9693_Unigene_36420_Transcript_88808	K00474 TMLHE	trimethyllysine dioxygenase [EC:1.14.11.8]
CDS_15809_Unigene_5662_Transcript_28086	K00128 ALDH	aldehyde dehydrogenase (NAD) [EC:1.2.1.3]
CDS_24259_Unigene_84240_Transcript_178106	K00128 ALDH	aldehyde dehydrogenase (NAD) [EC:1.2.1.3]
CDS_25367_Unigene_88252_Transcript_185435	K00128 ALDH	aldehyde dehydrogenase (NAD) [EC:1.2.1.3]
CDS_25369_Unigene_88255_Transcript_185445	K00128 ALDH	aldehyde dehydrogenase (NAD) [EC:1.2.1.3]
CDS_13597_Unigene_49595_Transcript_113857	K00149 ALDH9A1	aldehyde dehydrogenase family 9 member A1 [EC:1.2.1.47 1.2.1.3]
CDS_13599_Unigene_49598_Transcript_113866	K00149 ALDH9A1	aldehyde dehydrogenase family 9 member A1 [EC:1.2.1.47 1.2.1.3]
CDS_5771_Unigene_22869_Transcript_63376	K00471 E1.14.11.1	gamma-butyrobetaine dioxygenase [EC:1.14.11.1]
CDS_17647_Unigene_6231_Transcript_29185	K00473 PLOD1	procollagen-lysine,2-oxoglutarate 5-dioxygenase 1 [EC:1.14.11.4]
CDS_25443_Unigene_88571_Transcript_186017	K13645 PLOD2	procollagen-lysine,2-oxoglutarate 5-dioxygenase 2 [EC:1.14.11.4]
CDS_14439_Unigene_52402_Transcript_118866	K13646 PLOD3	lysyl hydroxylase/galactosyltransferase/glucosyltransferase [EC:1.14.11.4 2.4.1.50 2.4.1.66]
CDS_16400_Unigene_58463_Transcript_130268	K11703 GLT25D	collagen beta-1,O-galactosyltransferase [EC:2.4.1.50]
CDS_18363_Unigene_64555_Transcript_141819	K11703 GLT25D	collagen beta-1,O-galactosyltransferase [EC:2.4.1.50]
00220 Arginine biosynthesis [PATH:ko00220]
CDS_7771_Unigene_2995_Transcript_21272	K01940 argG, ASS1	argininosuccinate synthase [EC:6.3.4.5]
CDS_18989_Unigene_66575_Transcript_145566	K01476 E3.5.3.1, rocF, arg	arginase [EC:3.5.3.1]
CDS_7017_Unigene_27285_Transcript_71545	K13242 NOS3	nitric-oxide synthase, endothelial [EC:1.14.13.39]
CDS_6896_Unigene_26846_Transcript_70720	K01915 glnA, GLUL	glutamine synthetase [EC:6.3.1.2]
CDS_15877_Unigene_5688_Transcript_28136	K01915 glnA, GLUL	glutamine synthetase [EC:6.3.1.2]
CDS_22559_Unigene_78294_Transcript_167261	K00261 GLUD1_2, gdhA	glutamate dehydrogenase (NAD(P)) [EC:1.4.1.3]
CDS_25357_Unigene_88201_Transcript_185347	K14454 GOT1	aspartate aminotransferase, cytoplasmic [EC:2.6.1.1]
CDS_20161_Unigene_7048_Transcript_30888	K14455 GOT2	aspartate aminotransferase, mitochondrial [EC:2.6.1.1]
CDS_4984_Unigene_20134_Transcript_58176	K00814 GPT, ALT	alanine transaminase [EC:2.6.1.2]
CDS_4985_Unigene_20135_Transcript_58177	K00814 GPT, ALT	alanine transaminase [EC:2.6.1.2]
CDS_24764_Unigene_86003_Transcript_181323	K14677 ACY1	aminoacylase [EC:3.5.1.14]
00330 Arginine and proline metabolism [PATH:ko00330]
CDS_21131_Unigene_73710_Transcript_158856	K00542 GAMT	guanidinoacetate N-methyltransferase [EC:2.1.1.2]
CDS_2009_Unigene_108997_Transcript_231376	K00933 E2.7.3.2	creatine kinase [EC:2.7.3.2]
CDS_22564_Unigene_7831_Transcript_32755	K00933 E2.7.3.2	creatine kinase [EC:2.7.3.2]
CDS_27316_Unigene_9558_Transcript_36729	K00933 E2.7.3.2	creatine kinase [EC:2.7.3.2]
CDS_28041_Unigene_98447_Transcript_204028	K01581 E4.1.1.17, ODC1, speC, speF	ornithine decarboxylase [EC:4.1.1.17]
CDS_2252_Unigene_11246_Transcript_40377	K00797 speE, SRM	spermidine synthase [EC:2.5.1.16]
CDS_17042_Unigene_60454_Transcript_134070	K00802 SMS	spermine synthase [EC:2.5.1.22]
CDS_19424_Unigene_6802_Transcript_30311	K01611 speD, AMD1	S-adenosylmethionine decarboxylase [EC:4.1.1.50]
CDS_4834_Unigene_19670_Transcript_57345	K12259 SMOX, PAO5	spermine oxidase [EC:1.5.3.16 1.5.3.-]
CDS_15809_Unigene_5662_Transcript_28086	K00128 ALDH	aldehyde dehydrogenase (NAD) [EC:1.2.1.3]
CDS_24259_Unigene_84240_Transcript_178106	K00128 ALDH	aldehyde dehydrogenase (NAD) [EC:1.2.1.3]
CDS_25367_Unigene_88252_Transcript_185435	K00128 ALDH	aldehyde dehydrogenase (NAD) [EC:1.2.1.3]
CDS_25369_Unigene_88255_Transcript_185445	K00128 ALDH	aldehyde dehydrogenase (NAD) [EC:1.2.1.3]
CDS_13685_Unigene_49905_Transcript_114374	K14085 ALDH7A1	aldehyde dehydrogenase family 7 member A1 [EC:1.2.1.31 1.2.1.8 1.2.1.3]
CDS_13597_Unigene_49595_Transcript_113857	K00149 ALDH9A1	aldehyde dehydrogenase family 9 member A1 [EC:1.2.1.47 1.2.1.3]
CDS_13599_Unigene_49598_Transcript_113866	K00149 ALDH9A1	aldehyde dehydrogenase family 9 member A1 [EC:1.2.1.47 1.2.1.3]
CDS_6669_Unigene_26017_Transcript_69183	K08660 CNDP2	cytosolic nonspecific dipeptidase [EC:3.4.13.18]
CDS_12897_Unigene_47342_Transcript_109636	K00657 speG, SAT	diamine N-acetyltransferase [EC:2.3.1.57]
CDS_15086_Unigene_54464_Transcript_122733	K00657 speG, SAT	diamine N-acetyltransferase [EC:2.3.1.57]
CDS_15087_Unigene_54465_Transcript_122734	K00657 speG, SAT	diamine N-acetyltransferase [EC:2.3.1.57]
CDS_6944_Unigene_27009_Transcript_71047	K00274 MAO, aofH	monoamine oxidase [EC:1.4.3.4]
CDS_6946_Unigene_27011_Transcript_71049	K00274 MAO, aofH	monoamine oxidase [EC:1.4.3.4]
CDS_7017_Unigene_27285_Transcript_71545	K13242 NOS3	nitric-oxide synthase, endothelial [EC:1.14.13.39]
CDS_18989_Unigene_66575_Transcript_145566	K01476 E3.5.3.1, rocF, arg	arginase [EC:3.5.3.1]
CDS_16752_Unigene_5950_Transcript_28662	K00819 rocD, OAT	ornithine--oxo-acid transaminase [EC:2.6.1.13]
CDS_11306_Unigene_41905_Transcript_99168	K00286 proC	pyrroline-5-carboxylate reductase [EC:1.5.1.2]
CDS_24192_Unigene_84033_Transcript_177785	K00286 proC	pyrroline-5-carboxylate reductase [EC:1.5.1.2]
CDS_5728_Unigene_22703_Transcript_63088	K00294 E1.2.1.88	1-pyrroline-5-carboxylate dehydrogenase [EC:1.2.1.88]
CDS_4768_Unigene_19421_Transcript_56849	K12657 ALDH18A1, P5CS	delta-1-pyrroline-5-carboxylate synthetase [EC:2.7.2.11 1.2.1.41]
CDS_19579_Unigene_6845_Transcript_30419	K11142 LAP3	cytosol aminopeptidase [EC:3.4.11.1 3.4.11.5]
CDS_11350_Unigene_42042_Transcript_99410	K00472 P4HA	prolyl 4-hydroxylase [EC:1.14.11.2]
CDS_20853_Unigene_72826_Transcript_157236	K00472 P4HA	prolyl 4-hydroxylase [EC:1.14.11.2]
CDS_25357_Unigene_88201_Transcript_185347	K14454 GOT1	aspartate aminotransferase, cytoplasmic [EC:2.6.1.1]
CDS_20161_Unigene_7048_Transcript_30888	K14455 GOT2	aspartate aminotransferase, mitochondrial [EC:2.6.1.1]
CDS_8825_Unigene_3348_Transcript_22426	K18123 HOGA1	4-hydroxy-2-oxoglutarate aldolase [EC:4.1.3.16]
CDS_25741_Unigene_89685_Transcript_188035	K00273 DAO, aao	D-amino-acid oxidase [EC:1.4.3.3]
CDS_15566_Unigene_55872_Transcript_125487	K18384 L3HYPDH	trans-L-3-hydroxyproline dehydratase [EC:4.2.1.77]
00340 Histidine metabolism [PATH:ko00340]
CDS_15809_Unigene_5662_Transcript_28086	K00128 ALDH	aldehyde dehydrogenase (NAD) [EC:1.2.1.3]
CDS_24259_Unigene_84240_Transcript_178106	K00128 ALDH	aldehyde dehydrogenase (NAD) [EC:1.2.1.3]
CDS_25367_Unigene_88252_Transcript_185435	K00128 ALDH	aldehyde dehydrogenase (NAD) [EC:1.2.1.3]
CDS_25369_Unigene_88255_Transcript_185445	K00128 ALDH	aldehyde dehydrogenase (NAD) [EC:1.2.1.3]
CDS_13685_Unigene_49905_Transcript_114374	K14085 ALDH7A1	aldehyde dehydrogenase family 7 member A1 [EC:1.2.1.31 1.2.1.8 1.2.1.3]
CDS_13597_Unigene_49595_Transcript_113857	K00149 ALDH9A1	aldehyde dehydrogenase family 9 member A1 [EC:1.2.1.47 1.2.1.3]
CDS_13599_Unigene_49598_Transcript_113866	K00149 ALDH9A1	aldehyde dehydrogenase family 9 member A1 [EC:1.2.1.47 1.2.1.3]
CDS_644_Unigene_102764_Transcript_212118	K01437 ASPA, aspA	aspartoacylase [EC:3.5.1.15]
CDS_5891_Unigene_23292_Transcript_64144	K00546 HNMT	histamine N-methyltransferase [EC:2.1.1.8]
CDS_6944_Unigene_27009_Transcript_71047	K00274 MAO, aofH	monoamine oxidase [EC:1.4.3.4]
CDS_6946_Unigene_27011_Transcript_71049	K00274 MAO, aofH	monoamine oxidase [EC:1.4.3.4]
CDS_9816_Unigene_36853_Transcript_89611	K00129 E1.2.1.5	aldehyde dehydrogenase (NAD(P)) [EC:1.2.1.5]
CDS_25799_Unigene_89916_Transcript_188500	K00129 E1.2.1.5	aldehyde dehydrogenase (NAD(P)) [EC:1.2.1.5]
CDS_7139_Unigene_27866_Transcript_72633	K19787 CARNMT1	carnosine N-methyltransferase [EC:2.1.1.22]
CDS_6669_Unigene_26017_Transcript_69183	K08660 CNDP2	cytosolic nonspecific dipeptidase [EC:3.4.13.18]
00350 Tyrosine metabolism [PATH:ko00350]
CDS_25357_Unigene_88201_Transcript_185347	K14454 GOT1	aspartate aminotransferase, cytoplasmic [EC:2.6.1.1]
CDS_20161_Unigene_7048_Transcript_30888	K14455 GOT2	aspartate aminotransferase, mitochondrial [EC:2.6.1.1]
CDS_9275_Unigene_34985_Transcript_86041	K00815 TAT	tyrosine aminotransferase [EC:2.6.1.5]
CDS_9276_Unigene_34986_Transcript_86042	K00815 TAT	tyrosine aminotransferase [EC:2.6.1.5]
CDS_3705_Unigene_15881_Transcript_49971	K03334 IL4I1	L-amino-acid oxidase [EC:1.4.3.2]
CDS_2921_Unigene_1331_Transcript_11382	K00457 HPD, hppD	4-hydroxyphenylpyruvate dioxygenase [EC:1.13.11.27]
CDS_18020_Unigene_63456_Transcript_139754	K00451 HGD, hmgA	homogentisate 1,2-dioxygenase [EC:1.13.11.5]
CDS_15371_Unigene_5531_Transcript_27830	K01800 maiA, GSTZ1	maleylacetoacetate isomerase [EC:5.2.1.2]
CDS_19248_Unigene_67458_Transcript_147141	K01555 FAH, fahA	fumarylacetoacetase [EC:3.7.1.2]
CDS_1028_Unigene_104555_Transcript_215252	K00505 TYR	tyrosinase [EC:1.14.18.1]
CDS_7668_Unigene_2967_Transcript_21187	K00505 TYR	tyrosinase [EC:1.14.18.1]
CDS_11700_Unigene_43211_Transcript_101731	K00505 TYR	tyrosinase [EC:1.14.18.1]
CDS_22642_Unigene_78550_Transcript_167695	K01827 DCT	dopachrome tautomerase [EC:5.3.3.12]
CDS_6778_Unigene_26454_Transcript_70014	K00506 TYRP1	tyrosinase-related protein 1 [EC:1.14.18.-]
CDS_10_Unigene_100076_Transcript_207052	K00545 COMT	catechol O-methyltransferase [EC:2.1.1.6]
CDS_23067_Unigene_80134_Transcript_170557	K00545 COMT	catechol O-methyltransferase [EC:2.1.1.6]
CDS_23068_Unigene_80136_Transcript_170559	K00545 COMT	catechol O-methyltransferase [EC:2.1.1.6]
CDS_25112_Unigene_87251_Transcript_183600	K00545 COMT	catechol O-methyltransferase [EC:2.1.1.6]
CDS_6944_Unigene_27009_Transcript_71047	K00274 MAO, aofH	monoamine oxidase [EC:1.4.3.4]
CDS_6946_Unigene_27011_Transcript_71049	K00274 MAO, aofH	monoamine oxidase [EC:1.4.3.4]
CDS_168_Unigene_10073_Transcript_37783	K00276 AOC3, AOC2, tynA	primary-amine oxidase [EC:1.4.3.21]
CDS_9816_Unigene_36853_Transcript_89611	K00129 E1.2.1.5	aldehyde dehydrogenase (NAD(P)) [EC:1.2.1.5]
CDS_25799_Unigene_89916_Transcript_188500	K00129 E1.2.1.5	aldehyde dehydrogenase (NAD(P)) [EC:1.2.1.5]
CDS_13163_Unigene_48231_Transcript_111330	K13951 ADH1_7	alcohol dehydrogenase 1/7 [EC:1.1.1.1]
CDS_13165_Unigene_48233_Transcript_111332	K13951 ADH1_7	alcohol dehydrogenase 1/7 [EC:1.1.1.1]
CDS_13167_Unigene_48235_Transcript_111336	K13951 ADH1_7	alcohol dehydrogenase 1/7 [EC:1.1.1.1]
CDS_13170_Unigene_48238_Transcript_111340	K13951 ADH1_7	alcohol dehydrogenase 1/7 [EC:1.1.1.1]
CDS_16169_Unigene_57790_Transcript_129046	K13951 ADH1_7	alcohol dehydrogenase 1/7 [EC:1.1.1.1]
CDS_19391_Unigene_67924_Transcript_148037	K13951 ADH1_7	alcohol dehydrogenase 1/7 [EC:1.1.1.1]
CDS_19392_Unigene_67925_Transcript_148038	K13951 ADH1_7	alcohol dehydrogenase 1/7 [EC:1.1.1.1]
CDS_22607_Unigene_78449_Transcript_167522	K13951 ADH1_7	alcohol dehydrogenase 1/7 [EC:1.1.1.1]
CDS_5591_Unigene_22243_Transcript_62191	K00121 frmA, ADH5, adhC	S-(hydroxymethyl)glutathione dehydrogenase / alcohol dehydrogenase [EC:1.1.1.284 1.1.1.1]
CDS_14272_Unigene_51779_Transcript_117776	K00157 AOX	aldehyde oxidase [EC:1.2.3.1]
CDS_21638_Unigene_75434_Transcript_162045	K01557 FAHD1	acylpyruvate hydrolase [EC:3.7.1.5]
CDS_17522_Unigene_62003_Transcript_136927	K07253 MIF	phenylpyruvate tautomerase [EC:5.3.2.1]
00360 Phenylalanine metabolism [PATH:ko00360]
CDS_168_Unigene_10073_Transcript_37783	K00276 AOC3, AOC2, tynA	primary-amine oxidase [EC:1.4.3.21]
CDS_6944_Unigene_27009_Transcript_71047	K00274 MAO, aofH	monoamine oxidase [EC:1.4.3.4]
CDS_6946_Unigene_27011_Transcript_71049	K00274 MAO, aofH	monoamine oxidase [EC:1.4.3.4]
CDS_9816_Unigene_36853_Transcript_89611	K00129 E1.2.1.5	aldehyde dehydrogenase (NAD(P)) [EC:1.2.1.5]
CDS_25799_Unigene_89916_Transcript_188500	K00129 E1.2.1.5	aldehyde dehydrogenase (NAD(P)) [EC:1.2.1.5]
CDS_25357_Unigene_88201_Transcript_185347	K14454 GOT1	aspartate aminotransferase, cytoplasmic [EC:2.6.1.1]
CDS_20161_Unigene_7048_Transcript_30888	K14455 GOT2	aspartate aminotransferase, mitochondrial [EC:2.6.1.1]
CDS_9275_Unigene_34985_Transcript_86041	K00815 TAT	tyrosine aminotransferase [EC:2.6.1.5]
CDS_9276_Unigene_34986_Transcript_86042	K00815 TAT	tyrosine aminotransferase [EC:2.6.1.5]
CDS_3705_Unigene_15881_Transcript_49971	K03334 IL4I1	L-amino-acid oxidase [EC:1.4.3.2]
CDS_2921_Unigene_1331_Transcript_11382	K00457 HPD, hppD	4-hydroxyphenylpyruvate dioxygenase [EC:1.13.11.27]
CDS_17522_Unigene_62003_Transcript_136927	K07253 MIF	phenylpyruvate tautomerase [EC:5.3.2.1]
00380 Tryptophan metabolism [PATH:ko00380]
CDS_6506_Unigene_25385_Transcript_68014	K00658 DLST, sucB	2-oxoglutarate dehydrogenase E2 component (dihydrolipoamide succinyltransferase) [EC:2.3.1.61]
CDS_60_Unigene_100309_Transcript_207474	K00382 DLD, lpd, pdhD	dihydrolipoamide dehydrogenase [EC:1.8.1.4]
CDS_10413_Unigene_3911_Transcript_24362	K00252 GCDH, gcdH	glutaryl-CoA dehydrogenase [EC:1.3.8.6]
CDS_19169_Unigene_6718_Transcript_30145	K07515 HADHA	enoyl-CoA hydratase / long-chain 3-hydroxyacyl-CoA dehydrogenase [EC:4.2.1.17 1.1.1.211]
CDS_11659_Unigene_4309_Transcript_25218	K07514 EHHADH	enoyl-CoA hydratase / 3-hydroxyacyl-CoA dehydrogenase / 3,2-trans-enoyl-CoA isomerase [EC:4.2.1.17 1.1.1.35 5.3.3.8]
CDS_23900_Unigene_82911_Transcript_175802	K07511 ECHS1	enoyl-CoA hydratase [EC:4.2.1.17]
CDS_9691_Unigene_36411_Transcript_88793	K00022 HADH	3-hydroxyacyl-CoA dehydrogenase [EC:1.1.1.35]
CDS_25370_Unigene_88262_Transcript_185455	K00626 E2.3.1.9, atoB	acetyl-CoA C-acetyltransferase [EC:2.3.1.9]
CDS_27670_Unigene_96957_Transcript_201210	K00626 E2.3.1.9, atoB	acetyl-CoA C-acetyltransferase [EC:2.3.1.9]
CDS_2718_Unigene_12677_Transcript_43463	K00816 CCBL	kynurenine---oxoglutarate transaminase / cysteine-S-conjugate beta-lyase / glutamine---phenylpyruvate transaminase [EC:2.6.1.7 4.4.1.13 2.6.1.64]
CDS_6152_Unigene_24116_Transcript_65676	K00816 CCBL	kynurenine---oxoglutarate transaminase / cysteine-S-conjugate beta-lyase / glutamine---phenylpyruvate transaminase [EC:2.6.1.7 4.4.1.13 2.6.1.64]
CDS_6944_Unigene_27009_Transcript_71047	K00274 MAO, aofH	monoamine oxidase [EC:1.4.3.4]
CDS_6946_Unigene_27011_Transcript_71049	K00274 MAO, aofH	monoamine oxidase [EC:1.4.3.4]
CDS_15809_Unigene_5662_Transcript_28086	K00128 ALDH	aldehyde dehydrogenase (NAD) [EC:1.2.1.3]
CDS_24259_Unigene_84240_Transcript_178106	K00128 ALDH	aldehyde dehydrogenase (NAD) [EC:1.2.1.3]
CDS_25367_Unigene_88252_Transcript_185435	K00128 ALDH	aldehyde dehydrogenase (NAD) [EC:1.2.1.3]
CDS_25369_Unigene_88255_Transcript_185445	K00128 ALDH	aldehyde dehydrogenase (NAD) [EC:1.2.1.3]
CDS_13685_Unigene_49905_Transcript_114374	K14085 ALDH7A1	aldehyde dehydrogenase family 7 member A1 [EC:1.2.1.31 1.2.1.8 1.2.1.3]
CDS_13597_Unigene_49595_Transcript_113857	K00149 ALDH9A1	aldehyde dehydrogenase family 9 member A1 [EC:1.2.1.47 1.2.1.3]
CDS_13599_Unigene_49598_Transcript_113866	K00149 ALDH9A1	aldehyde dehydrogenase family 9 member A1 [EC:1.2.1.47 1.2.1.3]
CDS_14272_Unigene_51779_Transcript_117776	K00157 AOX	aldehyde oxidase [EC:1.2.3.1]
CDS_1304_Unigene_105710_Transcript_217467	K00562 INMT, TEMT	methyltransferase [EC:2.1.1.49 2.1.1.96]
CDS_1556_Unigene_10686_Transcript_39169	K00562 INMT, TEMT	methyltransferase [EC:2.1.1.49 2.1.1.96]
CDS_3705_Unigene_15881_Transcript_49971	K03334 IL4I1	L-amino-acid oxidase [EC:1.4.3.2]
CDS_11833_Unigene_4359_Transcript_25343	K03781 katE, CAT, catB, srpA	catalase [EC:1.11.1.6]
CDS_20992_Unigene_73315_Transcript_158198	K03781 katE, CAT, catB, srpA	catalase [EC:1.11.1.6]
CDS_20995_Unigene_73319_Transcript_158206	K03781 katE, CAT, catB, srpA	catalase [EC:1.11.1.6]
00400 Phenylalanine, tyrosine and tryptophan biosynthesis [PATH:ko00400]
CDS_25357_Unigene_88201_Transcript_185347	K14454 GOT1	aspartate aminotransferase, cytoplasmic [EC:2.6.1.1]
CDS_20161_Unigene_7048_Transcript_30888	K14455 GOT2	aspartate aminotransferase, mitochondrial [EC:2.6.1.1]
CDS_9275_Unigene_34985_Transcript_86041	K00815 TAT	tyrosine aminotransferase [EC:2.6.1.5]
CDS_9276_Unigene_34986_Transcript_86042	K00815 TAT	tyrosine aminotransferase [EC:2.6.1.5]
CDS_3705_Unigene_15881_Transcript_49971	K03334 IL4I1	L-amino-acid oxidase [EC:1.4.3.2]
Metabolism of other amino acids
00410 beta-Alanine metabolism [PATH:ko00410]
CDS_6669_Unigene_26017_Transcript_69183	K08660 CNDP2	cytosolic nonspecific dipeptidase [EC:3.4.13.18]
CDS_4834_Unigene_19670_Transcript_57345	K12259 SMOX, PAO5	spermine oxidase [EC:1.5.3.16 1.5.3.-]
CDS_168_Unigene_10073_Transcript_37783	K00276 AOC3, AOC2, tynA	primary-amine oxidase [EC:1.4.3.21]
CDS_15809_Unigene_5662_Transcript_28086	K00128 ALDH	aldehyde dehydrogenase (NAD) [EC:1.2.1.3]
CDS_24259_Unigene_84240_Transcript_178106	K00128 ALDH	aldehyde dehydrogenase (NAD) [EC:1.2.1.3]
CDS_25367_Unigene_88252_Transcript_185435	K00128 ALDH	aldehyde dehydrogenase (NAD) [EC:1.2.1.3]
CDS_25369_Unigene_88255_Transcript_185445	K00128 ALDH	aldehyde dehydrogenase (NAD) [EC:1.2.1.3]
CDS_13685_Unigene_49905_Transcript_114374	K14085 ALDH7A1	aldehyde dehydrogenase family 7 member A1 [EC:1.2.1.31 1.2.1.8 1.2.1.3]
CDS_13597_Unigene_49595_Transcript_113857	K00149 ALDH9A1	aldehyde dehydrogenase family 9 member A1 [EC:1.2.1.47 1.2.1.3]
CDS_13599_Unigene_49598_Transcript_113866	K00149 ALDH9A1	aldehyde dehydrogenase family 9 member A1 [EC:1.2.1.47 1.2.1.3]
CDS_9816_Unigene_36853_Transcript_89611	K00129 E1.2.1.5	aldehyde dehydrogenase (NAD(P)) [EC:1.2.1.5]
CDS_25799_Unigene_89916_Transcript_188500	K00129 E1.2.1.5	aldehyde dehydrogenase (NAD(P)) [EC:1.2.1.5]
CDS_6018_Unigene_23666_Transcript_64816	K01431 UPB1, pydC	beta-ureidopropionase [EC:3.5.1.6]
CDS_14257_Unigene_5173_Transcript_27139	K05605 HIBCH	3-hydroxyisobutyryl-CoA hydrolase [EC:3.1.2.4]
CDS_19169_Unigene_6718_Transcript_30145	K07515 HADHA	enoyl-CoA hydratase / long-chain 3-hydroxyacyl-CoA dehydrogenase [EC:4.2.1.17 1.1.1.211]
CDS_11659_Unigene_4309_Transcript_25218	K07514 EHHADH	enoyl-CoA hydratase / 3-hydroxyacyl-CoA dehydrogenase / 3,2-trans-enoyl-CoA isomerase [EC:4.2.1.17 1.1.1.35 5.3.3.8]
CDS_23900_Unigene_82911_Transcript_175802	K07511 ECHS1	enoyl-CoA hydratase [EC:4.2.1.17]
CDS_3269_Unigene_14445_Transcript_47114	K00248 ACADS, bcd	butyryl-CoA dehydrogenase [EC:1.3.8.1]
CDS_20825_Unigene_72754_Transcript_157078	K00232 E1.3.3.6, ACOX1, ACOX3	acyl-CoA oxidase [EC:1.3.3.6]
00430 Taurine and hypotaurine metabolism [PATH:ko00430]
CDS_25962_Unigene_90476_Transcript_189493	K00456 CDO1	cysteine dioxygenase [EC:1.13.11.20]
CDS_14945_Unigene_53961_Transcript_121779	K18592 GGT1_5, CD224	gamma-glutamyltranspeptidase / glutathione hydrolase / leukotriene-C4 hydrolase [EC:2.3.2.2 3.4.19.13 3.4.19.14]
CDS_25005_Unigene_86866_Transcript_182897	K00659 BAAT	bile acid-CoA:amino acid N-acyltransferase [EC:2.3.1.65 3.1.2.2]
00440 Phosphonate and phosphinate metabolism [PATH:ko00440]
CDS_1755_Unigene_107733_Transcript_221354	K13644 CEPT1	choline/ethanolamine phosphotransferase [EC:2.7.8.1 2.7.8.2]
CDS_1756_Unigene_107735_Transcript_221356	K13644 CEPT1	choline/ethanolamine phosphotransferase [EC:2.7.8.1 2.7.8.2]
CDS_11813_Unigene_43532_Transcript_102380	K00968 PCYT1	choline-phosphate cytidylyltransferase [EC:2.7.7.15]
CDS_2562_Unigene_12171_Transcript_42382	K00994 CHPT1, CPT1	diacylglycerol cholinephosphotransferase [EC:2.7.8.2]
CDS_2564_Unigene_12174_Transcript_42385	K00994 CHPT1, CPT1	diacylglycerol cholinephosphotransferase [EC:2.7.8.2]
00450 Selenocompound metabolism [PATH:ko00450]
CDS_2718_Unigene_12677_Transcript_43463	K00816 CCBL	kynurenine---oxoglutarate transaminase / cysteine-S-conjugate beta-lyase / glutamine---phenylpyruvate transaminase [EC:2.6.1.7 4.4.1.13 2.6.1.64]
CDS_6152_Unigene_24116_Transcript_65676	K00816 CCBL	kynurenine---oxoglutarate transaminase / cysteine-S-conjugate beta-lyase / glutamine---phenylpyruvate transaminase [EC:2.6.1.7 4.4.1.13 2.6.1.64]
CDS_23024_Unigene_79967_Transcript_170227	K00548 metH, MTR	5-methyltetrahydrofolate--homocysteine methyltransferase [EC:2.1.1.13]
CDS_10159_Unigene_38235_Transcript_92228	K01758 CTH	cystathionine gamma-lyase [EC:4.4.1.1]
CDS_10910_Unigene_40625_Transcript_96715	K22182 TXNRD	thioredoxin reductase (NADPH) [EC:1.8.1.9]
CDS_26149_Unigene_91125_Transcript_190638	K22182 TXNRD	thioredoxin reductase (NADPH) [EC:1.8.1.9]
CDS_26150_Unigene_91126_Transcript_190639	K22182 TXNRD	thioredoxin reductase (NADPH) [EC:1.8.1.9]
CDS_26151_Unigene_91127_Transcript_190640	K22182 TXNRD	thioredoxin reductase (NADPH) [EC:1.8.1.9]
CDS_1304_Unigene_105710_Transcript_217467	K00562 INMT, TEMT	methyltransferase [EC:2.1.1.49 2.1.1.96]
CDS_1556_Unigene_10686_Transcript_39169	K00562 INMT, TEMT	methyltransferase [EC:2.1.1.49 2.1.1.96]
CDS_6686_Unigene_26079_Transcript_69293	K13811 PAPSS	3'-phosphoadenosine 5'-phosphosulfate synthase [EC:2.7.7.4 2.7.1.25]
CDS_6687_Unigene_26080_Transcript_69294	K13811 PAPSS	3'-phosphoadenosine 5'-phosphosulfate synthase [EC:2.7.7.4 2.7.1.25]
CDS_17237_Unigene_61085_Transcript_135231	K13811 PAPSS	3'-phosphoadenosine 5'-phosphosulfate synthase [EC:2.7.7.4 2.7.1.25]
CDS_5603_Unigene_22282_Transcript_62256	K01008 selD, SEPHS	selenide, water dikinase [EC:2.7.9.3]
CDS_15839_Unigene_56765_Transcript_127143	K01874 MARS, metG	methionyl-tRNA synthetase [EC:6.1.1.10]
CDS_22843_Unigene_79374_Transcript_169207	K01874 MARS, metG	methionyl-tRNA synthetase [EC:6.1.1.10]
00460 Cyanoamino acid metabolism [PATH:ko00460]
CDS_10336_Unigene_38877_Transcript_93406	K05349 bglX	beta-glucosidase [EC:3.2.1.21]
CDS_7140_Unigene_27868_Transcript_72637	K05350 bglB	beta-glucosidase [EC:3.2.1.21]
CDS_14945_Unigene_53961_Transcript_121779	K18592 GGT1_5, CD224	gamma-glutamyltranspeptidase / glutathione hydrolase / leukotriene-C4 hydrolase [EC:2.3.2.2 3.4.19.13 3.4.19.14]
CDS_24435_Unigene_84837_Transcript_179213	K13051 ASRGL1, iaaA	L-asparaginase / beta-aspartyl-peptidase [EC:3.5.1.1 3.4.19.5]
CDS_13425_Unigene_4902_Transcript_26576	K00600 glyA, SHMT	glycine hydroxymethyltransferase [EC:2.1.2.1]
CDS_23283_Unigene_8085_Transcript_33512	K00600 glyA, SHMT	glycine hydroxymethyltransferase [EC:2.1.2.1]
00471 D-Glutamine and D-glutamate metabolism [PATH:ko00471]
CDS_22559_Unigene_78294_Transcript_167261	K00261 GLUD1_2, gdhA	glutamate dehydrogenase (NAD(P)) [EC:1.4.1.3]
00472 D-Arginine and D-ornithine metabolism [PATH:ko00472]
CDS_25741_Unigene_89685_Transcript_188035	K00273 DAO, aao	D-amino-acid oxidase [EC:1.4.3.3]
00480 Glutathione metabolism [PATH:ko00480]
CDS_14945_Unigene_53961_Transcript_121779	K18592 GGT1_5, CD224	gamma-glutamyltranspeptidase / glutathione hydrolase / leukotriene-C4 hydrolase [EC:2.3.2.2 3.4.19.13 3.4.19.14]
CDS_15688_Unigene_5624_Transcript_28022	K00682 GGCT	gamma-glutamylcyclotransferase [EC:4.3.2.9]
CDS_16594_Unigene_59034_Transcript_131365	K07232 CHAC, chaC	glutathione-specific gamma-glutamylcyclotransferase [EC:4.3.2.7]
CDS_15092_Unigene_54475_Transcript_122751	K01469 OPLAH, OXP1, oplAH	5-oxoprolinase (ATP-hydrolysing) [EC:3.5.2.9]
CDS_10835_Unigene_4037_Transcript_24603	K11204 GCLC	glutamate--cysteine ligase catalytic subunit [EC:6.3.2.2]
CDS_3966_Unigene_16808_Transcript_51853	K21456 GSS	glutathione synthase [EC:6.3.2.3]
CDS_19579_Unigene_6845_Transcript_30419	K11142 LAP3	cytosol aminopeptidase [EC:3.4.11.1 3.4.11.5]
CDS_16083_Unigene_57536_Transcript_128543	K11140 ANPEP, CD13	aminopeptidase N [EC:3.4.11.2]
CDS_2707_Unigene_12660_Transcript_43418	K00799 GST, gst	glutathione S-transferase [EC:2.5.1.18]
CDS_2800_Unigene_12902_Transcript_43917	K00799 GST, gst	glutathione S-transferase [EC:2.5.1.18]
CDS_4044_Unigene_16996_Transcript_52238	K00799 GST, gst	glutathione S-transferase [EC:2.5.1.18]
CDS_5798_Unigene_2296_Transcript_17285	K00799 GST, gst	glutathione S-transferase [EC:2.5.1.18]
CDS_12749_Unigene_4679_Transcript_26048	K00799 GST, gst	glutathione S-transferase [EC:2.5.1.18]
CDS_17311_Unigene_61299_Transcript_135658	K00799 GST, gst	glutathione S-transferase [EC:2.5.1.18]
CDS_21423_Unigene_74704_Transcript_160637	K00799 GST, gst	glutathione S-transferase [EC:2.5.1.18]
CDS_21424_Unigene_74705_Transcript_160639	K00799 GST, gst	glutathione S-transferase [EC:2.5.1.18]
CDS_21487_Unigene_74975_Transcript_161149	K00799 GST, gst	glutathione S-transferase [EC:2.5.1.18]
CDS_21488_Unigene_74976_Transcript_161152	K00799 GST, gst	glutathione S-transferase [EC:2.5.1.18]
CDS_21490_Unigene_74978_Transcript_161155	K00799 GST, gst	glutathione S-transferase [EC:2.5.1.18]
CDS_21493_Unigene_74980_Transcript_161161	K00799 GST, gst	glutathione S-transferase [EC:2.5.1.18]
CDS_23955_Unigene_83094_Transcript_176135	K00799 GST, gst	glutathione S-transferase [EC:2.5.1.18]
CDS_7153_Unigene_27925_Transcript_72753	K23790 GSTP	glutathione S-transferase P [EC:2.5.1.18]
CDS_7156_Unigene_27928_Transcript_72758	K23790 GSTP	glutathione S-transferase P [EC:2.5.1.18]
CDS_9975_Unigene_37491_Transcript_90798	K23790 GSTP	glutathione S-transferase P [EC:2.5.1.18]
CDS_17723_Unigene_62472_Transcript_137844	K13299 GSTK1	glutathione S-transferase kappa 1 [EC:2.5.1.18]
CDS_6030_Unigene_2369_Transcript_17657	K04097 HPGDS	prostaglandin-H2 D-isomerase / glutathione transferase [EC:5.3.99.2 2.5.1.18]
CDS_18769_Unigene_65857_Transcript_144239	K04097 HPGDS	prostaglandin-H2 D-isomerase / glutathione transferase [EC:5.3.99.2 2.5.1.18]
CDS_18770_Unigene_65858_Transcript_144240	K04097 HPGDS	prostaglandin-H2 D-isomerase / glutathione transferase [EC:5.3.99.2 2.5.1.18]
CDS_18772_Unigene_65860_Transcript_144243	K04097 HPGDS	prostaglandin-H2 D-isomerase / glutathione transferase [EC:5.3.99.2 2.5.1.18]
CDS_2590_Unigene_12262_Transcript_42573	K20838 NAT8	N-acetyltransferase 8 [EC:2.3.1.80 2.3.1.-]
CDS_2591_Unigene_12263_Transcript_42575	K20838 NAT8	N-acetyltransferase 8 [EC:2.3.1.80 2.3.1.-]
CDS_17041_Unigene_6044_Transcript_28828	K20838 NAT8	N-acetyltransferase 8 [EC:2.3.1.80 2.3.1.-]
CDS_17371_Unigene_6150_Transcript_29045	K20838 NAT8	N-acetyltransferase 8 [EC:2.3.1.80 2.3.1.-]
CDS_3410_Unigene_14923_Transcript_48057	K00383 GSR, gor	glutathione reductase (NADPH) [EC:1.8.1.7]
CDS_8020_Unigene_30768_Transcript_78208	K00031 IDH1, IDH2, icd	isocitrate dehydrogenase [EC:1.1.1.42]
CDS_26725_Unigene_93288_Transcript_194501	K00031 IDH1, IDH2, icd	isocitrate dehydrogenase [EC:1.1.1.42]
CDS_16649_Unigene_59238_Transcript_131737	K00033 PGD, gnd, gntZ	6-phosphogluconate dehydrogenase [EC:1.1.1.44 1.1.1.343]
CDS_10466_Unigene_39294_Transcript_94214	K00036 G6PD, zwf	glucose-6-phosphate 1-dehydrogenase [EC:1.1.1.49 1.1.1.363]
CDS_10367_Unigene_38940_Transcript_93534	K05360 TXNDC12	protein-disulfide reductase (glutathione) [EC:1.8.4.2]
CDS_1178_Unigene_105219_Transcript_216539	K00432 gpx, btuE, bsaA	glutathione peroxidase [EC:1.11.1.9]
CDS_6504_Unigene_25379_Transcript_68006	K00432 gpx, btuE, bsaA	glutathione peroxidase [EC:1.11.1.9]
CDS_6505_Unigene_25380_Transcript_68007	K00432 gpx, btuE, bsaA	glutathione peroxidase [EC:1.11.1.9]
CDS_19687_Unigene_68864_Transcript_149772	K00432 gpx, btuE, bsaA	glutathione peroxidase [EC:1.11.1.9]
CDS_28041_Unigene_98447_Transcript_204028	K01581 E4.1.1.17, ODC1, speC, speF	ornithine decarboxylase [EC:4.1.1.17]
CDS_2252_Unigene_11246_Transcript_40377	K00797 speE, SRM	spermidine synthase [EC:2.5.1.16]
CDS_17042_Unigene_60454_Transcript_134070	K00802 SMS	spermine synthase [EC:2.5.1.22]
CDS_1692_Unigene_10746_Transcript_39271	K10807 RRM1	ribonucleoside-diphosphate reductase subunit M1 [EC:1.17.4.1]
CDS_21280_Unigene_7428_Transcript_31699	K10808 RRM2	ribonucleoside-diphosphate reductase subunit M2 [EC:1.17.4.1]
Glycan biosynthesis and metabolism
00510 N-Glycan biosynthesis [PATH:ko00510]
CDS_17188_Unigene_6091_Transcript_28935	K01001 ALG7	UDP-N-acetylglucosamine--dolichyl-phosphate N-acetylglucosaminephosphotransferase [EC:2.7.8.15]
CDS_21422_Unigene_74702_Transcript_160634	K00729 ALG5	dolichyl-phosphate beta-glucosyltransferase [EC:2.4.1.117]
CDS_11577_Unigene_42854_Transcript_101036	K07432 ALG13	beta-1,4-N-acetylglucosaminyltransferase [EC:2.4.1.141]
CDS_27454_Unigene_96130_Transcript_199683	K07441 ALG14	beta-1,4-N-acetylglucosaminyltransferase [EC:2.4.1.141]
CDS_23495_Unigene_81541_Transcript_173272	K00721 DPM1	dolichol-phosphate mannosyltransferase [EC:2.4.1.83]
CDS_23546_Unigene_81759_Transcript_173668	K03842 ALG1	beta-1,4-mannosyltransferase [EC:2.4.1.142]
CDS_18184_Unigene_64015_Transcript_140755	K03843 ALG2	alpha-1,3/alpha-1,6-mannosyltransferase [EC:2.4.1.132 2.4.1.257]
CDS_19085_Unigene_6690_Transcript_30082	K03844 ALG11	alpha-1,2-mannosyltransferase [EC:2.4.1.131]
CDS_18258_Unigene_6422_Transcript_29530	K03847 ALG12	alpha-1,6-mannosyltransferase [EC:2.4.1.260]
CDS_19311_Unigene_67671_Transcript_147538	K03849 ALG8	alpha-1,3-glucosyltransferase [EC:2.4.1.265]
CDS_4590_Unigene_18856_Transcript_55709	K07151 STT3	dolichyl-diphosphooligosaccharide---protein glycosyltransferase [EC:2.4.99.18]
CDS_25110_Unigene_87248_Transcript_183597	K07151 STT3	dolichyl-diphosphooligosaccharide---protein glycosyltransferase [EC:2.4.99.18]
CDS_21835_Unigene_76110_Transcript_163266	K12666 OST1, RPN1	oligosaccharyltransferase complex subunit alpha (ribophorin I)
CDS_1800_Unigene_10793_Transcript_39408	K12667 SWP1, RPN2	oligosaccharyltransferase complex subunit delta (ribophorin II)
CDS_1802_Unigene_10794_Transcript_39409	K12667 SWP1, RPN2	oligosaccharyltransferase complex subunit delta (ribophorin II)
CDS_20505_Unigene_71525_Transcript_154750	K12668 OST2, DAD1	oligosaccharyltransferase complex subunit epsilon
CDS_19608_Unigene_68577_Transcript_149256	K12670 WBP1	oligosaccharyltransferase complex subunit beta
CDS_11442_Unigene_42370_Transcript_100066	K07252 DOLPP1	dolichyldiphosphatase [EC:3.6.1.43]
CDS_11444_Unigene_42372_Transcript_100068	K07252 DOLPP1	dolichyldiphosphatase [EC:3.6.1.43]
CDS_7449_Unigene_28922_Transcript_74707	K01228 MOGS	mannosyl-oligosaccharide glucosidase [EC:3.2.1.106]
CDS_5276_Unigene_21244_Transcript_60353	K05546 GANAB	mannosyl-oligosaccharide alpha-1,3-glucosidase [EC:3.2.1.207]
CDS_5277_Unigene_21245_Transcript_60354	K05546 GANAB	mannosyl-oligosaccharide alpha-1,3-glucosidase [EC:3.2.1.207]
CDS_2991_Unigene_13552_Transcript_45302	K01230 MAN1A_C, MNS1_2	mannosyl-oligosaccharide alpha-1,2-mannosidase [EC:3.2.1.113]
CDS_10914_Unigene_4064_Transcript_24667	K00726 MGAT1	alpha-1,3-mannosyl-glycoprotein beta-1,2-N-acetylglucosaminyltransferase [EC:2.4.1.101]
CDS_27389_Unigene_95827_Transcript_199128	K01231 MAN2	alpha-mannosidase II [EC:3.2.1.114]
CDS_6676_Unigene_26057_Transcript_69253	K00736 MGAT2	alpha-1,6-mannosyl-glycoprotein beta-1,2-N-acetylglucosaminyltransferase [EC:2.4.1.143]
CDS_7637_Unigene_29565_Transcript_76033	K00717 FUT8	glycoprotein 6-alpha-L-fucosyltransferase [EC:2.4.1.68]
CDS_7639_Unigene_29567_Transcript_76038	K00717 FUT8	glycoprotein 6-alpha-L-fucosyltransferase [EC:2.4.1.68]
CDS_12046_Unigene_44375_Transcript_103908	K07966 B4GALT1	beta-1,4-galactosyltransferase 1 [EC:2.4.1.22 2.4.1.90 2.4.1.38 2.4.1.-]
CDS_4015_Unigene_16934_Transcript_52101	K07967 B4GALT2	beta-1,4-galactosyltransferase 2 [EC:2.4.1.22 2.4.1.90 2.4.1.38 2.4.1.-]
CDS_4016_Unigene_16935_Transcript_52102	K07967 B4GALT2	beta-1,4-galactosyltransferase 2 [EC:2.4.1.22 2.4.1.90 2.4.1.38 2.4.1.-]
CDS_8288_Unigene_31611_Transcript_79717	K07968 B4GALT3	beta-1,4-galactosyltransferase 3 [EC:2.4.1.90 2.4.1.38 2.4.1.-]
CDS_21119_Unigene_73676_Transcript_158803	K00738 MGAT4A_B	alpha-1,3-mannosylglycoprotein beta-1,4-N-acetylglucosaminyltransferase A/B [EC:2.4.1.145]
00513 Various types of N-glycan biosynthesis [PATH:ko00513]
CDS_11577_Unigene_42854_Transcript_101036	K07432 ALG13	beta-1,4-N-acetylglucosaminyltransferase [EC:2.4.1.141]
CDS_27454_Unigene_96130_Transcript_199683	K07441 ALG14	beta-1,4-N-acetylglucosaminyltransferase [EC:2.4.1.141]
CDS_23546_Unigene_81759_Transcript_173668	K03842 ALG1	beta-1,4-mannosyltransferase [EC:2.4.1.142]
CDS_18184_Unigene_64015_Transcript_140755	K03843 ALG2	alpha-1,3/alpha-1,6-mannosyltransferase [EC:2.4.1.132 2.4.1.257]
CDS_19085_Unigene_6690_Transcript_30082	K03844 ALG11	alpha-1,2-mannosyltransferase [EC:2.4.1.131]
CDS_18258_Unigene_6422_Transcript_29530	K03847 ALG12	alpha-1,6-mannosyltransferase [EC:2.4.1.260]
CDS_4590_Unigene_18856_Transcript_55709	K07151 STT3	dolichyl-diphosphooligosaccharide---protein glycosyltransferase [EC:2.4.99.18]
CDS_25110_Unigene_87248_Transcript_183597	K07151 STT3	dolichyl-diphosphooligosaccharide---protein glycosyltransferase [EC:2.4.99.18]
CDS_21835_Unigene_76110_Transcript_163266	K12666 OST1, RPN1	oligosaccharyltransferase complex subunit alpha (ribophorin I)
CDS_1800_Unigene_10793_Transcript_39408	K12667 SWP1, RPN2	oligosaccharyltransferase complex subunit delta (ribophorin II)
CDS_1802_Unigene_10794_Transcript_39409	K12667 SWP1, RPN2	oligosaccharyltransferase complex subunit delta (ribophorin II)
CDS_20505_Unigene_71525_Transcript_154750	K12668 OST2, DAD1	oligosaccharyltransferase complex subunit epsilon
CDS_19608_Unigene_68577_Transcript_149256	K12670 WBP1	oligosaccharyltransferase complex subunit beta
CDS_2991_Unigene_13552_Transcript_45302	K01230 MAN1A_C, MNS1_2	mannosyl-oligosaccharide alpha-1,2-mannosidase [EC:3.2.1.113]
CDS_10914_Unigene_4064_Transcript_24667	K00726 MGAT1	alpha-1,3-mannosyl-glycoprotein beta-1,2-N-acetylglucosaminyltransferase [EC:2.4.1.101]
CDS_27389_Unigene_95827_Transcript_199128	K01231 MAN2	alpha-mannosidase II [EC:3.2.1.114]
CDS_6676_Unigene_26057_Transcript_69253	K00736 MGAT2	alpha-1,6-mannosyl-glycoprotein beta-1,2-N-acetylglucosaminyltransferase [EC:2.4.1.143]
CDS_20459_Unigene_71396_Transcript_154491	K12373 HEXA_B	hexosaminidase [EC:3.2.1.52]
CDS_7637_Unigene_29565_Transcript_76033	K00717 FUT8	glycoprotein 6-alpha-L-fucosyltransferase [EC:2.4.1.68]
CDS_7639_Unigene_29567_Transcript_76038	K00717 FUT8	glycoprotein 6-alpha-L-fucosyltransferase [EC:2.4.1.68]
CDS_17388_Unigene_6155_Transcript_29050	K14459 HEX	hexosaminidase [EC:3.2.1.52]
CDS_21119_Unigene_73676_Transcript_158803	K00738 MGAT4A_B	alpha-1,3-mannosylglycoprotein beta-1,4-N-acetylglucosaminyltransferase A/B [EC:2.4.1.145]
CDS_12046_Unigene_44375_Transcript_103908	K07966 B4GALT1	beta-1,4-galactosyltransferase 1 [EC:2.4.1.22 2.4.1.90 2.4.1.38 2.4.1.-]
CDS_4015_Unigene_16934_Transcript_52101	K07967 B4GALT2	beta-1,4-galactosyltransferase 2 [EC:2.4.1.22 2.4.1.90 2.4.1.38 2.4.1.-]
CDS_4016_Unigene_16935_Transcript_52102	K07967 B4GALT2	beta-1,4-galactosyltransferase 2 [EC:2.4.1.22 2.4.1.90 2.4.1.38 2.4.1.-]
CDS_8288_Unigene_31611_Transcript_79717	K07968 B4GALT3	beta-1,4-galactosyltransferase 3 [EC:2.4.1.90 2.4.1.38 2.4.1.-]
CDS_14881_Unigene_53723_Transcript_121274	K00781 SIAT6	neolactotetraosylceramide alpha-2,3-sialyltransferase (sialyltransferase 6) [EC:2.4.99.6]
CDS_14882_Unigene_53724_Transcript_121276	K00781 SIAT6	neolactotetraosylceramide alpha-2,3-sialyltransferase (sialyltransferase 6) [EC:2.4.99.6]
00512 Mucin type O-glycan biosynthesis [PATH:ko00512]
CDS_3103_Unigene_13896_Transcript_46053	K00710 GALNT	polypeptide N-acetylgalactosaminyltransferase [EC:2.4.1.41]
CDS_13969_Unigene_50787_Transcript_116022	K00710 GALNT	polypeptide N-acetylgalactosaminyltransferase [EC:2.4.1.41]
CDS_16132_Unigene_5765_Transcript_28279	K00710 GALNT	polypeptide N-acetylgalactosaminyltransferase [EC:2.4.1.41]
CDS_16134_Unigene_57662_Transcript_128783	K00710 GALNT	polypeptide N-acetylgalactosaminyltransferase [EC:2.4.1.41]
CDS_23261_Unigene_80786_Transcript_171865	K00710 GALNT	polypeptide N-acetylgalactosaminyltransferase [EC:2.4.1.41]
CDS_28325_Unigene_99506_Transcript_206015	K00710 GALNT	polypeptide N-acetylgalactosaminyltransferase [EC:2.4.1.41]
CDS_3254_Unigene_14403_Transcript_47002	K00731 C1GALT1	glycoprotein-N-acetylgalactosamine 3-beta-galactosyltransferase [EC:2.4.1.122]
CDS_2114_Unigene_109505_Transcript_237399	K09653 C1GALT2, C1GALT1C1	C1GALT1-specific chaperone 1
CDS_15629_Unigene_5607_Transcript_27987	K00727 GCNT1	beta-1,3-galactosyl-O-glycosyl-glycoprotein beta-1,6-N-acetylglucosaminyltransferase [EC:2.4.1.102]
CDS_4784_Unigene_19498_Transcript_57008	K09662 GCNT3	N-acetylglucosaminyltransferase 3, mucin type [EC:2.4.1.-]
CDS_14284_Unigene_5182_Transcript_27161	K03368 SIAT4B	beta-galactoside alpha-2,3-sialyltransferase (sialyltransferase 4B) [EC:2.4.99.4]
CDS_23036_Unigene_79996_Transcript_170273	K03368 SIAT4B	beta-galactoside alpha-2,3-sialyltransferase (sialyltransferase 4B) [EC:2.4.99.4]
00515 Mannose type O-glycan biosynthesis [PATH:ko00515]
CDS_19255_Unigene_67492_Transcript_147206	K09666 POMGNT1	beta-1,2-N-acetylglucosaminyltransferase [EC:2.4.1.-]
CDS_19256_Unigene_67493_Transcript_147207	K09666 POMGNT1	beta-1,2-N-acetylglucosaminyltransferase [EC:2.4.1.-]
CDS_19259_Unigene_67497_Transcript_147217	K09666 POMGNT1	beta-1,2-N-acetylglucosaminyltransferase [EC:2.4.1.-]
CDS_19260_Unigene_67499_Transcript_147221	K09666 POMGNT1	beta-1,2-N-acetylglucosaminyltransferase [EC:2.4.1.-]
CDS_12046_Unigene_44375_Transcript_103908	K07966 B4GALT1	beta-1,4-galactosyltransferase 1 [EC:2.4.1.22 2.4.1.90 2.4.1.38 2.4.1.-]
CDS_4015_Unigene_16934_Transcript_52101	K07967 B4GALT2	beta-1,4-galactosyltransferase 2 [EC:2.4.1.22 2.4.1.90 2.4.1.38 2.4.1.-]
CDS_4016_Unigene_16935_Transcript_52102	K07967 B4GALT2	beta-1,4-galactosyltransferase 2 [EC:2.4.1.22 2.4.1.90 2.4.1.38 2.4.1.-]
CDS_8288_Unigene_31611_Transcript_79717	K07968 B4GALT3	beta-1,4-galactosyltransferase 3 [EC:2.4.1.90 2.4.1.38 2.4.1.-]
CDS_14881_Unigene_53723_Transcript_121274	K00781 SIAT6	neolactotetraosylceramide alpha-2,3-sialyltransferase (sialyltransferase 6) [EC:2.4.99.6]
CDS_14882_Unigene_53724_Transcript_121276	K00781 SIAT6	neolactotetraosylceramide alpha-2,3-sialyltransferase (sialyltransferase 6) [EC:2.4.99.6]
CDS_12393_Unigene_45651_Transcript_106332	K09654 B3GALNT2	beta-1,3-N-acetylgalactosaminyltransferase 2 [EC:2.4.1.313]
CDS_12394_Unigene_45652_Transcript_106333	K09654 B3GALNT2	beta-1,3-N-acetylgalactosaminyltransferase 2 [EC:2.4.1.313]
CDS_26831_Unigene_9368_Transcript_36370	K19872 FKTN	fukutin [EC:2.7.8.-]
CDS_25738_Unigene_89674_Transcript_188018	K21052 TMEM5	alpha-dystroglycan beta1,4-xylosyltransferase [EC:2.4.2.61]
CDS_19733_Unigene_69019_Transcript_150075	K21032 B4GAT1	beta-1,4-glucuronyltransferase 1 [EC:2.4.1.-]
CDS_2540_Unigene_12096_Transcript_42227	K09668 LARGE	glycosyltransferase-like protein LARGE [EC:2.4.2.- 2.4.1.-]
00514 Other types of O-glycan biosynthesis [PATH:ko00514]
CDS_11333_Unigene_41981_Transcript_99292	K09667 OGT	protein O-GlcNAc transferase [EC:2.4.1.255]
CDS_18307_Unigene_64412_Transcript_141552	K18134 EOGT	EGF domain-specific O-GlcNAc transferase [EC:2.4.1.255]
CDS_25243_Unigene_87761_Transcript_184548	K03691 POFUT	peptide-O-fucosyltransferase [EC:2.4.1.221]
CDS_15557_Unigene_5583_Transcript_27939	K05948 FNG	fringe [EC:2.4.1.222]
CDS_12046_Unigene_44375_Transcript_103908	K07966 B4GALT1	beta-1,4-galactosyltransferase 1 [EC:2.4.1.22 2.4.1.90 2.4.1.38 2.4.1.-]
CDS_4015_Unigene_16934_Transcript_52101	K07967 B4GALT2	beta-1,4-galactosyltransferase 2 [EC:2.4.1.22 2.4.1.90 2.4.1.38 2.4.1.-]
CDS_4016_Unigene_16935_Transcript_52102	K07967 B4GALT2	beta-1,4-galactosyltransferase 2 [EC:2.4.1.22 2.4.1.90 2.4.1.38 2.4.1.-]
CDS_8288_Unigene_31611_Transcript_79717	K07968 B4GALT3	beta-1,4-galactosyltransferase 3 [EC:2.4.1.90 2.4.1.38 2.4.1.-]
CDS_14881_Unigene_53723_Transcript_121274	K00781 SIAT6	neolactotetraosylceramide alpha-2,3-sialyltransferase (sialyltransferase 6) [EC:2.4.99.6]
CDS_14882_Unigene_53724_Transcript_121276	K00781 SIAT6	neolactotetraosylceramide alpha-2,3-sialyltransferase (sialyltransferase 6) [EC:2.4.99.6]
CDS_21370_Unigene_7451_Transcript_31769	K13667 RUMI, KTELC1	protein glucosyltransferase [EC:2.4.1.-]
CDS_8476_Unigene_32241_Transcript_80890	K13676 GXYLT	UDP-xylose:glucoside alpha-1,3-xylosyltransferase [EC:2.4.2.-]
CDS_10131_Unigene_3808_Transcript_24118	K23800 XXYLT1	xyloside xylosyltransferase 1 [EC:2.4.2.-]
CDS_16400_Unigene_58463_Transcript_130268	K11703 GLT25D	collagen beta-1,O-galactosyltransferase [EC:2.4.1.50]
CDS_18363_Unigene_64555_Transcript_141819	K11703 GLT25D	collagen beta-1,O-galactosyltransferase [EC:2.4.1.50]
CDS_14439_Unigene_52402_Transcript_118866	K13646 PLOD3	lysyl hydroxylase/galactosyltransferase/glucosyltransferase [EC:1.14.11.4 2.4.1.50 2.4.1.66]
CDS_3103_Unigene_13896_Transcript_46053	K00710 GALNT	polypeptide N-acetylgalactosaminyltransferase [EC:2.4.1.41]
CDS_13969_Unigene_50787_Transcript_116022	K00710 GALNT	polypeptide N-acetylgalactosaminyltransferase [EC:2.4.1.41]
CDS_16132_Unigene_5765_Transcript_28279	K00710 GALNT	polypeptide N-acetylgalactosaminyltransferase [EC:2.4.1.41]
CDS_16134_Unigene_57662_Transcript_128783	K00710 GALNT	polypeptide N-acetylgalactosaminyltransferase [EC:2.4.1.41]
CDS_23261_Unigene_80786_Transcript_171865	K00710 GALNT	polypeptide N-acetylgalactosaminyltransferase [EC:2.4.1.41]
CDS_28325_Unigene_99506_Transcript_206015	K00710 GALNT	polypeptide N-acetylgalactosaminyltransferase [EC:2.4.1.41]
CDS_3254_Unigene_14403_Transcript_47002	K00731 C1GALT1	glycoprotein-N-acetylgalactosamine 3-beta-galactosyltransferase [EC:2.4.1.122]
CDS_2114_Unigene_109505_Transcript_237399	K09653 C1GALT2, C1GALT1C1	C1GALT1-specific chaperone 1
00532 Glycosaminoglycan biosynthesis - chondroitin sulfate / dermatan sulfate [PATH:ko00532]
CDS_2646_Unigene_12492_Transcript_43085	K00771 XYLT	protein xylosyltransferase [EC:2.4.2.26]
CDS_11738_Unigene_4334_Transcript_25275	K00733 B4GALT7	xylosylprotein 4-beta-galactosyltransferase [EC:2.4.1.133]
CDS_2428_Unigene_11744_Transcript_41501	K00746 CSGALNACT1_2	chondroitin sulfate N-acetylgalactosaminyltransferase 1/2 [EC:2.4.1.174 2.4.1.175]
CDS_20785_Unigene_7254_Transcript_31369	K03419 CHPF2	chondroitin polymerizing factor 2 [EC:2.4.1.226]
CDS_12061_Unigene_44473_Transcript_104081	K01794 DSE	chondroitin-glucuronate 5-epimerase [EC:5.1.3.19]
CDS_8095_Unigene_31047_Transcript_78736	K04742 CHST12	chondroitin 4-sulfotransferase 12 [EC:2.8.2.5]
CDS_18936_Unigene_6640_Transcript_30000	K07779 CHST13	chondroitin 4-sulfotransferase 13 [EC:2.8.2.5]
CDS_5674_Unigene_22502_Transcript_62726	K08106 CHST15	N-acetylgalactosamine 4-sulfate 6-O-sulfotransferase [EC:2.8.2.33]
CDS_5676_Unigene_22504_Transcript_62728	K08106 CHST15	N-acetylgalactosamine 4-sulfate 6-O-sulfotransferase [EC:2.8.2.33]
00534 Glycosaminoglycan biosynthesis - heparan sulfate / heparin [PATH:ko00534]
CDS_2646_Unigene_12492_Transcript_43085	K00771 XYLT	protein xylosyltransferase [EC:2.4.2.26]
CDS_11738_Unigene_4334_Transcript_25275	K00733 B4GALT7	xylosylprotein 4-beta-galactosyltransferase [EC:2.4.1.133]
CDS_16675_Unigene_5928_Transcript_28626	K02370 EXTL3	alpha-1,4-N-acetylglucosaminyltransferase EXTL3 [EC:2.4.1.223 2.4.1.224]
CDS_20847_Unigene_7279_Transcript_31422	K02366 EXT1	glucuronyl/N-acetylglucosaminyl transferase EXT1 [EC:2.4.1.224 2.4.1.225]
CDS_1566_Unigene_106929_Transcript_219755	K02367 EXT2	glucuronyl/N-acetylglucosaminyl transferase EXT2 [EC:2.4.1.224 2.4.1.225]
CDS_15852_Unigene_56803_Transcript_127213	K02577 NDST2	heparan sulfate N-deacetylase/N-sulfotransferase NDST2 [EC:3.1.1.- 2.8.2.-]
CDS_11875_Unigene_4374_Transcript_25394	K02513 HS2ST1	heparan sulfate 2-O-sulfotransferase HS2ST1 [EC:2.8.2.-]
CDS_5198_Unigene_20936_Transcript_59786	K02514 HS6ST1	heparan sulfate 6-O-sulfotransferase HS6ST1 [EC:2.8.2.-]
CDS_14287_Unigene_5184_Transcript_27165	K01024 HS3ST1	[heparan sulfate]-glucosamine 3-sulfotransferase 1 [EC:2.8.2.23]
00533 Glycosaminoglycan biosynthesis - keratan sulfate [PATH:ko00533]
CDS_7637_Unigene_29565_Transcript_76033	K00717 FUT8	glycoprotein 6-alpha-L-fucosyltransferase [EC:2.4.1.68]
CDS_7639_Unigene_29567_Transcript_76038	K00717 FUT8	glycoprotein 6-alpha-L-fucosyltransferase [EC:2.4.1.68]
CDS_12046_Unigene_44375_Transcript_103908	K07966 B4GALT1	beta-1,4-galactosyltransferase 1 [EC:2.4.1.22 2.4.1.90 2.4.1.38 2.4.1.-]
CDS_4015_Unigene_16934_Transcript_52101	K07967 B4GALT2	beta-1,4-galactosyltransferase 2 [EC:2.4.1.22 2.4.1.90 2.4.1.38 2.4.1.-]
CDS_4016_Unigene_16935_Transcript_52102	K07967 B4GALT2	beta-1,4-galactosyltransferase 2 [EC:2.4.1.22 2.4.1.90 2.4.1.38 2.4.1.-]
CDS_8288_Unigene_31611_Transcript_79717	K07968 B4GALT3	beta-1,4-galactosyltransferase 3 [EC:2.4.1.90 2.4.1.38 2.4.1.-]
CDS_10990_Unigene_40886_Transcript_97218	K00741 B3GNT2	N-acetyllactosaminide beta-1,3-N-acetylglucosaminyltransferase [EC:2.4.1.149]
CDS_5353_Unigene_214_Transcript_1901	K09664 B3GNT7	beta-1,3-N-acetylglucosaminyltransferase 7 [EC:2.4.1.-]
CDS_14136_Unigene_5131_Transcript_27050	K09664 B3GNT7	beta-1,3-N-acetylglucosaminyltransferase 7 [EC:2.4.1.-]
CDS_13088_Unigene_48064_Transcript_111020	K01022 CHST1	keratan sulfate 6-sulfotransferase 1 [EC:2.8.2.21]
CDS_14881_Unigene_53723_Transcript_121274	K00781 SIAT6	neolactotetraosylceramide alpha-2,3-sialyltransferase (sialyltransferase 6) [EC:2.4.99.6]
CDS_14882_Unigene_53724_Transcript_121276	K00781 SIAT6	neolactotetraosylceramide alpha-2,3-sialyltransferase (sialyltransferase 6) [EC:2.4.99.6]
CDS_18001_Unigene_63409_Transcript_139679	K04745 CHST2	carbohydrate 6-sulfotransferase 2 [EC:2.8.2.-]
CDS_18002_Unigene_63410_Transcript_139680	K04745 CHST2	carbohydrate 6-sulfotransferase 2 [EC:2.8.2.-]
CDS_14284_Unigene_5182_Transcript_27161	K03368 SIAT4B	beta-galactoside alpha-2,3-sialyltransferase (sialyltransferase 4B) [EC:2.4.99.4]
CDS_23036_Unigene_79996_Transcript_170273	K03368 SIAT4B	beta-galactoside alpha-2,3-sialyltransferase (sialyltransferase 4B) [EC:2.4.99.4]
00531 Glycosaminoglycan degradation [PATH:ko00531]
CDS_19918_Unigene_6969_Transcript_30704	K01197 hya	hyaluronoglucosaminidase [EC:3.2.1.35]
CDS_25849_Unigene_90090_Transcript_188850	K01197 hya	hyaluronoglucosaminidase [EC:3.2.1.35]
CDS_25854_Unigene_90096_Transcript_188857	K01197 hya	hyaluronoglucosaminidase [EC:3.2.1.35]
CDS_22002_Unigene_76629_Transcript_164265	K01195 uidA, GUSB	beta-glucuronidase [EC:3.2.1.31]
CDS_20008_Unigene_70030_Transcript_151906	K01136 IDS	iduronate 2-sulfatase [EC:3.1.6.13]
CDS_18223_Unigene_6415_Transcript_29519	K01217 IDUA	L-iduronidase [EC:3.2.1.76]
CDS_8733_Unigene_33180_Transcript_82684	K07964 HPSE	heparanase [EC:3.2.1.166]
CDS_7451_Unigene_28940_Transcript_74746	K01565 SGSH	N-sulfoglucosamine sulfohydrolase [EC:3.10.1.1]
CDS_23341_Unigene_81027_Transcript_172317	K10532 HGSNAT	heparan-alpha-glucosaminide N-acetyltransferase [EC:2.3.1.78]
CDS_6114_Unigene_23980_Transcript_65389	K12309 GLB1, ELNR1	beta-galactosidase [EC:3.2.1.23]
CDS_18993_Unigene_66594_Transcript_145590	K12309 GLB1, ELNR1	beta-galactosidase [EC:3.2.1.23]
CDS_24685_Unigene_85749_Transcript_180875	K01137 GNS	N-acetylglucosamine-6-sulfatase [EC:3.1.6.14]
CDS_20459_Unigene_71396_Transcript_154491	K12373 HEXA_B	hexosaminidase [EC:3.2.1.52]
00563 Glycosylphosphatidylinositol (GPI)-anchor biosynthesis [PATH:ko00563]
CDS_12197_Unigene_4493_Transcript_25654	K03859 PIGC, GPI2	phosphatidylinositol N-acetylglucosaminyltransferase subunit C
CDS_12201_Unigene_4494_Transcript_25656	K03859 PIGC, GPI2	phosphatidylinositol N-acetylglucosaminyltransferase subunit C
CDS_10425_Unigene_39155_Transcript_93953	K03858 PIGH, GPI15	phosphatidylinositol N-acetylglucosaminyltransferase subunit H
CDS_8836_Unigene_33527_Transcript_83308	K03861 PIGP, GPI19, DSCR5	phosphatidylinositol N-acetylglucosaminyltransferase subunit P
CDS_3049_Unigene_13748_Transcript_45673	K03434 PIGL	N-acetylglucosaminylphosphatidylinositol deacetylase [EC:3.5.1.89]
CDS_25485_Unigene_88680_Transcript_186214	K05283 PIGW	glucosaminylphosphatidylinositol acyltransferase [EC:2.3.-.-]
CDS_14160_Unigene_5141_Transcript_27071	K05284 PIGM	GPI mannosyltransferase 1 subunit M [EC:2.4.1.-]
CDS_14161_Unigene_5142_Transcript_27073	K05284 PIGM	GPI mannosyltransferase 1 subunit M [EC:2.4.1.-]
CDS_26281_Unigene_91601_Transcript_191507	K07541 PIGX	GPI mannosyltransferase 1 subunit X
CDS_19886_Unigene_69554_Transcript_150991	K07542 PIGV	GPI mannosyltransferase 2 [EC:2.4.1.-]
CDS_3863_Unigene_16417_Transcript_51003	K05288 PIGO	GPI ethanolamine phosphate transferase 3 subunit O [EC:2.7.-.-]
CDS_6692_Unigene_26094_Transcript_69315	K05287 PIGF	GPI ethanolamine phosphate transferase 2/3 subunit F
CDS_25672_Unigene_89426_Transcript_187561	K05291 PIGS	GPI-anchor transamidase subunit S
CDS_26319_Unigene_9172_Transcript_35922	K05292 PIGT	GPI-anchor transamidase subunit T
CDS_27618_Unigene_9671_Transcript_36945	K05294 PGAP1	GPI inositol-deacylase [EC:3.-.-.-]
CDS_27624_Unigene_9674_Transcript_36948	K05294 PGAP1	GPI inositol-deacylase [EC:3.-.-.-]
CDS_24968_Unigene_8672_Transcript_34785	K05310 PIGG, GPI7	ethanolamine phosphate transferase 2 subunit G [EC:2.7.-.-]
00601 Glycosphingolipid biosynthesis - lacto and neolacto series [PATH:ko00601]
CDS_14881_Unigene_53723_Transcript_121274	K00781 SIAT6	neolactotetraosylceramide alpha-2,3-sialyltransferase (sialyltransferase 6) [EC:2.4.99.6]
CDS_14882_Unigene_53724_Transcript_121276	K00781 SIAT6	neolactotetraosylceramide alpha-2,3-sialyltransferase (sialyltransferase 6) [EC:2.4.99.6]
CDS_2276_Unigene_11331_Transcript_40560	K03494 SIAT4C	beta-galactoside alpha-2,3-sialyltransferase (sialyltransferase 4C) [EC:2.4.99.4]
CDS_2277_Unigene_11332_Transcript_40564	K03494 SIAT4C	beta-galactoside alpha-2,3-sialyltransferase (sialyltransferase 4C) [EC:2.4.99.4]
CDS_2278_Unigene_11333_Transcript_40566	K03494 SIAT4C	beta-galactoside alpha-2,3-sialyltransferase (sialyltransferase 4C) [EC:2.4.99.4]
CDS_2279_Unigene_11334_Transcript_40568	K03494 SIAT4C	beta-galactoside alpha-2,3-sialyltransferase (sialyltransferase 4C) [EC:2.4.99.4]
CDS_12046_Unigene_44375_Transcript_103908	K07966 B4GALT1	beta-1,4-galactosyltransferase 1 [EC:2.4.1.22 2.4.1.90 2.4.1.38 2.4.1.-]
CDS_4015_Unigene_16934_Transcript_52101	K07967 B4GALT2	beta-1,4-galactosyltransferase 2 [EC:2.4.1.22 2.4.1.90 2.4.1.38 2.4.1.-]
CDS_4016_Unigene_16935_Transcript_52102	K07967 B4GALT2	beta-1,4-galactosyltransferase 2 [EC:2.4.1.22 2.4.1.90 2.4.1.38 2.4.1.-]
CDS_8288_Unigene_31611_Transcript_79717	K07968 B4GALT3	beta-1,4-galactosyltransferase 3 [EC:2.4.1.90 2.4.1.38 2.4.1.-]
CDS_7118_Unigene_27774_Transcript_72453	K03792 SIAT10, ST3GAL6	neolactotetraosylceramide alpha-2,3-sialyltransferase (sialyltransferase 10) [EC:2.4.99.6]
CDS_7119_Unigene_27775_Transcript_72454	K03792 SIAT10, ST3GAL6	neolactotetraosylceramide alpha-2,3-sialyltransferase (sialyltransferase 10) [EC:2.4.99.6]
CDS_10949_Unigene_4077_Transcript_24688	K03371 SIAT8A	alpha-N-acetyl-neuraminate alpha-2,8-sialyltransferase (sialyltransferase 8A) [EC:2.4.99.8]
CDS_10990_Unigene_40886_Transcript_97218	K00741 B3GNT2	N-acetyllactosaminide beta-1,3-N-acetylglucosaminyltransferase [EC:2.4.1.149]
CDS_4833_Unigene_1966_Transcript_15526	K07970 B3GNT3	beta-1,3-N-acetylglucosaminyltransferase 3 [EC:2.4.1.146 2.4.1.149]
CDS_21250_Unigene_74188_Transcript_159728	K00742 GCNT2	N-acetyllactosaminide beta-1,6-N-acetylglucosaminyltransferase [EC:2.4.1.150]
00603 Glycosphingolipid biosynthesis - globo and isoglobo series [PATH:ko00603]
CDS_13260_Unigene_48533_Transcript_111873	K01189 GLA	alpha-galactosidase [EC:3.2.1.22]
CDS_20459_Unigene_71396_Transcript_154491	K12373 HEXA_B	hexosaminidase [EC:3.2.1.52]
CDS_3444_Unigene_15026_Transcript_48251	K01204 NAGA	alpha-N-acetylgalactosaminidase [EC:3.2.1.49]
CDS_14284_Unigene_5182_Transcript_27161	K03368 SIAT4B	beta-galactoside alpha-2,3-sialyltransferase (sialyltransferase 4B) [EC:2.4.99.4]
CDS_23036_Unigene_79996_Transcript_170273	K03368 SIAT4B	beta-galactoside alpha-2,3-sialyltransferase (sialyltransferase 4B) [EC:2.4.99.4]
CDS_10949_Unigene_4077_Transcript_24688	K03371 SIAT8A	alpha-N-acetyl-neuraminate alpha-2,8-sialyltransferase (sialyltransferase 8A) [EC:2.4.99.8]
00604 Glycosphingolipid biosynthesis - ganglio series [PATH:ko00604]
CDS_20388_Unigene_71168_Transcript_154075	K00715 B3GALT4	ganglioside galactosyltransferase [EC:2.4.1.62]
CDS_14284_Unigene_5182_Transcript_27161	K03368 SIAT4B	beta-galactoside alpha-2,3-sialyltransferase (sialyltransferase 4B) [EC:2.4.99.4]
CDS_23036_Unigene_79996_Transcript_170273	K03368 SIAT4B	beta-galactoside alpha-2,3-sialyltransferase (sialyltransferase 4B) [EC:2.4.99.4]
CDS_14578_Unigene_5284_Transcript_27353	K03370 SIAT9	lactosylceramide alpha-2,3-sialyltransferase (sialyltransferase 9) [EC:2.4.99.9]
CDS_14584_Unigene_5285_Transcript_27354	K03370 SIAT9	lactosylceramide alpha-2,3-sialyltransferase (sialyltransferase 9) [EC:2.4.99.9]
CDS_10949_Unigene_4077_Transcript_24688	K03371 SIAT8A	alpha-N-acetyl-neuraminate alpha-2,8-sialyltransferase (sialyltransferase 8A) [EC:2.4.99.8]
CDS_6114_Unigene_23980_Transcript_65389	K12309 GLB1, ELNR1	beta-galactosidase [EC:3.2.1.23]
CDS_18993_Unigene_66594_Transcript_145590	K12309 GLB1, ELNR1	beta-galactosidase [EC:3.2.1.23]
CDS_20459_Unigene_71396_Transcript_154491	K12373 HEXA_B	hexosaminidase [EC:3.2.1.52]
00511 Other glycan degradation [PATH:ko00511]
CDS_16247_Unigene_58014_Transcript_129446	K01186 NEU1	sialidase-1 [EC:3.2.1.18]
CDS_5282_Unigene_21257_Transcript_60376	K12357 NEU2_3_4	sialidase-2/3/4 [EC:3.2.1.18]
CDS_6114_Unigene_23980_Transcript_65389	K12309 GLB1, ELNR1	beta-galactosidase [EC:3.2.1.23]
CDS_18993_Unigene_66594_Transcript_145590	K12309 GLB1, ELNR1	beta-galactosidase [EC:3.2.1.23]
CDS_20459_Unigene_71396_Transcript_154491	K12373 HEXA_B	hexosaminidase [EC:3.2.1.52]
CDS_17388_Unigene_6155_Transcript_29050	K14459 HEX	hexosaminidase [EC:3.2.1.52]
CDS_501_Unigene_102256_Transcript_211215	K12311 MAN2B1, LAMAN	lysosomal alpha-mannosidase [EC:3.2.1.24]
CDS_16163_Unigene_57764_Transcript_128989	K01192 E3.2.1.25, MANBA, manB	beta-mannosidase [EC:3.2.1.25]
CDS_7492_Unigene_29086_Transcript_75063	K01206 FUCA	alpha-L-fucosidase [EC:3.2.1.51]
CDS_18417_Unigene_6475_Transcript_29659	K01206 FUCA	alpha-L-fucosidase [EC:3.2.1.51]
CDS_27537_Unigene_9640_Transcript_36883	K01444 AGA, aspG	N4-(beta-N-acetylglucosaminyl)-L-asparaginase [EC:3.5.1.26]
CDS_3011_Unigene_13649_Transcript_45485	K01201 GBA, srfJ	glucosylceramidase [EC:3.2.1.45]
CDS_3012_Unigene_13650_Transcript_45486	K01201 GBA, srfJ	glucosylceramidase [EC:3.2.1.45]
[truncated: 9,583 more rows]

## Sheet: Group 3
Sequence_ID	Pathway_ID	Description
[truncated: 10,009 more rows]

[truncated: 1 more sheets: Group 4]
