# Supplementary material for: Unravelling the limb regeneration mechanisms of Polypedates maculatus, a sub-tropical frog, by transcriptomics
Source: BMC Genomics. 2023 Mar 16;24:122. doi: 10.1186/s12864-023-09205-8 (PMC10022135; doi:10.1186/s12864-023-09205-8)
Supplement: Supplementary file 4 — Additional file 4. [file 12864_2023_9205_MOESM4_ESM.xlsx]

## Sheet: Real-time PCR validation
Combination 1
XP_018426285.1Hemoglobin subunit alpha-5-like [Nanorana parkeri]
Sample	GAPDH (Ct)	Mean (Ct)	Gene (Ct)	Mean (Ct)	∆ CT expression gene	∆∆ ct expression gene	Relative expression gene	log2 (Relative expression gene)
FN	17.1216	17.322	27.8316	27.6199	10.2979
FN	17.2213		27.7193
FN	17.6229		27.3086
TN	17.7574	17.622	13.1153	13.1489	-4.47309	-14.771	27958.5	14.771
TN	17.5209		13.0362
TN	17.5876		13.2951
ACO51672.1Glutaredoxin-1 [Rana catesbeiana]
Sample	GAPDH (Ct)	Mean (Ct)	Gene (Ct)	Mean (Ct)	∆ CT expression gene	∆∆ ct expression gene	Relative expression gene	log2 (Relative expression gene)
FN	17.1216	17.322	23.4772	23.3073	5.98531
FN	17.2213		23.1887
FN	17.6229		23.2559
TN	17.7574	17.622	32.2066	32.3064	14.6845	8.69915	0.002406	-8.69915
TN	17.5209		32.1302
TN	17.5876		32.5825
Combination 2
XP_018422825.1Matrix metalloproteinase-18-like [Nanorana parkeri]
Sample	GAPDH (Ct)	Mean (Ct)	Gene (Ct)	Mean (Ct)	∆ CT expression gene	∆∆ ct expression gene	Relative expression gene	log2 (Relative expression gene)
FN	17.1216	17.322	20.2764	20.2575	2.93551	0
FN	17.2213		20.1982
FN	17.6229		20.2978
3F	20.2038	20.1607	16.2309	16.317	-3.84366	-6.77917	109.833	6.77917
3F	20.1574		16.3243
3F	20.1209		16.3959
XP_018424400.1Midkine [Nanorana parkeri]
Sample	GAPDH (Ct)	Mean (Ct)	Gene (Ct)	Mean (Ct)	∆ CT expression gene	∆∆ ct expression gene	Relative expression gene	log2 (Relative expression gene)
FN	18.8233	18.952	21.586	21.5574	2.60537
FN	18.881		21.5288
FN	19.1517		21.5573
3F	20.2038	20.1607	16.455	16.4862	-3.67452	-6.27989	77.7028	6.27989
3F	20.1574		16.4366
3F	20.1209		16.5669
XP_018429167.1Myosin regulatory light chain 10 [Nanorana parkeri]
Sample	GAPDH (Ct)	Mean (Ct)	Gene (Ct)	Mean (Ct)	∆ CT expression gene	∆∆ ct expression gene	Relative expression gene	log2 (Relative expression gene)
FN	18.8233	18.952	16.2454	16.2307	-2.72128	0
FN	18.881		16.1993
FN	19.1517		16.2474
3F	20.2038	20.1607	23.5394	23.509	3.34826	6.06954	0.0148897	-6.06954
3F	20.1574		23.5147
3F	20.1209		23.4727
BAO42829.1Aquaporin-rc3b [Rana catesbeiana]
Sample	GAPDH (Ct)	Mean (Ct)	Gene (Ct)	Mean (Ct)	∆ CT expression gene	∆∆ ct expression gene	Relative expression gene	log2 (Relative expression gene)
FN	18.8233	18.952	22.7113	23.2161	4.26413
FN	18.881		22.7042
FN	19.1517		24.2329
3F	20.2038	20.1607	28.8557	28.982	8.82135	4.55722	0.0424758	-4.55722
3F	20.1574		28.6468
3F	20.1209		29.4436
Combination 3
XP_018430253.1Nicotinamide N-methyltransferase-like [Nanorana parkeri]
Sample	GAPDH (Ct)	Mean (Ct)	Gene (Ct)	Mean (Ct)	∆ CT expression gene	∆∆ ct expression gene	Relative expression gene	log2 (Relative expression gene)
TN	16.7601	16.8159	31.4802	31.6668	14.8508	0
TN	16.7874		31.7592
TN	16.9003		31.7608
3T	16.1192	16.1181	26.0029	26.4412	10.3231	-4.52775	23.0669	4.52775
3T	16.1406		26.8794
3T	16.0945		26.44
XP_018422825.1Matrix metalloproteinase-18-like [Nanorana parkeri]
Sample	GAPDH (Ct)	Mean (Ct)	Gene (Ct)	Mean (Ct)	∆ CT expression gene	∆∆ ct expression gene	Relative expression gene	log2 (Relative expression gene)
TN	16.7601	16.8159	27.3917	27.4292	10.6133	0
TN	16.7874		27.4319
TN	16.9003		27.4641
3T	16.1192	16.1181	23.0067	23.0939	6.97579	-3.63751	12.4451	3.63751
3T	16.1406		23.1106
3T	16.0945		23.1643
AAG33070.2Freeze-responsive liver protein Li16 [Rana sylvatica]
Sample	GAPDH (Ct)	Mean (Ct)	Gene (Ct)	Mean (Ct)	∆ CT expression gene	∆∆ ct expression gene	Relative expression gene	log2 (Relative expression gene)
TN	16.7601	16.8159	25.5464	25.524	8.70801	0
TN	16.7874		25.4122
TN	16.9003		25.6132
3T	16.1192	16.1181	29.2164	29.2718	13.1537	4.44569	0.0458895	-4.44569
3T	16.1406		29.0546
3T	16.0945		29.5444
Combination 4
AAG33070.2Freeze-responsive liver protein Li16 [Rana sylvatica]
Sample	GAPDH (Ct)	Mean (Ct)	Gene (Ct)	Mean (Ct)	∆ CT expression gene	∆∆ ct expression gene	Relative expression gene	log2 (Relative expression gene)
3F	15.5214	15.7053	19.7701	19.9991	4.29384	0
3F	15.6742		20.5468
3F	15.9202		19.6805
3T	15.7609	16.3703	29.9702	30.1272	13.7568	9.46301	0.00141694	-9.46301
3T	16.0945		30.3173
3T	17.2556		30.094
EGV91385.1Keratin, type I cytoskeletal 10, partial [Cricetulus griseus]
Sample	GAPDH (Ct)	Mean (Ct)	Gene (Ct)	Mean (Ct)	∆ CT expression gene	∆∆ ct expression gene	Relative expression gene	log2 (Relative expression gene)
3F	15.5214	15.7053	15.0298	15.0574	-0.647903	0
3F	15.6742		14.9845
3F	15.9202		15.1578
3T	15.7609	16.3703	24.0629	24.097	7.72671	8.37461	0.00301294	-8.37461
3T	16.0945		24.1853
3T	17.2556		24.043
XP_018426421.1Indolethylamine N-methyltransferase-like [Nanorana parkeri]
Sample	GAPDH (Ct)	Mean (Ct)	Gene (Ct)	Mean (Ct)	∆ CT expression gene	∆∆ ct expression gene	Relative expression gene	log2 (Relative expression gene)
3F	21.9816	22.62	34.1805	34.3159	11.6959
3F	23.5994		33.8596
3F	22.279		34.9075
3T	16.7398	16.9117	25.0538	24.9737	8.06205	-3.63381	12.4133	3.63381
3T	16.6738		24.9979
3T	17.3214		24.8694
XP_018412228.1Epiphycan [Nanorana parkeri]
Sample	GAPDH (Ct)	Mean (Ct)	Gene (Ct)	Mean (Ct)	∆ CT expression gene	∆∆ ct expression gene	Relative expression gene	log2 (Relative expression gene)
3F	15.5214	15.7053	33.3288	33.0435	17.3383
3F	15.6742		32.45
3F	15.9202		33.3518
3T	15.7609	16.3703	29.883	29.1772	12.8068	-4.53144	23.1259	4.53144
3T	16.0945		28.6585
3T	17.2556		28.99
Data are the mean of three biological replicates, each one with 3 technical replicates
