# Supplementary material for: Unravelling the limb regeneration mechanisms of Polypedates maculatus, a sub-tropical frog, by transcriptomics
Source: BMC Genomics. 2023 Mar 16;24:122. doi: 10.1186/s12864-023-09205-8 (PMC10022135; doi:10.1186/s12864-023-09205-8)
Supplement: Supplementary file 5 — Additional file 5. [file 12864_2023_9205_MOESM5_ESM.xlsx]

## Sheet: Combination 1 Upregulated
Hit Description	Intact froglet hindlimb	Intact tadpole hindlimb	foldChange	log2FoldChange	pval	padj	GO/KEGG/Function
XP_018430448.1PREDICTED: ly6/PLAUR domain-containing protein 1 [Nanorana parkeri]	254.658	718.292	2.82061	1.49601	0.00390809	0.295836	Acetylcholine receptor signalling
PIO25994.1Protein Simiate [Rana catesbeiana]	314.888	770.343	2.4464	1.29066	0.0124154	0.549769	Actin-binding protein that regulates actin polymerization, filopodia dynamics and increases the branching of proximal dendrites of developing neurons
PNI50973.1PKN1 isoform 3, partial [Pan troglodytes]	1253.21	4566.22	3.64361	1.86537	0.000355037	0.0707463	Activation of JUN kinase activity; negative regulation of B cell proliferation
XP_018421158.1PREDICTED: multifunctional methyltransferase subunit TRM112-like protein isoform X1 [Nanorana parkeri]	1282.8	2562.76	1.99779	0.998402	0.0483275	0.948938	Acts as an activator of both rRNA/tRNA and protein methyltransferases
XP_018410953.1PREDICTED: 7,8-dihydro-8-oxoguanine triphosphatase-like [Nanorana parkeri]	53.8903	197.791	3.67025	1.87588	0.000337222	0.0681994	Aging, DNA repair
XP_018420712.1PREDICTED: dihydrofolate reductase [Nanorana parkeri]	110.951	323.657	2.91713	1.54455	0.00268905	0.249566	amino acid and purine synthesis
XP_018410624.1PREDICTED: asparagine synthetase [glutamine-hydrolyzing] [Nanorana parkeri]	276.848	738.166	2.66632	1.41485	0.00626991	0.38352	Amino acid metabolism
XP_018428209.1PREDICTED: phosphoserine aminotransferase isoform X1 [Nanorana parkeri]	489.239	1282.33	2.62106	1.39015	0.00647153	0.387878	Amino acid metabolism
XP_018424939.1PREDICTED: serine hydroxymethyltransferase, mitochondrial [Nanorana parkeri]	1120.07	2577.9	2.30155	1.20261	0.0177831	0.66118	Amino acid metabolism
XP_018429102.1PREDICTED: D-3-phosphoglycerate dehydrogenase [Nanorana parkeri]	2478.95	5069.69	2.04509	1.03217	0.0452468	0.932219	Amino acid metabolism
XP_018420241.1PREDICTED: cyclin-A2 [Nanorana parkeri]	734.388	2993.36	4.07599	2.02715	9.64684e-05	0.0326787	AMPK signalling, Cell cycle, cellular senescence
PIO14420.1hypothetical protein AB205_0087530, partial [Rana catesbeiana]	177.521	416.401	2.34565	1.22999	0.0155125	0.610222	anaphase-promoting complex
XP_018424023.1PREDICTED: heart- and neural crest derivatives-expressed protein 2 [Nanorana parkeri]	72.9104	209.147	2.86855	1.52032	0.00323177	0.273964	Angiogenesis
XP_018410954.1PREDICTED: thioredoxin-like protein AAED1 [Nanorana parkeri]	119.404	259.305	2.17166	1.1188	0.0281037	0.787419	Antioxidant
C1C416.1RecName: Full=Prostamide/prostaglandin F synthase; Short=Prostamide/PG F synthase; Short=Prostamide/PGF synthase; AltName: Full=Peroxiredoxin-like 2B ACO51726.1 C1orf93 homolog [Rana catesbeiana]	781.938	1575.7	2.01512	1.01087	0.0443163	0.92921	Antioxidant activity
XP_018412259.1PREDICTED: lipocalin-like [Nanorana parkeri]	143.707	1064.66	7.40854	2.88919	1.36236e-07	0.000108588	Arachidonic acid metabolism
No Blast Hit	135.254	272.554	2.01512	1.01087	0.0465292	0.938548
XP_018419279.1PREDICTED: prolyl 4-hydroxylase subunit alpha-2 isoform X1 [Nanorana parkeri]	483.956	1854.88	3.83274	1.93838	0.000170366	0.0435558	Arginine and proline metabolism
XP_018422233.1PREDICTED: calumenin-like isoform X2 [Nanorana parkeri]	688.951	3520.48	5.10992	2.3533	8.13777e-06	0.00424103	Calcium binding protein
XP_018422232.1PREDICTED: reticulocalbin-1-like isoform X1 [Nanorana parkeri]	1023.92	4315.43	4.21464	2.07541	7.68059e-05	0.0273318	Calcium binding protein
XP_006023896.1centrin-3 isoform X2 [Alligator sinensis] XP_006263814.1 PREDICTED: centrin-3 isoform X6 [Alligator mississippiensis] XP_019372442.1 PREDICTED: centrin-3 isoform X2 [Gavialis gangeticus] XP_019387899.1 PREDICTED: centrin-3 isoform X6 [Crocodylus porosus] KYO48689.1 centrin-3 [Alligator mississippiensis]	326.512	729.649	2.23468	1.16007	0.0241645	0.762993	calcium ion binding
XP_018421145.1PREDICTED: peptidyl-prolyl cis-trans isomerase-like 4 [Nanorana parkeri]	290.585	770.343	2.65101	1.40654	0.00659586	0.390279	Calcium ion binding, Chaperones
XP_018421145.1PREDICTED: peptidyl-prolyl cis-trans isomerase-like 4 [Nanorana parkeri]	331.795	874.443	2.63549	1.39807	0.00687731	0.398238	Calcium ion binding, Chaperones
XP_018421145.1PREDICTED: peptidyl-prolyl cis-trans isomerase-like 4 [Nanorana parkeri]	319.115	739.112	2.31613	1.21172	0.0186703	0.672825	Calcium ion binding, Chaperones
XP_018426549.1PREDICTED: peptidyl-prolyl cis-trans isomerase C [Nanorana parkeri]	535.733	1208.51	2.25581	1.17364	0.0209059	0.72259	Calcium ion binding, Chaperones
XP_018417120.1PREDICTED: peptidyl-prolyl cis-trans isomerase FKBP7 [Nanorana parkeri]	926.702	3616.07	3.90208	1.96424	0.000162539	0.0433099	Calcium ion binding, Chaperones, hydrolase activity
XP_018412101.1PREDICTED: peptidyl-prolyl cis-trans isomerase FKBP10 isoform X1 [Nanorana parkeri]	1499.42	5799.34	3.86772	1.95148	0.000217191	0.0507404	Calcium ion binding, Chaperones, hydrolase activity
XP_018408832.1PREDICTED: transketolase-like protein 2 isoform X2 [Nanorana parkeri]	1415.94	3141.94	2.21897	1.14989	0.0238974	0.762031	Carbohydrate metabolism
XP_018425148.1PREDICTED: phosphoenolpyruvate carboxykinase [GTP], mitochondrial [Nanorana parkeri]	388.856	804.412	2.06866	1.0487	0.0409781	0.905516	Carbohydrate metabolism
XP_018419918.1PREDICTED: UDP-glucose 6-dehydrogenase [Nanorana parkeri]	1529.01	3057.71	1.9998	0.999859	0.048869	0.948938	Carbohydrate metabolism
XP_004429704.1PREDICTED: cystatin-B [Ceratotherium simum simum]	330.739	9254.52	27.9814	4.8064	2.21686e-15	3.3376e-12	Cathepsin inhibitor
XP_018427145.1PREDICTED: hyaluronan and proteoglycan link protein 3 [Nanorana parkeri]	394.139	860.247	2.1826	1.12605	0.0283006	0.787419	Cell adhesion
XP_018414185.1PREDICTED: kinesin-like protein KIF11 [Nanorana parkeri]	1066.18	4243.51	3.98009	1.9928	0.000139961	0.0395097	Cell cycle
XP_018429984.1PREDICTED: G2/mitotic-specific cyclin-B1-like [Nanorana parkeri]	295.868	1121.44	3.79035	1.92233	0.000241112	0.0544512	Cell cycle
AHJ25766.1condensin complex subunit 1, partial [Panthera tigris altaica]	277.905	967.187	3.48028	1.7992	0.000586587	0.0969299	Cell cycle
XP_018429833.1PREDICTED: kinetochore protein Spc25 [Nanorana parkeri]	311.718	971.919	3.11794	1.64059	0.00161378	0.179235	Cell cycle
XP_018407952.1PREDICTED: structural maintenance of chromosomes protein 2 [Nanorana parkeri]	1331.41	3861.18	2.90007	1.53609	0.0028891	0.259254	Cell cycle
NP_001089444.1origin recognition complex subunit 5 L homeolog [Xenopus laevis] AAH97521.1 MGC114641 protein [Xenopus laevis]	192.314	549.839	2.85906	1.51554	0.00323679	0.273964	Cell cycle
XP_018409816.1PREDICTED: sororin [Nanorana parkeri]	240.921	666.242	2.76539	1.46748	0.00454658	0.317114	cell cycle
XP_018426626.1PREDICTED: mitotic spindle assembly checkpoint protein MAD2A [Nanorana parkeri]	448.029	1136.59	2.53686	1.34304	0.00872859	0.460204	Cell cycle
XP_018431523.1PREDICTED: DNA topoisomerase 2-alpha [Nanorana parkeri]	2281.36	5771.89	2.53003	1.33915	0.0100682	0.490735	Cell cycle
XP_018430313.1PREDICTED: origin recognition complex subunit 6 [Nanorana parkeri]	88.7605	223.343	2.51624	1.33127	0.00948326	0.475919	Cell cycle
XP_002938488.2PREDICTED: protein Mis18-alpha [Xenopus tropicalis] OCA43670.1 hypothetical protein XENTR_v90004093mg [Xenopus tropicalis]	46.4936	111.671	2.40186	1.26415	0.0117088	0.535723	Cell cycle
XP_014456656.1PREDICTED: tubulin alpha chain, partial [Alligator mississippiensis]	7650.31	18359.5	2.39984	1.26294	0.0261141	0.770761	Cell cycle
XP_018414519.1PREDICTED: condensin-2 complex subunit D3 [Nanorana parkeri]	440.633	1051.41	2.38615	1.25468	0.0142972	0.590633	Cell cycle
XP_018429961.1PREDICTED: cysteine and histidine-rich domain-containing protein 1-like [Nanorana parkeri]	96.1572	222.396	2.31284	1.20967	0.0180148	0.665126	cell cycle
XP_018409860.1PREDICTED: origin recognition complex subunit 3 [Nanorana parkeri]	564.263	1229.33	2.17865	1.12343	0.0267193	0.776923	Cell cycle
ACO51764.1FAM32A [Rana catesbeiana]	2296.15	4818.9	2.09869	1.06949	0.0377154	0.88934	Cell cycle
XP_018415797.1PREDICTED: cell division cycle 7-related protein kinase [Nanorana parkeri]	128.914	264.036	2.04816	1.03433	0.04188	0.909414	Cell cycle
XP_018417067.1PREDICTED: cell division cycle protein 20 homolog [Nanorana parkeri]	343.419	691.794	2.01443	1.01037	0.0488297	0.948938	Cell cycle
XP_018425864.1PREDICTED: cell division cycle-associated protein 3 [Nanorana parkeri]	297.982	668.135	2.2422	1.16492	0.0234054	0.75734	Cell cycle
XP_018412741.1PREDICTED: borealin [Nanorana parkeri]	477.616	1607.88	3.36646	1.75123	0.000646126	0.101802	Cell cycle, Cell division
XP_018412741.1PREDICTED: borealin [Nanorana parkeri]	635.06	1659.93	2.61381	1.38615	0.00626073	0.38352	Cell cycle, Cell division
XP_018412741.1PREDICTED: borealin [Nanorana parkeri]	180.691	437.221	2.41972	1.27484	0.0122607	0.546487	Cell cycle, Cell division
XP_018407930.1PREDICTED: maternal embryonic leucine zipper kinase [Nanorana parkeri]	362.439	1207.56	3.33177	1.73629	0.000807003	0.112579	Cell cycle, cell population proliferation; G2/M transition of mitotic cell cycle
XP_018429984.1PREDICTED: G2/mitotic-specific cyclin-B1-like [Nanorana parkeri]	382.516	1144.16	2.99114	1.5807	0.00220087	0.219278	Cell cycle, Cellular senescence, Fox O, p53
XP_002939245.1PREDICTED: G2/mitotic-specific cyclin-B3 [Xenopus tropicalis] OCA24762.1 hypothetical protein XENTR_v90020215mg [Xenopus tropicalis]	245.148	522.394	2.13093	1.09149	0.0322098	0.841063	Cell cycle, cellular senescence, FoxO
XP_018432164.1PREDICTED: cyclin-dependent kinase 1 [Nanorana parkeri]	1043.99	3506.29	3.35854	1.74783	0.00072667	0.110171	Cell cycle, cellular senescence, p53 signalling
XP_018432164.1PREDICTED: cyclin-dependent kinase 1 [Nanorana parkeri]	444.859	1493.37	3.35694	1.74715	0.000681475	0.106138	Cell cycle, cellular senescence, p53 signalling
XP_018414879.1PREDICTED: histone deacetylase 2 isoform X1 [Nanorana parkeri]	1124.3	3771.27	3.35433	1.74602	0.000750904	0.110171	Cell cycle, Notch
XP_018414879.1PREDICTED: histone deacetylase 2 isoform X1 [Nanorana parkeri]	436.406	923.654	2.1165	1.08168	0.0345737	0.863147	Cell cycle, Notch
XP_018419519.1PREDICTED: intraflagellar transport protein 25 homolog [Nanorana parkeri]	84.5338	229.967	2.72042	1.44383	0.00505501	0.344198	cell differentiation
XP_018413821.1PREDICTED: myosin regulatory light chain 2, ventricular/cardiac muscle isoform [Nanorana parkeri]	628.72	2174.75	3.45901	1.79036	0.0004897	0.0850697	Cell motility, Focal adhesion
XP_019374383.1PREDICTED: protein lin-52 homolog isoform X1 [Gavialis gangeticus]	922.475	1887.06	2.04564	1.03255	0.0402647	0.902173	Cellular senescence
XP_017739668.1PREDICTED: LOW QUALITY PROTEIN: heat shock protein HSP 90-alpha-like [Rhinopithecus bieti]	54.947	120.189	2.18736	1.12919	0.0245951	0.765933	chaperone
XP_018415652.1PREDICTED: putative protein PTGES3L [Nanorana parkeri]	3406.71	6964.31	2.04429	1.0316	0.048686	0.948938	chaperone binding
XP_018410885.1PREDICTED: cholesteryl ester transfer protein [Nanorana parkeri]	1316.61	3225.22	2.44963	1.29256	0.0113748	0.526034	cholesterol homeostasis
ACO51955.1Spindle and kinetochore-associated protein 1 [Rana catesbeiana]	140.537	427.758	3.04373	1.60584	0.00177712	0.189007	chromosome segregation;cell division (Biological); microtubule binding (Molecular)
NP_001090007.1histone H3-like centromeric protein A [Xenopus laevis] Q569M3.1 RecName: Full=Histone H3-like centromeric protein A; AltName: Full=Centromere protein A; Short=CENP-A AAH92389.1 MGC85062 protein [Xenopus laevis] OCT67857.1 hypothetical protein XELAEV_18039158mg [Xenopus laevis]	185.974	393.689	2.1169	1.08195	0.0326433	0.841063	condensed chromosome kinetochore;nucleosome;nucleus (Cellular); DNA binding;protein heterodimerization activity (molecular)
NP_001016180.160S ribosomal protein L27 [Xenopus tropicalis] NP_001080423.1 ribosomal protein L27 L homeolog [Xenopus laevis] XP_012827215.1 PREDICTED: 60S ribosomal protein L27 isoform X1 [Xenopus tropicalis] XP_018092730.1 PREDICTED: ribosomal protein L27 L homeolog isoform X1 [Xenopus laevis] XP_018092731.1 PREDICTED: ribosomal protein L27 L homeolog isoform X1 [Xenopus laevis] XP_018092732.1 …	29032.1	74930.5	2.58095	1.3679	0.0375938	0.88934	constituent of ribosome
XP_018424400.1PREDICTED: midkine [Nanorana parkeri]	888.662	7412.89	8.34163	3.06033	3.33306e-08	3.01087e-05	Cytokine
XP_018411623.1PREDICTED: CKLF-like MARVEL transmembrane domain-containing protein 5 [Nanorana parkeri]	486.069	1239.74	2.55054	1.3508	0.00814701	0.443341	cytokine activity; negative regulation of myoblast differentiation
PIO29554.1Growth/differentiation factor 8 [Rana catesbeiana]	157.444	1069.39	6.79221	2.76388	3.89669e-07	0.000277896	Cytokine-cytokine receptor interaction
PIO29554.1Growth/differentiation factor 8 [Rana catesbeiana]	154.274	983.275	6.37355	2.6721	8.67577e-07	0.000587783	Cytokine-cytokine receptor interaction
XP_018417493.1PREDICTED: chromatin complexes subunit BAP18 isoform X3 [Nanorana parkeri]	48.6069	97.4758	2.00539	1.00388	0.0429117	0.918525	DNA binding
XP_018416097.1PREDICTED: Fanconi anemia group E protein, partial [Nanorana parkeri]	346.589	743.844	2.14619	1.10178	0.0320683	0.841063	DNA damage and repair
XP_018429535.1PREDICTED: ruvB-like 2 [Nanorana parkeri]	1412.77	3183.58	2.25343	1.17212	0.0213987	0.732202	DNA recombination
XP_018430146.1PREDICTED: nuclear autoantigenic sperm protein [Nanorana parkeri]	364.552	741.005	2.03265	1.02336	0.0461403	0.937383	DNA replication
XP_018430146.1PREDICTED: nuclear autoantigenic sperm protein [Nanorana parkeri]	842.168	3992.72	4.741	2.24519	2.03315e-05	0.00918305	DNA replication
XP_018430146.1PREDICTED: nuclear autoantigenic sperm protein [Nanorana parkeri]	880.208	3947.3	4.4845	2.16495	3.76755e-05	0.0154698	DNA replication
XP_018426552.1PREDICTED: deoxyuridine 5'-triphosphate nucleotidohydrolase, mitochondrial [Nanorana parkeri]	1852.35	7424.25	4.00802	2.00289	0.000177089	0.0444363	DNA replication
XP_004025757.2PREDICTED: nuclear autoantigenic sperm protein-like [Gorilla gorilla gorilla]	49.6636	165.614	3.33472	1.73757	0.000795928	0.112342	DNA replication
XP_018428592.1PREDICTED: DNA replication complex GINS protein PSF1 [Nanorana parkeri]	178.578	536.59	3.0048	1.58727	0.0020699	0.210881	DNA replication
NP_001017327.2DNA replication licensing factor mcm5 [Xenopus tropicalis] Q561P5.1 RecName: Full=DNA replication licensing factor mcm5 AAH93455.1 mcm5-prov protein [Xenopus tropicalis]	267.338	771.289	2.88507	1.52861	0.00325521	0.273964	DNA replication
NP_001011045.1DNA replication complex GINS protein SLD5 [Xenopus tropicalis] AAH84169.1 RIKEN cDNA 2810037C03 gene [Xenopus tropicalis] OCA42531.1 hypothetical protein XENTR_v90009400mg [Xenopus tropicalis] ATO95661.1 RIKEN cDNA 2810037C03 protein, partial [synthetic construct]	92.9872	209.147	2.2492	1.16941	0.0220877	0.737427	DNA replication
XP_018121015.1PREDICTED: DNA primase large subunit [Xenopus laevis] OCT78377.1 hypothetical protein XELAEV_18029485mg [Xenopus laevis]	237.751	510.092	2.14548	1.1013	0.030586	0.824124	DNA replication
XP_018409638.1PREDICTED: replication factor C subunit 3 [Nanorana parkeri]	958.402	2037.53	2.12596	1.08812	0.0309852	0.827208	DNA replication
ACO51893.1DNA polymerase epsilon subunit 3 [Rana catesbeiana]	332.852	1094.95	3.28959	1.71791	0.000950014	0.12461	DNA replication and repair
XP_018409803.1PREDICTED: DNA polymerase alpha subunit B isoform X1 [Nanorana parkeri]	210.278	663.403	3.15489	1.65759	0.00142479	0.168224	DNA replication and repair
ACO51893.1DNA polymerase epsilon subunit 3 [Rana catesbeiana] PIO36187.1 hypothetical protein AB205_0166790 [Rana catesbeiana]	330.739	955.83	2.88999	1.53106	0.00314807	0.271697	DNA replication and repair
XP_018410633.1PREDICTED: replication protein A 14 kDa subunit [Nanorana parkeri]	521.996	1500.94	2.87538	1.52375	0.00282049	0.256494	DNA replication and repair
XP_018409776.1PREDICTED: replication factor C subunit 5 [Nanorana parkeri]	560.037	1502.83	2.68345	1.42409	0.00510252	0.344363	DNA replication and repair
ACO51595.1DNA polymerase epsilon subunit 4 [Rana catesbeiana]	180.691	475.076	2.62922	1.39463	0.00636993	0.385324	DNA Replication and Repair
XP_018420683.1PREDICTED: flap endonuclease 1 [Nanorana parkeri]	772.428	1903.14	2.46385	1.30091	0.0101654	0.493695	DNA Replication and Repair
NP_998877.1DNA replication licensing factor mcm7 [Xenopus tropicalis] Q6NX31.1 RecName: Full=DNA replication licensing factor mcm7; AltName: Full=CDC47 homolog; AltName: Full=Minichromosome maintenance protein 7 AAH67307.1 mcm7 protein [Xenopus tropicalis] CAJ83441.1 MCM7 minichromosome maintenance deficient 7 (S. cerevisiae) [Xenopus tropicalis] OCA19456.1 hypothetical protein XENTR_v90028984mg …	1594.52	3318.91	2.08145	1.05759	0.037732	0.88934	DNA Replication and Repair
NP_001083783.1DNA-directed DNA polymerase epsilon 2 [Xenopus laevis] BAB12726.1 DNA polymerase epsilon subunit B [Xenopus laevis] AAH97773.1 POLE2 protein [Xenopus laevis]	283.188	567.82	2.0051	1.00367	0.0492631	0.953593	DNA Replication and repair
XP_018427627.1PREDICTED: proliferating cell nuclear antigen [Nanorana parkeri]	3830.44	8906.26	2.32513	1.21731	0.0221281	0.737427	DNA replication, Cell cycle
XP_018417111.1PREDICTED: LOW QUALITY PROTEIN: DNA replication licensing factor MCM3 [Nanorana parkeri]	808.355	1774.44	2.19512	1.1343	0.0244296	0.765933	DNA replication, Cell cycle
PIO15333.1hypothetical protein AB205_0035920, partial [Rana catesbeiana]	286.358	608.514	2.12501	1.08747	0.0336936	0.851768	DNA replication; DNA replication factor C complex; DNA clamp loader activity;ATP binding (Biological, cellular, Molecular)
XP_018424255.1PREDICTED: thymidylate synthase [Nanorana parkeri]	473.389	2146.36	4.53403	2.18079	2.77327e-05	0.0117431	DNA synthesis
PIO27397.1hypothetical protein AB205_0141730, partial [Rana catesbeiana]	437.463	964.348	2.20441	1.14039	0.0259173	0.770761	DNA-binding transcription factor activity;sequence-specific DNA binding;metal ion binding
XP_018429737.1PREDICTED: microfibrillar-associated protein 2 [Nanorana parkeri]	1294.42	2676.33	2.06758	1.04794	0.0385349	0.897722	ECM
Q9I8P5.1RecName: Full=Otoraplin; Flags: Precursor AAF82728.1 otoraplin [Rana catesbeiana]	212.391	618.924	2.91407	1.54304	0.00284034	0.256578	ECM
XP_018429221.1PREDICTED: matrilin-4 [Nanorana parkeri]	1269.06	2777.59	2.18869	1.13007	0.0259718	0.770761	ECM protein
XP_018414652.1PREDICTED: protein odd-skipped-related 2 isoform X2 [Nanorana parkeri] XP_018414657.1 PREDICTED: protein odd-skipped-related 2 isoform X2 [Nanorana parkeri]	188.088	391.796	2.08305	1.0587	0.0364808	0.884919	embryonic hindlimb morphogenesis
XP_018410014.1PREDICTED: cyclic AMP-responsive element-binding protein 3-like protein 1 isoform X1 [Nanorana parkeri]	146.878	374.761	2.55152	1.35136	0.00807362	0.441119	Endocrine system
XP_018412079.1PREDICTED: keratin, type I cytoskeletal 12-like [Nanorana parkeri]	545.243	1268.13	2.32581	1.21773	0.0165085	0.629571	Estrogen signalling
PIO36587.1Keratin, type I cytoskeletal 17 [Rana catesbeiana]	1481.46	3022.7	2.04036	1.02882	0.0427117	0.915734	Estrogen signallling pathway
XP_018427717.1PREDICTED: ferritin heavy chain B-like [Nanorana parkeri]	790.391	2975.38	3.76444	1.91243	0.000222055	0.0509975	Ferroptosis and Necroptosis
XP_018427717.1PREDICTED: ferritin heavy chain B-like [Nanorana parkeri]	784.051	2803.14	3.5752	1.83802	0.000369702	0.0726009	Ferroptosis and Necroptosis
XP_018427725.1PREDICTED: ferritin, lower subunit isoform X1 [Nanorana parkeri]	2279.24	5989.56	2.62787	1.39389	0.00754145	0.424011	Ferroptosis, Necroptosis
XP_018426399.1PREDICTED: cadherin-11 [Nanorana parkeri]	2030.92	5571.26	2.74321	1.45587	0.00517282	0.34559	Fibroblast inflammation
PIO41186.1hypothetical protein AB205_0123630, partial [Rana catesbeiana]	493.466	1020.18	2.06738	1.04781	0.0397603	0.898431	Fluorobenzoate degradation
XP_018422712.1PREDICTED: 6-pyruvoyl tetrahydrobiopterin synthase [Nanorana parkeri]	129.971	378.547	2.91255	1.54228	0.0026595	0.24914	Folate biosynthesis
XP_018420067.1PREDICTED: dihydropteridine reductase isoform X1 [Nanorana parkeri] XP_018420068.1 PREDICTED: dihydropteridine reductase isoform X2 [Nanorana parkeri]	824.205	1650.46	2.00249	1.0018	0.0462208	0.937383	Folate biosynthesis
NP_001005629.2protein arginine N-methyltransferase 1 [Xenopus tropicalis] Q28F07.1 RecName: Full=Protein arginine N-methyltransferase 1; AltName: Full=Heterogeneous nuclear ribonucleoprotein methyltransferase-like protein 2; AltName: Full=Histone-arginine N-methyltransferase PRMT1 CAJ83544.1 HMT1 hnRNP methyltransferase-like 2 (S. cerevisiae) [Xenopus tropicalis] OCA29789.1 hypothetical protein X…	1549.08	3124.9	2.01726	1.0124	0.046252	0.937383	Fox O signaling, Glucagon signalling
XP_018414722.1PREDICTED: collagen triple helix repeat-containing protein 1 [Nanorana parkeri]	1020.75	2452.04	2.4022	1.26436	0.0127337	0.556587	Frizzled binding
XP_018414233.1PREDICTED: BMP and activin membrane-bound inhibitor homolog [Nanorana parkeri]	277.905	661.51	2.38035	1.25117	0.015049	0.607909	frizzled binding; positive regulation of canonical Wnt signaling pathway; positive regulation of cell population proliferation; positive regulation of epithelial to mesenchymal transition
XP_018412354.1PREDICTED: tubulin beta-6 chain isoform X1 [Nanorana parkeri]	3035.82	6318.89	2.08144	1.05758	0.0422545	0.913422	Gap junction, Phagosome
XP_018429775.1PREDICTED: hemoglobin subunit beta-3-like [Nanorana parkeri]	75.0238	82700.2	1102.32	10.1063	1.9163e-27	1.29829e-23	Globin
XP_018426285.1PREDICTED: hemoglobin subunit alpha-5-like [Nanorana parkeri]	75.0238	68108.1	907.821	9.82626	1.41029e-27	1.29829e-23	Globin
XP_018429775.1PREDICTED: hemoglobin subunit beta-3-like [Nanorana parkeri]	159.558	129060	808.861	9.65975	8.8817e-24	2.00578e-20	Globin
XP_018426285.1PREDICTED: hemoglobin subunit alpha-5-like [Nanorana parkeri]	146.878	99588.1	678.035	9.40522	2.28449e-24	6.19097e-21	Globin
BAM84267.1larval beta globin [Rhacophorus arboreus]	106.724	24988.8	234.144	7.87125	2.01083e-25	6.81167e-22	Globin
XP_018423200.1PREDICTED: glutathione S-transferase P 1-like [Nanorana parkeri]	470.219	1186.74	2.52381	1.3356	0.00897411	0.469495	Glutathione metabolism
XP_018423191.1PREDICTED: glutathione S-transferase P 1-like [Nanorana parkeri]	928.815	3316.07	3.57021	1.83601	0.000392189	0.0754896	Glutathione metabolism, drug metabolism
PIO24902.1hypothetical protein AB205_0017080 [Rana catesbeiana] PIO24903.1 hypothetical protein AB205_0017080 [Rana catesbeiana]	64.457	150.472	2.33446	1.22309	0.016085	0.618787	glutathione transferase activity
XP_018408240.1PREDICTED: phosphoethanolamine/phosphocholine phosphatase [Nanorana parkeri]	685.781	1364.66	1.98994	0.992724	0.0486891	0.948938	Glycerophospholipid metabolism
CBH40225.1beta1,4-galactosyltransferase 7 [Rana catesbeiana]	453.313	1211.35	2.67222	1.41804	0.00562624	0.365068	Glycosaminoglycan biosynthesis, HSPG
XP_018416712.1PREDICTED: heparan sulfate glucosamine 3-O-sulfotransferase 6 [Nanorana parkeri]	175.408	548.893	3.12924	1.64581	0.00144099	0.168322	glycosaminoglycan biosynthetic process
AAI52065.1dock10 protein, partial [Xenopus tropicalis]	361.382	818.607	2.26521	1.17965	0.0218964	0.737427	guanyl-nucleotide exchange factor activity; GTP signal transduction
Q28ER3.2RecName: Full=Baculoviral IAP repeat-containing protein 5.2; AltName: Full=Survivin 2; Short=Survivin OCA20928.1 hypothetical protein XENTR_v90025195mg [Xenopus tropicalis]	430.066	1374.12	3.19515	1.67588	0.00112325	0.139634	Hippo, Apoptosis
XP_018420621.1PREDICTED: N-alpha-acetyltransferase 40 [Nanorana parkeri]	1102.11	2276.01	2.06514	1.04624	0.0382489	0.896098	histone acetylation
CAJ82436.1goosecoid [Xenopus tropicalis] OCA25999.1 hypothetical protein XENTR_v90021259mg [Xenopus tropicalis]	110.951	299.998	2.70389	1.43504	0.00517747	0.34559	Homeobox protein
XP_018428266.1PREDICTED: LOW QUALITY PROTEIN: sphingomyelin phosphodiesterase 4 [Nanorana parkeri]	413.159	838.481	2.02944	1.02108	0.0462811	0.937383	homeostasis of membrane sphingolipids, thereby influencing membrane integrity, and endoplasmic reticulum organization and function. May sensitize cells to DNA damage-induced apoptosis
XP_022175165.1protein ALP1-like [Myzus persicae]	53.8903	128.706	2.38829	1.25598	0.0129104	0.560693	hydrolase activity
XP_018420695.1PREDICTED: nucleoside diphosphate-linked moiety X motif 22 [Nanorana parkeri]	349.759	829.964	2.37296	1.24669	0.0155798	0.610222	hydrolase activity
PIO41186.1hypothetical protein AB205_0123630, partial [Rana catesbeiana]	100.384	236.592	2.35687	1.23687	0.0156271	0.610222	hydrolase activity
PIO29797.1hypothetical protein AB205_0202050 [Rana catesbeiana]	184.918	435.329	2.35418	1.23522	0.0151385	0.607909	hydrolase activity
XP_018411862.1PREDICTED: stromelysin-1-like [Nanorana parkeri]	1122.19	2522.07	2.24746	1.16829	0.0211728	0.726307	IL-17, TNF signalling
XP_018421637.1PREDICTED: T-cell surface glycoprotein CD3 gamma chain [Nanorana parkeri]	104.611	325.55	3.11202	1.63785	0.00151639	0.174128	Immune system
XP_018411465.1PREDICTED: CTP synthase 1-B [Nanorana parkeri]	161.671	463.72	2.86829	1.52019	0.00302691	0.26807	immune system
XP_002940253.2PREDICTED: cytokine receptor-like factor 1 isoform X1 [Xenopus tropicalis]	136.311	339.746	2.49243	1.31756	0.00982251	0.483982	Immune system
XP_018412989.1PREDICTED: cytokine receptor-like factor 1 [Nanorana parkeri]	194.428	411.67	2.11734	1.08225	0.0326494	0.841063	Immune system
XP_018417370.1PREDICTED: B-cell lymphoma/leukemia 10 [Nanorana parkeri]	535.733	1116.71	2.08446	1.05967	0.0369697	0.888191	Immune system
XP_018412989.1PREDICTED: cytokine receptor-like factor 1 [Nanorana parkeri]	253.601	527.126	2.07856	1.05559	0.0382908	0.896098	Immune system
XP_018428324.1PREDICTED: NACHT, LRR and PYD domains-containing protein 4-like [Nanorana parkeri]	172.238	360.566	2.09342	1.06586	0.0353316	0.870973	Inflammatory response
XP_014432593.1glutathione hydrolase 5 proenzyme-like, partial [Pelodiscus sinensis]	120.461	251.734	2.08976	1.06334	0.0367072	0.884919	Inflammatory response
XP_018100312.1PREDICTED: seryl-tRNA synthetase L homeolog isoform X1 [Xenopus laevis]	1353.6	3323.64	2.45541	1.29597	0.0112225	0.526034	inhibits the production of VEGFA and sprouting angiogenesis mediated by VEGFA
XP_018432492.1PREDICTED: transmembrane protein 35 [Nanorana parkeri]	118.347	407.884	3.4465	1.78513	0.000562064	0.0940243	Integral component of membrane
XP_018416427.1PREDICTED: transmembrane protein 119 [Nanorana parkeri]	651.967	1311.66	2.01186	1.00853	0.0455346	0.93484	Integral part of membrane, Positive regulation of osteoblast proliferation
XP_040209319.1thread biopolymer filament subunit gamma-like isoform X2 [Rana temporaria]	105.667	62217.9	588.81	9.20166	5.03477e-26	2.27404e-22	Intermediate filament
KFV03779.1Keratin, type II cytoskeletal 75, partial [Pterocles gutturalis]	291.642	10114.8	34.6822	5.11612	1.27e-16	2.45836e-13	Intermediate filament
PIO36306.1Keratin, type I cytoskeletal 47 kDa [Rana catesbeiana]	565.32	14787.9	26.1585	4.70921	3.35131e-14	4.54102e-11	Intermediate filament
XP_010726871.2PREDICTED: keratin, type I cytoskeletal 14-like, partial [Meleagris gallopavo]	903.455	18630.2	20.621	4.36604	2.4561e-12	2.77335e-09	Intermediate filament
XP_018412078.1PREDICTED: LOW QUALITY PROTEIN: keratin, type I cytoskeletal 47 kDa-like [Nanorana parkeri]	1694.9	22785.7	13.4436	3.74885	1.41229e-09	1.3669e-06	Intermediate filament
PIO36306.1Keratin, type I cytoskeletal 47 kDa [Rana catesbeiana]	229.298	1278.54	5.5759	2.4792	3.43151e-06	0.00202161	Intermediate filament
XP_018421809.1PREDICTED: rRNA methyltransferase 3, mitochondrial [Nanorana parkeri]	348.702	700.311	2.00834	1.006	0.0498284	0.955875	intraflagellar transport
ROI69386.1Twist-related protein [Anabarilius grahami]	224.015	514.824	2.29817	1.20049	0.0186335	0.672825	Involved in postembryonic mesodermal cell fate specification
ROI69386.1Twist-related protein [Anabarilius grahami]	234.581	492.111	2.09783	1.06889	0.035546	0.870973	Involved in postembryonic mesodermal cell fate specification
XP_018408917.1PREDICTED: kazal-type serine protease inhibitor domain-containing protein 1 [Nanorana parkeri]	539.96	1395.89	2.58518	1.37026	0.00706821	0.404111	Involved in the proliferation of osteoblasts during bone formation and bone regeneration. Promotes matrix assembly.
PIO35739.1hypothetical protein AB205_0085170 [Rana catesbeiana]	54.947	120.189	2.18736	1.12919	0.0245951	0.765933	iron ion binding;oxidoreductase activity, acting on paired donors, with incorporation or reduction of molecular oxygen, reduced flavin or flavoprotein as one donor, and incorporation of one atom of oxygen;heme
NP_001008052.1ER lumen protein-retaining receptor 3 [Xenopus tropicalis] Q66JF2.1 RecName: Full=ER lumen protein-retaining receptor 3; AltName: Full=KDEL endoplasmic reticulum protein retention receptor 3; Short=KDEL receptor 3 AAH80938.1 KDEL (Lys-Asp-Glu-Leu) endoplasmic reticulum protein retention receptor 3 [Xenopus tropicalis] CAJ83336.1 KDEL (Lys-Asp-Glu-Leu) endoplasmic reticulum protein r…	887.605	2302.51	2.59407	1.37522	0.00681131	0.397816	KDEL sequence binding
XP_018412226.1PREDICTED: keratocan [Nanorana parkeri] XP_018412227.1 PREDICTED: keratocan [Nanorana parkeri]	505.09	1355.2	2.68308	1.42389	0.00524859	0.34862	keratan sulphate proteoglycans
XP_008935671.1PREDICTED: lymphoid-specific helicase-like, partial [Merops nubicus]	194.428	478.862	2.46293	1.30037	0.0108092	0.508556	lymphocyte proliferation; maintenance of DNA methylation
XP_018412727.1PREDICTED: prostaglandin reductase 1-like isoform X2 [Nanorana parkeri]	229.298	684.223	2.98399	1.57724	0.00237295	0.229668	metabolic inactivation of leukotriene B4.
XP_018408897.1PREDICTED: arsenite methyltransferase-like [Nanorana parkeri]	374.062	867.818	2.31998	1.21412	0.018304	0.666717	methyl transferase
XP_018413115.1PREDICTED: tRNA (uracil-5-)-methyltransferase homolog A [Nanorana parkeri]	203.938	426.811	2.09285	1.06547	0.0354823	0.870973	Methylation
XP_018415417.1PREDICTED: histidine protein methyltransferase 1 homolog [Nanorana parkeri]	535.733	1085.48	2.02616	1.01875	0.0448929	0.931546	Methylation
XP_018414555.1PREDICTED: kinetochore protein Nuf2 [Nanorana parkeri]	292.698	1133.75	3.87343	1.95361	0.000193053	0.0467118	Mitosis
PIO39828.1hypothetical protein AB205_0126270 [Rana catesbeiana]	300.095	724.917	2.41562	1.2724	0.0136236	0.580501	mitotic sister chromatid segregation;regulation of mitotic cytokinesis
XP_018420712.1PREDICTED: dihydrofolate reductase [Nanorana parkeri]	204.995	482.647	2.35444	1.23538	0.0153437	0.607909	mRNA binding
XP_018080241.1PREDICTED: syncytin-1-like [Xenopus laevis]	6872.6	15006.5	2.18353	1.12666	0.0426053	0.915506	Myoblast fusion
BAD92238.1H2A histone family, member V isoform 1 variant, partial [Homo sapiens]	1801.63	3858.34	2.14159	1.09868	0.0316302	0.832642	Necroptosis
BAD92238.1H2A histone family, member V isoform 1 variant, partial [Homo sapiens]	1849.18	3826.16	2.06912	1.04901	0.039994	0.900197	Necroptosis
XP_018424895.1PREDICTED: peptidyl-prolyl cis-trans isomerase D [Nanorana parkeri]	1937.94	3908.49	2.01683	1.01209	0.047558	0.947664	Necroptosis, cellular senescence
XP_026550173.1epiplakin-like, partial [Notechis scutatus]	3993.17	14746.3	3.69288	1.88475	0.000742136	0.110171	negative regulation of epithelial cell proliferation; negative regulation of keratinocyte migration ; negative regulation of keratinocyte proliferation; negative regulation of wound healing
ACO52038.1canopy homolog 2 precursor [Rana catesbeiana]	976.366	3177.9	3.25483	1.70258	0.000956413	0.12461	negative regulation of gene expression
XP_018413689.1PREDICTED: sialic acid-binding lectin-like [Nanorana parkeri]	70.7971	154.258	2.17887	1.12358	0.0268722	0.778031	negative regulation of inflammatory response
XP_018430683.1PREDICTED: protein phosphatase 1 regulatory subunit 35, partial [Nanorana parkeri]	129.971	297.159	2.28635	1.19305	0.0191964	0.68395	negative regulation of phosphatase activity
XP_018430683.1PREDICTED: protein phosphatase 1 regulatory subunit 35, partial [Nanorana parkeri]	91.9305	200.63	2.18241	1.12592	0.0273651	0.784713	negative regulation of phosphatase activity
ACO51911.1Chromobox protein homolog 3 [Rana catesbeiana]	1234.19	2891.15	2.34254	1.22807	0.0157997	0.613737	negative regulation of transcription, DNA-templated (Biological); Nuclear euchromatin (Cellular)
XP_018421470.1PREDICTED: chromobox protein homolog 1 isoform X1 [Nanorana parkeri]	254.658	555.517	2.18142	1.12527	0.0276239	0.784713	negative regulation of transcription, DNA-templated (Biological); Nuclear euchromatin (Cellular)
ACO51911.1Chromobox protein homolog 3 [Rana catesbeiana]	1205.66	2521.12	2.09107	1.06424	0.0354401	0.870973	negative regulation of transcription, DNA-templated (Biological); Nuclear euchromatin (Cellular)
XP_018418802.1PREDICTED: sphingosine 1-phosphate receptor 3 [Nanorana parkeri] XP_018418803.1 PREDICTED: sphingosine 1-phosphate receptor 3 [Nanorana parkeri]	282.132	576.337	2.0428	1.03055	0.0436569	0.927197	Neuroactive ligand receptor interaction, Sphingolipid signalling pathway
EQB78792.1hypothetical protein CB1_001107085 [Camelus ferus]	163.784	330.282	2.01657	1.0119	0.0456761	0.936325	nucleic acid binding
EAW55528.1histone 1, H4c [Homo sapiens]	64.457	132.491	2.0555	1.03949	0.0392295	0.898431	Nucleosome
XP_018423446.1PREDICTED: 2'-deoxynucleoside 5'-phosphate N-hydrolase 1 [Nanorana parkeri]	411.046	1623.02	3.94851	1.98131	0.000129653	0.0392137	Nucleotide metabolism
XP_018416939.1PREDICTED: nucleoside diphosphate kinase, mitochondrial isoform X1 [Nanorana parkeri]	170.124	426.811	2.50882	1.32701	0.00920429	0.470634	Nucleotide metabolism
XP_018415496.1PREDICTED: ribonucleoside-diphosphate reductase subunit M2 isoform X1 [Nanorana parkeri]	2134.48	4931.52	2.31041	1.20815	0.0192314	0.68395	Nucleotide metabolism, glutathione metabolism, p53
XP_012424600.1PREDICTED: FAD-dependent oxidoreductase domain-containing protein 2-like [Taeniopygia guttata]	88.7605	208.201	2.34565	1.22999	0.0162271	0.621124	oxidoreductase activity
PIO22897.1Cornifelin-like protein B [Rana catesbeiana]	189.144	1892.73	10.0068	3.32291	1.36457e-09	1.3669e-06	Part of epithelia, keratinization
XP_018423325.1PREDICTED: homeobox protein MSX-1 [Nanorana parkeri]	109.894	390.849	3.55661	1.8305	0.000418402	0.0775262	Pattern formation
XP_018414239.1PREDICTED: homeobox protein Mohawk isoform X2 [Nanorana parkeri]	368.779	1048.57	2.84337	1.5076	0.00351852	0.280897	Pattern formation
PIO16323.1Homeobox protein BarH-like 1b [Rana catesbeiana]	204.995	496.843	2.42369	1.2772	0.0123427	0.548341	Pattern formation
XP_018419018.1PREDICTED: paired mesoderm homeobox protein 2 [Nanorana parkeri]	214.505	491.164	2.28976	1.1952	0.0189795	0.682154	Pattern formation
XP_018427551.1PREDICTED: homeobox protein MOX-1 [Nanorana parkeri]	256.771	531.858	2.07133	1.05056	0.0392664	0.898431	Pattern formation
ACO51811.1Cartilage-associated protein precursor [Rana catesbeiana]	1149.66	3851.71	3.35031	1.74429	0.000764286	0.110171	peptidyl-proline hydroxylation to 3-hydroxy-L-proline (Biological), ER (Cellular)
XP_018428690.1PREDICTED: dual specificity protein phosphatase 12 [Nanorana parkeri]	184.918	383.279	2.0727	1.05151	0.0377395	0.88934	phosphatase activity
XP_018082143.1PREDICTED: phospholipase A2 inhibitor and Ly6/PLAUR domain-containing protein-like [Xenopus laevis]	134.197	704.097	5.24672	2.39142	7.59762e-06	0.00411791	phospholipase inhibitor activity, secreted protein
XP_018408419.1PREDICTED: myogenic factor 5 [Nanorana parkeri]	479.729	1470.65	3.06559	1.61617	0.00160062	0.179235	Pluripotency of stem cells
XP_018415065.1PREDICTED: ornithine decarboxylase [Nanorana parkeri]	1544.86	3362.44	2.17654	1.12204	0.0276984	0.784713	Polyamine biosynthesis and cell proliferation
XP_018415065.1PREDICTED: ornithine decarboxylase [Nanorana parkeri]	378.289	887.692	2.3466	1.23057	0.0167794	0.633319	Polyamine biosynthesis and cell proliferation
XP_018415065.1PREDICTED: ornithine decarboxylase [Nanorana parkeri]	535.733	1339.11	2.49958	1.32169	0.00935964	0.471533	Polyamine biosynthesis and cell proliferation
XP_018425070.1PREDICTED: twist-related protein 2-like [Nanorana parkeri]	151.104	427.758	2.83088	1.50125	0.00337158	0.280897	positive regulation of cell migration
XP_018416802.1PREDICTED: protein mab-21-like 2 [Nanorana parkeri]	151.104	340.692	2.25468	1.17292	0.0209843	0.72259	nervous system development
XP_018424939.1PREDICTED: serine hydroxymethyltransferase, mitochondrial [Nanorana parkeri]	705.857	1404.41	1.98965	0.992514	0.0485819	0.948938	positive regulation of cell population proliferation; purine biosynthesis
XP_018410007.1PREDICTED: hematopoietic prostaglandin D synthase-like [Nanorana parkeri]	122.574	405.045	3.30449	1.72443	0.000838713	0.113646	potent inhibitor of platelet aggregation
XP_018421280.1PREDICTED: fatty acid-binding protein, brain [Nanorana parkeri]	246.205	503.467	2.04491	1.03204	0.0424454	0.914364	PPAr signalling pathway
XP_018417098.1PREDICTED: mitochondrial inner membrane protease ATP23 homolog [Nanorana parkeri]	185.974	432.49	2.32553	1.21756	0.0165993	0.629571	Protease
XP_018426018.1PREDICTED: cysteine-rich DPF motif domain-containing protein 1 [Nanorana parkeri]	119.404	284.856	2.38565	1.25438	0.0140464	0.589254	Protein binding
XP_018432116.1PREDICTED: KDEL motif-containing protein 1 [Nanorana parkeri]	382.516	887.692	2.32067	1.21454	0.0182044	0.666717	Protein glucosyltransferase
XP_018424782.1PREDICTED: importin subunit alpha-1 [Nanorana parkeri]	2618.44	5370.63	2.05108	1.03639	0.0448875	0.931546	protein import to nucleus
XP_018424306.1PREDICTED: triple functional domain protein-like, partial [Nanorana parkeri]	249.375	583.908	2.34149	1.22743	0.0166337	0.629571	protein kinase activity;ATP binding
PIO25613.1hypothetical protein AB205_0078780 [Rana catesbeiana]	103.554	229.021	2.21161	1.1451	0.0248904	0.766006	protein kinase activity;ATP binding
XP_018419594.1PREDICTED: fin bud initiation factor homolog [Nanorana parkeri]	345.532	1000.31	2.89498	1.53356	0.00306336	0.269536	protein kinase C signaling
XP_018419594.1PREDICTED: fin bud initiation factor homolog [Nanorana parkeri]	387.799	954.884	2.46232	1.30002	0.0115294	0.53137	protein kinase C signaling
XP_018415902.1PREDICTED: protein N-lysine methyltransferase METTL21A [Nanorana parkeri]	150.048	412.616	2.7499	1.45938	0.00432393	0.309996	protein methylation
XP_018420363.1PREDICTED: UDP-GlcNAc:betaGal beta-1,3-N-acetylglucosaminyltransferase 9 [Nanorana parkeri] XP_018420364.1 PREDICTED: UDP-GlcNAc:betaGal beta-1,3-N-acetylglucosaminyltransferase 9 [Nanorana parkeri]	224.015	659.618	2.94453	1.55804	0.00264184	0.24914	protein O-linked glycosylation
PIO25613.1hypothetical protein AB205_0078780 [Rana catesbeiana]	92.9872	197.791	2.12707	1.08887	0.032719	0.841256	protein phosphorylation; protein kinase activity;ATP binding (Biological and Molecular)
ACO51939.1Nicolin-1 [Rana catesbeiana]	70.7971	149.526	2.11204	1.07863	0.0332975	0.849975	protein polyglutamylation
XP_018413332.1PREDICTED: cytoskeleton-associated protein 4 isoform X2 [Nanorana parkeri]	3167.9	10604	3.34734	1.74301	0.00131257	0.158797	Protein processing in ER
XP_018418436.1PREDICTED: protein transport protein Sec24D isoform X1 [Nanorana parkeri]	1070.41	2176.64	2.03347	1.02394	0.0423342	0.913422	Protein processing in ER
XP_018407812.1PREDICTED: intraflagellar transport protein 27 homolog [Nanorana parkeri]	90.8739	192.112	2.11406	1.08001	0.034092	0.859093	protein transport
XP_018411957.1PREDICTED: phosphatidylinositol 3,4,5-trisphosphate 3-phosphatase TPTE2-like [Nanorana parkeri]	779.824	1699.67	2.17956	1.12404	0.0256744	0.770761	protein tyrosine phosphatase activity
KFP80133.1Proteasome subunit beta type-1, partial [Acanthisitta chloris]	763.974	1571.92	2.05755	1.04093	0.0384915	0.897722	proteolysis involved in cellular protein catabolic process (Biological); Proteasome core complex (Cellular);
XP_018430836.1PREDICTED: dCTP pyrophosphatase 1 [Nanorana parkeri]	84.5338	252.68	2.9891	1.57971	0.0022567	0.220377	Pyrimidine metabolism
XP_018424255.1PREDICTED: thymidylate synthase [Nanorana parkeri]	252.545	715.453	2.83298	1.50232	0.00376257	0.289675	Pyrimidine metabolism
XP_018420476.1PREDICTED: rab9 effector protein with kelch motifs-like [Nanorana parkeri]	200.768	613.246	3.0545	1.61094	0.00186327	0.19421	Rab9 effector required for endosome to trans-Golgi network (TGN) transport.
XP_018423532.1PREDICTED: nmrA-like family domain-containing protein 1 [Nanorana parkeri]	516.713	1146.05	2.21796	1.14924	0.0239013	0.762031	Reduced levels of NMRAL1 by RNAi increases nitric oxide production and reduces cell viability. Overexpression of NMRAL1 increases cell viability.
XP_018414327.1PREDICTED: putative hydrolase RBBP9 [Nanorana parkeri]	1273.29	2596.83	2.03946	1.02819	0.0421566	0.913422	regulation of cell population proliferation
NP_001025523.1heterogeneous nuclear ribonucleoprotein D0 [Xenopus tropicalis] AAU44811.1 AUF1 [Xenopus tropicalis]	1404.32	2952.66	2.10256	1.07215	0.034717	0.863147	regulation of RNA metabolic process (Biological); nucleoplasm;ribonucleoprotein complex (Cellular); RNA binding;sequence-specific double-stranded DNA binding (Molecular)
KFO12376.1Transcription factor Dp-1, partial [Balearica regulorum gibbericeps] KFV44463.1 Transcription factor Dp-1, partial [Tyto alba]	83.4771	190.22	2.2787	1.18821	0.0200077	0.700529	regulation of transcription, DNA-templated;regulation of cell cycle
XP_018414797.1PREDICTED: retinol-binding protein 1 [Nanorana parkeri]	222.958	635.012	2.84813	1.51001	0.003492	0.280897	Retinoid metabolism
XP_018426641.1PREDICTED: aldo-keto reductase family 1 member C1 homolog [Nanorana parkeri]	382.516	1078.86	2.82043	1.49591	0.00373265	0.289014	Retinoid metabolism
XP_018425099.1PREDICTED: retinol dehydrogenase 3-like [Nanorana parkeri]	198.654	438.168	2.20568	1.14122	0.0245589	0.765933	Retinol metabolism
XP_018416860.1PREDICTED: protein CASC4 [Nanorana parkeri]	206.051	423.026	2.05301	1.03774	0.0404306	0.902173	Rho protein signal transduction
ACO51853.1Nuclear protein Hcc-1 [Rana catesbeiana]	4039.66	8847.58	2.19018	1.13105	0.033309	0.849975	Ribonucleoprotein
XP_012818365.1PREDICTED: 40S ribosomal protein S12 isoform X3 [Xenopus tropicalis]	38330.8	110898	2.89318	1.53266	0.0260857	0.770761	Ribosome
XP_018409521.1PREDICTED: ribosome biogenesis protein WDR12 [Nanorana parkeri]	213.448	500.628	2.34543	1.22986	0.0159039	0.615708	Ribosome biogenesis
XP_018408328.1PREDICTED: oligoribonuclease, mitochondrial [Nanorana parkeri]	780.881	1799.99	2.30508	1.20481	0.0170106	0.636588	Ribosome biogenesis
XP_018412902.1PREDICTED: ribonuclease P/MRP protein subunit POP5 [Nanorana parkeri]	196.541	439.114	2.23421	1.15976	0.0223768	0.74315	Ribosome biogenesis
XP_018418967.1PREDICTED: ribosome biogenesis protein BRX1 homolog [Nanorana parkeri]	255.715	564.981	2.20942	1.14367	0.025303	0.770761	Ribosome biogenesis
XP_018424762.1PREDICTED: ribosome biogenesis protein TSR3 homolog [Nanorana parkeri]	392.026	862.14	2.19919	1.13697	0.0268396	0.778031	Ribosome biogenesis
XP_010643018.1PREDICTED: 40S ribosomal protein S26 isoform X1 [Fukomys damarensis]	285.302	864.979	3.03181	1.60018	0.00211731	0.214101	Ribosome, Translation
XP_010128256.1PREDICTED: WD repeat-containing protein 60, partial [Chlamydotis macqueenii]	34.8702	70.0311	2.00834	1.006	0.0377138	0.88934	RNA binding; methyltransferase
NP_001025523.1heterogeneous nuclear ribonucleoprotein D0 [Xenopus tropicalis] AAU44811.1 AUF1 [Xenopus tropicalis]	1348.31	2982	2.21165	1.14512	0.0243061	0.764148	RNA binding;sequence-specific double-stranded DNA binding
XP_018409818.1PREDICTED: exosome complex component RRP43 [Nanorana parkeri]	662.534	1550.15	2.33973	1.22634	0.0152203	0.607909	RNA degradation
XP_018427230.1PREDICTED: exosome complex component RRP40 [Nanorana parkeri]	659.364	1369.39	2.07684	1.05439	0.0365559	0.884919	RNA degradation
POI25783.1hypothetical protein CIB84_010467, partial [Bambusicola thoracicus]	224.015	762.772	3.40501	1.76766	0.000727397	0.110171	Rna transport
XP_018432474.1PREDICTED: polynucleotide 5'-hydroxyl-kinase NOL9 [Nanorana parkeri]	858.018	1937.21	2.25778	1.1749	0.0199655	0.700529	rRNA processing
XP_018415017.1PREDICTED: WD repeat-containing protein 18 [Nanorana parkeri]	516.713	1129.96	2.18683	1.12884	0.0265025	0.776788	rRNA processing
XP_018423355.1PREDICTED: mitochondrial inner membrane protease subunit 1 [Nanorana parkeri]	128.914	456.149	3.53839	1.82309	0.000431029	0.0778726	Serine type peptidase activity, protein export
XM_040359378.1PREDICTED: Rana temporaria inter-alpha-trypsin inhibitor heavy chain H3-like (LOC120945301), transcript variant X3, mRNA	109.894	2064.97	18.7906	4.23194	1.75068e-13	2.15652e-10	serine-type endopeptidase inhibitor activity
XP_018409816.1PREDICTED: sororin [Nanorana parkeri]	216.618	535.644	2.47276	1.30612	0.0107227	0.508556	sister chromatid cohesion
PIO29601.1hypothetical protein AB205_0124150 [Rana catesbeiana]	257.828	576.337	2.23535	1.1605	0.0233522	0.75734	sphingomyelin phosphodiesterase D activity
XP_018100877.1PREDICTED: peptidylprolyl isomerase E (cyclophilin E) L homeolog isoform X1 [Xenopus laevis]	471.276	1179.17	2.50209	1.32313	0.00962378	0.479003	Spliceosome
XP_007899944.1PREDICTED: small nuclear ribonucleoprotein Sm D3 [Callorhinchus milii]	1724.49	4085.47	2.36909	1.24433	0.015332	0.607909	Spliceosome
XP_005721862.1PREDICTED: PHD finger-like domain-containing protein 5A [Pundamilia nyererei] XP_026032995.1 PHD finger-like domain-containing protein 5A [Astatotilapia calliptera]	1289.14	2991.47	2.32051	1.21444	0.017054	0.636588	Spliceosome
NP_001016646.1thioredoxin-like protein 4A [Xenopus tropicalis] CAJ82675.1 thioredoxin-like 4A [Xenopus tropicalis] AAI57182.1 thioredoxin-like 4A [Xenopus tropicalis] OCA30880.1 hypothetical protein XENTR_v90015843mg [Xenopus tropicalis]	376.175	845.106	2.24657	1.16773	0.0231525	0.75734	Spliceosome
NP_001004780.1small nuclear ribonucleoprotein Sm D1 [Xenopus tropicalis] NP_001085322.1 small nuclear ribonucleoprotein Sm D1 [Xenopus laevis] XP_018124860.1 PREDICTED: small nuclear ribonucleoprotein Sm D1 isoform X1 [Xenopus laevis] XP_018424150.1 PREDICTED: small nuclear ribonucleoprotein Sm D1 isoform X1 [Nanorana parkeri] AAH74514.1 MGC69276 protein [Xenopus tropicalis] AAH71069.1 MGC78968 p…	1464.55	3219.54	2.19832	1.1364	0.0256483	0.770761	Spliceosome
NP_079840.2protein mago nashi homolog 2 isoform 1 [Mus musculus] XP_005369261.1 protein mago nashi homolog 2 isoform X1 [Microtus ochrogaster] XP_021046615.1 protein mago nashi homolog 2 isoform X1 [Mus pahari] XP_021021078.1 protein mago nashi homolog 2 isoform X1 [Mus caroli] BAB24516.2 unnamed protein product [Mus musculus] EDL20883.1 RIKEN cDNA 2010012C16, isoform CRA_c [Mus musculus] AHX8379…	2721.99	5977.25	2.19591	1.13482	0.0289964	0.801839	Spliceosome
XP_008944946.1PREDICTED: nuclear cap-binding protein subunit 1 [Merops nubicus]	806.241	1614.5	2.0025	1.00181	0.0462059	0.937383	Spliceosome
XP_005235065.1PREDICTED: U6 snRNA-associated Sm-like protein LSm7 [Falco peregrinus]	1657.92	4166.85	2.5133	1.32958	0.00973543	0.481442	Spliceosome, RNA degradation
XP_018426632.1PREDICTED: 3-oxo-5-beta-steroid 4-dehydrogenase isoform X1 [Nanorana parkeri]	1452.93	4874.74	3.35512	1.74636	0.000814223	0.112579	Steroid hormone biosynthesis
XP_018426641.1PREDICTED: aldo-keto reductase family 1 member C1 homolog [Nanorana parkeri]	1247.93	3762.75	3.0152	1.59225	0.00202893	0.209698	Steroid hormone biosynthesis
XP_018416380.1PREDICTED: cytochrome P450 3A9-like isoform X1 [Nanorana parkeri]	545.243	1500.94	2.75279	1.46089	0.00411268	0.307883	Steroid hormone biosynthesis, retinol metabolism
PIO33430.1Catechol O-methyltransferase [Rana catesbeiana] PIO33431.1 Catechol O-methyltransferase [Rana catesbeiana]	469.163	1186.74	2.52949	1.33885	0.00881606	0.463014	Steroid hormone biosynthesis, Tyrosine metabolism
XP_018423344.1PREDICTED: dnaJ homolog subfamily C member 24 [Nanorana parkeri]	206.051	420.187	2.03924	1.02803	0.0422885	0.913422	Stimulates the ATPase activity of several Hsp70-type chaperones
XP_018419351.1PREDICTED: amine sulfotransferase-like [Nanorana parkeri]	225.071	641.637	2.85082	1.51137	0.00347381	0.280897	Sulfation of amines
XP_018409247.1PREDICTED: selenide, water dikinase 1 [Nanorana parkeri] XP_018409248.1 PREDICTED: selenide, water dikinase 1 [Nanorana parkeri] XP_018409249.1 PREDICTED: selenide, water dikinase 1 [Nanorana parkeri]	80.3071	170.346	2.12118	1.08487	0.0329602	0.845853	Synthesizes selenophosphate from selenide and ATP.
XP_018413371.1PREDICTED: inhibitor of nuclear factor kappa-B kinase-interacting protein isoform X2 [Nanorana parkeri]	209.221	626.495	2.99441	1.58227	0.00224207	0.220377	Target of p53/TP53 with pro-apoptotic function.
XP_018413371.1PREDICTED: inhibitor of nuclear factor kappa-B kinase-interacting protein isoform X2 [Nanorana parkeri]	294.812	826.178	2.80239	1.48666	0.00417649	0.309243	Target of p53/TP53 with pro-apoptotic function.
XP_018409703.1PREDICTED: gremlin-1 [Nanorana parkeri]	112.007	253.626	2.26437	1.17911	0.0208939	0.72259	TGF b inhibitor
PIO29937.1hypothetical protein AB205_0107700, partial [Rana catesbeiana]	311.718	1148.89	3.68566	1.88192	0.000314001	0.0654571	TGFb, Hippo, Cytokine-cytokine interaction
XP_018422065.1PREDICTED: transmembrane protein 234 [Nanorana parkeri]	42.2669	97.4758	2.3062	1.20552	0.0152381	0.607909	the drug/metabolite transporter (dmt) superfamily
PIO24636.1Glutathione peroxidase 7 [Rana catesbeiana]	260.998	756.147	2.89714	1.53463	0.00313324	0.271697	Thyroid hormone synthesis, glutathione metabolism
XP_018412867.1PREDICTED: sulfotransferase 6B1-like [Nanorana parkeri]	829.488	1660.87	2.00229	1.00165	0.0462601	0.937383	thyroxine metabolism
XP_018419230.1PREDICTED: methyl-CpG-binding domain protein 3 isoform X1 [Nanorana parkeri]	124.687	276.339	2.21626	1.14812	0.0242131	0.762993	tissue development
XP_018408489.1PREDICTED: SWI/SNF-related matrix-associated actin-dependent regulator of chromatin subfamily A member 5 [Nanorana parkeri]	1243.7	3534.68	2.84206	1.50694	0.00337917	0.280897	Transcription
XP_018431398.1PREDICTED: zinc finger protein 570-like, partial [Nanorana parkeri]	607.587	1547.31	2.54665	1.3486	0.00781688	0.432321	Transcription
XP_018431398.1PREDICTED: zinc finger protein 570-like, partial [Nanorana parkeri]	571.66	1429.96	2.50142	1.32275	0.00916126	0.470612	Transcription
XP_018425477.1PREDICTED: SWI/SNF-related matrix-associated actin-dependent regulator of chromatin subfamily E member 1-related [Nanorana parkeri]	158.501	364.351	2.29873	1.20084	0.0181089	0.666717	Transcription
XP_018413620.1PREDICTED: bromodomain-containing protein 2 [Nanorana parkeri]	518.826	1184.85	2.28371	1.19138	0.0192041	0.68395	Transcription
XP_018425815.1PREDICTED: activated RNA polymerase II transcriptional coactivator p15 [Nanorana parkeri]	3418.34	7754.53	2.26851	1.18174	0.0249871	0.766006	Transcription
ACO51924.1DNA-directed RNA polymerase III subunit RPC9 [Rana catesbeiana]	244.091	550.785	2.25647	1.17407	0.0216176	0.735975	Transcription
XP_018428176.1PREDICTED: D site-binding protein [Nanorana parkeri]	367.722	827.125	2.24932	1.16949	0.0230038	0.756556	Transcription
ABG77305.1DNA-directed RNA polymerase II, partial [Pimephales promelas]	361.382	804.412	2.22593	1.15441	0.0248296	0.766006	Transcription
ABG77305.1DNA-directed RNA polymerase II, partial [Pimephales promelas]	384.629	806.305	2.09632	1.06786	0.0375049	0.88934	Transcription
XP_018429731.1PREDICTED: transcription initiation factor TFIID subunit 13 [Nanorana parkeri]	1189.81	2450.14	2.05927	1.04213	0.0392614	0.898431	Transcription
ABG77305.1DNA-directed RNA polymerase II, partial [Pimephales promelas]	382.516	773.182	2.02131	1.01529	0.0478043	0.948387	Transcription
XP_018417945.1PREDICTED: snRNA-activating protein complex subunit 1, partial [Nanorana parkeri]	1235.25	2494.62	2.01953	1.01402	0.0448584	0.931546	Transcription
XP_018428741.1PREDICTED: CCAAT/enhancer-binding protein zeta [Nanorana parkeri]	1324.01	2635.63	1.99064	0.993234	0.0496144	0.955875	Transcription
XP_018114303.1PREDICTED: DNA-directed RNA polymerase III subunit RPC8 [Xenopus laevis] OCT85472.1 hypothetical protein XELAEV_18023640mg [Xenopus laevis]	57.0603	112.618	1.97366	0.980873	0.049807	0.955875	Transcription
ACO51650.1Geranylgeranyl pyrophosphate synthetase [Rana catesbeiana]	143.707	294.32	2.04805	1.03425	0.0415518	0.906746	transferase activity (Molecular); isoprenoid biosynthetic activity( Biological)
XP_018412902.1PREDICTED: ribonuclease P/MRP protein subunit POP5 [Nanorana parkeri]	57.0603	175.078	3.06829	1.61744	0.00173645	0.186738	Translation
XP_007984126.1PREDICTED: 40S ribosomal protein S15a-like [Chlorocebus sabaeus]	1268.01	3502.5	2.76221	1.46582	0.00431316	0.309996	translation
XP_018412506.1PREDICTED: probable cysteine--tRNA ligase, mitochondrial [Nanorana parkeri]	249.375	576.337	2.31113	1.2086	0.0182881	0.666717	Translation
OCA19024.1hypothetical protein XENTR_v90029951mg, partial [Xenopus tropicalis]	319.115	717.346	2.24792	1.16859	0.0231433	0.75734	Translation
XP_018086780.1PREDICTED: eukaryotic translation initiation factor 2 subunit 1 [Xenopus laevis] XP_018086781.1 PREDICTED: eukaryotic translation initiation factor 2 subunit 1 [Xenopus laevis] XP_018086782.1 PREDICTED: eukaryotic translation initiation factor 2 subunit 1 [Xenopus laevis] OCT68844.1 hypothetical protein XELAEV_18040149mg [Xenopus laevis]	1598.75	3523.32	2.2038	1.14	0.0255094	0.770761	Translation
XP_018419828.1PREDICTED: prolyl-tRNA synthetase associated domain-containing protein 1-like [Nanorana parkeri]	238.808	521.448	2.18355	1.12667	0.0271155	0.7834	Translation
XP_022175165.1protein ALP1-like [Myzus persicae]	56.0037	112.618	2.0109	1.00784	0.0438705	0.928821	Transposase-derived protein that may have nuclease activity.
GBM95482.1Transposable element Tcb1 transposase [Araneus ventricosus]	300.095	1292.74	4.30776	2.10694	5.94588e-05	0.0223796	Transposition
XP_018415111.1PREDICTED: yrdC domain-containing protein, mitochondrial [Nanorana parkeri]	58.117	119.242	2.05176	1.03686	0.038755	0.898431	tRNA binding
XP_018416865.1PREDICTED: fumarylacetoacetase [Nanorana parkeri]	804.128	2040.37	2.53737	1.34333	0.00806255	0.441119	Tyrosine metabolism
XP_018419809.1PREDICTED: ubiquitin-conjugating enzyme E2 C isoform X1 [Nanorana parkeri]	994.329	2614.81	2.62972	1.39491	0.00618989	0.382982	Ubiquitin mediated proteolysis
NP_001007482.1E3 ubiquitin-protein ligase FANCL [Xenopus tropicalis] AAH79922.1 Fanconi anemia, complementation group L [Xenopus tropicalis] ATO94906.1 Fanconi anemia complementation group L, partial [synthetic construct]	272.622	563.088	2.06546	1.04646	0.0404006	0.902173	ubiquitin mediated proteolysis, Fanconi anemia pathway
XP_018421298.1PREDICTED: norrin [Nanorana parkeri]	59.1737	172.239	2.91073	1.54138	0.00275324	0.253206	Wnt ligand
XP_018413436.1PREDICTED: secreted frizzled-related protein 2 [Nanorana parkeri]	341.305	753.308	2.20714	1.14218	0.0264046	0.7761	Wnt signalling
No Blast Hit	36.9835	262.144	7.08811	2.8254	3.10712e-07	0.000233897	No blast hits= 145; Hypothetical and uncharacterised proteins=39
No Blast Hit	413.159	1955.19	4.7323	2.24254	1.69923e-05	0.00852764
No Blast Hit	254.658	1141.32	4.48177	2.16407	4.24543e-05	0.0169193
No Blast Hit	40.1536	178.863	4.45448	2.15526	4.69276e-05	0.0181677
PIO37696.1hypothetical protein AB205_0073740, partial [Rana catesbeiana]	181.748	779.806	4.2906	2.10118	7.22054e-05	0.0264428
EHH66747.1hypothetical protein EGM_03796, partial [Macaca fascicularis]	766.088	3188.31	4.16181	2.05721	7.86671e-05	0.0273318
No Blast Hit	267.338	1102.52	4.12405	2.04406	0.000103591	0.0334206
No Blast Hit	112.007	457.095	4.08094	2.0289	0.000102213	0.0334206
No Blast Hit	61.287	249.841	4.07657	2.02736	0.000121388	0.0382514
No Blast Hit	57.0603	230.914	4.04683	2.01679	0.000131324	0.0392137
No Blast Hit	69.7404	281.071	4.03025	2.01087	0.000133124	0.0392137
No Blast Hit	136.311	532.805	3.90875	1.96671	0.000163012	0.0433099
XP_018428098.1PREDICTED: uncharacterized protein LOC108800614 [Nanorana parkeri]	754.464	2885.47	3.82453	1.93528	0.000186899	0.0460451
No Blast Hit	131.027	497.789	3.79912	1.92567	0.000214273	0.0507404
OCA46501.1hypothetical protein XENTR_v900063141mg, partial [Xenopus tropicalis]	342.362	1285.17	3.75382	1.90836	0.000246115	0.0546698
No Blast Hit	182.804	684.223	3.74293	1.90417	0.000279895	0.0611706
No Blast Hit	737.558	2678.22	3.6312	1.86045	0.000312566	0.0654571
XP_018108332.1PREDICTED: uncharacterized protein LOC108711265 isoform X1 [Xenopus laevis] XP_018108333.1 PREDICTED: uncharacterized protein LOC108711265 isoform X1 [Xenopus laevis] OCT89332.1 hypothetical protein XELAEV_18017952mg [Xenopus laevis]	122.574	436.275	3.55928	1.83158	0.000407604	0.0767089
No Blast Hit	140.537	498.735	3.54877	1.82732	0.00042339	0.0775262
No Blast Hit	62.3437	220.503	3.5369	1.82249	0.000488232	0.0850697
No Blast Hit	482.899	1706.3	3.53345	1.82108	0.000395555	0.0754896
PIO11085.1hypothetical protein AB205_0117180 [Rana catesbeiana]	138.424	479.808	3.46622	1.79336	0.000529202	0.0907682
No Blast Hit	81.3638	280.125	3.44286	1.78361	0.000616643	0.0994703
No Blast Hit	163.784	563.088	3.43799	1.78156	0.000597977	0.0976215
No Blast Hit	277.905	937.85	3.37471	1.75477	0.000790288	0.112342
PIO35850.1hypothetical protein AB205_0052150 [Rana catesbeiana]	28.5302	95.583	3.35025	1.74427	0.000547026	0.0926525
No Blast Hit	397.309	1325.86	3.3371	1.7386	0.000760021	0.110171
No Blast Hit	234.581	769.396	3.27987	1.71364	0.00103487	0.129838
No Blast Hit	99.3272	325.55	3.27755	1.71262	0.000945121	0.12461
No Blast Hit	49.6636	161.829	3.2585	1.70421	0.000978594	0.125094
No Blast Hit	127.857	415.455	3.24936	1.70016	0.000978212	0.125094
No Blast Hit	1098.94	3485.47	3.17167	1.66524	0.00124996	0.152585
No Blast Hit	65.5137	206.308	3.14908	1.65493	0.00142249	0.168224
PIO31611.1hypothetical protein AB205_0095500, partial [Rana catesbeiana]	470.219	1456.46	3.0974	1.63106	0.0014616	0.169271
No Blast Hit	32.7569	101.261	3.0913	1.62821	0.00123415	0.152025
No Blast Hit	108.837	334.067	3.06942	1.61797	0.00170747	0.186738
No Blast Hit	163.784	496.843	3.03352	1.60099	0.00186209	0.19421
SIK19391.1Uncharacterised protein [Mycobacteroides abscessus subsp. abscessus]	297.982	896.209	3.0076	1.58861	0.0022607	0.220377
No Blast Hit	152.161	456.149	2.99781	1.58391	0.00204282	0.209698
No Blast Hit	116.234	347.317	2.98808	1.57922	0.00215248	0.216046
OCT73545.1hypothetical protein XELAEV_18036524mg [Xenopus laevis]	196.541	575.391	2.92759	1.54971	0.00266607	0.24914
No Blast Hit	134.197	388.957	2.89839	1.53525	0.00276565	0.253206
No Blast Hit	204.995	593.372	2.89458	1.53335	0.00297358	0.265079
No Blast Hit	73.9671	210.093	2.84036	1.50608	0.00351664	0.280897
No Blast Hit	115.177	325.55	2.82651	1.49902	0.00352417	0.280897
PIO26034.1hypothetical protein AB205_0063520, partial [Rana catesbeiana]	155.331	438.168	2.82087	1.49614	0.00347939	0.280897
No Blast Hit	170.124	476.969	2.80365	1.48731	0.00370597	0.289014
No Blast Hit	600.19	1676.96	2.79405	1.48236	0.00354867	0.281196
No Blast Hit	87.7038	244.163	2.78394	1.47713	0.00415952	0.309243
No Blast Hit	244.091	679.491	2.78376	1.47703	0.00431932	0.309996
XP_018428098.1PREDICTED: uncharacterized protein LOC108800614 [Nanorana parkeri]	196.541	547	2.78313	1.47671	0.00407768	0.306958
No Blast Hit	292.698	810.09	2.76766	1.46867	0.00463689	0.32056
No Blast Hit	110.951	305.676	2.75507	1.46209	0.00441778	0.313244
No Blast Hit	155.331	427.758	2.75385	1.46145	0.00427102	0.309996
No Blast Hit	557.923	1531.22	2.7445	1.45654	0.00420096	0.309365
No Blast Hit	117.291	321.765	2.74331	1.45592	0.00454345	0.317114
No Blast Hit	83.4771	228.074	2.73218	1.45005	0.00487871	0.335566
PIO12104.1hypothetical protein AB205_0210440 [Rana catesbeiana]	1676.94	4544.45	2.70997	1.43828	0.00538188	0.353257
No Blast Hit	81.3638	217.664	2.6752	1.41965	0.00580393	0.369217
No Blast Hit	386.742	1031.54	2.66725	1.41536	0.00601461	0.377305
No Blast Hit	192.314	511.038	2.6573	1.40996	0.00592084	0.374894
No Blast Hit	50.7203	134.384	2.64951	1.40573	0.00565788	0.365068
No Blast Hit	159.558	422.08	2.64531	1.40344	0.00598164	0.376983
No Blast Hit	290.585	766.557	2.63798	1.39943	0.00686211	0.398238
No Blast Hit	154.274	406.938	2.63776	1.39931	0.0061259	0.380761
No Blast Hit	76.0804	200.63	2.63707	1.39894	0.00649803	0.387878
No Blast Hit	110.951	292.427	2.63565	1.39816	0.00640611	0.38579
No Blast Hit	121.517	317.979	2.61674	1.38777	0.0067151	0.395607
No Blast Hit	2558.2	6678.51	2.61062	1.38439	0.00827391	0.444788
XP_013908044.1PREDICTED: uncharacterized protein LOC106538149 [Thamnophis sirtalis]	49.6636	129.652	2.61061	1.38439	0.00631181	0.38352
No Blast Hit	1535.35	4001.24	2.60608	1.38188	0.00721043	0.41051
No Blast Hit	162.728	423.972	2.60541	1.38151	0.00677968	0.397682
No Blast Hit	487.126	1259.61	2.58581	1.37061	0.0072623	0.411733
PIO32839.1hypothetical protein AB205_0046000, partial [Rana catesbeiana]	104.611	268.768	2.56923	1.36133	0.00794668	0.437714
No Blast Hit	280.018	718.292	2.56516	1.35905	0.00853341	0.453442
PIO00715.1hypothetical protein AB205_0011370, partial [Rana catesbeiana]	1613.54	4137.52	2.56425	1.35854	0.00828033	0.444788
No Blast Hit	388.856	987.061	2.53837	1.3439	0.00903842	0.470612
No Blast Hit	250.431	635.012	2.53567	1.34237	0.00914881	0.470612
KFV54990.1hypothetical protein N341_11982, partial [Tyto alba]	617.097	1561.51	2.53041	1.33937	0.00822166	0.444788
No Blast Hit	790.391	1997.78	2.52758	1.33776	0.0083049	0.444788
No Blast Hit	228.241	575.391	2.52098	1.33398	0.00936107	0.471533
PIO22433.1hypothetical protein AB205_0206100 [Rana catesbeiana]	57.0603	141.955	2.48781	1.31487	0.00965077	0.479003
No Blast Hit	170.124	420.187	2.46988	1.30444	0.0104119	0.503444
No Blast Hit	2763.2	6820.47	2.46832	1.30353	0.0128906	0.560693
No Blast Hit	442.746	1082.64	2.44529	1.29001	0.0117819	0.535723
XP_018426558.1PREDICTED: LOW QUALITY PROTEIN: uncharacterized protein LOC108799222 [Nanorana parkeri]	516.713	1256.78	2.43225	1.28229	0.011781	0.535723
No Blast Hit	306.435	744.791	2.4305	1.28125	0.0130293	0.561086
PIO23982.1hypothetical protein AB205_0135230, partial [Rana catesbeiana]	323.342	781.699	2.41756	1.27355	0.0135886	0.580501
No Blast Hit	523.053	1247.31	2.38468	1.25379	0.0137319	0.583283
No Blast Hit	70.7971	168.453	2.37938	1.25059	0.0142473	0.590371
No Blast Hit	64.457	153.311	2.37851	1.25006	0.0140091	0.589254
No Blast Hit	59.1737	140.062	2.36697	1.24304	0.0142062	0.590371
No Blast Hit	780.881	1837.84	2.35355	1.23484	0.0145272	0.594692
No Blast Hit	100.384	235.645	2.34744	1.23109	0.016105	0.618787
No Blast Hit	49.6636	116.403	2.34383	1.22887	0.0144289	0.594258
XP_018426558.1PREDICTED: LOW QUALITY PROTEIN: uncharacterized protein LOC108799222 [Nanorana parkeri]	555.81	1301.25	2.34119	1.22724	0.0156194	0.610222
No Blast Hit	848.508	1971.28	2.32323	1.21613	0.0161204	0.618787
No Blast Hit	87.7038	202.522	2.30916	1.20737	0.018214	0.666717
No Blast Hit	66.5704	153.311	2.303	1.20351	0.0178914	0.662373
No Blast Hit	392.026	901.888	2.30058	1.202	0.0193441	0.68616
No Blast Hit	397.309	910.405	2.29143	1.19625	0.0198795	0.700427
No Blast Hit	1191.93	2731.21	2.29143	1.19625	0.0185156	0.672616
ACO51640.1C12orf31 homolog [Rana catesbeiana]	1161.28	2658.34	2.28914	1.19481	0.0185897	0.672825
No Blast Hit	185.974	422.08	2.26956	1.18241	0.0198709	0.700427
No Blast Hit	1168.68	2650.77	2.26818	1.18153	0.0199014	0.700427
No Blast Hit	385.686	874.443	2.26724	1.18094	0.0215932	0.735975
No Blast Hit	91.9305	208.201	2.26476	1.17936	0.0210111	0.72259
XP_018420511.1PREDICTED: uncharacterized protein C21orf62 homolog [Nanorana parkeri] XP_018420512.1 PREDICTED: uncharacterized protein C21orf62 homolog [Nanorana parkeri]	136.311	308.516	2.26332	1.17844	0.0205938	0.715502
XP_018409383.1PREDICTED: uncharacterized protein C12orf45 homolog [Nanorana parkeri]	228.241	512.931	2.24732	1.1682	0.021962	0.737427
No Blast Hit	184.918	414.509	2.24158	1.16452	0.021743	0.737427
No Blast Hit	112.007	250.787	2.23903	1.16287	0.0226808	0.749572
No Blast Hit	1285.97	2878.85	2.23866	1.16263	0.02215	0.737427
No Blast Hit	47.5503	105.993	2.22907	1.15644	0.0204859	0.713585
OCT93677.1hypothetical protein XELAEV_18011352mg, partial [Xenopus laevis]	704.801	1568.13	2.22493	1.15376	0.0221374	0.737427
PIO35464.1hypothetical protein AB205_0187910, partial [Rana catesbeiana]	116.234	258.358	2.22274	1.15234	0.0238464	0.762031
No Blast Hit	142.651	317.033	2.22244	1.15214	0.0234359	0.75734
No Blast Hit	765.031	1694.94	2.21552	1.14765	0.0227929	0.751445
No Blast Hit	96.1572	212.933	2.21442	1.14693	0.024702	0.765933
No Blast Hit	275.792	610.407	2.21329	1.14619	0.0253387	0.770761
No Blast Hit	184.918	408.83	2.21088	1.14462	0.0240194	0.762209
No Blast Hit	818.921	1807.56	2.20725	1.14225	0.023491	0.75734
KFP17682.1hypothetical protein Z169_10898, partial [Egretta garzetta]	213.448	470.344	2.20356	1.13983	0.0249579	0.766006
No Blast Hit	102.497	225.235	2.19748	1.13585	0.0260626	0.770761
No Blast Hit	263.112	577.284	2.19406	1.13361	0.0267005	0.776923
No Blast Hit	1007.01	2208.82	2.19345	1.1332	0.0249482	0.766006
No Blast Hit	89.8172	196.844	2.19161	1.13199	0.026545	0.776788
No Blast Hit	1184.53	2593.99	2.18989	1.13086	0.0256625	0.770761
No Blast Hit	408.932	895.263	2.18927	1.13045	0.027552	0.784713
No Blast Hit	176.464	386.118	2.18808	1.12966	0.0258576	0.770761
XP_018432202.1PREDICTED: UPF0235 protein C15orf40 homolog [Nanorana parkeri]	89.8172	195.898	2.18107	1.12504	0.0274588	0.784713
No Blast Hit	176.464	382.332	2.16663	1.11545	0.02774	0.784713
No Blast Hit	139.481	301.891	2.16439	1.11396	0.028404	0.788675
No Blast Hit	180.691	390.849	2.16308	1.11309	0.0280558	0.787419
ACO51892.1TPR repeat-containing protein YDR161W [Rana catesbeiana]	254.658	550.785	2.16284	1.11293	0.0292996	0.805294
No Blast Hit	75.0238	161.829	2.15703	1.10905	0.0291018	0.803114
No Blast Hit	499.806	1075.07	2.15098	1.10499	0.0300655	0.817497
No Blast Hit	36.9835	79.4948	2.14946	1.10398	0.0239877	0.762209
ACO51562.1C11orf57 [Rana catesbeiana]	341.305	731.542	2.14336	1.09988	0.0323474	0.841063
No Blast Hit	83.4771	178.863	2.14266	1.0994	0.0308996	0.827208
PIO11079.1hypothetical protein AB205_0023530, partial [Rana catesbeiana]	2521.22	5399.97	2.14181	1.09883	0.0336153	0.851768
No Blast Hit	383.572	821.446	2.14157	1.09867	0.0324117	0.841063
No Blast Hit	131.027	280.125	2.13791	1.0962	0.0311503	0.827208
No Blast Hit	773.484	1653.3	2.13747	1.09591	0.0295031	0.807609
No Blast Hit	75.0238	159.936	2.1318	1.09208	0.0315539	0.832642
No Blast Hit	123.631	263.09	2.12803	1.08952	0.032325	0.841063
ACO51562.1C11orf57 [Rana catesbeiana]	309.605	657.725	2.1244	1.08706	0.0341101	0.859093
No Blast Hit	328.625	694.633	2.11376	1.07981	0.0354758	0.870973
PIN88491.1hypothetical protein AB205_0007790 [Rana catesbeiana]	280.018	591.479	2.11229	1.07881	0.0349594	0.865996
No Blast Hit	95.1005	200.63	2.10966	1.07701	0.0346342	0.863147
No Blast Hit	5519	11529.6	2.08907	1.06286	0.0499394	0.955875
No Blast Hit	746.011	1553.93	2.08299	1.05866	0.035392	0.870973
No Blast Hit	59.1737	123.028	2.07909	1.05596	0.0356211	0.871239
No Blast Hit	418.442	866.872	2.07166	1.05079	0.0402745	0.902173
PIO27434.1hypothetical protein AB205_0048190 [Rana catesbeiana]	95.1005	196.844	2.06985	1.04953	0.0393985	0.898431
No Blast Hit	420.556	868.765	2.06575	1.04667	0.0410317	0.905516
No Blast Hit	207.108	427.758	2.06539	1.04641	0.0388508	0.898431
PIO38187.1hypothetical protein AB205_0072470 [Rana catesbeiana]	1426.51	2940.36	2.06123	1.04351	0.0397537	0.898431
KTG40649.1hypothetical protein cypCar_00031294 [Cyprinus carpio]	52.8336	108.832	2.0599	1.04258	0.0367682	0.884919
No Blast Hit	181.748	373.815	2.05678	1.04039	0.0397829	0.898431
No Blast Hit	1241.59	2551.4	2.05495	1.0391	0.0399825	0.900197
OCT73559.1hypothetical protein XELAEV_18036538mg [Xenopus laevis]	1282.8	2631.85	2.05164	1.03678	0.0405478	0.902173
No Blast Hit	163.784	335.96	2.05124	1.03649	0.0407291	0.904721
No Blast Hit	62.3437	127.76	2.04928	1.03512	0.0397355	0.898431
No Blast Hit	136.311	279.178	2.0481	1.03429	0.0417148	0.907611
No Blast Hit	368.779	753.308	2.04271	1.03048	0.0446684	0.931165
PIO35059.1hypothetical protein AB205_0082640 [Rana catesbeiana]	1163.4	2375.38	2.04176	1.02982	0.0414868	0.906746
No Blast Hit	64.457	131.545	2.04082	1.02915	0.0411428	0.905516
No Blast Hit	282.132	574.445	2.03609	1.0258	0.0446006	0.931165
No Blast Hit	79.2505	160.882	2.03005	1.02151	0.0441387	0.92921
No Blast Hit	394.139	799.68	2.02893	1.02072	0.0465557	0.938548
No Blast Hit	1433.9	2908.19	2.02816	1.02017	0.0442746	0.92921
No Blast Hit	112.007	227.128	2.0278	1.01991	0.0451253	0.932219
No Blast Hit	156.388	317.033	2.02723	1.01951	0.0442304	0.92921
No Blast Hit	125.744	254.573	2.02453	1.01759	0.0453382	0.932219
OCA20360.1hypothetical protein XENTR_v900247231mg, partial [Xenopus tropicalis]	528.336	1069.39	2.02408	1.01727	0.0453224	0.932219
No Blast Hit	59.1737	119.242	2.01512	1.01087	0.0438702	0.928821
No Blast Hit	147.934	298.106	2.01512	1.01087	0.0462213	0.937383
No Blast Hit	67.6271	136.277	2.01512	1.01087	0.0451573	0.932219
No Blast Hit	30.6435	61.5138	2.0074	1.00533	0.03583	0.873195
No Blast Hit	109.894	220.503	2.00651	1.00469	0.0484055	0.948938
No Blast Hit	211.335	423.972	2.00617	1.00444	0.047201	0.944717
No Blast Hit	677.327	1348.57	1.99102	0.993508	0.0485854	0.948938
No Blast Hit	994.329	1972.23	1.98348	0.988031	0.0496539	0.955875
No Blast Hit	47.5503	93.6903	1.97034	0.978446	0.0478886	0.948671

## Sheet: Combination 1 Downregulated
Hit Description	Intact froglet hindlimb	Intact tadpole hindlimb	foldChange	log2FoldChange	pval	padj	GO/KEGG/Function
XP_018422586.1PREDICTED: myopalladin [Nanorana parkeri]	7187.49	3422.06	0.476114	-1.07062	0.0411659	0.905516	Actin binding, axon guidance
XP_018431079.1PREDICTED: myosin-2-like [Nanorana parkeri]	603.36	194.005	0.321541	-1.63692	0.00154857	0.175501	Actin filament binding
XP_007655273.1PREDICTED: myosin-1-like, partial [Ornithorhynchus anatinus]	791.448	311.355	0.393399	-1.34594	0.00916913	0.470612	Actin filament binding, muscle contraction
XP_018424589.1PREDICTED: myosin-7B [Nanorana parkeri]	5524.29	2206.93	0.399496	-1.32375	0.0107892	0.508556	Actin filament binding, muscle contraction
XP_018431079.1PREDICTED: myosin-2-like [Nanorana parkeri]	554.753	222.396	0.400892	-1.31871	0.00999962	0.489151	Actin filament binding, muscle contraction
XP_006752323.1PREDICTED: myosin-2-like, partial [Leptonychotes weddellii]	3131.98	1284.22	0.410035	-1.28618	0.0117027	0.535723	Actin filament binding, muscle contraction
AAF82092.1type 3 myosin heavy chain, partial [Rana pipiens]	5059.35	1940.05	0.383459	-1.38286	0.00759411	0.425207	Actin filament binding, muscle contraction
XP_026549329.1myosin heavy chain, skeletal muscle, adult-like, partial [Notechis scutatus]	3499.7	1275.7	0.364518	-1.45594	0.00456363	0.317114	Actin filament binding, muscle contraction
XP_018951998.1PREDICTED: myosin heavy chain, fast skeletal muscle-like, partial [Cyprinus carpio]	623.437	229.021	0.367352	-1.44477	0.00504906	0.344198	Actin filament binding, muscle contraction
XP_020036056.1myosin-3, partial [Castor canadensis]	439.576	204.415	0.465028	-1.10461	0.0292408	0.805294	Actin filament binding, muscle contraction
XP_019799702.1PREDICTED: myosin-3 isoform X2 [Tursiops truncatus]	1971.75	709.775	0.359972	-1.47404	0.00372941	0.289014	Actin filament binding, muscle contraction
XP_021238173.1myosin-1B-like [Numida meleagris]	597.02	201.576	0.337637	-1.56645	0.00239981	0.23062	Actin filament binding, muscle contraction
XP_018410922.1PREDICTED: leiomodin-3 [Nanorana parkeri]	2803.35	1054.25	0.376068	-1.41093	0.00569253	0.365563	actin filament organization, muscle contraction
XP_018410922.1PREDICTED: leiomodin-3 [Nanorana parkeri]	3043.22	1150.78	0.378146	-1.40298	0.00604898	0.377713	actin filament organization, muscle contraction
XP_018410922.1PREDICTED: leiomodin-3 [Nanorana parkeri]	2582.51	1047.63	0.405663	-1.30165	0.0104404	0.503444	actin filament organization, muscle contraction
XP_018410922.1PREDICTED: leiomodin-3 [Nanorana parkeri]	2476.84	1025.86	0.414181	-1.27167	0.0122325	0.546487	actin filament organization, muscle contraction
XP_018416568.1PREDICTED: voltage-dependent L-type calcium channel subunit beta-1 isoform X2 [Nanorana parkeri]	910.852	430.597	0.472741	-1.08088	0.0346736	0.863147	Adrenergic signalling in cardiomyocytes; MAPK signalling
XP_018430253.1PREDICTED: nicotinamide N-methyltransferase-like [Nanorana parkeri]	235.638	109.779	0.465878	-1.10198	0.030283	0.820669	animal organ regneration
XP_018407860.1PREDICTED: transcription factor HES-2 [Nanorana parkeri]	905.569	425.865	0.470274	-1.08843	0.0334939	0.851768	anterior/posterior pattern specification
ACO51672.1Glutaredoxin-1 [Rana catesbeiana]	946.779	156.151	0.164928	-2.60009	1.5081e-06	0.000928853	Antioxidant
NP_001096439.1ATPase, Naﲯ�transporting, alpha 2 polypeptide [Xenopus tropicalis] AAI36138.1 LOC100125050 protein [Xenopus tropicalis]	1731.89	816.715	0.471575	-1.08444	0.0311958	0.827208	ATP binding
PIO41271.1Ras-related protein Rab-12 [Rana catesbeiana]	386.742	194.005	0.50164	-0.995277	0.0487014	0.948938	Autophagy
XP_018096773.1PREDICTED: autophagy-related protein 9A-like [Xenopus laevis]	4264.73	1993.05	0.467333	-1.09748	0.0322956	0.841063	Autophagy, Mitophagy
XP_018409173.1PREDICTED: BCL2/adenovirus E1B 19 kDa protein-interacting protein 3 [Nanorana parkeri]	593.85	274.446	0.462148	-1.11357	0.0294435	0.807609	Autophagy, Mitophagy, Fox O
XP_018422145.1PREDICTED: gamma-aminobutyric acid receptor-associated protein-like 1 [Nanorana parkeri]	1464.55	656.779	0.448451	-1.15698	0.0218727	0.737427	Autophagy, Mitophagy, FoxO, Apelin, NOD-like signalling, GABAergic synapse
XP_018412706.1PREDICTED: avidin-like [Nanorana parkeri]	199.711	51.1038	0.255889	-1.96641	0.000168855	0.0435558	Anti-bacterial humoral response, Biotin binding
XP_018423905.1PREDICTED: sphingosine kinase 1 isoform X1 [Nanorana parkeri]	173.294	83.2803	0.480571	-1.05718	0.0371238	0.88934	blood vessel development
XP_018425943.1PREDICTED: protein-arginine deiminase type-1-like [Nanorana parkeri]	2116.52	639.744	0.302263	-1.72612	0.000751015	0.110171	calcium ion binding; protein-arginine deiminase activity
XP_018408271.1PREDICTED: death-associated protein kinase 2 isoform X1 [Nanorana parkeri]	613.927	304.73	0.496362	-1.01053	0.0480769	0.948938	Calcium/calmodulin-dependent serine/threonine kinase involved in multiple cellular signaling pathways that trigger cell survival, apoptosis, and autophagy.
NP_001086393.1FXYD domain containing ion transport regulator 1 L homeolog precursor [Xenopus laevis] AAH75225.1 MGC84404 protein [Xenopus laevis]	977.422	472.237	0.483145	-1.04947	0.039661	0.898431	cAMP signalling
NP_001086393.1FXYD domain containing ion transport regulator 1 L homeolog precursor [Xenopus laevis] AAH75225.1 MGC84404 protein [Xenopus laevis]	920.362	454.256	0.493562	-1.0187	0.0460939	0.937383	cAMP signalling
XP_014423690.1PREDICTED: sialic acid-binding Ig-like lectin 13 [Camelus ferus]	792.505	315.14	0.397651	-1.33043	0.00997569	0.489151	cell adhesion
XP_014423690.1PREDICTED: sialic acid-binding Ig-like lectin 13 [Camelus ferus]	772.428	358.673	0.464345	-1.10673	0.0311929	0.827208	cell adhesion
XP_014423690.1PREDICTED: sialic acid-binding Ig-like lectin 13 [Camelus ferus]	733.331	353.941	0.482649	-1.05095	0.0405312	0.902173	cell adhesion
XP_018410749.1PREDICTED: cullin-associated NEDD8-dissociated protein 1-like [Nanorana parkeri]	2213.73	943.528	0.426216	-1.23034	0.0150768	0.607909	cell differentiation
XP_018410102.1PREDICTED: ly6/PLAUR domain-containing protein 3 [Nanorana parkeri]	2354.27	1132.8	0.481169	-1.05538	0.036687	0.884919	cell matrix adhesion
XP_040183076.1zonadhesin-like [Rana temporaria]	684.724	207.254	0.302683	-1.72412	0.000923445	0.123888	Cell-cell adhesion
XP_018411863.1PREDICTED: interstitial collagenase-like [Nanorana parkeri]	912.965	323.657	0.354512	-1.49609	0.00387501	0.29498	cytokine-mediated signaling pathway; extracellular matrix disassembly
XP_018413454.1PREDICTED: OTU domain-containing protein 1 [Nanorana parkeri]	2105.95	1028.7	0.488474	-1.03365	0.0402955	0.902173	Deubiquitinating enzyme
XP_018420544.1PREDICTED: cerebral dopamine neurotrophic factor [Nanorana parkeri]	517.77	235.645	0.455116	-1.13569	0.0257322	0.770761	dopaminergic neuron differentiation
XP_018412957.1PREDICTED: claudin-8-like [Nanorana parkeri]	2028.81	744.791	0.367107	-1.44573	0.00443216	0.313244	ECM-receptor interaction, Tight junctions
XP_018412956.1PREDICTED: claudin-8-like [Nanorana parkeri]	243.035	90.8512	0.37382	-1.41958	0.00564407	0.365068	ECM-receptor interaction, Tight junctions
XP_018423363.1PREDICTED: epsin-3 [Nanorana parkeri]	5924.76	2900.61	0.489575	-1.0304	0.0470725	0.944238	Endocytosis
XP_018412393.1PREDICTED: ETS-related transcription factor Elf-3 isoform X1 [Nanorana parkeri]	1057.73	526.18	0.497462	-1.00734	0.0473913	0.946744	epithelial cell differentiation, inflammatory response
XP_018097383.1PREDICTED: resistin-like beta [Xenopus laevis] OCT56937.1 hypothetical protein XELAEV_18004243mg [Xenopus laevis]	768.201	350.156	0.455813	-1.13349	0.0274271	0.784713	epithelial cell proliferation
XP_018425275.1PREDICTED: epidermal growth factor receptor kinase substrate 8-like protein 1 [Nanorana parkeri]	1651.58	770.343	0.466428	-1.10027	0.0288207	0.798611	exit from mitosis, change in cell shape, actin cytoskeleton organization
XP_018422833.1PREDICTED: beta-taxilin [Nanorana parkeri]	3290.48	1330.59	0.404376	-1.30623	0.0105773	0.504655	expressed in skeletal muscle, motor nerve regneration
XP_018113871.1PREDICTED: vitamin D3 hydroxylase-associated protein-like [Xenopus laevis] OCT84965.1 hypothetical protein XELAEV_18023126mg [Xenopus laevis]	317.002	142.901	0.45079	-1.14947	0.0234946	0.75734	fatty acid catabolic process
XP_018430321.1PREDICTED: ecto-ADP-ribosyltransferase 5-like [Nanorana parkeri]	666.76	254.573	0.381805	-1.38909	0.00706582	0.404111	glycosyltransferase
XP_018091046.1PREDICTED: arf-GAP with dual PH domain-containing protein 2-like isoform X1 [Xenopus laevis]	124.687	57.7284	0.462985	-1.11096	0.0266	0.776788	GTPase activator
XP_018091046.1PREDICTED: arf-GAP with dual PH domain-containing protein 2-like isoform X1 [Xenopus laevis]	138.424	67.192	0.485407	-1.04273	0.0382776	0.896098	GTPase activator
XP_018413677.1PREDICTED: immunoglobulin superfamily member 21 [Nanorana parkeri]	754.464	271.607	0.36	-1.47393	0.00443859	0.313244	heterophilic cell-cell adhesion via plasma membrane cell adhesion molecules; homophilic cell adhesion via plasma membrane adhesion molecules
PIO26798.1Matrix metalloproteinase-9 [Rana catesbeiana]	6308.34	1751.72	0.277684	-1.84848	0.000462939	0.0825371	IL17 and TNF signalling
XP_018421915.1PREDICTED: trans-acting T-cell-specific transcription factor GATA-3 isoform X1 [Nanorana parkeri]	412.102	197.791	0.479955	-1.05903	0.0362509	0.881867	Immune system
XP_018421489.1PREDICTED: interleukin-8-like [Nanorana parkeri]	107.781	52.9965	0.491708	-1.02413	0.0392073	0.898431	Immune system, Chemokine
XP_018432185.1PREDICTED: fibronectin type III and SPRY domain-containing protein 2 [Nanorana parkeri]	1132.75	529.965	0.467856	-1.09586	0.0309795	0.827208	In skeletal muscles and striated muscles flanks Z-disks. Partially colocalizes with RYR2 in the sarcoplasmic reticulum
XP_018415607.1PREDICTED: ubiquitin domain-containing protein 1 [Nanorana parkeri]	234.581	99.3685	0.423599	-1.23923	0.0151739	0.607909	increases the stability of TP53 protein by promoting the ubiquitination and degradation of MDM2
XP_018415563.1PREDICTED: cytosolic phospholipase A2 delta-like [Nanorana parkeri]	1729.77	571.606	0.330451	-1.59749	0.00172621	0.186738	Inflammatory mediator regulation of TRP channels, MAPK, Ras, VEGF signalling, Necroptosis, Steroid biosynthesis
XP_018415563.1PREDICTED: cytosolic phospholipase A2 delta-like [Nanorana parkeri]	1157.06	393.689	0.34025	-1.55533	0.00253734	0.242119	Inflammatory mediator regulation of TRP channels, MAPK, Ras, VEGF signalling, Necroptosis, Steroid biosynthesis
XP_018415563.1PREDICTED: cytosolic phospholipase A2 delta-like [Nanorana parkeri]	1132.75	370.029	0.326664	-1.61412	0.00178545	0.189007	Inflammatory mediator regulation of TRP channels, MAPK, Ras, VEGF signalling, Necroptosis, Steroid biosynthesis, Phospholipid signalling
XP_018427863.1PREDICTED: phospholipase A2 inhibitor subunit gamma B-like [Nanorana parkeri]	2124.97	1041.95	0.490337	-1.02816	0.0413794	0.906746	Inhibits the enzymatic activity of all phospholipase A2 (PLA2) groups.
XP_018416197.1PREDICTED: glycolipid transfer protein [Nanorana parkeri]	231.411	89.9048	0.388507	-1.36399	0.00773529	0.429638	intermembrane lipid transfer
XP_018414809.1PREDICTED: protein-glutamine gamma-glutamyltransferase E-like [Nanorana parkeri]	10529.7	4780.1	0.453962	-1.13936	0.0342679	0.860325	Involved in the formation of the cornified envelope (CE), a specialized component consisting of covalent cross-links of proteins beneath the plasma membrane of terminally differentiated keratinocytes.
XP_026508423.1protein-glutamine gamma-glutamyltransferase E-like, partial [Terrapene mexicana triunguis]	2130.25	987.061	0.463354	-1.10981	0.0279033	0.787419	Involved in the formation of the cornified envelope (CE), a specialized component consisting of covalent cross-links of proteins beneath the plasma membrane of terminally differentiated keratinocytes.
XP_018410280.1PREDICTED: cornifelin homolog [Nanorana parkeri]	23811.1	8824.87	0.370621	-1.43199	0.0141551	0.590371	Keratinization
NP_001164973.1hemoglobin, zeta [Oryctolagus cuniculus] ACK58468.1 hemoglobin, zeta (predicted) [Oryctolagus cuniculus]	178.578	87.0657	0.487551	-1.03637	0.0410957	0.905516	larval hemoglobin
XP_018427765.1PREDICTED: inactive dual specificity phosphatase 27 [Nanorana parkeri]	1370.5	570.659	0.416386	-1.26401	0.0126749	0.555808	May be required for myofiber maturation
XP_018431536.1PREDICTED: proline-rich protein 15 [Nanorana parkeri]	513.543	252.68	0.492033	-1.02317	0.0441523	0.92921	May have a role in proliferation and/or differentiation.
XP_018432105.1PREDICTED: protein-lysine methyltransferase METTL21E-like [Nanorana parkeri]	313.832	130.599	0.416142	-1.26485	0.0129646	0.561086	methylation
XP_018426421.1PREDICTED: indolethylamine N-methyltransferase-like [Nanorana parkeri]	161.671	78.5484	0.485854	-1.04141	0.0396346	0.898431	methylation
XP_005232806.1PREDICTED: fibroblast growth factor 13 isoform X1 [Falco peregrinus] XP_008177232.1 fibroblast growth factor 13 isoform X2 [Chrysemys picta bellii] XP_008639683.1 PREDICTED: fibroblast growth factor 13 isoform X1 [Corvus brachyrhynchos] XP_009641636.1 PREDICTED: fibroblast growth factor 13 isoform X1 [Egretta garzetta] XP_009902576.1 PREDICTED: fibroblast growth factor 13 isoform X1…	173.294	81.3875	0.469649	-1.09034	0.0316465	0.832642	microtubule polymerization, MAPK pathway
XP_016070183.1PREDICTED: sodium/potassium-transporting ATPase subunit alpha-2 isoform X1 [Miniopterus natalensis]	1009.12	432.49	0.42858	-1.22236	0.0169902	0.636588	muscle contraction
XP_012826617.1PREDICTED: nebulin isoform X11 [Xenopus tropicalis]	16035	6765.58	0.421925	-1.24494	0.0260735	0.770761	Myofibrillar protein
CAK11238.1novel protein similar to vertebrate nebulin (NEB), partial [Danio rerio] CAQ15694.1 novel protein similar to vertebrate nebulin (NEB), partial [Danio rerio]	9097.95	4224.58	0.464344	-1.10673	0.0376177	0.88934	Myofibrillar protein
XP_018409111.1PREDICTED: LOW QUALITY PROTEIN: nebulin [Nanorana parkeri]	244.091	79.4948	0.325676	-1.61849	0.00172162	0.186738	Myofibrillar protein
XP_018413510.1PREDICTED: radiation-inducible immediate-early gene IEX-1 [Nanorana parkeri]	2036.21	798.734	0.392265	-1.3501	0.00773666	0.429638	negative regulation of apoptotic process ; regulation of response to DNA damage stimulus
XP_018419924.1PREDICTED: TRPM8 channel-associated factor homolog [Nanorana parkeri]	975.309	408.83	0.41918	-1.25436	0.0145172	0.594692	negative regulation of cell migration
XP_018422237.1PREDICTED: nitric oxide synthase-interacting protein [Nanorana parkeri]	132.084	65.2993	0.494377	-1.01632	0.0429775	0.918525	negative regulation of nitric-oxide synthase activity
XP_018429343.1PREDICTED: acetylcholine receptor subunit beta [Nanorana parkeri]	960.516	392.742	0.408887	-1.29023	0.0120679	0.546487	Neuroactive ligand-receptor interaction
ASU44943.1cathelicidin-1 precursor [Rhacophorus puerensis]	378.289	157.097	0.415283	-1.26783	0.0125632	0.552697	NOD-like, Salivary secretion
ASU44943.1cathelicidin-1 precursor [Rhacophorus puerensis]	4366.17	1865.29	0.427214	-1.22697	0.0169899	0.636588	NOD-like, Salivary secretion
XP_018422093.1PREDICTED: glycoprotein-N-acetylgalactosamine 3-beta-galactosyltransferase 1-like [Nanorana parkeri]	265.225	121.135	0.456725	-1.1306	0.0261661	0.770761	O-glycan biosynthesis
XP_018409389.1PREDICTED: mitochondrial 10-formyltetrahydrofolate dehydrogenase [Nanorana parkeri]	5107.96	2533.42	0.495976	-1.01166	0.0496952	0.955875	one carbon pool by folate
NP_001086053.1cytochrome P450 family 4 subfamily V member 2 S homeolog [Xenopus laevis] AAH74131.1 MGC81840 protein [Xenopus laevis]	4561.66	1737.53	0.380899	-1.39252	0.00699161	0.403133	oxidoreductase activity
XP_018426121.1PREDICTED: glycine N-acyltransferase-like [Nanorana parkeri]	154.274	69.0848	0.447805	-1.15906	0.0220111	0.737427	Phenylalanine metabolism
XP_013920903.1PREDICTED: phospholipase A2 inhibitor and Ly6/PLAUR domain-containing protein [Thamnophis sirtalis]	102.497	36.9083	0.360091	-1.47357	0.00309284	0.270374	phospholipase inhibitor activity
XP_018410130.1PREDICTED: phospholipase A2 inhibitor and Ly6/PLAUR domain-containing protein-like [Nanorana parkeri]	185.974	88.0121	0.473249	-1.07933	0.0336363	0.851768	phospholipase inhibitor activity
XP_018412217.1PREDICTED: arrestin domain-containing protein 3 isoform X1 [Nanorana parkeri]	757.634	353.941	0.467166	-1.09799	0.0325258	0.841063	Plays a role in NEDD4-mediated ubiquitination, skin development
XP_018413537.1PREDICTED: cell cycle control protein 50B isoform X1 [Nanorana parkeri] XP_018413538.1 PREDICTED: cell cycle control protein 50B isoform X1 [Nanorana parkeri]	1565.99	398.42	0.254421	-1.97471	0.00013665	0.039396	positive regulation of protein exit from endoplasmic reticulum
XP_018416592.1PREDICTED: ankyrin repeat domain-containing protein 9 [Nanorana parkeri]	331.795	100.315	0.30234	-1.72576	0.000836091	0.113646	post-translational protein modification
XP_018425641.1PREDICTED: NF-kappa-B inhibitor-interacting Ras-like protein 1 isoform X2 [Nanorana parkeri]	251.488	121.135	0.481673	-1.05388	0.0379739	0.89331	preventing the degradation of NF-kappa-B inhibitor beta (NFKBIB) by most signals
XP_018420474.1PREDICTED: pulmonary surfactant-associated protein C-like [Nanorana parkeri]	2204.22	1081.7	0.490739	-1.02697	0.04173	0.907611	protein binding
XP_018425146.1PREDICTED: large neutral amino acids transporter small subunit 2 [Nanorana parkeri]	2522.28	1268.13	0.502772	-0.992023	0.0496394	0.955875	Protein digestion and absorption
XP_018412592.1PREDICTED: arrestin domain-containing protein 4 [Nanorana parkeri]	315.945	145.74	0.461284	-1.11627	0.0276976	0.784713	protein ubiquitination
XP_018409846.1PREDICTED: peptidase M20 domain-containing protein 2 [Nanorana parkeri]	1200.38	490.218	0.408386	-1.292	0.0112804	0.526034	proteolysis
XP_018410994.1PREDICTED: group 3 secretory phospholipase A2 [Nanorana parkeri]	1000.67	359.619	0.359379	-1.47642	0.00425148	0.309996	Ras, Steroid metabolism, glycerophosopholipid signalling
XP_018416553.1PREDICTED: ankyrin repeat domain-containing protein 2 [Nanorana parkeri]	8911.98	4126.16	0.46299	-1.11095	0.0366316	0.884919	regulation of cytokine production
XP_018428103.1PREDICTED: rab-like protein 3 [Nanorana parkeri]	151.104	72.8702	0.482252	-1.05214	0.0372359	0.88934	regulation of Ras protein signal transduction
PIO32979.1Lecithin retinol acyltransferase [Rana catesbeiana]	1058.79	525.234	0.496071	-1.01138	0.046526	0.938548	Retinol metabolism, vitamin digestion
XP_018424345.1PREDICTED: V-set and immunoglobulin domain-containing protein 8 [Nanorana parkeri]	9810.15	4702.5	0.47935	-1.06085	0.047442	0.946744	RNA binding
XP_018425005.1PREDICTED: zinc finger protein 106 [Nanorana parkeri]	1469.83	740.059	0.503499	-0.989939	0.0488826	0.948938	RNA binding
XP_006001810.1PREDICTED: deleted in malignant brain tumors 1 protein-like [Latimeria chalumnae]	1383.18	553.625	0.400254	-1.32101	0.00928394	0.471151	Salivary secretion
XP_018428507.1PREDICTED: LOW QUALITY PROTEIN: transmembrane protease serine 9-like [Nanorana parkeri]	1601.92	221.45	0.138241	-2.85475	1.12095e-07	9.49307e-05	Serine protease
PIO26672.1Serine protease 33 [Rana catesbeiana]	266.282	98.4221	0.369617	-1.4359	0.00510826	0.344363	serine-type endopeptidase activity
XP_018420177.1PREDICTED: ovalbumin-related protein X-like [Nanorana parkeri]	740.728	153.311	0.206974	-2.27248	1.89602e-05	0.0091754	serine-type endopeptidase inhibitor activity
XP_018425980.1PREDICTED: azurocidin [Nanorana parkeri]	696.347	189.273	0.271809	-1.87934	0.000327509	0.0672385	serine-type endopeptidase inhibitor activity, antimicrobial humoral response
XP_018411865.1PREDICTED: syntaxin-11 [Nanorana parkeri]	292.698	122.081	0.417089	-1.26157	0.013283	0.569571	SNARE interactions in vesicular transport
XP_018417112.1PREDICTED: membrane progestin receptor beta [Nanorana parkeri] XP_018417113.1 PREDICTED: membrane progestin receptor beta [Nanorana parkeri]	492.409	158.043	0.320959	-1.63954	0.00142773	0.168224	steroid hormone receptor activity
XP_018409169.1PREDICTED: BRISC complex subunit Abro1 [Nanorana parkeri]	313.832	141.955	0.452328	-1.14456	0.0240973	0.762893	Suppresses tumorigenesis
XP_018415415.1PREDICTED: cathepsin K-like [Nanorana parkeri]	2260.22	908.512	0.401957	-1.31489	0.00953654	0.476827	Toll-like receptor, Lysosome, Apoptosis, Osteoclast differentiation
AET85182.1TC1-like transposase [Cyprinus carpio]	239.865	92.7439	0.386651	-1.3709	0.00743622	0.419837	Transposition
XP_026467552.1piggyBac transposable element-derived protein 4-like [Ctenocephalides felis]	102.497	48.2647	0.470888	-1.08654	0.0282069	0.787419	Transposition
No Blast Hit	14263	430.597	0.0301899	-5.04979	9.99676e-16	1.6932e-12
No Blast Hit	195.484	31.2301	0.159757	-2.64604	1.04586e-06	0.000674829	No blast hits=68
No Blast Hit	846.395	156.151	0.184489	-2.43839	5.46927e-06	0.00308786	Uncharacterised proteins=34
No Blast Hit	6916.98	1426.17	0.206185	-2.27799	2.18973e-05	0.00957126
No Blast Hit	282.132	58.6747	0.207969	-2.26556	1.96653e-05	0.00918305
No Blast Hit	948.892	236.592	0.249335	-2.00384	0.000143737	0.0397476
No Blast Hit	772.428	206.308	0.26709	-1.9046	0.000284881	0.0612721
No Blast Hit	129.971	38.801	0.298537	-1.74402	0.000624376	0.0995329
No Blast Hit	1194.04	367.19	0.307519	-1.70125	0.00100784	0.127629
BAD90320.1mKIAA4211 protein, partial [Mus musculus]	31209.9	10003.1	0.320511	-1.64156	0.00630029	0.38352
No Blast Hit	83.4771	28.391	0.340105	-1.55595	0.00155425	0.175501
XP_018419881.1PREDICTED: uncharacterized protein LOC108793431 [Nanorana parkeri]	1013.35	355.834	0.351146	-1.50986	0.00348405	0.280897
No Blast Hit	2419.78	852.676	0.352378	-1.50481	0.00317316	0.272129
No Blast Hit	1403.26	501.574	0.357435	-1.48425	0.00362796	0.285807
No Blast Hit	38076.1	13624.8	0.357831	-1.48265	0.0153884	0.607909
No Blast Hit	348.702	124.92	0.358244	-1.48099	0.00379914	0.290838
No Blast Hit	282.132	105.047	0.372332	-1.42534	0.00539663	0.353257
No Blast Hit	342.362	127.76	0.373171	-1.42209	0.00537123	0.353257
PIO29609.1hypothetical protein AB205_0062080 [Rana catesbeiana]	178.578	67.192	0.376262	-1.41019	0.00579784	0.369217
PIO34956.1hypothetical protein AB205_0153540 [Rana catesbeiana]	673.101	254.573	0.378209	-1.40274	0.00655377	0.38949
No Blast Hit	1266.95	501.574	0.395891	-1.33682	0.00870718	0.460204
KYO45000.1hypothetical protein Y1Q_0007315 [Alligator mississippiensis]	1498.36	594.318	0.396645	-1.33408	0.00849342	0.453094
PIO23419.1hypothetical protein AB205_0220530 [Rana catesbeiana]	204.995	81.3875	0.397023	-1.33271	0.00916606	0.470612
No Blast Hit	11024.3	4390.2	0.39823	-1.32833	0.0140464	0.589254
XP_018410631.1PREDICTED: uncharacterized protein C11orf96 homolog [Nanorana parkeri]	1912.58	767.503	0.401293	-1.31727	0.00925969	0.471151
PIO33821.1hypothetical protein AB205_0187090 [Rana catesbeiana]	8399.49	3397.46	0.404484	-1.30585	0.0138204	0.585208
PIO23419.1hypothetical protein AB205_0220530 [Rana catesbeiana]	280.018	113.564	0.405559	-1.30202	0.0107414	0.508556
PIO40653.1hypothetical protein AB205_0064910 [Rana catesbeiana]	1470.89	599.05	0.407271	-1.29594	0.0105182	0.503953
No Blast Hit	225.071	91.7976	0.40786	-1.29385	0.0113623	0.526034
No Blast Hit	1639.96	669.081	0.407987	-1.2934	0.0105254	0.503953
No Blast Hit	1347.26	552.678	0.410225	-1.28551	0.011336	0.526034
No Blast Hit	4262.62	1750.78	0.410728	-1.28374	0.0125324	0.552697
No Blast Hit	222.958	91.7976	0.411726	-1.28024	0.0122234	0.546487
No Blast Hit	384.629	158.99	0.413359	-1.27453	0.0121082	0.546487
No Blast Hit	1306.05	540.375	0.413749	-1.27317	0.0122036	0.546487
No Blast Hit	336.022	140.062	0.416825	-1.26249	0.0130437	0.561086
XP_012816772.1PREDICTED: uncharacterized protein LOC779842 isoform X2 [Xenopus tropicalis]	918.249	383.279	0.417402	-1.26049	0.0142325	0.590371
No Blast Hit	4743.4	1988.32	0.419175	-1.25438	0.0149947	0.607909
No Blast Hit	293.755	124.92	0.425254	-1.2336	0.0153848	0.607909
No Blast Hit	4561.66	1940.05	0.425296	-1.23346	0.0165785	0.629571
No Blast Hit	3331.69	1418.6	0.425791	-1.23178	0.0158077	0.613737
No Blast Hit	10857.3	4625.84	0.426058	-1.23088	0.0225883	0.74834
OCA23839.1hypothetical protein XENTR_v900244211mg, partial [Xenopus tropicalis]	13879.4	5973.47	0.430384	-1.2163	0.0274001	0.784713
OCA13872.1hypothetical protein XENTR_v900289262mg, partial [Xenopus tropicalis]	3380.3	1475.39	0.436466	-1.19606	0.0190784	0.683895
No Blast Hit	1556.48	679.491	0.436557	-1.19576	0.0178104	0.66118
No Blast Hit	7955.69	3516.7	0.442036	-1.17777	0.0256928	0.770761
No Blast Hit	411.046	181.702	0.442049	-1.17772	0.0201397	0.703331
No Blast Hit	5281.25	2346.04	0.444221	-1.17065	0.0235847	0.75734
No Blast Hit	25782.8	11461.4	0.444538	-1.16962	0.0466157	0.938548
OCA27713.1hypothetical protein XENTR_v90017534mg [Xenopus tropicalis]	9055.69	4065.59	0.448955	-1.15536	0.0299763	0.81726
XP_018431313.1PREDICTED: uncharacterized protein LOC108804043 [Nanorana parkeri]	239.865	107.886	0.449778	-1.15272	0.0235865	0.75734
No Blast Hit	9330.42	4213.23	0.451558	-1.14702	0.0315273	0.832642
PIO33821.1hypothetical protein AB205_0187090 [Rana catesbeiana]	16316.1	7379.77	0.4523	-1.14465	0.0411514	0.905516
No Blast Hit	192.314	87.0657	0.452726	-1.14329	0.0246575	0.765933
No Blast Hit	7328.03	3327.43	0.454069	-1.13902	0.0301056	0.817497
BAB71337.1unnamed protein product [Homo sapiens]	7977.88	3625.53	0.454448	-1.13781	0.0311227	0.827208
No Blast Hit	120.461	54.8893	0.455661	-1.13397	0.0233897	0.75734
No Blast Hit	1256.38	572.552	0.455714	-1.1338	0.0252112	0.770761
No Blast Hit	463.879	211.986	0.456986	-1.12978	0.0260013	0.770761
No Blast Hit	2989.33	1374.12	0.459677	-1.12131	0.0273441	0.784713
No Blast Hit	11297.9	5217.32	0.461794	-1.11468	0.0394478	0.898431
No Blast Hit	270.508	124.92	0.461799	-1.11466	0.0282527	0.787419
No Blast Hit	356.099	164.668	0.462422	-1.11272	0.0279616	0.787419
PIO15415.1hypothetical protein AB205_0136470 [Rana catesbeiana]	132.084	61.5138	0.465717	-1.10247	0.0282217	0.787419
OCA37387.1hypothetical protein XENTR_v90011160mg [Xenopus tropicalis]	351.872	164.668	0.467976	-1.09549	0.0304342	0.82312
CDQ68211.1unnamed protein product [Oncorhynchus mykiss]	327.569	153.311	0.468029	-1.09533	0.030593	0.824124
PIO14148.1hypothetical protein AB205_0203120, partial [Rana catesbeiana]	139.481	65.2993	0.46816	-1.09493	0.0297126	0.811706
XP_018410406.1PREDICTED: uncharacterized protein LOC108785761 [Nanorana parkeri]	375.119	176.024	0.469249	-1.09157	0.0309321	0.827208
OCA37387.1hypothetical protein XENTR_v90011160mg [Xenopus tropicalis]	757.634	356.78	0.470914	-1.08647	0.0343495	0.860325
OCU01165.1hypothetical protein XELAEV_18006951mg [Xenopus laevis]	1381.07	652.993	0.472816	-1.08065	0.0321427	0.841063
PIO14250.1hypothetical protein AB205_0189590 [Rana catesbeiana]	231.411	109.779	0.474387	-1.07586	0.0343482	0.860325
No Blast Hit	2134.48	1013.56	0.474851	-1.07445	0.0331869	0.849975
No Blast Hit	207.108	98.4221	0.475222	-1.07333	0.0347974	0.863561
PIO14440.1hypothetical protein AB205_0107760, partial [Rana catesbeiana]	2585.68	1237.85	0.478732	-1.06271	0.035754	0.872914
No Blast Hit	7881.72	3781.68	0.479804	-1.05948	0.0444629	0.929741
PIO24079.1hypothetical protein AB205_0106610, partial [Rana catesbeiana]	102.497	49.2111	0.480121	-1.05853	0.0325168	0.841063
No Blast Hit	526.223	253.626	0.481975	-1.05297	0.038559	0.897722
OCT96634.1hypothetical protein XELAEV_18008843mg [Xenopus laevis]	201.824	97.4758	0.482973	-1.04999	0.0388396	0.898431
No Blast Hit	170.124	82.3339	0.483963	-1.04703	0.0388666	0.898431
No Blast Hit	329.682	159.936	0.485122	-1.04358	0.0391419	0.898431
No Blast Hit	2351.1	1142.26	0.485843	-1.04144	0.0391965	0.898431
BAB71337.1unnamed protein product [Homo sapiens]	7499.21	3651.08	0.486863	-1.03841	0.0481596	0.948938
No Blast Hit	83.4771	40.6938	0.487484	-1.03657	0.0336053	0.851768
No Blast Hit	188.088	91.7976	0.488057	-1.03488	0.0415564	0.906746
OCA37387.1hypothetical protein XENTR_v90011160mg [Xenopus tropicalis]	878.095	428.704	0.488221	-1.03439	0.0432116	0.919339
No Blast Hit	221.901	108.832	0.490453	-1.02781	0.0430803	0.919272
No Blast Hit	1706.53	838.481	0.491338	-1.02521	0.0414208	0.906746
PIO37895.1hypothetical protein AB205_0022170 [Rana catesbeiana]	423.726	208.201	0.491357	-1.02516	0.0426335	0.915506
No Blast Hit	389.912	192.112	0.492707	-1.0212	0.0432191	0.919339
No Blast Hit	504.033	248.894	0.493806	-1.01798	0.0450924	0.932219
No Blast Hit	709.027	350.156	0.493854	-1.01784	0.0471074	0.944238
PIO14148.1hypothetical protein AB205_0203120, partial [Rana catesbeiana]	137.367	68.1384	0.49603	-1.0115	0.0443403	0.92921
No Blast Hit	78.1938	38.801	0.496216	-1.01096	0.0372709	0.88934
No Blast Hit	243.035	121.135	0.498427	-1.00455	0.0477871	0.948387
OCA38007.1hypothetical protein XENTR_v90011654mg [Xenopus tropicalis]	176.464	88.0121	0.498753	-1.0036	0.0477921	0.948387
No Blast Hit	360.325	179.81	0.49902	-1.00283	0.0470833	0.944238
No Blast Hit	107.781	53.9429	0.500488	-0.998593	0.0443689	0.92921
No Blast Hit	483.956	242.27	0.500603	-0.998261	0.0490722	0.951257
No Blast Hit	419.499	210.093	0.50082	-0.997637	0.0483856	0.948938
No Blast Hit	332.852	167.507	0.503248	-0.99066	0.0499453	0.955875
PIO30415.1hypothetical protein AB205_0169990, partial [Rana catesbeiana]	116.234	58.6747	0.504798	-0.986221	0.0480473	0.948938
No Blast Hit	56.0037	28.391	0.506949	-0.980087	0.0377035	0.88934

## Sheet: Combination 2 Upregulated
Hit desc.	Intact froglet limb	3dpa froglet hindlimb regnerate	foldChange	log2FoldChange	pval	padj	GO/KEGG/Function
XP_018429288.1PREDICTED: fascin-like isoform X2 [Nanorana parkeri]	363	5377.06	14.8129	3.88878	0.00304376	0.306685	Actin binding, cell motility
XP_018421960.1PREDICTED: titin homolog [Nanorana parkeri]	1101.8	9036.83	8.2019	3.03596	0.0285095	0.658631	Actin filament binding, serine/threonine protein kinase
XP_018419615.1PREDICTED: filamin-interacting protein FAM101B [Nanorana parkeri]	509.596	4049.99	7.94745	2.99049	0.0136067	0.49459	Actin filament organization
XP_018428701.1PREDICTED: macrophage-capping protein [Nanorana parkeri]	1420.59	9332.5	6.56948	2.71578	0.0492939	0.783207	Actin filament organization, Macrophage function
XP_018428701.1PREDICTED: macrophage-capping protein [Nanorana parkeri]	1059.91	6454.02	6.0892	2.60625	0.0452356	0.773003	Actin filament organization, Macrophage function
XP_018415049.1PREDICTED: adipocyte plasma membrane-associated protein [Nanorana parkeri]	169.865	680.728	4.00746	2.00269	0.0322072	0.686076	Adipocyte differentiation
XP_018426844.1PREDICTED: lysosomal amino acid transporter 1 homolog [Nanorana parkeri]	143.106	495.075	3.4595	1.79057	0.0447802	0.772815	Amino acid transporter
XP_018408810.1PREDICTED: N-acylglucosamine 2-epimerase [Nanorana parkeri]	161.721	723.703	4.47501	2.16189	0.0222403	0.610539	Amino sugar metabolism
XP_018420241.1PREDICTED: cyclin-A2 [Nanorana parkeri]	808.605	4467.71	5.5252	2.46603	0.0434319	0.762936	AMPK signalling pathway, cell cycle, cellular senecence, oocyte maturation
XP_018411165.1PREDICTED: ras-related protein Rab-8A isoform X1 [Nanorana parkeri]	121	416.86	3.44512	1.78456	0.0410055	0.750452	AMPK signalling, autophagy, tight junction, endocytosis
XP_018424023.1PREDICTED: heart- and neural crest derivatives-expressed protein 2 [Nanorana parkeri]	80.2788	502.81	6.2633	2.64692	0.00366332	0.324798	Angiogenesis
XP_018430201.1PREDICTED: endothelial cell-specific molecule 1 isoform X1 [Nanorana parkeri]	180.336	954.05	5.29039	2.40337	0.0149339	0.513578	Angiogenesis
XP_018410451.1PREDICTED: HLA class II histocompatibility antigen gamma chain isoform X2 [Nanorana parkeri]	134.961	590.48	4.37517	2.12934	0.020363	0.593376	Antigen processing and presentation
XP_018410450.1PREDICTED: HLA class II histocompatibility antigen gamma chain isoform X1 [Nanorana parkeri]	224.548	855.207	3.80857	1.92925	0.0455995	0.773003	Antigen processing and presentation
XP_018410953.1PREDICTED: 7,8-dihydro-8-oxoguanine triphosphatase-like [Nanorana parkeri]	59.3365	273.323	4.60631	2.20361	0.00809703	0.421204	Antimutagenic
XP_018425527.1PREDICTED: caspase-6 [Nanorana parkeri]	125.654	606.81	4.82923	2.27179	0.0139435	0.49991	Apoptosis
XP_018425527.1PREDICTED: caspase-6 [Nanorana parkeri]	336.24	1528.2	4.54496	2.18427	0.0332099	0.694688	Apoptosis
XP_018418269.1PREDICTED: G0/G1 switch protein 2 [Nanorana parkeri]	342.057	1427.64	4.17368	2.06132	0.042847	0.762393	Apoptosis
XP_018414775.1PREDICTED: bcl-2-modifying factor [Nanorana parkeri]	51.1923	226.05	4.4157	2.14264	0.00787063	0.421204	Apoptosis
XP_018419021.1PREDICTED: prostaglandin E synthase [Nanorana parkeri]	76.7884	248.397	3.23482	1.69369	0.0374384	0.727865	Arachidonic acid metabolism
XP_018417346.1PREDICTED: delta-1-pyrroline-5-carboxylate synthase isoform X1 [Nanorana parkeri]	350.202	1461.16	4.17233	2.06085	0.0432267	0.762393	Arginine and proline metabolism
XP_018414261.1PREDICTED: cholesterol 25-hydroxylase-like protein [Nanorana parkeri]	115.183	447.802	3.88776	1.95894	0.026555	0.645781	Bile acid synthesis
XP_018416427.1PREDICTED: transmembrane protein 119 [Nanorana parkeri]	717.855	7275.71	10.1353	3.34132	0.0135148	0.492615	Bone development and osteoblast proliferation
XP_018417120.1PREDICTED: peptidyl-prolyl cis-trans isomerase FKBP7 [Nanorana parkeri]	1020.36	10973.3	10.7544	3.42685	0.0175818	0.555553	Calcium ion binding, peptidyl-proline modification
XP_018422232.1PREDICTED: reticulocalbin-1-like isoform X1 [Nanorana parkeri]	1127.39	13481.3	11.958	3.5799	0.0164556	0.538479	Calcium ion binding, post translation protein modification
NP_001072810.1calcium and integrin-binding family member 2 [Xenopus tropicalis] AAI21479.1 DNA-dependent protein kinase catalytic subunit-interacting protein 2 [Xenopus tropicalis] OCA41480.1 hypothetical protein XENTR_v90008539mg [Xenopus tropicalis] ATO96738.1 DNA-dependent protein kinase catalytic subunit-interacting protein 2, partial [synthetic construct]	86.0961	387.637	4.50237	2.17069	0.0127318	0.489933	Calcium ion homeostasis
XP_018413622.1PREDICTED: H-2 class II histocompatibility antigen, A-Q alpha chain-like [Nanorana parkeri]	202.442	886.149	4.3773	2.13004	0.0285063	0.658631	CAMs, phagosome, haematopoietic cell lineage, TH1, Th2 Th17 cell differentiation, Anttigen processing and presentation, IgA production
XP_018419213.1PREDICTED: solute carrier family 2, facilitated glucose transporter member 6 [Nanorana parkeri] XP_018419214.1 PREDICTED: solute carrier family 2, facilitated glucose transporter member 6 [Nanorana parkeri]	401.394	3132.89	7.80504	2.96441	0.00999391	0.446609	Carbohydrate metabolism
XP_018415065.1PREDICTED: ornithine decarboxylase [Nanorana parkeri]	1846.41	30870.8	16.7194	4.06345	0.0143297	0.50547	catalytic activity, polyamine bisynthetic process
XP_009963655.1PREDICTED: laminin subunit gamma-2-like, partial [Tyto alba]	110.529	399.67	3.61598	1.85439	0.0329628	0.694688	Cell adhesion
XP_018428163.1PREDICTED: microfibril-associated glycoprotein 4-like [Nanorana parkeri]	179.173	682.447	3.80887	1.92936	0.0389738	0.741181	Cell adhesion
XP_018426399.1PREDICTED: cadherin-11 [Nanorana parkeri]	2236.17	18096.9	8.09279	3.01664	0.0470477	0.775982	Cell adhesion
XP_018412957.1PREDICTED: claudin-8-like [Nanorana parkeri]	76.7884	480.463	6.25697	2.64547	0.00349899	0.323099	Cell adhesion
XP_018413689.1PREDICTED: sialic acid-binding lectin-like [Nanorana parkeri]	77.9519	453.818	5.82178	2.54146	0.00460272	0.368274	Cell adhesion
NP_001089444.1origin recognition complex subunit 5 L homeolog [Xenopus laevis] AAH97521.1 MGC114641 protein [Xenopus laevis]	211.75	1237.69	5.84504	2.54721	0.012531	0.487118	Cell cycle
XP_018430313.1PREDICTED: origin recognition complex subunit 6 [Nanorana parkeri]	97.7307	475.306	4.86343	2.28197	0.0108293	0.464414	Cell cycle
XP_018426626.1PREDICTED: mitotic spindle assembly checkpoint protein MAD2A [Nanorana parkeri]	493.307	3328.86	6.74805	2.75447	0.017494	0.555553	Cell cycle, oocyte meiosis and maturation
XP_018432164.1PREDICTED: cyclin-dependent kinase 1 [Nanorana parkeri]	489.817	3881.52	7.92444	2.98631	0.0129553	0.492615	Cell cycle, p53 signalling, cellular senescence, gap junction, oocyte maturation
XP_018432164.1PREDICTED: cyclin-dependent kinase 1 [Nanorana parkeri]	1149.5	8387.91	7.29701	2.86731	0.0355984	0.715347	Cell cycle, p53 signalling, cellular senescence, gap junction, oocyte maturation
NP_989040.1protein PRRC2C [Xenopus tropicalis] AAH61373.1 BAT2 domain containing 1 [Xenopus tropicalis] ATO94350.1 BAT2 domain containing 1, partial [synthetic construct]	288.538	1184.4	4.10482	2.03732	0.0422968	0.75886	Cell differentiation
XP_018414519.1PREDICTED: condensin-2 complex subunit D3 [Nanorana parkeri]	485.163	2190.02	4.51398	2.1744	0.0408824	0.749569	Cell division
XP_002938488.2PREDICTED: protein Mis18-alpha [Xenopus tropicalis] OCA43670.1 hypothetical protein XENTR_v90004093mg [Xenopus tropicalis]	51.1923	227.769	4.44928	2.15357	0.00764983	0.416519	Cell division
XP_008935671.1PREDICTED: lymphoid-specific helicase-like, partial [Merops nubicus]	214.077	902.48	4.21568	2.07577	0.0330795	0.694688	Cell division
XP_018429833.1PREDICTED: kinetochore protein Spc25 [Nanorana parkeri]	343.221	1432.79	4.17455	2.06162	0.0428697	0.762393	Cell division
AHJ25766.1condensin complex subunit 1, partial [Panthera tigris altaica]	305.99	1219.64	3.98587	1.99489	0.0471102	0.775982	Cell division
XP_018414555.1PREDICTED: kinetochore protein Nuf2 [Nanorana parkeri]	322.279	1983.74	6.15535	2.62184	0.0134318	0.492615	Cell division
XP_018425864.1PREDICTED: cell division cycle-associated protein 3 [Nanorana parkeri]	328.096	1590.94	4.84902	2.27769	0.0271776	0.651047	Cell division
XP_018431090.1PREDICTED: rho-related GTP-binding protein RhoG-like isoform X1 [Nanorana parkeri]	121	513.984	4.2478	2.08672	0.0204846	0.593376	Cell migration
XP_040187578.1LIM domain-containing protein 2 [Rana temporaria]	73.298	755.505	10.3073	3.36559	0.00063574	0.209279	Cell migration
XP_018420311.1PREDICTED: aurora kinase B isoform X1 [Nanorana parkeri]	367.654	1872	5.09175	2.34816	0.0248981	0.633163	Cell proliferation
XP_018409247.1PREDICTED: selenide, water dikinase 1 [Nanorana parkeri] XP_018409248.1 PREDICTED: selenide, water dikinase 1 [Nanorana parkeri] XP_018409249.1 PREDICTED: selenide, water dikinase 1 [Nanorana parkeri]	88.423	300.827	3.40213	1.76644	0.0349319	0.713982	cellular protein modification process, selenocysteine biosynthetic process
ACO51955.1Spindle and kinetochore-associated protein 1 [Rana catesbeiana]	154.74	1145.72	7.40415	2.88833	0.00476489	0.376656	chromosome segregation;cell division, microtubule binding GO
XP_018422111.1PREDICTED: protein FAM183A [Nanorana parkeri]	68.6442	201.124	2.92995	1.55088	0.0483294	0.782843	Ciliary base
XP_018431456.1PREDICTED: sorting nexin-10 [Nanorana parkeri]	134.961	472.728	3.50269	1.80846	0.041526	0.755761	Cilium biogenesis/degradation, Protein transport, Transport
Q28ER3.2RecName: Full=Baculoviral IAP repeat-containing protein 5.2; AltName: Full=Survivin 2; Short=Survivin OCA20928.1 hypothetical protein XENTR_v90025195mg [Xenopus tropicalis]	473.529	2435.84	5.14401	2.36289	0.0294169	0.66241	condensed chromosome kinetochore;nucleus;spindle microtubule;cytoplasm;chromosome passenger complex;midbody, cysteine-type endopeptidase inhibitor activity involved in apoptotic process;retinoid X receptor binding;metal ion binding, chromosome segregation;protein phosphorylation;cell division;negative regulation of transcription, DNA-templated;vasculature development;negative regulation of cystei…
XP_018422233.1PREDICTED: calumenin-like isoform X2 [Nanorana parkeri]	758.576	10266.8	13.5343	3.75855	0.0093415	0.438856	Cuticle development
XP_018428551.1PREDICTED: D-tyrosyl-tRNA(Tyr) deacylase 1 [Nanorana parkeri] XP_018428560.1 PREDICTED: D-tyrosyl-tRNA(Tyr) deacylase 1 [Nanorana parkeri] XP_018428567.1 PREDICTED: D-tyrosyl-tRNA(Tyr) deacylase 1 [Nanorana parkeri]	66.3173	220.893	3.33085	1.73589	0.0297315	0.665763	D-aminoacyl-tRNA deacylase activity
ACO51893.1DNA polymerase epsilon subunit 3 [Rana catesbeiana] PIO36187.1 hypothetical protein AB205_0166790 [Rana catesbeiana]	366.49	1637.36	4.46767	2.15952	0.0360758	0.72031	DNA replication
NP_001011045.1DNA replication complex GINS protein SLD5 [Xenopus tropicalis] AAH84169.1 RIKEN cDNA 2810037C03 gene [Xenopus tropicalis] OCA42531.1 hypothetical protein XENTR_v90009400mg [Xenopus tropicalis] ATO95661.1 RIKEN cDNA 2810037C03 protein, partial [synthetic construct]	102.385	417.719	4.07991	2.02854	0.0206895	0.594065	DNA replication
XP_018428592.1PREDICTED: DNA replication complex GINS protein PSF1 [Nanorana parkeri]	196.625	776.133	3.94728	1.98086	0.0375931	0.72863	DNA replication
NP_001017327.2DNA replication licensing factor mcm5 [Xenopus tropicalis] Q561P5.1 RecName: Full=DNA replication licensing factor mcm5 AAH93455.1 mcm5-prov protein [Xenopus tropicalis]	294.356	1356.3	4.60769	2.20404	0.0303398	0.67119	DNA replication
XP_004025757.2PREDICTED: nuclear autoantigenic sperm protein-like [Gorilla gorilla gorilla]	54.6827	338.645	6.19291	2.63062	0.00243649	0.2875	DNA replication
XP_018430146.1PREDICTED: nuclear autoantigenic sperm protein [Nanorana parkeri]	927.278	8865.79	9.56109	3.25718	0.0192194	0.578433	DNA replication
XP_018430146.1PREDICTED: nuclear autoantigenic sperm protein [Nanorana parkeri]	969.163	9053.16	9.34122	3.22361	0.0207665	0.594974	DNA replication
ACO51893.1DNA polymerase epsilon subunit 3 [Rana catesbeiana] PIO36187.1 hypothetical protein AB205_0166790 [Rana catesbeiana]	364.163	1557.42	4.27672	2.0965	0.0408023	0.749569	DNA replication and repair
XP_018425624.1PREDICTED: extracellular matrix protein 2-like [Nanorana parkeri]	516.577	2363.64	4.57558	2.19396	0.0416109	0.756258	ECM assembly, cell-matrix adhesion
XP_018412101.1PREDICTED: peptidyl-prolyl cis-trans isomerase FKBP10 isoform X1 [Nanorana parkeri]	1650.95	31622.9	19.1544	4.2596	0.0110212	0.468757	ECM assembly, collagen fibril organization, wound healing, Calcium ion binding, peptidyl-proline modification
XP_018419580.1PREDICTED: fibulin-1 [Nanorana parkeri]	663.173	4856.2	7.32268	2.87237	0.0215048	0.605783	ECM constituent, Cell adhesion and migration
XP_018417526.1PREDICTED: matrix metalloproteinase-19 [Nanorana parkeri]	502.615	3217.99	6.40249	2.67863	0.0198072	0.585382	ECM degradation
XP_018411861.1PREDICTED: matrix metalloproteinase-18-like isoform X3 [Nanorana parkeri]	309.481	19024.3	61.4716	5.94185	0.000526015	0.203011	ECM degradation
XP_018411861.1PREDICTED: matrix metalloproteinase-18-like isoform X3 [Nanorana parkeri]	1085.51	43105	39.7095	5.31141	0.00302137	0.306685	ECM degradation
XP_018422825.1PREDICTED: matrix metalloproteinase-18-like [Nanorana parkeri]	973.817	74421.9	76.4229	6.25593	0.00110637	0.218052	ECM degradation
XP_018425727.1PREDICTED: bone morphogenetic protein 1 [Nanorana parkeri]	584.057	3594.45	6.15427	2.62159	0.0255803	0.642667	ECM disassembly
XP_018415230.1PREDICTED: olfactomedin-like protein 1 [Nanorana parkeri]	285.048	2031.87	7.12817	2.83353	0.00808675	0.421204	ECM protein
XP_018430446.1PREDICTED: alpha-tectorin-like, partial [Nanorana parkeri]	1533.44	42428.6	27.6689	4.79019	0.00619453	0.387112	ECM, cell-matrix adhesion
XP_018415455.1PREDICTED: fibronectin isoform X7 [Nanorana parkeri]	1577.65	14393.3	9.12322	3.18954	0.0318294	0.683576	ECM-receptor interaction, Focal adhesion, Cell motility, PI3K-AKT signalling
XP_018415448.1PREDICTED: fibronectin isoform X1 [Nanorana parkeri]	1215.82	12380.3	10.1827	3.34805	0.0222009	0.610539	ECM-receptor interaction, Focal adhesion, Cell motility, PI3K-AKT signalling
XP_018415452.1PREDICTED: fibronectin isoform X4 [Nanorana parkeri]	1825.47	16321.1	8.94079	3.1604	0.0360714	0.72031	ECM-receptor interaction, Focal adhesion, Cell motility, PI3K-AKT signalling
XP_018415449.1PREDICTED: fibronectin isoform X2 [Nanorana parkeri]	1695.16	16179.3	9.54441	3.25466	0.0312074	0.680238	ECM-receptor interaction, Focal adhesion, Cell motility, PI3K-AKT signalling
AAG35520.1PRO2841 [Homo sapiens] AAP35502.1 fibronectin 1 [Homo sapiens] AAX36344.1 fibronectin 1 [synthetic construct] AAX41515.1 fibronectin 1 [synthetic construct]	553.807	4559.67	8.23332	3.04147	0.0142586	0.504317	ECM-receptor interaction, Focal adhesion, Cell motility, PI3K-AKT signalling
XP_018431951.1PREDICTED: poly(U)-specific endoribonuclease-B [Nanorana parkeri]	141.942	592.199	4.17211	2.06078	0.0246696	0.632671	Endoribonuclease that cleaves single-stranded RNAs at uridylates and releases products that have 2'-3'-cyclic phosphate termini.
XP_018432464.1PREDICTED: regulator of cell cycle RGCC-like [Nanorana parkeri]	129.144	1098.45	8.50559	3.08841	0.00259357	0.293846	Enhances CDK1 activity. May contribute to the regulation of the cell cycle. May inhibit growth of glioma cells by promoting arrest of mitotic progression at the G2/M transition.
XP_018412799.1PREDICTED: dermatopontin [Nanorana parkeri]	301.336	2531.24	8.40005	3.0704	0.0056704	0.387112	extracellular matrix structural constituent, cell adhesion
XP_018422371.1PREDICTED: S-acyl fatty acid synthase thioesterase, medium chain [Nanorana parkeri]	107.038	343.802	3.21195	1.68345	0.0480824	0.782843	Fatty acid biosynthesis
XP_018410983.1PREDICTED: arachidonate 5-lipoxygenase-activating protein [Nanorana parkeri]	693.423	6808.14	9.81816	3.29545	0.0136842	0.494666	Fc epsilon RI signaling pathway
XP_018425148.1PREDICTED: phosphoenolpyruvate carboxykinase [GTP], mitochondrial [Nanorana parkeri]	428.154	1753.39	4.09524	2.03395	0.04903	0.783207	FoxO, PI3Akt, Adipocytokine, glucagon, insulin signalling, carbohydrate metabolism
ACO51934.1Cell division protein kinase 2 [Rana catesbeiana]	111.692	567.273	5.0789	2.34451	0.0105682	0.457677	FoxO, PI3Akt, p53 signalling, cell cycle, oocyte meiosis and maturation, cellular senescence
XP_012695352.1PREDICTED: serine/threonine-protein phosphatase 6 catalytic subunit [Clupea harengus]	117.51	455.538	3.8766	1.95479	0.027189	0.651047	G1/S transition of mitotic cell cycle, Innate immune response
XP_012695352.1PREDICTED: serine/threonine-protein phosphatase 6 catalytic subunit [Clupea harengus]	116.346	432.331	3.7159	1.89371	0.0311131	0.680066	G1/S transition of mitotic cell cycle, Innate immune response
XP_018407930.1PREDICTED: maternal embryonic leucine zipper kinase [Nanorana parkeri]	399.067	3266.12	8.18438	3.03287	0.00906935	0.432756	G2/M transition of mitotic cell cycle, cell proliferation
XP_002939245.1PREDICTED: G2/mitotic-specific cyclin-B3 [Xenopus tropicalis] OCA24762.1 hypothetical protein XENTR_v90020215mg [Xenopus tropicalis]	269.923	1366.61	5.06297	2.33999	0.0220399	0.609505	G2/M transition of mitotic cell cycle, FOxO, p53 signalling
XP_018429984.1PREDICTED: G2/mitotic-specific cyclin-B1-like [Nanorana parkeri]	325.769	2979.9	9.14729	3.19334	0.00535692	0.387112	G2/M transition of mitotic cell cycle, FOxO, p53 signalling
XP_018429984.1PREDICTED: G2/mitotic-specific cyclin-B1-like [Nanorana parkeri]	421.173	3461.23	8.21807	3.0388	0.00976652	0.446538	G2/M transition of mitotic cell cycle, FOxO, p53 signalling
XP_018429984.1PREDICTED: G2/mitotic-specific cyclin-B1-like [Nanorana parkeri]	108.202	632.595	5.84644	2.54756	0.00646041	0.387112	G2/M transition of mitotic cell cycle, FOxO, p53 signalling
XP_018423200.1PREDICTED: glutathione S-transferase P 1-like [Nanorana parkeri]	517.74	2722.91	5.25922	2.39485	0.0305852	0.67226	Glutathione, drug metabolism, P450
XP_018428293.1PREDICTED: phosphoglycerate mutase 1 isoform X1 [Nanorana parkeri]	1002.9	7934.95	7.91198	2.98404	0.0278764	0.656721	Glycolysis, glucagon signalling, glycine, serine, threonine metabolism, methane metabolism
XP_018429556.1PREDICTED: carbohydrate sulfotransferase 11-like [Nanorana parkeri]	499.125	2670.48	5.35033	2.41963	0.0283847	0.658064	Glycosaminoglycan biosynthesis - chondroitin sulfate / dermatan sulfate
CBH40225.1beta1,4-galactosyltransferase 7 [Rana catesbeiana]	499.125	2124.7	4.25684	2.08978	0.0481203	0.782843	Glycosaminoglycan biosynthesis - chondroitin sulfate / dermatan sulfate, heparan sulphate
XP_018427044.1PREDICTED: beta-galactosidase-like [Nanorana parkeri]	373.471	1639.94	4.39107	2.13457	0.0381895	0.729436	Glycosaminoglycan degradation, other glycan degradation, lysosome
XP_018420363.1PREDICTED: UDP-GlcNAc:betaGal beta-1,3-N-acetylglucosaminyltransferase 9 [Nanorana parkeri] XP_018420364.1 PREDICTED: UDP-GlcNAc:betaGal beta-1,3-N-acetylglucosaminyltransferase 9 [Nanorana parkeri]	246.654	3524.83	14.2906	3.83699	0.00151805	0.231626	Glycosyltransferase
NP_001088827.1cytochrome b5 domain-containing protein 1 [Xenopus laevis] Q5PPR6.1 RecName: Full=Cytochrome b5 domain-containing protein 1 AAH87536.1 LOC496103 protein [Xenopus laevis] OCT90702.1 hypothetical protein XELAEV_18019319mg [Xenopus laevis]	77.9519	233.785	2.9991	1.58453	0.0492282	0.783207	Heme, metal binding
XP_018410834.1PREDICTED: serotransferrin-A-like [Nanorana parkeri]	614.307	8446.35	13.7494	3.7813	0.00713607	0.407128	HIF signalling, Ferroptosis
XP_018420210.1PREDICTED: heme oxygenase 1 isoform X1 [Nanorana parkeri]	215.24	2242.45	10.4183	3.38105	0.0021531	0.26451	HIF signalling, Ferroptosis
XP_018420210.1PREDICTED: heme oxygenase 1 isoform X1 [Nanorana parkeri]	534.028	4883.71	9.14503	3.19299	0.0113736	0.474499	HIF signalling, Ferroptosis
XP_018413865.1PREDICTED: protein ABHD12B [Nanorana parkeri]	144.269	954.05	6.61299	2.7253	0.00619876	0.387112	Hydrolase
XP_018420695.1PREDICTED: nucleoside diphosphate-linked moiety X motif 22 [Nanorana parkeri]	385.106	1816.13	4.71594	2.23754	0.0316287	0.683203	Hydrolase
XP_018123252.1PREDICTED: lymphocyte antigen 86-like [Xenopus laevis]	176.846	1180.1	6.67304	2.73834	0.00735235	0.411727	Immune response
XP_018411465.1PREDICTED: CTP synthase 1-B [Nanorana parkeri]	178.009	624	3.50543	1.80959	0.0495433	0.783207	Immune response
XP_018422871.1PREDICTED: C-type lectin domain family 2 member D [Nanorana parkeri]	95.4038	681.587	7.14424	2.83678	0.00291849	0.305556	Immune response
XP_018419254.1PREDICTED: CKLF-like MARVEL transmembrane domain-containing protein 6 [Nanorana parkeri]	55.8461	197.686	3.53984	1.82368	0.0200212	0.588532	Immune Response
XP_018424202.1PREDICTED: ficolin-1-like [Nanorana parkeri]	175.683	1293.55	7.36302	2.8803	0.00538662	0.387112	Immune response, Complement activation
XP_002940253.2PREDICTED: cytokine receptor-like factor 1 isoform X1 [Xenopus tropicalis]	150.086	888.728	5.92144	2.56595	0.0089731	0.432756	Immune system
XP_018412989.1PREDICTED: cytokine receptor-like factor 1 [Nanorana parkeri]	214.077	1126.81	5.26358	2.39604	0.0173398	0.553609	Immune system
ACO51584.1Immunoglobulin J chain precursor [Rana catesbeiana]	70.9711	367.009	5.17124	2.37051	0.00642377	0.387112	Immune system
XP_018412989.1PREDICTED: cytokine receptor-like factor 1 [Nanorana parkeri]	279.231	1426.78	5.10968	2.35323	0.0217417	0.609505	Immune system
XP_018422954.1PREDICTED: protein canopy homolog 3 [Nanorana parkeri]	286.211	1427.64	4.98805	2.31848	0.0236329	0.630306	Immune system
XP_002934838.1PREDICTED: FYN-binding protein-like [Xenopus tropicalis] OCA49395.1 hypothetical protein XENTR_v90001611mg [Xenopus tropicalis]	423.5	1951.94	4.60906	2.20447	0.0354333	0.715316	Immune system
XP_004920749.2PREDICTED: WAP four-disulfide core domain protein 2-like, partial [Xenopus tropicalis]	845.836	16499.9	19.5072	4.28594	0.00641482	0.387112	Inflammation
XP_018412706.1PREDICTED: avidin-like [Nanorana parkeri]	219.894	6891.51	31.3401	4.96994	0.000496458	0.203011	Inflammation
XP_018431863.1PREDICTED: lysozyme C [Nanorana parkeri]	273.413	3926.22	14.36	3.84398	0.00187895	0.254182	Inflammation
XP_018413508.1PREDICTED: wiskott-Aldrich syndrome protein [Nanorana parkeri]	207.096	1077.82	5.20444	2.37974	0.0175174	0.555553	Inflammation
XP_018424400.1PREDICTED: midkine [Nanorana parkeri]	978.47	67408.4	68.8916	6.10626	0.00129448	0.220081	Inflammation
XP_018412203.1PREDICTED: interleukin-13 receptor subunit alpha-2-like [Nanorana parkeri]	151.25	724.562	4.7905	2.26018	0.0170533	0.548465	Inflammation
XP_018415065.1PREDICTED: ornithine decarboxylase [Nanorana parkeri]	416.519	9471.74	22.7402	4.50718	0.00217704	0.26451	Inflammation
XP_018415065.1PREDICTED: ornithine decarboxylase [Nanorana parkeri]	589.875	13260.4	22.4801	4.49058	0.00358013	0.32399	Inflammation
XP_018415065.1PREDICTED: ornithine decarboxylase [Nanorana parkeri]	1700.98	31769.9	18.6774	4.22322	0.0116328	0.478512	Inflammation
XP_018408690.1PREDICTED: complement C1r subcomponent [Nanorana parkeri]	678.298	3317.69	4.8912	2.29019	0.046442	0.773003	Inflammation
XP_018425363.1PREDICTED: clusterin isoform X1 [Nanorana parkeri]	2158.22	73680.2	34.1393	5.09336	0.00523088	0.387112	Inflammation
XP_018431267.1PREDICTED: complement C1q subcomponent subunit A [Nanorana parkeri]	274.577	1833.32	6.67691	2.73918	0.00952865	0.440264	Inflammation
XP_018421782.1PREDICTED: plasma protease C1 inhibitor-like [Nanorana parkeri]	565.442	3107.11	5.49501	2.45812	0.030676	0.673101	Inflammation
XP_018431266.1PREDICTED: complement C1q subcomponent subunit C-like [Nanorana parkeri]	104.711	573.29	5.47495	2.45284	0.00772275	0.417715	Inflammation
XP_018428324.1PREDICTED: NACHT, LRR and PYD domains-containing protein 4-like [Nanorana parkeri]	481.673	2121.26	4.40394	2.13879	0.043203	0.762393	Inflammation
XP_018408853.1PREDICTED: galectin-9 [Nanorana parkeri]	130.308	568.133	4.35993	2.12431	0.0199855	0.588532	Inflammation
XP_018428324.1PREDICTED: NACHT, LRR and PYD domains-containing protein 4-like [Nanorana parkeri]	189.644	822.546	4.33731	2.1168	0.0278397	0.656721	Inflammation
XP_018426842.1PREDICTED: pentraxin-related protein PTX3 [Nanorana parkeri]	670.153	3768.93	5.62398	2.49159	0.0351748	0.714495	Inflammation
XP_018412425.1PREDICTED: leukocyte elastase inhibitor [Nanorana parkeri]	203.606	1144	5.61871	2.49024	0.013777	0.496654	Inflammation
XP_009913975.1PREDICTED: prostaglandin G/H synthase 2 isoform X1 [Haliaeetus albicilla]	214.077	1202.45	5.6169	2.48977	0.0142531	0.504317	Inflammation
XP_018426842.1PREDICTED: pentraxin-related protein PTX3 [Nanorana parkeri]	93.0769	505.389	5.4298	2.4409	0.00705401	0.404204	Inflammation
XP_018418363.1PREDICTED: LOW QUALITY PROTEIN: lysozyme g-like [Nanorana parkeri]	290.865	1507.57	5.18306	2.3738	0.0211767	0.603504	Inflammation
XP_018082143.1PREDICTED: phospholipase A2 inhibitor and Ly6/PLAUR domain-containing protein-like [Xenopus laevis] OCT73600.1 hypothetical protein XELAEV_18036579mg [Xenopus laevis]	147.76	2414.35	16.3397	4.03031	0.00041068	0.195673	Inflammation
XP_018410130.1PREDICTED: phospholipase A2 inhibitor and Ly6/PLAUR domain-containing protein-like [Nanorana parkeri]	155.904	868.1	5.56818	2.47721	0.0111986	0.470132	Inflammation
XP_018410130.1PREDICTED: phospholipase A2 inhibitor and Ly6/PLAUR domain-containing protein-like [Nanorana parkeri]	72.1346	385.918	5.34997	2.41953	0.00576832	0.387112	Inflammation
ASU44943.1cathelicidin-1 precursor [Rhacophorus puerensis]	187.317	2116.1	11.2969	3.49785	0.0014699	0.226918	Inflammation
ASU44943.1cathelicidin-1 precursor [Rhacophorus puerensis]	143.106	932.563	6.5166	2.70412	0.00641666	0.387112	Inflammation
ASU44943.1cathelicidin-1 precursor [Rhacophorus puerensis]	416.519	1832.46	4.39947	2.13733	0.0398243	0.744634	Inflammation
XP_005312991.1serum amyloid A protein-like [Chrysemys picta bellii]	571.259	6308.76	11.0436	3.46514	0.00904632	0.432756	Inflammation
XP_040203006.1macrosialin [Rana temporaria]	572.423	8827.11	15.4206	3.94679	0.00556333	0.387112	Inflammation
XP_040203006.1macrosialin [Rana temporaria]	817.913	12352.8	15.1028	3.91675	0.00870634	0.432756	Inflammation
XP_018412079.1PREDICTED: keratin, type I cytoskeletal 12-like [Nanorana parkeri]	600.346	33225	55.3431	5.79033	0.00125122	0.220081	Keratinization
XP_018412079.1PREDICTED: keratin, type I cytoskeletal 12-like [Nanorana parkeri]	300.173	14930.5	49.7395	5.63632	0.000601959	0.209279	Keratinization
PIO22897.1Cornifelin-like protein B [Rana catesbeiana]	208.259	3603.9	17.3049	4.11311	0.000807929	0.218052	Keratinization
XP_018410280.1PREDICTED: cornifelin homolog [Nanorana parkeri]	76.7884	358.413	4.66755	2.22266	0.0100897	0.446609	Keratinization
XP_018415414.1PREDICTED: cathepsin K-like [Nanorana parkeri]	179.173	1577.19	8.80262	3.13793	0.00307069	0.306685	Lysosome, Apoptosis, Toll-like receptor signalling, Osteoclast differentiation
XP_018414722.1PREDICTED: collagen triple helix repeat-containing protein 1 [Nanorana parkeri]	1123.9	8345.79	7.42572	2.89253	0.0339868	0.701766	May act as a negative regulator of collagen matrix deposition.
PIO37844.1Interferon-induced transmembrane protein 3 [Rana catesbeiana]	276.904	1380.36	4.985	2.31759	0.0233563	0.626752	Membrane component
ACO51637.1Centromere protein H [Rana catesbeiana]	51.1923	139.24	2.71994	1.44357	0.0492886	0.783207	Microtubule organization
XP_018414849.1PREDICTED: high affinity copper uptake protein 1 isoform X2 [Nanorana parkeri]	93.0769	324.893	3.49059	1.80347	0.0331402	0.694688	Mineral absorption
XP_018412741.1PREDICTED: borealin [Nanorana parkeri]	525.884	2526.08	4.8035	2.26409	0.0378509	0.72863	mitotic spindle stabilization
XP_005417949.1PREDICTED: heat shock protein HSP 90-alpha isoform X1 [Geospiza fortis]	236.183	965.224	4.08677	2.03096	0.038579	0.735804	Molecular chaperone
XP_017739668.1PREDICTED: LOW QUALITY PROTEIN: heat shock protein HSP 90-alpha-like [Rhinopithecus bieti]	60.5	321.455	5.31331	2.40961	0.00487928	0.381107	Molecular chaperone
XP_002940670.1PREDICTED: TYRO protein tyrosine kinase-binding protein-like [Xenopus tropicalis]	45.375	449.521	9.90681	3.30842	0.000334254	0.178317	Natural killer cell mediated cytotoxicity, Osteoclast differentiation KEGG
XP_018097127.1PREDICTED: endogenous retrovirus group 3 member 1 Env polyprotein-like [Xenopus laevis]	786.499	6388.7	8.12295	3.022	0.0213084	0.603504	Negative regulation of cell cycle
XP_018414143.1PREDICTED: gap junction gamma-2 protein [Nanorana parkeri]	760.903	4429.89	5.82188	2.54148	0.0373641	0.727865	negative regulation of G1/S transition of mitotic cell cycle
ACO52038.1canopy homolog 2 precursor [Rana catesbeiana]	1075.04	8939.71	8.31572	3.05584	0.0273216	0.651844	negative regulation of gene expression
XP_018418802.1PREDICTED: sphingosine 1-phosphate receptor 3 [Nanorana parkeri] XP_018418803.1 PREDICTED: sphingosine 1-phosphate receptor 3 [Nanorana parkeri]	310.644	1309.89	4.21668	2.07611	0.0402305	0.747657	Neuroactive ligand-receptor interaction, sphingolipid signalling pathway
XP_018424782.1PREDICTED: importin subunit alpha-1 [Nanorana parkeri]	2883.06	35902.4	12.4529	3.63841	0.0275638	0.655111	Nuclear import
XP_018416173.1PREDICTED: aurora kinase A, partial [Nanorana parkeri]	269.923	1400.13	5.18716	2.37494	0.0204685	0.593376	Oocyte meiosis and maturation
XP_018428582.1PREDICTED: cytochrome P450 2J6-like [Nanorana parkeri]	409.538	2083.44	5.08729	2.3469	0.026723	0.645781	Oxidoreductase
XP_018426549.1PREDICTED: peptidyl-prolyl cis-trans isomerase C [Nanorana parkeri]	589.875	2975.61	5.04447	2.3347	0.0380918	0.72863	peptidyl-proline modification
XP_018415400.1PREDICTED: cathepsin S [Nanorana parkeri]	127.981	783.868	6.1249	2.61469	0.00679641	0.394613	Phagosome, lysosome, Apoptosis, Antigen processing and presentation
XP_018428690.1PREDICTED: dual specificity protein phosphatase 12 [Nanorana parkeri]	203.606	790.744	3.88371	1.95743	0.0403823	0.747657	Phosphatase activity, Protein dephosphorylation
XP_018423490.1PREDICTED: inositol monophosphatase 1 isoform X1 [Nanorana parkeri] XP_018423491.1 PREDICTED: inositol monophosphatase 1 isoform X2 [Nanorana parkeri] XP_018423492.1 PREDICTED: inositol monophosphatase 1 isoform X1 [Nanorana parkeri]	472.365	1979.44	4.19049	2.06712	0.0483833	0.782843	Phosphatidylinositol signaling system, inositol phosphate metabolism
XP_018422099.1PREDICTED: cyclin-dependent kinase 4 [Nanorana parkeri]	178.009	776.992	4.36489	2.12595	0.0259719	0.643541	PI3 Akt, p53, T cell receptor signalling pathway, cell cycle, cellular senescence, tight junctions
XP_018430272.1PREDICTED: jmjC domain-containing protein 8 [Nanorana parkeri]	94.2403	415.141	4.40513	2.13918	0.0148414	0.513578	positive regulation of I-kappaB kinase/NF-kappaB signaling
XP_018429279.1PREDICTED: transmembrane protein 101 [Nanorana parkeri]	111.692	481.323	4.30937	2.10748	0.0183383	0.570163	positive regulation of I-kappaB kinase/NF-kappaB signaling
ACO51939.1Nicolin-1 [Rana catesbeiana]	77.9519	344.661	4.42146	2.14452	0.0124485	0.48616	Post translational modification of tubulin
PIO32551.1Leukocyte cysteine proteinase inhibitor 1 [Rana catesbeiana]	43.048	178.777	4.15296	2.05414	0.00785525	0.421204	Potent inhibitor of cathepsins L and S, and papain.
XP_018414550.1PREDICTED: phospholipid transfer protein [Nanorana parkeri]	1229.78	9009.33	7.32598	2.87302	0.0372757	0.727865	PPAR signalling pathway, cholesterol metabolism
XP_018414550.1PREDICTED: phospholipid transfer protein [Nanorana parkeri]	1235.6	8980.96	7.26853	2.86166	0.0378862	0.72863	PPAR signalling pathway, cholesterol metabolism
XP_018429728.1PREDICTED: probable carboxypeptidase X1 [Nanorana parkeri]	326.932	2811.44	8.59945	3.10424	0.00607882	0.387112	Protease
XP_004429704.1PREDICTED: cystatin-B [Ceratotherium simum simum]	364.163	10660.4	29.2738	4.87154	0.00134029	0.222022	Protease inhibitor activity
XP_018411644.1PREDICTED: Y� amino acid transporter 1 [Nanorana parkeri] XP_018411645.1 PREDICTED: Y� amino acid transporter 1 [Nanorana parkeri]	793.48	7476.83	9.42283	3.23616	0.0168636	0.546381	Protein digestion and absorption
CAA79882.1type V collagen, alpha 1 chain, NH2-terminal domain, partial [Gallus gallus]	452.586	2557.89	5.65171	2.49869	0.022712	0.615759	Protein digestion and absorption
XP_018423355.1PREDICTED: mitochondrial inner membrane protease subunit 1 [Nanorana parkeri]	141.942	856.926	6.03715	2.59387	0.00797922	0.421204	Protein export
XP_018413332.1PREDICTED: cytoskeleton-associated protein 4 isoform X2 [Nanorana parkeri]	3488.06	35848.2	10.2774	3.36141	0.039708	0.744367	Protein processing in endoplasmic reticulum
XP_018411442.1PREDICTED: ubiquitin-like modifier-activating enzyme 5 isoform X2 [Nanorana parkeri]	137.288	455.538	3.31811	1.73036	0.0498874	0.784919	Protein ubiquitination
XP_018411441.1PREDICTED: ubiquitin-like modifier-activating enzyme 5 isoform X1 [Nanorana parkeri]	76.7884	302.546	3.93999	1.97819	0.0186112	0.571935	Protein ubiquitination
XP_018416498.1PREDICTED: E3 ubiquitin-protein ligase RNF182-like [Nanorana parkeri]	130.308	860.364	6.60256	2.72303	0.005542	0.387112	Protein ubiquitination
XP_018416498.1PREDICTED: E3 ubiquitin-protein ligase RNF182-like [Nanorana parkeri]	158.231	969.521	6.12727	2.61524	0.0085622	0.432756	Protein ubiquitination
XP_018416498.1PREDICTED: E3 ubiquitin-protein ligase RNF182-like [Nanorana parkeri]	158.231	861.224	5.44284	2.44436	0.0121588	0.485661	Protein ubiquitination
XP_018412226.1PREDICTED: keratocan [Nanorana parkeri] XP_018412227.1 PREDICTED: keratocan [Nanorana parkeri]	556.134	5229.23	9.40281	3.23309	0.0113906	0.474499	Proteoglycan
XP_018416243.1PREDICTED: inosine-5'-monophosphate dehydrogenase 1 isoform X3 [Nanorana parkeri]	212.913	1023.67	4.80792	2.26541	0.0225446	0.613113	Purine metabolism
XP_018424325.1PREDICTED: deoxycytidine kinase-like isoform X2 [Nanorana parkeri]	118.673	404.827	3.41128	1.77031	0.0418678	0.75846	Purine and pyrimidine metabolism
XP_026053988.1guanylate kinase-like isoform X1 [Carassius auratus]	88.423	335.207	3.79095	1.92256	0.0239441	0.630844	Purine metabolism
XP_018416939.1PREDICTED: nucleoside diphosphate kinase, mitochondrial isoform X1 [Nanorana parkeri]	187.317	1339.11	7.14888	2.83772	0.00617721	0.387112	Purine, pyrimidine,drug metabolism, MAPK pathway plant
XP_018431723.1PREDICTED: deoxycytidylate deaminase isoform X2 [Nanorana parkeri]	58.173	251.835	4.32907	2.11406	0.00994701	0.446609	Pyrimidine metabolism
XP_018419443.1PREDICTED: thymidylate kinase isoform X1 [Nanorana parkeri]	169.865	676.43	3.98216	1.99355	0.0328207	0.694688	Pyrimidine metabolism
XP_018430836.1PREDICTED: dCTP pyrophosphatase 1 [Nanorana parkeri]	93.0769	318.876	3.42595	1.7765	0.0353461	0.715316	Pyrimidine metabolism
XP_018408522.1PREDICTED: UMP-CMP kinase [Nanorana parkeri]	560.788	2514.91	4.4846	2.16498	0.0466559	0.773003	pyrimidine metabolism, drug metabolism
XP_018424255.1PREDICTED: thymidylate synthase [Nanorana parkeri]	521.23	2995.37	5.74674	2.52274	0.0256146	0.642667	Pyrimidine, one carbon pool by folate
XP_018424255.1PREDICTED: thymidylate synthase [Nanorana parkeri]	278.067	1537.65	5.52979	2.46723	0.017042	0.548465	Pyrimidine, one carbon pool by folate
XP_018412954.1PREDICTED: quinone oxidoreductase-like protein 1 isoform X1 [Nanorana parkeri]	217.567	936.001	4.30212	2.10505	0.0315646	0.683203	quinone metabolic process
XP_005323293.1serine/threonine-protein kinase PAK 1 [Ictidomys tridecemlineatus] XP_021580799.1 serine/threonine-protein kinase PAK 1 [Ictidomys tridecemlineatus] XP_021580800.1 serine/threonine-protein kinase PAK 1 [Ictidomys tridecemlineatus]	250.144	1867.7	7.46651	2.90043	0.00640336	0.387112	Ras, Erb,T cell receptor signalling pathway, focal adhesion,axon guidance, regulation of actin cytoskeleton
XP_018427342.1PREDICTED: tumor necrosis factor receptor superfamily member 16-like isoform X2 [Nanorana parkeri]	203.606	797.62	3.91748	1.96992	0.0393926	0.742686	Ras, Rap1, Pi3AKT,MAPK, Neurotrophin signalling, cytokine-cytokine receptor interaction, apoptosis
NP_001085837.1actin-related protein 2/3 complex subunit 1B-B [Xenopus laevis] Q6GNU1.1 RecName: Full=Actin-related protein 2/3 complex subunit 1B-B AAH73411.1 MGC80877 protein [Xenopus laevis] OCT61419.1 hypothetical protein XELAEV_18047442mg [Xenopus laevis]	303.663	1325.36	4.36456	2.12584	0.0360575	0.72031	Regulation of actin cytoskeleton, Fc gamma R-mediated phagocytosis, endocytosis
NP_001085837.1actin-related protein 2/3 complex subunit 1B-B [Xenopus laevis] Q6GNU1.1 RecName: Full=Actin-related protein 2/3 complex subunit 1B-B AAH73411.1 MGC80877 protein [Xenopus laevis] OCT61419.1 hypothetical protein XELAEV_18047442mg [Xenopus laevis]	221.058	953.191	4.31196	2.10834	0.0317039	0.683203	Regulation of actin cytoskeleton, Fc gamma R-mediated phagocytosis, endocytosis
XP_018409803.1PREDICTED: DNA polymerase alpha subunit B isoform X1 [Nanorana parkeri]	231.529	1319.34	5.69839	2.51055	0.0142504	0.504317	Replication and repair
XP_018414797.1PREDICTED: retinol-binding protein 1 [Nanorana parkeri]	245.49	5672.73	23.1078	4.53031	0.000846992	0.218052	Retinoid metabolism
ACO51774.1Gem-associated protein 7 [Rana catesbeiana]	190.808	729.72	3.82437	1.93522	0.0403105	0.747657	RNA transport
ACO51863.1Alpha-aspartyl dipeptidase [Rana catesbeiana]	264.106	2004.37	7.58926	2.92396	0.00635635	0.387112	Serine protease
XP_018419455.1PREDICTED: serine protease HTRA1-like [Nanorana parkeri]	208.259	1781.75	8.55545	3.09684	0.00371265	0.326962	Serine protease
XP_018419455.1PREDICTED: serine protease HTRA1-like [Nanorana parkeri]	386.269	3215.41	8.32427	3.05732	0.00836511	0.430459	Serine protease
XP_018411557.1PREDICTED: glia-derived nexin isoform X1 [Nanorana parkeri]	1707.96	13132.4	7.68892	2.94278	0.0435016	0.763139	Serine protease inhibitor with activity toward thrombin, trypsin, and urokinase. Promotes neurite extension by inhibiting thrombin. Binds heparin.
XP_018414573.1PREDICTED: regulator of G-protein signaling 4 [Nanorana parkeri]	102.385	833.72	8.14302	3.02556	0.00216549	0.26451	Signal transduction inhibitor
NP_001091379.1zinc finger, HIT-type containing 3 L homeolog [Xenopus laevis] AAI29775.1 LOC100037228 protein [Xenopus laevis] OCT94558.1 hypothetical protein XELAEV_18012233mg [Xenopus laevis]	54.6827	164.165	3.00215	1.58599	0.0362225	0.721245	snoRNA localization
XP_018421637.1PREDICTED: T-cell surface glycoprotein CD3 gamma chain [Nanorana parkeri]	115.183	381.62	3.31317	1.72821	0.0452937	0.773003	T cell receptor signalling, Th1,Th2, TH17 cell differentiation, haematopoeietic cell lineage
XP_018413371.1PREDICTED: inhibitor of nuclear factor kappa-B kinase-interacting protein isoform X2 [Nanorana parkeri]	324.606	2202.91	6.78642	2.76265	0.0103671	0.450456	Target of p53/TP53 with pro-apoptotic function.
XP_018413371.1PREDICTED: inhibitor of nuclear factor kappa-B kinase-interacting protein isoform X2 [Nanorana parkeri]	230.365	1284.1	5.57419	2.47876	0.0152152	0.516822	Target of p53/TP53 with pro-apoptotic function.
PIO24636.1Glutathione peroxidase 7 [Rana catesbeiana]	287.375	3584.13	12.472	3.64062	0.00253215	0.291464	Thyroid hormone synthesis and glutathione metabolism KEGG, response to oxidative stress;oxidation-reduction process;cellular oxidant detoxification, glutathione peroxidase activity GO
XP_018428774.1PREDICTED: metalloproteinase inhibitor 1 [Nanorana parkeri]	3720.75	56860.5	15.282	3.93376	0.0220178	0.609505	TIMP, HIF signalling
XP_018419018.1PREDICTED: paired mesoderm homeobox protein 2 [Nanorana parkeri]	236.183	1573.75	6.66329	2.73624	0.00880892	0.432756	Transcription factor, wound healing
XP_018412183.1PREDICTED: nuclear factor interleukin-3-regulated protein [Nanorana parkeri]	788.826	6420.5	8.13931	3.02491	0.0212984	0.603504	Transcription regulation
PIO37046.1Interferon regulatory factor 8 [Rana catesbeiana]	197.788	1156.03	5.8448	2.54715	0.0119814	0.483179	Transcription regulation
XP_018425477.1PREDICTED: SWI/SNF-related matrix-associated actin-dependent regulator of chromatin subfamily E member 1-related [Nanorana parkeri]	174.519	738.315	4.23057	2.08085	0.0280213	0.656834	Transcription regulation
XP_018417189.1PREDICTED: mesoderm induction early response protein 2-like isoform X1 [Nanorana parkeri]	371.144	1653.69	4.45565	2.15564	0.0365385	0.724256	Transcription repressor
NP_001096515.1FXYD domain-containing ion transport regulator 6 precursor [Xenopus tropicalis] AAI35534.1 fxyd6 protein [Xenopus tropicalis] OCA29254.1 hypothetical protein XENTR_v90018774mg [Xenopus tropicalis] OCA29255.1 hypothetical protein XENTR_v90018774mg [Xenopus tropicalis] ATO97427.1 FXYD domain containing ion transport regulator 6, partial [synthetic construct]	58.173	170.182	2.92544	1.54866	0.0422067	0.75886	Transmembrane transport
XP_018424124.1PREDICTED: solute carrier family 43 member 3, partial [Nanorana parkeri]	217.567	840.596	3.86361	1.94995	0.0428884	0.762393	Transmembrane transport
XP_018432492.1PREDICTED: transmembrane protein 35 [Nanorana parkeri]	130.308	663.538	5.09209	2.34826	0.0122244	0.485661	Transmembrane transport
XP_018429638.1PREDICTED: cellular retinoic acid-binding protein 2 [Nanorana parkeri]	193.134	827.703	4.28563	2.09951	0.0292387	0.66241	Transports retinoic acid to the nucleus. Regulates the access of retinoic acid to the nuclear retinoic acid receptors.
XP_018414043.1PREDICTED: testin isoform X1 [Nanorana parkeri]	215.24	823.406	3.82552	1.93566	0.0437956	0.764209	Tumour suppressor
XP_002936007.1PREDICTED: beta-microseminoprotein-like [Xenopus tropicalis]	127.981	7913.46	61.8332	5.95031	9.2085e-05	0.13426	Tumour suppressor
XP_040203864.1catechol O-methyltransferase-like [Rana temporaria]	31.4134	1816.99	57.8413	5.85403	1.42757e-06	0.0187326	Tumour suppressor
XP_040203864.1catechol O-methyltransferase-like [Rana temporaria]	178.009	6259.77	35.1654	5.13608	0.00028431	0.174214	Tumour suppressor
XP_040203864.1catechol O-methyltransferase-like [Rana temporaria]	310.644	6791.81	21.8636	4.45046	0.00140333	0.222022	Tumour suppressor
XP_018417067.1PREDICTED: cell division cycle protein 20 homolog [Nanorana parkeri]	378.125	3650.32	9.65374	3.27109	0.00624535	0.387112	Ubiquitin mediated proteolysis, Cell cycle
NP_001082462.1riddle 2 L homeolog precursor [Xenopus laevis] AAO15687.1 Riddle 2 [Xenopus laevis]	95.4038	2221.82	23.2886	4.54155	8.46429e-05	0.13426	Uncharacterised protein
XP_018426018.1PREDICTED: cysteine-rich DPF motif domain-containing protein 1 [Nanorana parkeri]	131.471	464.133	3.5303	1.81979	0.0398364	0.744634	Unknown
XP_018413436.1PREDICTED: secreted frizzled-related protein 2 [Nanorana parkeri]	375.798	4765.95	12.6822	3.66474	0.0040562	0.339016	WNT signalling
POI25783.1hypothetical protein CIB84_010467, partial [Bambusicola thoracicus]	246.654	1474.91	5.97968	2.58007	0.0126512	0.489703
PIO22748.1hypothetical protein AB205_0056470, partial [Rana catesbeiana]	884.23	5092.57	5.75932	2.5259	0.043289	0.762467
OCT80722.1hypothetical protein XELAEV_18027536mg [Xenopus laevis]	267.596	1456	5.44104	2.44388	0.0176093	0.555553
PIO40219.1hypothetical protein AB205_0026330 [Rana catesbeiana]	472.365	3367.54	7.1291	2.83372	0.0149019	0.513578
PIO32909.1hypothetical protein AB205_0124950 [Rana catesbeiana]	737.634	7110.68	9.63985	3.26901	0.0150684	0.513578
PIO36138.1hypothetical protein AB205_0149160 [Rana catesbeiana]	133.798	921.389	6.88642	2.78375	0.00504649	0.387112
PIO39114.1hypothetical protein AB205_0069660, partial [Rana catesbeiana]	88.423	706.513	7.99015	2.99822	0.0018501	0.252886
PIO25982.1hypothetical protein AB205_0116790 [Rana catesbeiana]	1642.81	14266.9	8.68448	3.11844	0.0352339	0.714589
No Blast Hit	296.682	5343.54	18.011	4.1708	0.00164602	0.239147
No Blast Hit	53.5192	694.48	12.9763	3.6978	0.000181493	0.170111
No Blast Hit	102.385	1311.6	12.8106	3.67926	0.000576224	0.209279
No Blast Hit	443.279	5267.04	11.882	3.57071	0.00575745	0.387112
No Blast Hit	105.875	1168.07	11.0325	3.46369	0.000940557	0.218052
No Blast Hit	139.615	1293.55	9.26514	3.21181	0.00216824	0.26451
XP_040183180.1uncharacterized protein LOC120916336 [Rana temporaria]	154.74	1390.68	8.98718	3.16787	0.00259763	0.293846
No Blast Hit	637.576	5642.65	8.85015	3.1457	0.0147925	0.513578
No Blast Hit	551.48	4736.73	8.58912	3.10251	0.0131835	0.492615
No Blast Hit	43.048	364.43	8.46566	3.08162	0.000544407	0.204106
No Blast Hit	67.4807	550.943	8.16444	3.02935	0.00117094	0.218052
No Blast Hit	89.5865	696.199	7.77125	2.95815	0.00205505	0.26451
No Blast Hit	414.192	3169.85	7.6531	2.93604	0.0108568	0.464414
XP_026036189.1uncharacterized protein LOC113029522 [Astatotilapia calliptera]	799.298	6011.38	7.52082	2.91089	0.024672	0.632671
No Blast Hit	237.346	1747.37	7.36213	2.88012	0.00646072	0.387112
PIO30048.1hypothetical protein AB205_0217140 [Rana catesbeiana]	329.259	2380.83	7.23086	2.85417	0.00898856	0.432756
PIO30048.1hypothetical protein AB205_0217140 [Rana catesbeiana]	331.586	2392	7.21381	2.85076	0.00911493	0.433355
No Blast Hit	60.5	431.471	7.13176	2.83426	0.00164463	0.239147
No Blast Hit	289.702	1926.15	6.64874	2.73308	0.0099958	0.446609
No Blast Hit	175.683	1162.91	6.61938	2.7267	0.00749552	0.411727
No Blast Hit	52.3557	337.785	6.45174	2.68969	0.00197541	0.262328
KTF95133.1hypothetical protein cypCar_00008773 [Cyprinus carpio]	136.125	871.538	6.40249	2.67863	0.00639137	0.387112
No Blast Hit	317.625	2003.51	6.30777	2.65713	0.0124084	0.486039
No Blast Hit	346.711	2184.86	6.30167	2.65573	0.0133667	0.492615
No Blast Hit	50.0288	313.719	6.27077	2.64864	0.00206306	0.26451
No Blast Hit	65.1538	404.827	6.2134	2.63538	0.00298058	0.305556
PIO41093.1hypothetical protein AB205_0210220 [Rana catesbeiana]	247.817	1521.32	6.1389	2.61798	0.011679	0.478912
No Blast Hit	656.192	4012.17	6.11432	2.61219	0.0294808	0.66241
No Blast Hit	83.7692	480.463	5.73556	2.51993	0.0052332	0.387112
No Blast Hit	870.269	4987.71	5.73123	2.51884	0.043118	0.762393
XP_018410406.1PREDICTED: uncharacterized protein LOC108785761 [Nanorana parkeri]	413.029	2354.18	5.69981	2.51091	0.0202795	0.593376
No Blast Hit	82.6057	460.695	5.57703	2.4795	0.00569881	0.387112
XP_018108332.1PREDICTED: uncharacterized protein LOC108711265 isoform X1 [Xenopus laevis] XP_018108333.1 PREDICTED: uncharacterized protein LOC108711265 isoform X1 [Xenopus laevis] OCT89332.1 hypothetical protein XELAEV_18017952mg [Xenopus laevis]	134.961	751.207	5.56609	2.47666	0.00964172	0.443925
OCA31840.1hypothetical protein XENTR_v90016522mg [Xenopus tropicalis]	116.346	607.67	5.22295	2.38487	0.0100485	0.446609
No Blast Hit	61.6634	312.86	5.07367	2.34303	0.00591922	0.387112
No Blast Hit	322.279	1626.18	5.04589	2.33511	0.0239726	0.630844
No Blast Hit	109.365	542.347	4.95905	2.31006	0.0112141	0.470132
PIO11085.1hypothetical protein AB205_0117180 [Rana catesbeiana]	152.413	742.612	4.87236	2.28462	0.0163204	0.535392
OCA46501.1hypothetical protein XENTR_v900063141mg, partial [Xenopus tropicalis]	376.961	1824.73	4.84063	2.27519	0.0290831	0.661401
No Blast Hit	668.99	3171.57	4.74084	2.24514	0.0487371	0.783207
No Blast Hit	228.038	1075.24	4.71517	2.23731	0.0250047	0.634645
PIO39828.1hypothetical protein AB205_0126270 [Rana catesbeiana]	330.423	1547.11	4.68221	2.22719	0.0302243	0.67119
No Blast Hit	127.981	575.868	4.49965	2.16981	0.0177829	0.558248
PIO37696.1hypothetical protein AB205_0073740, partial [Rana catesbeiana]	200.115	896.463	4.47974	2.16341	0.0264297	0.644942
PIO28243.1hypothetical protein AB205_0140280, partial [Rana catesbeiana]	83.7692	368.728	4.40171	2.13806	0.0134816	0.492615
OCT78587.1hypothetical protein XELAEV_18029674mg, partial [Xenopus laevis]	239.673	1052.03	4.38946	2.13404	0.0317425	0.683203
No Blast Hit	238.509	1019.37	4.27393	2.09556	0.034165	0.702686
No Blast Hit	219.894	919.67	4.18233	2.06431	0.0344737	0.707926
No Blast Hit	47.7019	199.405	4.18023	2.06358	0.00882137	0.432756
XP_018079648.1PREDICTED: uncharacterized protein LOC108695569 [Xenopus laevis] OCT73743.1 hypothetical protein XELAEV_18032707mg [Xenopus laevis]	137.288	573.29	4.17581	2.06205	0.0239438	0.630844
No Blast Hit	214.077	884.43	4.13137	2.04662	0.0350486	0.714269
No Blast Hit	77.9519	320.595	4.11273	2.0401	0.0161628	0.532885
No Blast Hit	33.7404	137.521	4.07585	2.0271	0.00585854	0.387112
No Blast Hit	136.125	553.521	4.06627	2.02371	0.0258789	0.643541
No Blast Hit	65.1538	263.008	4.03673	2.01319	0.0145835	0.513041
1X4A_AChain A, Solution structure of RRM domain in splicing factor SF2	292.029	1172.36	4.01455	2.00524	0.0453211	0.773003
No Blast Hit	194.298	770.116	3.96358	1.98681	0.0368273	0.72577
No Blast Hit	144.269	567.273	3.93205	1.97528	0.0300854	0.670256
No Blast Hit	150.086	587.042	3.91136	1.96767	0.0315122	0.683203
No Blast Hit	123.327	478.744	3.88191	1.95677	0.0279923	0.656834
No Blast Hit	90.7499	343.802	3.78845	1.92161	0.0244751	0.632671
XP_018432202.1PREDICTED: UPF0235 protein C15orf40 homolog [Nanorana parkeri]	98.8942	369.587	3.7372	1.90196	0.0273144	0.651844
OCA20803.1hypothetical protein XENTR_v90025093mg [Xenopus tropicalis]	193.134	720.265	3.72934	1.89892	0.0437304	0.764209
XP_018432202.1PREDICTED: UPF0235 protein C15orf40 homolog [Nanorana parkeri]	101.221	376.463	3.71922	1.895	0.0282275	0.658064
No Blast Hit	189.644	701.356	3.69827	1.88685	0.0442361	0.768829
No Blast Hit	87.2596	316.298	3.62479	1.8579	0.0277421	0.655914
No Blast Hit	40.7211	141.818	3.48267	1.80019	0.0146282	0.513238
No Blast Hit	62.8269	214.017	3.40645	1.76827	0.0260416	0.643541
No Blast Hit	122.163	411.703	3.3701	1.75279	0.0443346	0.769522
AAI10753.1LOC398581 protein [Xenopus laevis]	73.298	245.818	3.35368	1.74575	0.031739	0.683203
OCT99198.1hypothetical protein XELAEV_18004985mg [Xenopus laevis]	124.49	415.141	3.33472	1.73757	0.0464005	0.773003
PIO33411.1hypothetical protein AB205_0066430 [Rana catesbeiana]	123.327	409.984	3.32437	1.73308	0.0466189	0.773003
PIO32958.1hypothetical protein AB205_0088360 [Rana catesbeiana]	98.8942	317.157	3.20704	1.68124	0.0460607	0.773003
No Blast Hit	65.1538	208	3.19245	1.67466	0.0340668	0.701766
No Blast Hit	65.1538	208	3.19245	1.67466	0.0340668	0.701766
No Blast Hit	100.058	317.157	3.16975	1.66437	0.0482582	0.782843
No Blast Hit	102.385	323.174	3.15647	1.65831	0.0496293	0.783207
OCT97433.1hypothetical protein XELAEV_18009657mg [Xenopus laevis]	89.5865	281.058	3.13728	1.64952	0.046562	0.773003
No Blast Hit	51.1923	156.43	3.05573	1.61152	0.0317599	0.683203
No Blast Hit	74.4615	222.612	2.98962	1.57996	0.0480486	0.782843
No Blast Hit	61.6634	181.355	2.94105	1.55633	0.0435845	0.763572
No Blast Hit	58.173	169.322	2.91067	1.54135	0.0429957	0.762393
No Blast Hit	36.0673	90.248	2.50221	1.3232	0.0492051	0.783207

## Sheet: Combination 2 Downregulated
Hit desc.	Intact froglet limb	3dpa froglet hindlimb blastema	foldChange	log2FoldChange	pval	padj	GO/KEGG/Function
XP_018416789.1PREDICTED: PDZ and LIM domain protein 3 isoform X2 [Nanorana parkeri]	9521.76	1208.46	0.126916	-2.97805	0.0327628	0.694688	Actin binding, muscle development
XP_018411087.1PREDICTED: myozenin-3 [Nanorana parkeri]	1713.78	73.0579	0.0426297	-4.552	5.73155e-05	0.107442	Actin binding, muscle development
XP_018429455.1PREDICTED: myosin-binding protein C, fast-type-like, partial [Nanorana parkeri]	6878.38	260.43	0.0378621	-4.7231	0.000822054	0.218052	Actin filament binding, constituent of muscle
XP_040213927.1nebulin isoform X22 [Rana temporaria]	8784.13	714.248	0.0813112	-3.6204	0.0100345	0.446609	Actin filament binding, constituent of muscle
XP_040213920.1nebulin isoform X16 [Rana temporaria]	8276.86	720.265	0.0870215	-3.52248	0.0112	0.470132	Actin filament binding, constituent of muscle
XP_018430032.1PREDICTED: calponin-1 [Nanorana parkeri]	2838.84	582.744	0.205275	-2.28437	0.0403969	0.747657	Actin filament binding, muscle contraction
XP_018430032.1PREDICTED: calponin-1 [Nanorana parkeri]	1716.1	359.273	0.209354	-2.25599	0.0294382	0.66241	Actin filament binding, muscle contraction
XP_018424589.1PREDICTED: myosin-7B [Nanorana parkeri]	81209.6	1657.98	0.0204161	-5.61415	0.00271336	0.29835	Actin filament binding, muscle contraction
XP_018430419.1PREDICTED: myomesin-2 [Nanorana parkeri]	5999.97	175.339	0.0292233	-5.09674	0.000279925	0.174214	Actin filament binding, muscle contraction
XP_018430419.1PREDICTED: myomesin-2 [Nanorana parkeri]	62610.5	2580.23	0.0412109	-4.60083	0.00951468	0.440264	Actin filament binding, muscle contraction
XP_018431079.1PREDICTED: myosin-2-like [Nanorana parkeri]	664.336	32.6612	0.0491636	-4.34626	1.60842e-05	0.0527643	Actin filament binding, muscle contraction
XP_018413248.1PREDICTED: leiomodin-2 [Nanorana parkeri]	5859.19	306.843	0.0523696	-4.25513	0.0016201	0.239147	Actin filament binding, muscle contraction
AAX69045.2high molecular weight slow troponin T [Rhinella marina]	13018	721.124	0.0553946	-4.17411	0.0059939	0.387112	Actin filament binding, muscle contraction
XP_026549329.1myosin heavy chain, skeletal muscle, adult-like, partial [Notechis scutatus]	3853.38	223.471	0.0579935	-4.10796	0.000956469	0.218052	Actin filament binding, muscle contraction
AAX69045.2high molecular weight slow troponin T [Rhinella marina]	14720.1	858.645	0.0583315	-4.09958	0.00773545	0.417715	Actin filament binding, muscle contraction
BAD90320.1mKIAA4211 protein, partial [Mus musculus]	34364	2063.67	0.0600533	-4.05761	0.0153135	0.517895	Actin filament binding, muscle contraction
XP_006752323.1PREDICTED: myosin-2-like, partial [Leptonychotes weddellii]	3448.5	222.612	0.0645532	-3.95337	0.00108119	0.218052	Actin filament binding, muscle contraction
XP_007655273.1PREDICTED: myosin-1-like, partial [Ornithorhynchus anatinus]	871.432	61.0248	0.0700282	-3.83592	0.000172991	0.170111	Actin filament binding, muscle contraction
XP_010175147.1myosin-1B-like, partial [Antrostomus carolinensis]	1649.79	116.893	0.0708532	-3.81902	0.000469758	0.203011	Actin filament binding, muscle contraction
AAX69045.2high molecular weight slow troponin T [Rhinella marina]	10518.8	746.91	0.0710068	-3.8159	0.0086991	0.432756	Actin filament binding, muscle contraction
XP_022043445.1myosin heavy chain, fast skeletal muscle-like, partial [Acanthochromis polyacanthus]	15419.3	1321.06	0.0856754	-3.54497	0.0194381	0.581017	Actin filament binding, muscle contraction
XP_040184177.1myosin-binding protein C, cardiac-type isoform X1 [Rana temporaria]	9780.05	851.769	0.0870925	-3.52131	0.0134158	0.492615	Actin filament binding, muscle contraction
XM_018573207.1PREDICTED: Nanorana parkeri tropomyosin alpha-3 chain-like (LOC108801271), partial mRNA	113321	10127.5	0.0893704	-3.48406	0.0441115	0.767681	Actin filament binding, muscle contraction
XP_018410922.1PREDICTED: leiomodin-3 [Nanorana parkeri]	3086.66	294.81	0.095511	-3.38819	0.00352105	0.323099	Actin filament binding, muscle contraction
CAK11238.1novel protein similar to vertebrate nebulin (NEB), partial [Danio rerio] CAQ15694.1 novel protein similar to vertebrate nebulin (NEB), partial [Danio rerio]	10017.4	999.604	0.0997868	-3.32501	0.0192031	0.578433	Actin filament binding, muscle contraction
XP_018410922.1PREDICTED: leiomodin-3 [Nanorana parkeri]	3350.77	336.926	0.100552	-3.31399	0.0048777	0.381107	Actin filament binding, muscle contraction
XP_018429181.1PREDICTED: tropomodulin-4 [Nanorana parkeri]	12229.1	1243.7	0.1017	-3.29761	0.0238512	0.630844	Actin filament binding, muscle contraction
XP_017545614.1PREDICTED: myosin heavy chain, fast skeletal muscle-like, partial [Pygocentrus nattereri]	15299.5	1634.78	0.106852	-3.22632	0.031405	0.683203	Actin filament binding, muscle contraction
XP_018420945.1PREDICTED: troponin C, slow skeletal and cardiac muscles [Nanorana parkeri]	18665.4	333.488	0.0178666	-5.80659	0.00063795	0.209279	Actin filament binding, muscle contraction, calcium signalling, adrenergic signalling in cardiomyocytes
XP_018421589.1PREDICTED: troponin I, cardiac muscle [Nanorana parkeri]	5960.41	173.62	0.0291289	-5.10141	0.000272914	0.174214	Actin filament binding, muscle contraction, calcium signalling, adrenergic signalling in cardiomyocytes
XP_010784857.1PREDICTED: troponin T, fast skeletal muscle-like isoform X1 [Notothenia coriiceps] XP_010784858.1 PREDICTED: troponin T, fast skeletal muscle-like isoform X1 [Notothenia coriiceps]	75529.5	6986.91	0.0925057	-3.43431	0.0439788	0.766387	Actin filament binding, muscle contraction, calcium signalling, adrenergic signalling in cardiomyocytes
XP_025071284.1troponin T, fast skeletal muscle isoform X19 [Alligator sinensis]	27264.5	2651.57	0.0972535	-3.36211	0.0355621	0.715347	Actin filament binding, muscle contraction, calcium signalling, adrenergic signalling in cardiomyocytes
AAD42790.1fast troponin T isoform, partial [Coturnix japonica]	872.596	91.967	0.105395	-3.24612	0.00114868	0.218052	Actin filament binding, muscle contraction, calcium signalling, adrenergic signalling in cardiomyocytes
XP_012821746.1PREDICTED: LIM domain-binding protein 3 isoform X20 [Xenopus tropicalis]	3154.14	436.628	0.13843	-2.85277	0.0130464	0.492615	Actin filament binding, muscle development
XP_012821746.1PREDICTED: LIM domain-binding protein 3 isoform X20 [Xenopus tropicalis]	3037.8	574.149	0.189002	-2.40353	0.0336061	0.69665	Actin filament binding, muscle development
NP_001135513.1alpha-actinin-3 [Xenopus tropicalis] AAI67932.1 Unknown (protein for MGC:135778) [Xenopus tropicalis] OCA37180.1 hypothetical protein XENTR_v90010979mg [Xenopus tropicalis]	130907	8503.94	0.0649618	-3.94426	0.0260735	0.643541	Actin filament binding,focal adhesion
XP_018430071.1PREDICTED: alcohol dehydrogenase 1-like [Nanorana parkeri]	41547.2	3181.89	0.0765849	-3.7068	0.0266746	0.645781	Alcohol dehydrogenase (NAD+) activity
XP_018430071.1PREDICTED: alcohol dehydrogenase 1-like [Nanorana parkeri]	33095.8	2550.15	0.0770536	-3.69799	0.024599	0.632671	Alcohol dehydrogenase (NAD+) activity
CCP94567.1Alcohol dehydrogenase 9 [Xenopus tropicalis]	23628.7	1876.3	0.0794075	-3.65458	0.0220056	0.609505	Alcohol dehydrogenase (NAD+) activity
1P0C_AChain A, Crystal Structure Of The Nadp(H)-Dependent Vertebrate Alcohol Dehydrogenase (Adh8) 1P0C_B Chain B, Crystal Structure Of The Nadp(H)-Dependent Vertebrate Alcohol Dehydrogenase (Adh8) 1P0F_A Chain A, Crystal Structure Of The Binary Complex: Nadp(H)-Dependent Vertebrate Alcohol Dehydrogenase (Adh8) With The Cofactor Nadp 1P0F_B Chain B, Crystal Structure Of The Binary Complex: Nadp(H)…	2245.48	181.355	0.0807647	-3.63013	0.00109519	0.218052	Alcohol dehydrogenase (NAD+) activity
AAC33715.1alcohol dehydrogenase class IV, partial [Xenopus laevis]	6326.9	522.579	0.0825964	-3.59778	0.00700634	0.403234	Alcohol dehydrogenase (NAD+) activity
1P0C_AChain A, Crystal Structure Of The Nadp(H)-Dependent Vertebrate Alcohol Dehydrogenase (Adh8) 1P0C_B Chain B, Crystal Structure Of The Nadp(H)-Dependent Vertebrate Alcohol Dehydrogenase (Adh8) 1P0F_A Chain A, Crystal Structure Of The Binary Complex: Nadp(H)-Dependent Vertebrate Alcohol Dehydrogenase (Adh8) With The Cofactor Nadp 1P0F_B Chain B, Crystal Structure Of The Binary Complex: Nadp(H)…	3013.36	254.413	0.0844284	-3.56613	0.00215661	0.26451	Alcohol dehydrogenase (NAD+) activity
1P0C_AChain A, Crystal Structure Of The Nadp(H)-Dependent Vertebrate Alcohol Dehydrogenase (Adh8) 1P0C_B Chain B, Crystal Structure Of The Nadp(H)-Dependent Vertebrate Alcohol Dehydrogenase (Adh8) 1P0F_A Chain A, Crystal Structure Of The Binary Complex: Nadp(H)-Dependent Vertebrate Alcohol Dehydrogenase (Adh8) With The Cofactor Nadp 1P0F_B Chain B, Crystal Structure Of The Binary Complex: Nadp(H)…	1255.37	111.736	0.0890058	-3.48996	0.000934964	0.218052	Alcohol dehydrogenase (NAD+) activity
XP_018419782.1PREDICTED: alcohol dehydrogenase 1-like isoform X2 [Nanorana parkeri]	1071.55	114.314	0.106681	-3.22862	0.00164582	0.239147	Alcohol dehydrogenase (NAD+) activity
XP_018419781.1PREDICTED: alcohol dehydrogenase 1-like isoform X1 [Nanorana parkeri]	4393.23	503.67	0.114647	-3.12473	0.0114286	0.474574	Alcohol dehydrogenase (NAD+) activity
XP_018419781.1PREDICTED: alcohol dehydrogenase 1-like isoform X1 [Nanorana parkeri]	389.759	54.1488	0.138929	-2.84758	0.00129611	0.220081	Alcohol dehydrogenase (NAD+) activity
XP_018426421.1PREDICTED: indolethylamine N-methyltransferase-like [Nanorana parkeri]	1751.01	159.868	0.0913005	-3.45323	0.00138519	0.222022	amine N-methyltransferase activity
ACO51787.1Indolethylamine N-methyltransferase [Rana catesbeiana]	1132.05	251.835	0.22246	-2.16838	0.0303187	0.67119	amine N-methyltransferase activity
XP_018426421.1PREDICTED: indolethylamine N-methyltransferase-like [Nanorana parkeri]	1149.5	271.603	0.23628	-2.08143	0.0375344	0.72859	amine N-methyltransferase activity
XP_018426421.1PREDICTED: indolethylamine N-methyltransferase-like [Nanorana parkeri]	1175.1	299.967	0.25527	-1.9699	0.0489428	0.783207	amine N-methyltransferase activity
XP_018427105.1PREDICTED: ammonium transporter Rh type C [Nanorana parkeri]	1867.35	261.289	0.139925	-2.83728	0.00749721	0.411727	ammonium transmembrane transporter activity
XP_018419916.1PREDICTED: carnitine O-palmitoyltransferase 1, muscle isoform [Nanorana parkeri]	7247.2	691.042	0.095353	-3.39058	0.0122959	0.485661	AMPK, PPAR, Adipocytokine signalling, Fatty acid degradation
XP_018431057.1PREDICTED: ATP-sensitive inward rectifier potassium channel 11-like [Nanorana parkeri]	4814.4	787.306	0.163532	-2.61236	0.0351714	0.714495	ankyrin binding
XP_006897151.1PREDICTED: class E basic helix-loop-helix protein 40 [Elephantulus edwardii]	3119.24	619.703	0.198671	-2.33155	0.040155	0.747657	anterior/posterior pattern specification
XP_018416262.1PREDICTED: serum paraoxonase/arylesterase 2-like [Nanorana parkeri]	2886.55	193.389	0.0669965	-3.89977	0.000832972	0.218052	Anti-oxidant activity
XP_018429167.1PREDICTED: myosin regulatory light chain 10 [Nanorana parkeri]	51015.4	692.761	0.0135794	-6.20243	0.000969603	0.218052	Apelin signalling, Focal adhesion, Tight junction, Regulation of actin cytoskeleton, leukocyte transendothelial migration, adrenergic signalling in cardiomyocytes
XP_018422909.1PREDICTED: uveal autoantigen with coiled-coil domains and ankyrin repeats [Nanorana parkeri]	8587.5	648.067	0.0754662	-3.72802	0.00804144	0.421204	Apoptosis
XP_018420836.1PREDICTED: endonuclease G, mitochondrial [Nanorana parkeri]	383.942	116.893	0.304454	-1.7157	0.0463579	0.773003	Apoptosis
XP_018423184.1PREDICTED: arginase-1 isoform X1 [Nanorana parkeri]	1061.08	224.331	0.211418	-2.24183	0.0243706	0.632671	Arginase activity
PIO34440.1Ras-related protein Rab-19 [Rana catesbeiana]	675.971	169.322	0.250488	-1.99719	0.0322028	0.686076	Autophagosome
XP_018411687.1PREDICTED: tumor protein p53-inducible nuclear protein 2 [Nanorana parkeri]	237.346	78.2149	0.32954	-1.60148	0.0463167	0.773003	Autophagy
XP_017949065.1PREDICTED: vitamin D3 hydroxylase-associated protein-like isoform X1 [Xenopus tropicalis]	3291.43	431.471	0.131089	-2.93138	0.0115791	0.477803	Axon regeneration
XP_018113871.1PREDICTED: vitamin D3 hydroxylase-associated protein-like [Xenopus laevis] OCT84965.1 hypothetical protein XELAEV_18023126mg [Xenopus laevis]	1290.28	235.504	0.182522	-2.45386	0.0161487	0.532885	Axon regeneration
XP_018113871.1PREDICTED: vitamin D3 hydroxylase-associated protein-like [Xenopus laevis] OCT84965.1 hypothetical protein XELAEV_18023126mg [Xenopus laevis]	1346.12	280.199	0.208152	-2.26429	0.0261399	0.643541	Axon regeneration
XP_018431474.1PREDICTED: WD repeat-containing protein 72 [Nanorana parkeri]	902.846	228.628	0.253231	-1.98148	0.0414079	0.754658	Biomineral tissue development
BAD16774.1osteocalcin [Rana catesbeiana]	1091.33	88.529	0.0811206	-3.62379	0.000515319	0.203011	Bone development
XP_025050779.1perilipin-3-like, partial [Alligator sinensis]	294.356	93.686	0.318275	-1.65165	0.0468359	0.775008	Cadherin binding
PIO32302.1Parvalbumin beta [Rana catesbeiana]	34226.7	1615.87	0.0472108	-4.40474	0.00942291	0.440026	calcium binding protein
BAC55949.1parvalbumin beta [Rana catesbeiana] ACO51685.1 Parvalbumin beta [Rana catesbeiana]	1.99386e+06	114656	0.0575047	-4.12018	0.0241487	0.630844	calcium binding protein
BAC55949.1parvalbumin beta [Rana catesbeiana] ACO51685.1 Parvalbumin beta [Rana catesbeiana]	210820	14506.7	0.0688109	-3.86122	0.0321184	0.686076	calcium binding protein
XP_018411810.1PREDICTED: secretagogin [Nanorana parkeri]	247.817	72.1984	0.291337	-1.77924	0.0280313	0.656834	Calcium ion binding
P31231.1RecName: Full=Calsequestrin-1; AltName: Full=Calsequestrin, skeletal muscle isoform; Flags: Precursor CAA45609.1 calsequestrin [Pelophylax esculentus]	102437	6200.47	0.0605296	-4.04621	0.0217899	0.609505	calcium signalling
XP_018423607.1PREDICTED: aspartyl/asparaginyl beta-hydroxylase-like [Nanorana parkeri]	1436.87	112.595	0.0783612	-3.67372	0.000630774	0.209279	Calcium signalling
P31231.1RecName: Full=Calsequestrin-1; AltName: Full=Calsequestrin, skeletal muscle isoform; Flags: Precursor [Pelophylax lessonae]	108878	8860.63	0.0813814	-3.61916	0.0372346	0.727865	calcium signalling
XP_018423607.1PREDICTED: aspartyl/asparaginyl beta-hydroxylase-like [Nanorana parkeri]	1230.94	141.818	0.115211	-3.11765	0.00266547	0.29835	Calcium signalling
XP_018423905.1PREDICTED: sphingosine kinase 1 isoform X1 [Nanorana parkeri]	190.808	64.4629	0.337842	-1.56558	0.0429347	0.762393	Calcium signalling
XP_005373536.1PREDICTED: ADP/ATP translocase 1 [Chinchilla lanigera]	85275.9	7415.81	0.0869626	-3.52346	0.0402362	0.747657	Calcium, cGMP-PKG signalling, Necroptosis
NP_001086393.1FXYD domain containing ion transport regulator 1 L homeolog precursor [Xenopus laevis] AAH75225.1 MGC84404 protein [Xenopus laevis]	1076.2	134.942	0.125388	-2.99553	0.00325914	0.309679	cAMP signalling
NP_001086393.1FXYD domain containing ion transport regulator 1 L homeolog precursor [Xenopus laevis] AAH75225.1 MGC84404 protein [Xenopus laevis]	1013.37	170.182	0.167936	-2.57402	0.00990806	0.446609	cAMP signalling
NP_001086393.1FXYD domain containing ion transport regulator 1 L homeolog precursor [Xenopus laevis] AAH75225.1 MGC84404 protein [Xenopus laevis]	1048.28	195.967	0.186942	-2.41934	0.0153817	0.518865	cAMP signalling
XP_018410191.1PREDICTED: phosphoglycerate mutase 2 [Nanorana parkeri]	5208.81	249.256	0.0478528	-4.38525	0.000981733	0.218052	Carbohydrate metabolism
XP_018428088.1PREDICTED: beta-enolase isoform X1 [Nanorana parkeri]	94468.4	4533.89	0.0479937	-4.38101	0.0140762	0.503291	Carbohydrate metabolism
XP_002935410.2PREDICTED: glycogen phosphorylase, muscle form [Xenopus tropicalis] OCA37446.1 hypothetical protein XENTR_v90011210mg [Xenopus tropicalis]	20049.9	2037.89	0.101641	-3.29845	0.0333429	0.694688	Carbohydrate metabolism
NP_001167494.1fructose-bisphosphatase 2 L homeolog [Xenopus laevis] AAH81229.1 Unknown (protein for MGC:85456) [Xenopus laevis] OCU01164.1 hypothetical protein XELAEV_18006950mg [Xenopus laevis]	3987.18	428.033	0.107352	-3.21957	0.00808612	0.421204	Carbohydrate metabolism
XP_018413473.1PREDICTED: fructose-2,6-bisphosphatase TIGAR [Nanorana parkeri]	221.058	74.7769	0.338269	-1.56376	0.0489237	0.783207	Carbohydrate metabolism
XP_024054545.1acylphosphatase-2 isoform X1 [Terrapene mexicana triunguis]	205.933	40.3967	0.196165	-2.34986	0.00294702	0.305556	Carbohydrate metabolism
XP_018421673.1PREDICTED: glucose-6-phosphate exchanger SLC37A4 isoform X1 [Nanorana parkeri] XP_018421674.1 PREDICTED: glucose-6-phosphate exchanger SLC37A4 isoform X1 [Nanorana parkeri]	1433.38	291.372	0.203276	-2.29849	0.0247299	0.632671	Carbohydrate metabolism
XP_018409576.1PREDICTED: glycogenin-1-like [Nanorana parkeri]	599.182	135.802	0.226645	-2.14149	0.0196769	0.585382	Carbohydrate metabolism
XP_018409576.1PREDICTED: glycogenin-1-like [Nanorana parkeri]	1393.83	342.942	0.246044	-2.02301	0.0461517	0.773003	Carbohydrate metabolism
XP_018420043.1PREDICTED: ATP-dependent 6-phosphofructokinase, muscle type isoform X1 [Nanorana parkeri]	21938.2	1943.34	0.0885824	-3.49684	0.0264198	0.644942	Carbohydrate metabolism, HIF-1, AMPK signalling
XP_018081866.1PREDICTED: glycogen [starch] synthase, muscle-like [Xenopus laevis] OCT73145.1 hypothetical protein XELAEV_18036124mg [Xenopus laevis]	2940.07	590.48	0.200839	-2.31589	0.0391179	0.742686	Carbohydrate metabolism, PI3-AKT, AMPK, Insulin and Glucagon signalling
XP_018412945.1PREDICTED: claudin-8-like [Nanorana parkeri]	2428.14	186.513	0.0768128	-3.70251	0.00101082	0.218052	Cell adhesion
XP_018412945.1PREDICTED: claudin-8-like [Nanorana parkeri]	2349.03	259.57	0.110501	-3.17787	0.00388161	0.33034	Cell adhesion
XP_018411393.1PREDICTED: cadherin-13 [Nanorana parkeri]	1146.01	250.975	0.219	-2.191	0.0289029	0.66126	Cell adhesion
XP_018411578.1PREDICTED: sarcospan [Nanorana parkeri]	2926.1	463.273	0.158324	-2.65905	0.0183797	0.570163	Cell adhesion
XP_018424465.1PREDICTED: basic leucine zipper and W2 domain-containing protein 2 [Nanorana parkeri]	1427.57	268.165	0.187848	-2.41236	0.0187724	0.5742	Cell differentiation, nervous system development
KFP07455.1Actin, alpha skeletal muscle, partial [Calypte anna]	183517	15353.3	0.0836615	-3.57929	0.0434145	0.762936	Cell motility
XP_018421092.1PREDICTED: transcription factor Sp6 [Nanorana parkeri]	436.298	87.6695	0.20094	-2.31517	0.00881732	0.432756	Cell proliferation
XP_018415409.1PREDICTED: annexin A9 [Nanorana parkeri]	705.057	114.314	0.162135	-2.62474	0.00571555	0.387112	cell-cell adhesion
XP_018431955.1PREDICTED: ninjurin-2 [Nanorana parkeri]	349.038	59.3058	0.169912	-2.55714	0.00309786	0.306685	Cell-cell adhesion, Nervous system development
CAA59471.1alpha-crystallin alpha A subunit [Lithobates catesbeianus]	31671.7	91.1075	0.00287662	-8.44141	2.32386e-05	0.0609873	Chaperone
XP_018079996.1PREDICTED: cardiovascular heat shock protein isoform X1 [Xenopus laevis] XP_018079997.1 PREDICTED: cardiovascular heat shock protein isoform X1 [Xenopus laevis]	444.442	55.8678	0.125703	-2.99191	0.00093909	0.218052	Chaperone
XP_018422316.1PREDICTED: chloride intracellular channel protein 5 isoform X4 [Nanorana parkeri]	594.528	95.405	0.160472	-2.63961	0.00442417	0.360584	chloride channel activity
XP_018422316.1PREDICTED: chloride intracellular channel protein 5 isoform X4 [Nanorana parkeri]	536.355	91.967	0.171467	-2.544	0.00530388	0.387112	chloride channel activity
XP_018432006.1PREDICTED: sulfotransferase family cytosolic 2B member 1-like [Nanorana parkeri]	1386.85	130.645	0.0942028	-3.40809	0.00130821	0.220081	Cholesterol metabolism
XP_018415980.1PREDICTED: leukocyte cell-derived chemotaxin 1 isoform X2 [Nanorana parkeri]	7735.85	1118.22	0.14455	-2.79036	0.0380223	0.72863	Chondrogenesis
XP_018427379.1PREDICTED: coiled-coil domain-containing protein 28B [Nanorana parkeri]	5745.17	394.513	0.0686686	-3.86421	0.00355892	0.32399	Cilium assembly
XP_018427379.1PREDICTED: coiled-coil domain-containing protein 28B [Nanorana parkeri]	2360.66	198.546	0.0841059	-3.57165	0.00137787	0.222022	Cilium assembly
XP_018428206.1PREDICTED: tetratricopeptide repeat protein 36 [Nanorana parkeri]	1189.06	204.562	0.172037	-2.53921	0.0123892	0.486039	Cilium assembly, nervous system development
XP_018414107.1PREDICTED: dexamethasone-induced Ras-related protein 1 isoform X1 [Nanorana parkeri]	4347.85	685.025	0.157555	-2.66607	0.0288048	0.660799	Circadian entrainment
XP_018408239.1PREDICTED: alpha-sarcoglycan [Nanorana parkeri]	2908.65	449.521	0.154546	-2.69389	0.0168546	0.546381	Component of the sarcoglycan complex, a subcomplex of the dystrophin-glycoprotein complex which forms a link between the F-actin cytoskeleton and the extracellular matrix.
XP_018408239.1PREDICTED: alpha-sarcoglycan [Nanorana parkeri]	2899.34	486.48	0.16779	-2.57528	0.0219474	0.609505	Component of the sarcoglycan complex, a subcomplex of the dystrophin-glycoprotein complex which forms a link between the F-actin cytoskeleton and the extracellular matrix.
XP_018412556.1PREDICTED: consortin [Nanorana parkeri]	850.49	195.967	0.230417	-2.11768	0.0283026	0.658064	Connexin binding
CEG06598.1creatine kinase, muscle, partial [Perca fluviatilis]	511.923	69.6199	0.135997	-2.87835	0.00168579	0.239147	creatine kinase activity
XP_018410298.1PREDICTED: adiponectin [Nanorana parkeri]	3621.85	271.603	0.0749902	-3.73715	0.00204726	0.26451	Cytokine that antagonizes TNF-alpha by negatively regulating its expression in various tissues such as liver and macrophages, and also by counteracting its effects. Inhibits endothelial NF-kappa-B signaling through a cAMP-dependent pathway.
XP_018425733.1PREDICTED: growth/differentiation factor 8-like [Nanorana parkeri]	1548.57	200.265	0.129323	-2.95095	0.00496895	0.3842	Cytokine-cytokine receptor interaction
XP_018424968.1PREDICTED: phytanoyl-CoA hydroxylase-interacting protein-like isoform X1 [Nanorana parkeri]	1735.88	414.281	0.238657	-2.06699	0.0453017	0.773003	Cytoplasm
XP_018426933.1PREDICTED: ankyrin-1 isoform X2 [Nanorana parkeri]	1220.47	110.017	0.0901428	-3.47164	0.00095379	0.218052	cytoskeleton organization
XP_018426933.1PREDICTED: ankyrin-1 isoform X2 [Nanorana parkeri]	857.471	115.174	0.134318	-2.89628	0.00326306	0.309679	cytoskeleton organization
XP_018412277.1PREDICTED: C-U-editing enzyme APOBEC-2 [Nanorana parkeri]	1085.51	73.9174	0.0680947	-3.87631	0.000234314	0.174214	DNA demethylation
XP_040184387.1mediator of DNA damage checkpoint protein 1-like [Rana temporaria]	22751.5	1245.42	0.0547403	-4.19125	0.00981626	0.446609	DNA repair
XP_018413645.1PREDICTED: PHD finger protein 1 [Nanorana parkeri]	657.355	156.43	0.237969	-2.07116	0.0258691	0.643541	DNA repair
XP_018413645.1PREDICTED: PHD finger protein 1 [Nanorana parkeri]	721.346	199.405	0.276435	-1.85499	0.0484531	0.783006	DNA repair
XP_018420544.1PREDICTED: cerebral dopamine neurotrophic factor [Nanorana parkeri]	570.096	123.769	0.217102	-2.20356	0.0157683	0.529185	dopaminergic neuron differentiation
XP_018417126.1PREDICTED: cytochrome c, somatic [Nanorana parkeri] XP_018417127.1 PREDICTED: cytochrome c, somatic [Nanorana parkeri] XP_018417128.1 PREDICTED: cytochrome c, somatic [Nanorana parkeri]	523.557	61.0248	0.116558	-3.10088	0.000815283	0.218052	Electron transport chain
XP_002937773.1PREDICTED: proheparin-binding EGF-like growth factor [Xenopus tropicalis] OCA40157.1 hypothetical protein XENTR_v90007497mg [Xenopus tropicalis]	299.009	79.0744	0.264455	-1.91891	0.0215131	0.605783	Erbb, GnRH signalling, Growth factor activity
XP_018429146.1PREDICTED: vitelline membrane outer layer protein 1 homolog [Nanorana parkeri]	530.538	128.066	0.241389	-2.05057	0.0229228	0.617646	Extracellular region
XP_018414064.1PREDICTED: protein FAM180A [Nanorana parkeri]	346.711	73.0579	0.210717	-2.24662	0.00874927	0.432756	Extracellular region
XP_018419690.1PREDICTED: very-long-chain (3R)-3-hydroxyacyl-CoA dehydratase 1 [Nanorana parkeri]	3428.72	511.405	0.149153	-2.74513	0.01854	0.571566	Fatty acid biosynthesis
XP_018411679.1PREDICTED: microtubule-associated proteins 1A/1B light chain 3A [Nanorana parkeri]	1254.21	221.752	0.176806	-2.49976	0.0141668	0.504317	Ferroptosis
XP_018427333.1PREDICTED: fibroblast growth factor-binding protein 3 [Nanorana parkeri]	2895.85	430.612	0.148699	-2.74953	0.014751	0.513578	FGFR signalling
XP_018419959.1PREDICTED: PDZ and LIM domain protein 1 isoform X1 [Nanorana parkeri]	160.558	43.8347	0.273016	-1.87294	0.0123247	0.485661	Fibroblast migration
XP_018413533.1PREDICTED: gap junction beta-3 protein-like [Nanorana parkeri]	522.394	142.678	0.273123	-1.87238	0.0369396	0.72577	Gap junction protein
XP_018410182.1PREDICTED: gap junction beta-2 protein [Nanorana parkeri]	544.5	156.43	0.287291	-1.79942	0.0460236	0.773003	Gap junction protein
XP_018416754.1PREDICTED: major facilitator superfamily domain-containing protein 4A [Nanorana parkeri]	1819.65	420.298	0.230977	-2.11418	0.0416865	0.756584	glucose transmembrane transporter activity
XP_018415650.1PREDICTED: glycerol-3-phosphate dehydrogenase [NAD()], cytoplasmic [Nanorana parkeri]	1398.48	172.76	0.123534	-3.01701	0.00390205	0.33034	Glycerophospholipid metabolism, MAPK signalling
XP_018415650.1PREDICTED: glycerol-3-phosphate dehydrogenase [NAD()], cytoplasmic [Nanorana parkeri]	1445.02	201.984	0.139779	-2.83878	0.00641022	0.387112	Glycerophospholipid metabolism, MAPK signalling
XP_018426518.1PREDICTED: phosphorylase b kinase gamma catalytic chain, skeletal muscle/heart isoform [Nanorana parkeri]	1404.3	353.256	0.251554	-1.99106	0.0496592	0.783207	Glycogen biosynthesis
XP_018416197.1PREDICTED: glycolipid transfer protein [Nanorana parkeri]	254.798	65.3224	0.256369	-1.9637	0.0159677	0.531797	Glycolipid transport
XP_018411082.1PREDICTED: protein NDNF-like [Nanorana parkeri]	1760.32	285.356	0.162105	-2.625	0.0123243	0.485661	Glycosaminoglycan binding, ECM organization
NP_001005719.1syntaxin-binding protein 6 [Xenopus tropicalis] AAH75314.1 syntaxin binding protein 6 (amisyn) [Xenopus tropicalis] ATO95359.1 syntaxin binding protein 6, partial [synthetic construct]	1091.33	224.331	0.205558	-2.28238	0.0224496	0.613113	Golgi to plasma membrane transport, Exocytosis
NP_001005719.1syntaxin-binding protein 6 [Xenopus tropicalis] AAH75314.1 syntaxin binding protein 6 (amisyn) [Xenopus tropicalis] ATO95359.1 syntaxin binding protein 6, partial [synthetic construct]	1057.59	238.083	0.225119	-2.15124	0.0303831	0.67119	Golgi to plasma membrane transport, Exocytosis
XP_018428523.1PREDICTED: fibulin-7 [Nanorana parkeri]	802.788	219.174	0.273016	-1.87294	0.0498109	0.784657	Heparan sulfate proteoglycan binding, Cell adhesion
XP_018421043.1PREDICTED: O-acetyl-ADP-ribose deacetylase MACROD1 [Nanorana parkeri]	7710.25	1206.74	0.156512	-2.67566	0.0459599	0.773003	hydrolase activity, acting on glycosyl bonds and deacetylase activity.
XP_018417778.1PREDICTED: annexin A1-like [Nanorana parkeri]	5547.38	395.372	0.0712719	-3.81052	0.00377117	0.329902	Immune response
XP_018411343.1PREDICTED: major histocompatibility complex class I-related gene protein-like [Nanorana parkeri]	392.086	90.248	0.230174	-2.1192	0.0146823	0.513578	Immune response
XP_018411343.1PREDICTED: major histocompatibility complex class I-related gene protein-like [Nanorana parkeri]	1015.7	260.43	0.256404	-1.96351	0.0463858	0.773003	Immune response
XP_019365071.1PREDICTED: CD276 antigen-like isoform X1 [Gavialis gangeticus]	656.192	172.76	0.263277	-1.92534	0.0379322	0.72863	Immune response
XP_019365071.1PREDICTED: CD276 antigen-like isoform X1 [Gavialis gangeticus]	709.711	194.248	0.2737	-1.86933	0.0462468	0.773003	Immune response
XP_018417124.1PREDICTED: interferon-inducible double-stranded RNA-dependent protein kinase activator A [Nanorana parkeri]	4905.15	715.108	0.145787	-2.77806	0.0260969	0.643541	Immune response
PIO40846.1C-reactive protein [Rana catesbeiana]	474.692	77.3554	0.162959	-2.61742	0.00365373	0.324798	Immune response
XP_018419316.1PREDICTED: RAF proto-oncogene serine/threonine-protein kinase, partial [Nanorana parkeri]	210.586	53.2893	0.253052	-1.98249	0.0119381	0.483179	Immune response
BAO42829.1aquaporin-rc3b [Rana catesbeiana] PIO35652.1 hypothetical protein AB205_0002410 [Rana catesbeiana]	6819.04	166.744	0.0244527	-5.35386	0.000217744	0.174214	Inflammation
XP_018420337.1PREDICTED: dual specificity protein phosphatase 26 [Nanorana parkeri]	281.557	53.2893	0.189266	-2.40151	0.0040148	0.337706	Inhibits p38-mediated apoptosis
XP_018424212.1PREDICTED: protein phosphatase 1 regulatory subunit 1A [Nanorana parkeri]	2198.94	441.785	0.200908	-2.31539	0.0298719	0.667767	Intracellular signalling
XP_018432463.1PREDICTED: retinoid-binding protein 7 [Nanorana parkeri]	392.086	119.471	0.304706	-1.71451	0.0470949	0.775982	Intracellular transport of retinol.
XP_012823669.1PREDICTED: four and a half LIM domains protein 1 isoform X1 [Xenopus tropicalis] XP_012823670.1 PREDICTED: four and a half LIM domains protein 1 isoform X1 [Xenopus tropicalis]	6411.83	651.505	0.10161	-3.29889	0.0127249	0.489933	JAK-STAT signalling
Q92105.1RecName: Full=Sarcoplasmic/endoplasmic reticulum calcium ATPase 1; Short=SERCA1; Short=SR Ca(2)-ATPase 1; AltName: Full=Calcium pump 1; AltName: Full=Calcium-transporting ATPase sarcoplasmic reticulum type, fast twitch skeletal muscle isoform; AltName: Full=Endoplasmic reticulum class 1/2 Ca(2) ATPase CAA44737.1 calcium-transporting ATPase [Pelophylax esculentus] prf||1814340A Ca ATPase	193114	11493.3	0.0595158	-4.07058	0.0245938	0.632671	Key regulator of striated muscle performance by acting as the major Ca2+ ATPase responsible for the reuptake of cytosolic Ca2+ into the sarcoplasmic reticulum.
XP_004913721.1PREDICTED: HRAS-like suppressor 3 [Xenopus tropicalis] XP_017948882.1 PREDICTED: HRAS-like suppressor 3 [Xenopus tropicalis] OCA37136.1 hypothetical protein XENTR_v90010947mg [Xenopus tropicalis]	954.038	160.727	0.168471	-2.56943	0.00945907	0.440149	Lipid metabolism, Ras signalling
XP_018420474.1PREDICTED: pulmonary surfactant-associated protein C-like [Nanorana parkeri]	2426.98	549.224	0.226299	-2.1437	0.0473128	0.77702	Lowering the surface tension at the air-liquid interface in the peripheral air spaces.
XP_018419368.1PREDICTED: lysosomal alpha-glucosidase-like [Nanorana parkeri]	17024.9	1959.67	0.115106	-3.11896	0.0393193	0.742686	Lysosomal enzyme, carbohydrate metabolism
XP_006749441.1PREDICTED: lysosomal alpha-glucosidase [Leptonychotes weddellii]	879.576	116.893	0.132897	-2.91162	0.00322572	0.309679	Lysosome
XP_018429374.1PREDICTED: cathepsin F-like [Nanorana parkeri]	217.567	65.3224	0.30024	-1.73581	0.028371	0.658064	Lysosome, Apoptosis
XP_018429374.1PREDICTED: cathepsin F-like [Nanorana parkeri]	1365.9	264.727	0.193811	-2.36728	0.0205399	0.593666	Lysosome, Apoptosis
NP_001096674.1voltage-dependent calcium channel gamma-6 subunit [Xenopus tropicalis] AAI36103.1 cacng6 protein [Xenopus tropicalis] ATO97212.1 calcium channel, voltage-dependent, gamma subunit 6, partial [synthetic construct]	560.788	122.05	0.21764	-2.19999	0.0156943	0.528053	MAPK signalling, Muscle contraction
BAB18559.1voltage dependent calcium channel gamma subunit [Rana catesbeiana]	1581.14	347.24	0.219613	-2.18696	0.0333333	0.694688	MAPK signalling, Muscle contraction
XP_018425910.1PREDICTED: growth arrest and DNA damage-inducible protein GADD45 beta [Nanorana parkeri]	2091.9	265.587	0.12696	-2.97756	0.00573008	0.387112	MAPK, FoXO, p53 signalling, cell cycle, apoptosis
XP_018425910.1PREDICTED: growth arrest and DNA damage-inducible protein GADD45 beta [Nanorana parkeri]	3844.07	510.546	0.132814	-2.91252	0.0149915	0.513578	MAPK, FoXO, p53 signalling, cell cycle, apoptosis
XP_018418096.1PREDICTED: melanoma-derived growth regulatory protein [Nanorana parkeri]	1398.48	60.1653	0.043022	-4.53878	4.66491e-05	0.102021	marker of malignant melanoma
XP_018418962.1PREDICTED: membrane-associated transporter protein [Nanorana parkeri]	1700.98	416.86	0.24507	-2.02873	0.0488577	0.783207	Melanocyte differentiation antigen.
XP_010078379.1PREDICTED: GRAM domain-containing protein 3, partial [Pterocles gutturalis]	216.404	42.9752	0.198588	-2.33215	0.00343701	0.319861	Membrane protein
XP_012817414.1PREDICTED: vitamin D3 hydroxylase-associated protein [Xenopus tropicalis] OCA38211.1 hypothetical protein XENTR_v90011824mg [Xenopus tropicalis] OCA38212.1 hypothetical protein XENTR_v90011824mg [Xenopus tropicalis]	541.009	137.521	0.254193	-1.976	0.0286245	0.659016	Membrane protein
XP_018421733.1PREDICTED: BCL2/adenovirus E1B 19 kDa protein-interacting protein 3-like [Nanorana parkeri]	260.615	78.2149	0.300117	-1.73641	0.0334056	0.694688	Mitophagy
XP_018423707.1PREDICTED: trimeric intracellular cation channel type A [Nanorana parkeri]	4578.22	362.711	0.0792254	-3.65789	0.0038506	0.33034	Monovalent cation channel required for maintenance of rapid intracellular calcium release.
EMP27901.1Smoothelin-like protein 1 [Chelonia mydas]	1247.23	146.975	0.117841	-3.08508	0.00295663	0.305556	Muscle contraction
EMP27901.1Smoothelin-like protein 1 [Chelonia mydas]	1385.68	192.529	0.138942	-2.84745	0.00610824	0.387112	Muscle contraction
EMP27901.1Smoothelin-like protein 1 [Chelonia mydas]	1465.96	206.281	0.140714	-2.82916	0.00662924	0.390085	Muscle contraction
EMP27901.1Smoothelin-like protein 1 [Chelonia mydas]	1692.84	238.942	0.141149	-2.82471	0.00727822	0.411658	Muscle contraction
EMP27901.1Smoothelin-like protein 1 [Chelonia mydas]	1077.36	144.397	0.134028	-2.8994	0.00428796	0.353878	Muscle contraction
EMP27901.1Smoothelin-like protein 1 [Chelonia mydas]	846.999	191.67	0.226292	-2.14374	0.0263915	0.644942	Muscle contraction
XP_018431048.1PREDICTED: myoblast determination protein 1 homolog A-like [Nanorana parkeri]	379.288	116.893	0.30819	-1.69811	0.048262	0.782843	Muscle differentiation
XP_018431048.1PREDICTED: myoblast determination protein 1 homolog A-like [Nanorana parkeri]	965.672	217.455	0.225185	-2.15082	0.0286267	0.659016	Muscle differentiation
XP_007444596.1myozenin-1, partial [Python bivittatus]	32500.1	2662.75	0.0819304	-3.60946	0.0275052	0.655032	Myofibril assembly
XP_018421507.1PREDICTED: myozenin-1 [Nanorana parkeri]	81654	7027.31	0.086062	-3.53848	0.0392452	0.742686	Myofibril assembly
XP_018416553.1PREDICTED: ankyrin repeat domain-containing protein 2 [Nanorana parkeri]	9812.63	360.992	0.0367885	-4.7646	0.00142837	0.223132	negative regulation of myoblast differentiation
NP_001008150.1protein-cysteine N-palmitoyltransferase HHAT-like protein [Xenopus tropicalis] AAH81363.1 hedgehog acyltransferase-like [Xenopus tropicalis] OCA30408.1 hypothetical protein XENTR_v90015484mg [Xenopus tropicalis]	14912.1	1188.7	0.0797136	-3.64903	0.0160906	0.532885	negative regulation of N-terminal protein palmitoylation
XP_018426403.1PREDICTED: tetraspanin-2 [Nanorana parkeri]	2515.4	275.042	0.109343	-3.19307	0.00410706	0.341094	Nervous sytem development
XP_018425641.1PREDICTED: NF-kappa-B inhibitor-interacting Ras-like protein 1 isoform X2 [Nanorana parkeri]	276.904	89.3885	0.322814	-1.63122	0.0476093	0.780912	NF-kappaB signaling
XP_018431079.1PREDICTED: myosin-2-like [Nanorana parkeri]	610.817	29.2232	0.0478428	-4.38556	1.14245e-05	0.0499707	non-muscle cells
XP_023801733.1histone H2B 7 [Cyanistes caeruleus]	15429.8	1412.17	0.0915219	-3.44974	0.0225159	0.613113	Nucleosome assembly
AAO06253.1histone protein Hist3h2bb [Mus musculus] AAI07303.1 Hist3h2bb protein [Mus musculus]	9026.13	929.984	0.103032	-3.27883	0.0188504	0.574475	Nucleosome assembly
XP_001515176.1PREDICTED: histone H2B type 2-E-like [Ornithorhynchus anatinus] XP_001494388.2 histone H2B type 2-E [Equus caballus]	5624.17	637.753	0.113395	-3.14057	0.0148972	0.513578	Nucleosome assembly
XP_018415271.1PREDICTED: uridine-cytidine kinase-like 1 [Nanorana parkeri]	2460.72	253.554	0.103041	-3.27872	0.00318752	0.309679	Nucleotide metabolism
XP_018415271.1PREDICTED: uridine-cytidine kinase-like 1 [Nanorana parkeri]	1357.76	168.463	0.124074	-3.01072	0.00388751	0.33034	Nucleotide metabolism
XP_012816386.1PREDICTED: inosine-5'-monophosphate dehydrogenase 2 isoform X1 [Xenopus tropicalis]	5946.45	932.563	0.156827	-2.67276	0.0377017	0.72863	Nucleotide metabolism
XP_018415972.1PREDICTED: V-type proton ATPase subunit B, kidney isoform [Nanorana parkeri]	3734.71	644.629	0.172605	-2.53446	0.0319362	0.684749	Oxidative phosphorylation, mTOR signalling
XP_040211780.1cytochrome c oxidase subunit 6A, mitochondrial-like [Rana temporaria]	16803.9	1506.71	0.0896646	-3.47932	0.0228968	0.617646	Oxidative phosphorylation, Muscle contraction
XP_018413273.1PREDICTED: V-type proton ATPase subunit S1-like [Nanorana parkeri]	1384.52	224.331	0.162028	-2.62568	0.0108654	0.464414	Oxidative phosphorylation, Phagosome,Lysosome
NP_001011240.1hydroxysteroid (17-beta) dehydrogenase 13 [Xenopus tropicalis] AAH87812.1 hydroxysteroid (17-beta) dehydrogenase 13 [Xenopus tropicalis] ATO96066.1 hydroxysteroid (17-beta) dehydrogenase 13, partial [synthetic construct]	209.423	70.4794	0.336541	-1.57115	0.0457656	0.773003	Oxidoreductase activity
XP_012892238.1PREDICTED: LOW QUALITY PROTEIN: cytochrome P450 2G1-like [Dipodomys ordii]	223.384	75.6364	0.338593	-1.56238	0.049538	0.783207	Oxidoreductase activity
XP_018431779.1PREDICTED: LOW QUALITY PROTEIN: cytochrome P450 2D20-like [Nanorana parkeri]	1285.62	177.917	0.13839	-2.85319	0.00572093	0.387112	Oxido-reductase activity
XP_018422664.1PREDICTED: cytochrome P450 2B4-like [Nanorana parkeri]	1521.81	287.934	0.189205	-2.40197	0.0197968	0.585382	Oxido-reductase activity
XP_018414569.1PREDICTED: dimethylaniline monooxygenase [N-oxide-forming] 5-like isoform X1 [Nanorana parkeri]	1273.99	244.959	0.192277	-2.37874	0.0193266	0.580328	Oxido-reductase activity
XP_018422661.1PREDICTED: cytochrome P450 2H2-like isoform X1 [Nanorana parkeri]	2407.2	412.562	0.171387	-2.54467	0.0191388	0.578433	Oxido-reductase activity
ACO51688.1Hemoglobin subunit beta-3 [Rana catesbeiana]	27037.7	1424.2	0.0526746	-4.24675	0.0102047	0.446609	Oxygen transport in blood
XP_014048455.1PREDICTED: hemoglobin subunit beta-1-like [Salmo salar] ACI69922.1 Hemoglobin subunit beta-1 [Salmo salar]	16934.2	1031.41	0.0609068	-4.03725	0.00976519	0.446538	Oxygen transport in blood
XP_018426820.1PREDICTED: cyclin-G1 [Nanorana parkeri]	1813.84	412.562	0.227453	-2.13636	0.0396203	0.744367	p53 signalling
XP_018430955.1PREDICTED: quinone oxidoreductase PIG3 [Nanorana parkeri]	1026.17	262.149	0.255463	-1.96881	0.0460745	0.773003	p53 signalling
XP_018420622.1PREDICTED: palmitoyltransferase ZDHHC2 [Nanorana parkeri]	440.952	108.298	0.2456	-2.02562	0.0213402	0.603504	palmitoyltransferase activity
XP_018410495.1PREDICTED: myeloperoxidase-like [Nanorana parkeri]	7521.77	559.538	0.074389	-3.74877	0.00655759	0.387607	Part of the host defense system of polymorphonuclear leukocytes. It is responsible for microbicidal activity against a wide range of organisms.
XP_018410495.1PREDICTED: myeloperoxidase-like [Nanorana parkeri]	8978.43	728.001	0.0810833	-3.62445	0.0102105	0.446609	Part of the host defense system of polymorphonuclear leukocytes. It is responsible for microbicidal activity against a wide range of organisms.
XP_018429144.1PREDICTED: rab-interacting lysosomal protein [Nanorana parkeri]	682.951	154.711	0.226533	-2.14221	0.0220633	0.609505	Phagosome
XP_018429144.1PREDICTED: rab-interacting lysosomal protein [Nanorana parkeri]	1741.7	427.174	0.245262	-2.0276	0.0494505	0.783207	Phagosome
XP_018422522.1PREDICTED: sorting nexin-29-like [Nanorana parkeri]	302.5	78.2149	0.258562	-1.95142	0.0196524	0.585382	phosphatidylinositol binding
XP_009568088.1PREDICTED: inositol hexakisphosphate kinase 3 [Cuculus canorus]	1125.07	266.446	0.236827	-2.07809	0.0374416	0.727865	phosphatidylinositol metabolic process
XP_004919845.1PREDICTED: phospholipase A2 inhibitor subunit gamma B-like [Xenopus tropicalis]	309.481	89.3885	0.288834	-1.79169	0.0324355	0.68982	phospholipase A2 inhibitor activity
XP_013920903.1PREDICTED: phospholipase A2 inhibitor and Ly6/PLAUR domain-containing protein [Thamnophis sirtalis]	112.856	37.8182	0.335102	-1.57733	0.023314	0.626752	phospholipase inhibitor activity
XP_018082143.1PREDICTED: phospholipase A2 inhibitor and Ly6/PLAUR domain-containing protein-like [Xenopus laevis] OCT73600.1 hypothetical protein XELAEV_18036579mg [Xenopus laevis]	509.596	69.6199	0.136618	-2.87178	0.00171314	0.239147	phospholipase inhibitor activity
XP_018082143.1PREDICTED: phospholipase A2 inhibitor and Ly6/PLAUR domain-containing protein-like [Xenopus laevis] OCT73600.1 hypothetical protein XELAEV_18036579mg [Xenopus laevis]	659.682	124.628	0.188922	-2.40414	0.0101843	0.446609	phospholipase inhibitor activity
XP_018419598.1PREDICTED: peroxisomal N(1)-acetyl-spermine/spermidine oxidase [Nanorana parkeri]	4724.81	578.447	0.122427	-3.03	0.0152423	0.516822	Polyamine biosynthesis
XP_018426318.1PREDICTED: actin-binding Rho-activating protein [Nanorana parkeri]	2326.92	110.017	0.0472799	-4.40263	0.000133572	0.162772	positive regulation of Rho protein signal transduction
XP_018427569.1PREDICTED: leukocyte cysteine proteinase inhibitor 1-like [Nanorana parkeri]	1118.09	221.752	0.198332	-2.33401	0.0200483	0.588532	Potent inhibitor of cathepsins L and S, and papain.
XP_018420120.1PREDICTED: anterior gradient protein 2-like [Nanorana parkeri]	319.952	73.0579	0.22834	-2.13074	0.0117406	0.479937	promotes metastasis
XP_018413655.1PREDICTED: dual specificity protein phosphatase 13-like [Nanorana parkeri]	479.346	120.331	0.251031	-1.99406	0.0248722	0.633163	Protein dephosphorylation
XP_018413454.1PREDICTED: OTU domain-containing protein 1 [Nanorana parkeri]	2318.78	307.703	0.1327	-2.91376	0.00749632	0.411727	protein deubiquitination
XP_018413454.1PREDICTED: OTU domain-containing protein 1 [Nanorana parkeri]	1967.41	276.761	0.140672	-2.82959	0.00793863	0.421204	protein deubiquitination
XP_018423327.1PREDICTED: peptidyl-prolyl cis-trans isomerase F, mitochondrial [Nanorana parkeri]	2663.16	513.124	0.192675	-2.37576	0.0311477	0.680066	Protein folding
XP_018432342.1PREDICTED: alpha-(1,3)-fucosyltransferase 10 [Nanorana parkeri]	508.432	117.752	0.231598	-2.1103	0.0186881	0.572957	Protein glycosylation
XP_018427213.1PREDICTED: GRAM domain-containing protein 3 [Nanorana parkeri]	639.903	150.413	0.235056	-2.08892	0.0240978	0.630844	Protein glycosylation
XP_018427213.1PREDICTED: GRAM domain-containing protein 3 [Nanorana parkeri]	623.615	113.455	0.181931	-2.45854	0.00815316	0.421204	Protein glycosylation
XP_018416271.1PREDICTED: pyruvate dehydrogenase kinase, isozyme 4 [Nanorana parkeri]	1114.6	273.323	0.245221	-2.02784	0.0419055	0.75846	protein kinase activity
XP_018420622.1PREDICTED: palmitoyltransferase ZDHHC2 [Nanorana parkeri]	154.74	42.9752	0.277725	-1.84827	0.0128344	0.490998	protein palmitoylation
XP_018409134.1PREDICTED: protein phosphatase 1 regulatory subunit 27 [Nanorana parkeri]	609.653	79.0744	0.129704	-2.94671	0.00170645	0.239147	protein phosphatase inhibitor activity
XP_018413658.1PREDICTED: dual specificity phosphatase DUPD1 [Nanorana parkeri]	688.769	97.9835	0.142259	-2.81341	0.00310845	0.306685	Protein phosphatse activity
XP_018423956.1PREDICTED: serine/threonine-protein kinase SBK1-like [Nanorana parkeri]	1027.34	219.174	0.213342	-2.22876	0.0246241	0.632671	protein serine/threonine kinase activity
XP_018423956.1PREDICTED: serine/threonine-protein kinase SBK1-like [Nanorana parkeri]	1057.59	189.951	0.179608	-2.47708	0.0133243	0.492615	protein serine/threonine kinase activity
XP_002940651.1PREDICTED: leucine-rich repeat-containing protein 2 [Xenopus tropicalis]	5641.62	227.769	0.0403729	-4.63047	0.00067349	0.210906	Protein serine/threonine phosphatase activity, Signal transduction
XP_040190718.1zymogen granule membrane protein 16-like [Rana temporaria]	5129.7	196.827	0.03837	-4.70388	0.000467381	0.203011	Protein trafficking
XP_018414844.1PREDICTED: B box and SPRY domain-containing protein [Nanorana parkeri]	3159.96	604.232	0.191215	-2.38673	0.0362774	0.721245	Protein ubiquitination
XP_018408212.1PREDICTED: ankyrin repeat and SOCS box protein 16 [Nanorana parkeri]	1349.61	279.339	0.206977	-2.27246	0.0256647	0.642694	Protein ubiquitination
XP_018416150.1PREDICTED: probable E3 ubiquitin-protein ligase TRIML1 [Nanorana parkeri]	4501.43	742.612	0.164973	-2.5997	0.0339099	0.701766	Protein ubiquitination
XP_018432105.1PREDICTED: protein-lysine methyltransferase METTL21E-like [Nanorana parkeri]	345.548	83.372	0.241275	-2.05125	0.016218	0.533366	Protein-lysine methyltransferase.
XP_018423376.1PREDICTED: chondroadherin [Nanorana parkeri]	7491.52	252.694	0.0337307	-4.88979	0.000691127	0.210906	Proteoglycan
XP_018412228.1PREDICTED: epiphycan [Nanorana parkeri]	4354.83	146.116	0.0335526	-4.89743	0.000195722	0.171217	Proteoglycan
XP_018420231.1PREDICTED: hyaluronan and proteoglycan link protein 1 isoform X1 [Nanorana parkeri]	2666.65	255.273	0.0957279	-3.38492	0.00274866	0.29835	Proteoglycan, ECM organization
XP_018423683.1PREDICTED: calpain-14-like [Nanorana parkeri]	4311.79	394.513	0.0914964	-3.45014	0.00550469	0.387112	Proteolysis
XP_002933356.2PREDICTED: pyroglutamyl-peptidase 1-like protein [Xenopus tropicalis]	203.606	56.7273	0.278614	-1.84366	0.018518	0.571566	Proteolysis
XP_002933356.2PREDICTED: pyroglutamyl-peptidase 1-like protein [Xenopus tropicalis]	513.086	148.694	0.289804	-1.78685	0.0457483	0.773003	Proteolysis
XP_018426704.1PREDICTED: adenylate kinase isoenzyme 1 isoform X1 [Nanorana parkeri]	8238.47	991.868	0.120395	-3.05415	0.0255433	0.642667	Purine metabolism
XP_018419827.1PREDICTED: acylphosphatase-2 [Nanorana parkeri]	913.317	74.7769	0.081874	-3.61045	0.000393681	0.195673	Pyruvate metabolism
XP_018418200.1PREDICTED: neurotrophin-3 isoform X1 [Nanorana parkeri] XP_018418201.1 PREDICTED: neurotrophin-3 isoform X1 [Nanorana parkeri] XP_018418202.1 PREDICTED: neurotrophin-3 isoform X1 [Nanorana parkeri]	383.942	104	0.270874	-1.8843	0.0289761	0.66126	Ras, MAPK, PI3-AKT, Neurotrophin signalling
XP_018423530.1PREDICTED: nmrA-like family domain-containing protein 1 [Nanorana parkeri]	843.509	84.2315	0.0998584	-3.32397	0.000849859	0.218052	Redox sensor protein
XP_018423530.1PREDICTED: nmrA-like family domain-containing protein 1 [Nanorana parkeri]	368.817	51.5703	0.139826	-2.83829	0.00123697	0.220081	Redox sensor protein
XP_018427233.1PREDICTED: insulin-like growth factor-binding protein-like 1 [Nanorana parkeri] XP_018427234.1 PREDICTED: insulin-like growth factor-binding protein-like 1 [Nanorana parkeri]	361.836	104.86	0.289798	-1.78688	0.036692	0.72577	Regulation of cell growth
XP_018418367.1PREDICTED: sodium channel subunit beta-4 [Nanorana parkeri]	1534.6	327.471	0.213391	-2.22843	0.0299469	0.668304	regulation of sodium ion transmembrane transporter activity
XP_018418367.1PREDICTED: sodium channel subunit beta-4 [Nanorana parkeri]	1496.21	278.48	0.186123	-2.42567	0.0185556	0.571566	regulation of sodium ion transmembrane transporter activity
XP_018428228.1PREDICTED: dehydrogenase/reductase SDR family member 7C isoform X1 [Nanorana parkeri]	3723.07	287.934	0.0773377	-3.69268	0.00240993	0.287483	retinol dehydrogenase activity
XP_018425093.1PREDICTED: retinol dehydrogenase 7-like [Nanorana parkeri]	3120.4	303.405	0.0972327	-3.36241	0.00382558	0.33034	Retinol dehydrogenase activity
XP_018430612.1PREDICTED: protein Tob2 [Nanorana parkeri]	591.038	159.868	0.270487	-1.88637	0.0388586	0.740062	RNA degradation, Anti-proliferative protein inhibits cell cycle progression from the G0/G1 to S phases.
XP_018422341.1PREDICTED: myocilin [Nanorana parkeri]	2093.07	180.496	0.0862352	-3.53558	0.00130164	0.220081	Secreted glycoprotein regulating the activation of different signaling pathways in adjacent cells to control different processes including cell adhesion, cell-matrix adhesion, cytoskeleton organization and cell migration.
XP_008149783.1PREDICTED: phosphatidylethanolamine-binding protein 4 [Eptesicus fuscus]	888.884	85.091	0.0957279	-3.38492	0.000766728	0.218052	Seems to promote cellular resistance to TNF-induced apoptosis by inhibiting activation of the Raf-1/MEK/ERK pathway, JNK and phosphatidylethanolamine externalization.
XP_018113317.1PREDICTED: C-factor-like [Xenopus laevis] OCT84352.1 hypothetical protein XELAEV_18022502mg [Xenopus laevis]	3279.8	270.744	0.082549	-3.5986	0.00234763	0.28262	serine-type endopeptidase activity
P43002.1RecName: Full=Sodium/potassium-transporting ATPase subunit beta-2; AltName: Full=Beta-B1 chain; AltName: Full=Sodium/potassium-dependent ATPase beta-2 subunit CAA81060.1 beta subunit of a P-ATPase [Rhinella marina] prf||2010414A P ATPase:SUBUNIT=beta	707.384	81.6529	0.115429	-3.11492	0.00123852	0.220081	Signal transduction
XP_018423879.1PREDICTED: insulin receptor substrate 1 isoform X1 [Nanorana parkeri]	3502.02	649.786	0.185546	-2.43015	0.0368956	0.72577	Signal transduction
XP_018415563.1PREDICTED: cytosolic phospholipase A2 delta-like [Nanorana parkeri]	1904.59	422.017	0.221579	-2.1741	0.0373313	0.727865	Signal transduction, Lipid metabolism
XP_018415563.1PREDICTED: cytosolic phospholipase A2 delta-like [Nanorana parkeri]	1273.99	304.265	0.238828	-2.06595	0.0406008	0.749316	Signal transduction, Lipid metabolism
XP_018430278.1PREDICTED: C2 calcium-dependent domain-containing protein 4D-like [Nanorana parkeri]	1289.11	147.835	0.114679	-3.12432	0.00272896	0.29835	Signal transduction/Membrane trafficking
XP_018422874.1PREDICTED: amiloride-sensitive sodium channel subunit alpha [Nanorana parkeri]	368.817	76.4959	0.207409	-2.26945	0.00865236	0.432756	sodium ion transmembrane transport
XP_018415482.1PREDICTED: 3-oxo-5-alpha-steroid 4-dehydrogenase 2 [Nanorana parkeri]	432.807	117.752	0.272066	-1.87797	0.0320428	0.685915	Steroid hormone biosynthesis
XP_018415600.1PREDICTED: aldo-keto reductase family 1 member C1-like isoform X1 [Nanorana parkeri]	4131.45	565.554	0.13689	-2.86891	0.0180361	0.563604	Steroid metabolism
XP_018415600.1PREDICTED: aldo-keto reductase family 1 member C1-like isoform X1 [Nanorana parkeri]	7638.12	1128.53	0.14775	-2.75877	0.0397087	0.744367	Steroid metabolism
XP_018415600.1PREDICTED: aldo-keto reductase family 1 member C1-like isoform X1 [Nanorana parkeri]	668.99	114.314	0.170876	-2.54898	0.00673609	0.392849	Steroid metabolism
XP_018415600.1PREDICTED: aldo-keto reductase family 1 member C1-like isoform X1 [Nanorana parkeri]	720.182	198.546	0.275688	-1.85889	0.047937	0.782843	Steroid metabolism
XP_018429878.1PREDICTED: junctophilin-2 [Nanorana parkeri]	6595.66	704.794	0.106857	-3.22624	0.0150655	0.513578	Structural constituent of muscle
XP_004915080.1PREDICTED: solute carrier family 45 member 4 isoform X1 [Xenopus tropicalis] XP_004915081.1 PREDICTED: solute carrier family 45 member 4 isoform X1 [Xenopus tropicalis]	2086.09	379.901	0.182112	-2.4571	0.0206496	0.594065	Sucrose transport
XP_018422833.1PREDICTED: beta-taxilin [Nanorana parkeri]	3623.02	546.645	0.150881	-2.72852	0.0205949	0.593949	Syntaxin binding
XP_018422833.1PREDICTED: beta-taxilin [Nanorana parkeri]	949.384	210.579	0.221806	-2.17263	0.0267772	0.645901	Syntaxin binding
XP_018422833.1PREDICTED: beta-taxilin [Nanorana parkeri]	749.269	181.355	0.242043	-2.04666	0.0307261	0.673101	Syntaxin binding
NP_001136371.1succinate dehydrogenase cytochrome b560 subunit, mitochondrial [Xenopus tropicalis] AAI57547.1 LOC496650 protein [Xenopus tropicalis]	319.952	88.529	0.276695	-1.85363	0.0277107	0.655914	TCA cycle, Oxidative phosphorylation
XP_018413841.1PREDICTED: forkhead box protein I1 isoform X1 [Nanorana parkeri]	1325.18	313.719	0.236737	-2.07864	0.0400182	0.746969	Transcription activator
XP_010194537.1PREDICTED: transcription factor CP2-like protein 1, partial [Colius striatus]	328.096	84.2315	0.256728	-1.96169	0.0204268	0.593376	Transcription factor that facilitates establishment and maintenance of pluripotency in embryonic stem cells (ESCs)
XP_018413600.1PREDICTED: transcription factor CP2-like protein 1 [Nanorana parkeri]	1251.88	196.827	0.157224	-2.6691	0.00914962	0.433434	Transcription factor that facilitates establishment and maintenance of pluripotency in embryonic stem cells (ESCs)
XP_010194537.1PREDICTED: transcription factor CP2-like protein 1, partial [Colius striatus]	318.788	55.0083	0.172554	-2.53488	0.00296971	0.305556	Transcription factor that facilitates establishment and maintenance of pluripotency in embryonic stem cells (ESCs)
XP_010194537.1PREDICTED: transcription factor CP2-like protein 1, partial [Colius striatus]	315.298	61.0248	0.193547	-2.36925	0.00521791	0.387112	Transcription factor that facilitates establishment and maintenance of pluripotency in embryonic stem cells (ESCs)
XP_015412856.1PREDICTED: zinc finger BED domain-containing protein 4-like, partial [Myotis davidii]	452.586	135.802	0.300057	-1.73669	0.0483263	0.782843	Transcription regulator
XP_018415460.1PREDICTED: leucine-rich repeat flightless-interacting protein 1 isoform X1 [Nanorana parkeri]	891.211	236.364	0.265216	-1.91476	0.0481736	0.782843	Transcription repressor
XP_023981400.1period circadian protein homolog 3-like [Physeter catodon]	2062.82	492.496	0.238749	-2.06643	0.0495519	0.783207	Transcription repressor
XP_018411593.1PREDICTED: LOW QUALITY PROTEIN: class E basic helix-loop-helix protein 41 [Nanorana parkeri]	922.624	138.38	0.149985	-2.73711	0.00570061	0.387112	Transcription repressor
XP_018414362.1PREDICTED: kelch-like protein 31 [Nanorana parkeri]	23008.6	1808.4	0.0785966	-3.66939	0.0212135	0.603504	Transcriptional repressor in MAPK/JNK signaling pathway to regulate cellular functions
NP_001085371.1dual specificity protein phosphatase 22-A L homeolog [Xenopus laevis] AAH71144.1 MGC82394 protein [Xenopus laevis] OCT84523.1 hypothetical protein XELAEV_18022676mg [Xenopus laevis]	429.317	56.7273	0.132134	-2.91993	0.00115107	0.218052	transforming growth factor beta receptor signaling pathway
XP_018430103.1PREDICTED: dual specificity protein phosphatase 22-A-like, partial [Nanorana parkeri]	111.692	28.3637	0.253945	-1.97741	0.00441008	0.360584	transforming growth factor beta receptor signaling pathway
XP_018427889.1PREDICTED: transmembrane protein 233 [Nanorana parkeri]	401.394	36.0992	0.0899346	-3.47498	0.000136449	0.162772	Transmembrane
XP_018427889.1PREDICTED: transmembrane protein 233 [Nanorana parkeri]	729.49	79.9339	0.109575	-3.19001	0.00102119	0.218052	Transmembrane
XP_002942758.1PREDICTED: sodium-dependent proline transporter-like isoform X1 [Xenopus tropicalis] OCA47365.1 hypothetical protein XENTR_v90007014mg [Xenopus tropicalis]	2615.46	319.736	0.122248	-3.03211	0.00652141	0.387213	Transmembrane transport
XP_019802710.1PREDICTED: electroneutral sodium bicarbonate exchanger 1-like [Tursiops truncatus]	174.519	40.3967	0.231474	-2.11107	0.00564059	0.387112	Transmembrane transport
XP_018423914.1PREDICTED: mitochondrial coenzyme A transporter SLC25A42 [Nanorana parkeri]	503.778	89.3885	0.177436	-2.49463	0.00579259	0.387112	Transmembrane transport
XP_018428076.1PREDICTED: calcium-binding mitochondrial carrier protein Aralar1 [Nanorana parkeri]	6785.3	910.216	0.134145	-2.89813	0.0282493	0.658064	transmembrane transporter activity
CBN81309.1Transposable element Tcb1 transposase [Dicentrarchus labrax]	198.952	65.3224	0.328333	-1.60677	0.0392037	0.742686	Transposition
XP_012151874.1PREDICTED: piggyBac transposable element-derived protein 4-like isoform X1 [Megachile rotundata]	187.317	63.6034	0.339549	-1.55831	0.0431989	0.762393	Transposition
XP_026703444.1fatty acid-binding protein, intestinal [Athene cunicularia]	5856.86	1021.95	0.174488	-2.5188	0.0488918	0.783207	triglyceride catabolic process
Q9I8P5.1RecName: Full=Otoraplin; Flags: Precursor AAF82728.1 otoraplin [Rana catesbeiana]	233.856	57.5868	0.246249	-2.02181	0.0118857	0.48286	Tumour suppressor
XP_009998654.1PREDICTED: beta-microseminoprotein-like [Chaetura pelagica]	98.8942	34.3802	0.347646	-1.52431	0.0240689	0.630844	Tumour suppressor
XP_018427577.1PREDICTED: von Willebrand factor A domain-containing protein 5A-like [Nanorana parkeri]	4193.11	403.967	0.0963407	-3.37571	0.00619987	0.387112	Tumour suppressor
XP_018430892.1PREDICTED: non-receptor tyrosine-protein kinase TNK1-like [Nanorana parkeri]	6241.97	871.538	0.139626	-2.84037	0.02908	0.661401	Tumour suppressor
XP_024079422.1non-receptor tyrosine-protein kinase TNK1-like, partial [Terrapene mexicana triunguis]	408.375	123.769	0.303076	-1.72225	0.0472547	0.77702	Tyrosine kinases, Focal adhesion
XP_018426037.1PREDICTED: aquaporin-5-like isoform X1 [Nanorana parkeri]	1450.84	192.529	0.132702	-2.91374	0.00527176	0.387112	Water channel activity
EPQ06168.1Leucine-rich repeat flightless-interacting protein 2 [Myotis brandtii]	266.433	80.7934	0.303242	-1.72146	0.0355704	0.715347	Wnt signalling
XP_018426790.1PREDICTED: wnt inhibitory factor 1 [Nanorana parkeri]	660.846	127.207	0.192491	-2.37714	0.0110384	0.468757	Wnt signalling
No Blast Hit	7045.92	46.4133	0.00658725	-7.24611	4.57346e-06	0.0300065
No Blast Hit	38713	428.033	0.0110566	-6.49895	0.000512646	0.203011
No Blast Hit	20394.3	263.008	0.0128962	-6.27691	0.000339729	0.178317
No Blast Hit	48367.4	661.819	0.0136832	-6.19145	0.000949574	0.218052
No Blast Hit	14476.9	205.422	0.0141896	-6.13902	0.000241076	0.174214
No Blast Hit	78089.2	4382.61	0.0561232	-4.15526	0.0180395	0.563604
No Blast Hit	5042.44	296.529	0.0588067	-4.08788	0.00177592	0.245302
OCA13872.1hypothetical protein XENTR_v900289262mg, partial [Xenopus tropicalis]	3721.91	230.347	0.0618895	-4.01416	0.00110851	0.218052
No Blast Hit	3291.43	204.562	0.0621499	-4.0081	0.000845498	0.218052
No Blast Hit	1643.97	104	0.0632615	-3.98253	0.000292083	0.174214
XP_012816772.1PREDICTED: uncharacterized protein LOC779842 isoform X2 [Xenopus tropicalis]	1443.85	95.405	0.0660766	-3.91972	0.000309233	0.176424
No Blast Hit	11954.6	814.81	0.068159	-3.87495	0.00903784	0.432756
No Blast Hit	3132.04	214.017	0.0683315	-3.87131	0.00107196	0.218052
No Blast Hit	11014.5	777.852	0.0706208	-3.82376	0.009029	0.432756
No Blast Hit	2208.25	159.008	0.0720066	-3.79573	0.000678746	0.210906
No Blast Hit	9777.72	720.265	0.0736639	-3.7629	0.00879109	0.432756
No Blast Hit	8678.25	711.67	0.0820061	-3.60812	0.0101188	0.446609
No Blast Hit	10524.7	872.397	0.0828907	-3.59265	0.0127877	0.490643
No Blast Hit	5022.66	422.017	0.0840226	-3.57308	0.00535642	0.387112
No Blast Hit	10326.9	878.414	0.0850609	-3.55536	0.0133703	0.492615
No Blast Hit	7356.56	630.017	0.0856401	-3.54557	0.00936439	0.438856
BAB71337.1unnamed protein product [Homo sapiens]	7949.93	734.877	0.0924381	-3.43537	0.0125473	0.487118
BAB71337.1unnamed protein product [Homo sapiens]	8257.08	767.538	0.0929551	-3.42732	0.0132643	0.492615
No Blast Hit	57927.5	5689.92	0.0982248	-3.34777	0.0464114	0.773003
No Blast Hit	326.932	32.6612	0.0999019	-3.32334	0.000162288	0.170111
No Blast Hit	9925.48	1006.48	0.101404	-3.30182	0.0198011	0.585382
No Blast Hit	1414.77	146.975	0.103886	-3.26692	0.00197915	0.262328
PIO22521.1hypothetical protein AB205_0188790 [Rana catesbeiana]	1166.95	122.05	0.104589	-3.2572	0.00168802	0.239147
OCT82706.1hypothetical protein XELAEV_18025236mg [Xenopus laevis]	2756.24	309.422	0.112262	-3.15505	0.00519231	0.387112
No Blast Hit	7193.68	832.001	0.115657	-3.11207	0.0203259	0.593376
OCT82706.1hypothetical protein XELAEV_18025236mg [Xenopus laevis]	3150.65	370.447	0.117578	-3.08831	0.00753044	0.411727
No Blast Hit	931.932	114.314	0.122664	-3.02722	0.00247255	0.2875
No Blast Hit	282.721	35.2397	0.124645	-3.00411	0.000417532	0.195673
No Blast Hit	1220.47	152.132	0.124651	-3.00404	0.00363266	0.324798
No Blast Hit	6187.28	787.306	0.127246	-2.97431	0.0225677	0.613113
No Blast Hit	5966.23	762.381	0.127783	-2.96824	0.0220239	0.609505
XP_004917015.1PREDICTED: uncharacterized protein LOC100485719 isoform X2 [Xenopus tropicalis] XP_017952383.1 PREDICTED: uncharacterized protein LOC100485719 isoform X2 [Xenopus tropicalis] OCA25347.1 hypothetical protein XENTR_v90020707mg [Xenopus tropicalis]	9521.76	1217.06	0.127819	-2.96783	0.0333164	0.694688
No Blast Hit	15704.4	2055.08	0.13086	-2.9339	0.0490535	0.783207
PIO27025.1hypothetical protein AB205_0152600 [Rana catesbeiana]	5813.81	773.554	0.133055	-2.90991	0.0239475	0.630844
No Blast Hit	1119.25	150.413	0.134388	-2.89553	0.00451425	0.365654
No Blast Hit	1956.94	264.727	0.135276	-2.88602	0.00684892	0.39591
No Blast Hit	5404.28	732.298	0.135503	-2.8836	0.0234347	0.627104
PIO23835.1hypothetical protein AB205_0122170, partial [Rana catesbeiana]	3329.82	454.678	0.136547	-2.87253	0.013448	0.492615
No Blast Hit	2069.8	283.637	0.137036	-2.86737	0.00751784	0.411727
No Blast Hit	4703.87	658.381	0.139966	-2.83685	0.0223196	0.611435
No Blast Hit	1289.11	180.496	0.140015	-2.83634	0.00599681	0.387112
No Blast Hit	6274.54	888.728	0.14164	-2.8197	0.0303267	0.67119
No Blast Hit	330.423	47.2728	0.143067	-2.80523	0.00117983	0.218052
No Blast Hit	5920.85	848.331	0.143279	-2.80311	0.0296756	0.665646
No Blast Hit	3294.92	477.885	0.145037	-2.78551	0.0161068	0.532885
No Blast Hit	3626.51	533.752	0.147181	-2.76434	0.0191007	0.578433
No Blast Hit	290.865	42.9752	0.14775	-2.75877	0.00113503	0.218052
XP_012816772.1PREDICTED: uncharacterized protein LOC779842 isoform X2 [Xenopus tropicalis]	1011.05	149.554	0.14792	-2.75711	0.00596969	0.387112
No Blast Hit	1311.22	194.248	0.148143	-2.75494	0.0075292	0.411727
PIO34982.1hypothetical protein AB205_0081180 [Rana catesbeiana]	1877.83	282.777	0.150587	-2.73133	0.00983706	0.446609
No Blast Hit	1363.58	208	0.15254	-2.71274	0.00861131	0.432756
PIO34982.1hypothetical protein AB205_0081180 [Rana catesbeiana]	1817.33	278.48	0.153236	-2.70617	0.0102594	0.447254
PIO34982.1hypothetical protein AB205_0081180 [Rana catesbeiana]	1883.64	290.513	0.154229	-2.69685	0.0107439	0.463753
No Blast Hit	282.721	43.8347	0.155046	-2.68923	0.00140435	0.222022
No Blast Hit	7819.62	1222.22	0.156301	-2.6776	0.046287	0.773003
No Blast Hit	3084.33	486.48	0.157726	-2.66451	0.0193758	0.580476
No Blast Hit	423.5	67.9009	0.160333	-2.64086	0.00295585	0.305556
PIO40987.1hypothetical protein AB205_0206370 [Rana catesbeiana]	349.038	56.7273	0.162525	-2.62127	0.0024758	0.2875
No Blast Hit	787.663	130.645	0.165864	-2.59193	0.00719575	0.408756
No Blast Hit	1383.35	230.347	0.166514	-2.58629	0.012004	0.483179
OCA29450.1hypothetical protein XENTR_v900189241mg [Xenopus tropicalis]	1625.35	271.603	0.167104	-2.58118	0.0131704	0.492615
No Blast Hit	5241.39	881.852	0.168248	-2.57134	0.0407863	0.749569
No Blast Hit	5385.66	911.935	0.169326	-2.56212	0.0424018	0.759068
No Blast Hit	4693.4	796.761	0.169762	-2.55841	0.0380764	0.72863
PIO39566.1hypothetical protein AB205_0184550 [Rana catesbeiana]	581.73	98.843	0.169912	-2.55714	0.0055776	0.387112
No Blast Hit	628.269	108.298	0.172375	-2.53638	0.00650049	0.387213
No Blast Hit	2019.77	349.818	0.173197	-2.52951	0.0169734	0.548465
No Blast Hit	1483.41	260.43	0.175561	-2.50995	0.0150355	0.513578
No Blast Hit	283.884	49.8513	0.175604	-2.5096	0.00275113	0.29835
No Blast Hit	311.807	55.0083	0.176418	-2.50293	0.00322603	0.309679
PIO34982.1hypothetical protein AB205_0081180 [Rana catesbeiana]	1797.55	317.157	0.176439	-2.50276	0.0168184	0.546381
No Blast Hit	1878.99	333.488	0.177483	-2.49425	0.0176124	0.555553
No Blast Hit	1805.69	320.595	0.177547	-2.49373	0.0172325	0.551524
No Blast Hit	1137.86	203.703	0.179022	-2.48179	0.0139341	0.49991
No Blast Hit	648.048	119.471	0.184356	-2.43944	0.0090045	0.432756
No Blast Hit	1438.04	265.587	0.184687	-2.43685	0.0177416	0.558248
PIO35204.1hypothetical protein AB205_0091010, partial [Rana catesbeiana]	203.606	37.8182	0.185742	-2.42862	0.00211645	0.26451
PIO36373.1hypothetical protein AB205_0193700 [Rana catesbeiana]	262.942	48.9918	0.186321	-2.42413	0.0033421	0.31325
XP_002940137.1PREDICTED: uncharacterized protein LOC100489067 [Xenopus tropicalis] OCA20891.1 hypothetical protein XENTR_v90025161mg [Xenopus tropicalis]	431.644	80.7934	0.187176	-2.41753	0.00630263	0.387112
No Blast Hit	1144.85	214.876	0.18769	-2.41358	0.0166605	0.543828
XP_002940137.1PREDICTED: uncharacterized protein LOC100489067 [Xenopus tropicalis] OCA20891.1 hypothetical protein XENTR_v90025161mg [Xenopus tropicalis]	430.48	81.6529	0.189679	-2.39837	0.00668378	0.391538
No Blast Hit	383.942	73.0579	0.190284	-2.39378	0.00601909	0.387112
No Blast Hit	1545.08	297.389	0.192475	-2.37726	0.0211465	0.603504
No Blast Hit	3668.39	710.81	0.193766	-2.36761	0.043793	0.764209
No Blast Hit	1546.24	299.967	0.193998	-2.36589	0.0217363	0.609505
No Blast Hit	732.98	143.537	0.195827	-2.35235	0.0131958	0.492615
No Blast Hit	646.884	127.207	0.196645	-2.34633	0.0118042	0.48104
No Blast Hit	1827.8	360.132	0.197031	-2.34351	0.0247822	0.632671
No Blast Hit	719.019	142.678	0.198434	-2.33327	0.0136544	0.494666
No Blast Hit	289.702	57.5868	0.19878	-2.33076	0.00535694	0.387112
No Blast Hit	189.644	37.8182	0.199417	-2.32614	0.00279069	0.300159
No Blast Hit	1667.24	337.785	0.202602	-2.30328	0.026037	0.643541
PKU26721.1type ii cytoskeletal hypothetical protein [Limosa lapponica baueri]	2396.73	485.62	0.202618	-2.30317	0.033071	0.694688
No Blast Hit	523.557	107.438	0.205208	-2.28484	0.0114788	0.475158
No Blast Hit	1044.79	215.736	0.206488	-2.27587	0.0221434	0.610432
PIO39559.1hypothetical protein AB205_0184480 [Rana catesbeiana]	1937.16	402.248	0.207648	-2.26779	0.0304948	0.67226
No Blast Hit	1135.54	236.364	0.208151	-2.26429	0.0240629	0.630844
No Blast Hit	1128.56	235.504	0.208677	-2.26065	0.0241912	0.630844
No Blast Hit	1262.35	266.446	0.211071	-2.2442	0.0266698	0.645781
No Blast Hit	2588.7	550.083	0.212494	-2.23451	0.041197	0.752906
No Blast Hit	1382.19	296.529	0.214536	-2.22071	0.0292827	0.66241
No Blast Hit	323.442	69.6199	0.215247	-2.21594	0.00899548	0.432756
No Blast Hit	1077.36	232.066	0.215402	-2.2149	0.0263103	0.644942
XP_002939222.1PREDICTED: uncharacterized protein LOC100487159 isoform X2 [Xenopus tropicalis] OCA21889.1 hypothetical protein XENTR_v90022794mg [Xenopus tropicalis]	588.711	127.207	0.216077	-2.21039	0.0159269	0.531797
PIO40653.1hypothetical protein AB205_0064910 [Rana catesbeiana]	840.019	183.075	0.217941	-2.19799	0.0227765	0.616233
No Blast Hit	449.096	97.9835	0.21818	-2.19641	0.0130547	0.492615
No Blast Hit	196.625	42.9752	0.218565	-2.19387	0.00497745	0.3842
PIO32773.1hypothetical protein AB205_0103230 [Rana catesbeiana]	2408.36	526.876	0.218769	-2.19252	0.0423324	0.75886
No Blast Hit	999.413	220.033	0.220162	-2.18336	0.0270472	0.650024
No Blast Hit	1394.99	309.422	0.221809	-2.17261	0.0328695	0.694688
No Blast Hit	382.779	85.091	0.222298	-2.16943	0.0123094	0.485661
No Blast Hit	253.634	56.7273	0.223658	-2.16064	0.00815126	0.421204
PIO14293.1hypothetical protein AB205_0169030, partial [Rana catesbeiana]	356.019	79.9339	0.224522	-2.15507	0.0120445	0.483329
No Blast Hit	924.951	208	0.224877	-2.15279	0.0276083	0.655111
No Blast Hit	587.548	132.364	0.225282	-2.1502	0.018869	0.574475
No Blast Hit	378.125	85.9505	0.227307	-2.13728	0.0134538	0.492615
WP_108127833.1hypothetical protein [Saccharospirillum mangrovi]	175.683	40.3967	0.229942	-2.12066	0.00549357	0.387112
PIO37895.1hypothetical protein AB205_0022170 [Rana catesbeiana]	466.548	109.157	0.233968	-2.09562	0.0181924	0.567032
No Blast Hit	1173.93	275.042	0.234291	-2.09363	0.0368349	0.72577
PIO24311.1hypothetical protein AB205_0033260, partial [Rana catesbeiana]	1947.63	457.257	0.234775	-2.09065	0.0454556	0.773003
PIO40653.1hypothetical protein AB205_0064910 [Rana catesbeiana]	1619.54	381.62	0.235635	-2.08537	0.0423126	0.75886
No Blast Hit	261.779	61.8843	0.236399	-2.0807	0.0111501	0.470132
No Blast Hit	203.606	48.1323	0.236399	-2.0807	0.00801558	0.421204
No Blast Hit	297.846	70.4794	0.23663	-2.07929	0.0128996	0.492062
No Blast Hit	1756.83	416	0.236791	-2.07831	0.0444122	0.769851
No Blast Hit	728.326	173.62	0.238382	-2.06865	0.028362	0.658064
No Blast Hit	530.538	129.785	0.244629	-2.03133	0.0241926	0.630844
No Blast Hit	991.269	243.24	0.245382	-2.0269	0.0393884	0.742686
No Blast Hit	184.99	45.5538	0.246249	-2.02181	0.0086696	0.432756
PIO25637.1hypothetical protein AB205_0088890 [Rana catesbeiana]	581.73	143.537	0.246742	-2.01893	0.0269431	0.648712
No Blast Hit	956.365	236.364	0.247148	-2.01655	0.0394888	0.743432
No Blast Hit	190.808	47.2728	0.247751	-2.01304	0.00936276	0.438856
No Blast Hit	364.163	90.248	0.247823	-2.01262	0.0190789	0.578433
No Blast Hit	884.23	219.174	0.24787	-2.01235	0.0378843	0.72863
EFB15747.1hypothetical protein PANDA_019112, partial [Ailuropoda melanoleuca]	1298.42	322.314	0.248235	-2.01022	0.0463698	0.773003
No Blast Hit	1025.01	255.273	0.249045	-2.00552	0.0422568	0.75886
No Blast Hit	474.692	118.612	0.249871	-2.00075	0.02423	0.630844
No Blast Hit	158.231	39.5372	0.249871	-2.00075	0.00740295	0.411727
No Blast Hit	736.471	184.794	0.250918	-1.99471	0.034645	0.710331
No Blast Hit	119.836	30.0827	0.251031	-1.99406	0.00469373	0.37328
OCT88611.1hypothetical protein XELAEV_18017240mg [Xenopus laevis]	98.8942	24.9256	0.252044	-1.98825	0.0032804	0.309679
No Blast Hit	1280.97	324.033	0.252959	-1.98302	0.0490462	0.783207
No Blast Hit	254.798	65.3224	0.256369	-1.9637	0.0159677	0.531797
PIO24742.1hypothetical protein AB205_0072710 [Rana catesbeiana]	699.24	179.636	0.256903	-1.96071	0.0363316	0.721245
No Blast Hit	852.817	220.893	0.259015	-1.94889	0.0431494	0.762393
No Blast Hit	913.317	238.083	0.260679	-1.93965	0.0461032	0.773003
No Blast Hit	387.432	101.422	0.261779	-1.93358	0.0252997	0.640893
No Blast Hit	772.538	202.843	0.262567	-1.92924	0.042305	0.75886
OCT85471.1hypothetical protein XELAEV_18023639mg [Xenopus laevis]	543.336	143.537	0.264178	-1.92042	0.0333938	0.694688
No Blast Hit	442.115	116.893	0.264394	-1.91924	0.028971	0.66126
No Blast Hit	842.346	225.19	0.267337	-1.90327	0.0477782	0.782704
No Blast Hit	345.548	92.8265	0.268636	-1.89628	0.0259077	0.643541
PIO38298.1hypothetical protein AB205_0154610 [Rana catesbeiana]	855.144	230.347	0.269367	-1.89236	0.0495136	0.783207
PIO38940.1hypothetical protein AB205_0079530, partial [Rana catesbeiana]	850.49	229.488	0.26983	-1.88988	0.0496357	0.783207
No Blast Hit	472.365	128.066	0.271117	-1.88301	0.0335222	0.696011
No Blast Hit	91.9134	24.9256	0.271186	-1.88264	0.00460129	0.368274
PIO35204.1hypothetical protein AB205_0091010, partial [Rana catesbeiana]	316.461	85.9505	0.271599	-1.88045	0.0253595	0.641171
No Blast Hit	211.75	57.5868	0.271957	-1.87855	0.0172138	0.551524
XP_018420170.1PREDICTED: uncharacterized protein LOC108793661 isoform X2 [Nanorana parkeri]	328.096	89.3885	0.272446	-1.87596	0.0264425	0.644942
No Blast Hit	510.759	140.959	0.275979	-1.85737	0.0378643	0.72863
No Blast Hit	620.125	172.76	0.27859	-1.84379	0.0448777	0.772815
No Blast Hit	329.259	91.967	0.279315	-1.84004	0.0294783	0.66241
No Blast Hit	587.548	165.025	0.280871	-1.83202	0.044547	0.771168
No Blast Hit	506.105	142.678	0.281913	-1.82668	0.0408374	0.749569
No Blast Hit	202.442	59.3058	0.292952	-1.77126	0.023465	0.627104
SIK19391.1Uncharacterised protein [Mycobacteroides abscessus subsp. abscessus]	328.096	96.2645	0.293404	-1.76904	0.0361198	0.72031
PIO10875.1hypothetical protein AB205_0134600 [Rana catesbeiana]	361.836	107.438	0.296925	-1.75183	0.0404701	0.747955
PIO40173.1hypothetical protein AB205_0063360 [Rana catesbeiana]	236.183	73.0579	0.309328	-1.69279	0.0350548	0.714269
No Blast Hit	321.115	99.7025	0.310488	-1.68739	0.044856	0.772815
No Blast Hit	321.115	99.7025	0.310488	-1.68739	0.044856	0.772815
No Blast Hit	314.134	97.9835	0.311916	-1.68077	0.0450468	0.773003
No Blast Hit	76.7884	24.0661	0.313408	-1.67388	0.00856848	0.432756
No Blast Hit	232.692	73.0579	0.313968	-1.67131	0.0369467	0.72577
No Blast Hit	201.279	64.4629	0.320267	-1.64265	0.0353971	0.715316
PIO39214.1hypothetical protein AB205_0063880 [Rana catesbeiana]	191.971	61.8843	0.322363	-1.63324	0.0348635	0.713696
No Blast Hit	140.779	45.5538	0.323584	-1.62779	0.0254633	0.642555
PIO37895.1hypothetical protein AB205_0022170 [Rana catesbeiana]	127.981	42.1157	0.329079	-1.60349	0.0247792	0.632671
No Blast Hit	210.586	69.6199	0.3306	-1.59684	0.0425223	0.760188
No Blast Hit	225.711	74.7769	0.331294	-1.59381	0.0454984	0.773003
No Blast Hit	196.625	65.3224	0.332218	-1.5898	0.0409001	0.749569
AAA73001.1unnamed protein product, partial [Homo sapiens]	191.971	64.4629	0.335795	-1.57435	0.0420039	0.75886
PIO24742.1hypothetical protein AB205_0072710 [Rana catesbeiana]	159.394	54.1488	0.339716	-1.5576	0.0371294	0.727865
No Blast Hit	189.644	65.3224	0.344447	-1.53765	0.0465708	0.773003
No Blast Hit	138.452	48.1323	0.347646	-1.52431	0.0359075	0.72031
No Blast Hit	162.885	57.5868	0.353544	-1.50004	0.0457269	0.773003
No Blast Hit	96.5672	34.3802	0.356023	-1.48996	0.0266813	0.645781
No Blast Hit	139.615	49.8513	0.357062	-1.48575	0.041291	0.753576
OCA15074.1hypothetical protein XENTR_v90030623mg [Xenopus tropicalis]	91.9134	33.5207	0.364699	-1.45522	0.0286804	0.659096
PIO32715.1hypothetical protein AB205_0109030 [Rana catesbeiana]	123.327	46.4133	0.376344	-1.40988	0.0471313	0.775982
No Blast Hit	86.0961	32.6612	0.379357	-1.39837	0.0329963	0.694688
No Blast Hit	70.9711	27.5042	0.38754	-1.36758	0.0291946	0.66241
OCT62622.1hypothetical protein XELAEV_18043708mg, partial [Xenopus laevis]	67.4807	26.6446	0.394848	-1.34063	0.0305752	0.67226

## Sheet: Combination 3 Upregulated
Hit desc.	Intact tadpole hindlimb	3dpa tadpole hindlimb blastema	fold Change	log2FoldChange	pval	padj	GO/KEGG/Function
XP_018429288.1PREDICTED: fascin-like isoform X2 [Nanorana parkeri]	559.625	6337.76	11.325	3.50144	0.0014202	0.0792175	Actin binding, cell motility
XP_018417884.1PREDICTED: calponin-3 [Nanorana parkeri]	262.631	972.095	3.70137	1.88806	0.0337847	0.632554	Actin binding, epithelial cell differentiation
XP_018417884.1PREDICTED: calponin-3 [Nanorana parkeri]	207.405	738.238	3.55941	1.83164	0.0354211	0.648676	Actin binding, epithelial cell differentiation
XP_018430266.1PREDICTED: cdc42 effector protein 4-like [Nanorana parkeri]	436.9	1467.51	3.35892	1.748	0.049546	0.747771	Actin cytoskeleton organization, pseudopodia formation in fibroblasts
XP_018421960.1PREDICTED: titin homolog [Nanorana parkeri]	2353.86	12411.5	5.27284	2.39858	0.0487375	0.740466	Actin filament binding, serine/threonine protein kinase
XP_018407909.1PREDICTED: drebrin isoform X1 [Nanorana parkeri]	350.993	2943.17	8.38528	3.06786	0.00154954	0.0839828	Actin filament organization
XP_018407909.1PREDICTED: drebrin isoform X1 [Nanorana parkeri]	386.583	2710.13	7.01048	2.80951	0.00321578	0.136063	Actin filament organization
XP_018407910.1PREDICTED: drebrin isoform X2 [Nanorana parkeri]	490.899	2963.54	6.03698	2.59383	0.00669306	0.22799	Actin filament organization
XP_018419615.1PREDICTED: filamin-interacting protein FAM101B [Nanorana parkeri]	821.028	3397.03	4.13754	2.04877	0.0333047	0.624551	Actin filament organization, chondrocyte development
XP_018426421.1PREDICTED: indolethylamine N-methyltransferase-like [Nanorana parkeri]	176.724	1831.74	10.365	3.37365	0.000361244	0.0311998	Amine N-methyltransferase activity
XP_018426421.1PREDICTED: indolethylamine N-methyltransferase-like [Nanorana parkeri]	478.626	2885.32	6.02834	2.59176	0.00657765	0.225782	Amine N-methyltransferase activity
XP_018426421.1PREDICTED: indolethylamine N-methyltransferase-like [Nanorana parkeri]	150.951	797.72	5.28462	2.4018	0.00681511	0.230449	Amine N-methyltransferase activity
XP_018426421.1PREDICTED: indolethylamine N-methyltransferase-like [Nanorana parkeri]	197.587	1042.98	5.27862	2.40016	0.00797654	0.257927	Amine N-methyltransferase activity
ACO51787.1Indolethylamine N-methyltransferase [Rana catesbeiana]	258.949	1220.62	4.71374	2.23687	0.0130917	0.360615	Amine N-methyltransferase activity
XP_018426421.1PREDICTED: indolethylamine N-methyltransferase-like [Nanorana parkeri]	139.906	637.199	4.55447	2.18728	0.0109126	0.322488	Amine N-methyltransferase activity
ACO51787.1Indolethylamine N-methyltransferase [Rana catesbeiana]	191.451	783.868	4.09437	2.03364	0.0206971	0.47771	Amine N-methyltransferase activity
XP_018426421.1PREDICTED: indolethylamine N-methyltransferase-like [Nanorana parkeri]	195.132	745.571	3.82085	1.93389	0.0267268	0.555576	Amine N-methyltransferase activity
XP_018426421.1PREDICTED: indolethylamine N-methyltransferase-like [Nanorana parkeri]	77.3166	294.154	3.80455	1.92772	0.0121827	0.349228	Amine N-methyltransferase activity
XP_018426421.1PREDICTED: indolethylamine N-methyltransferase-like [Nanorana parkeri]	230.722	850.685	3.68705	1.88247	0.0330788	0.624453	Amine N-methyltransferase activity
XP_018426421.1PREDICTED: indolethylamine N-methyltransferase-like [Nanorana parkeri]	268.767	953.353	3.54714	1.82665	0.0395986	0.678754	Amine N-methyltransferase activity
XP_018426421.1PREDICTED: indolethylamine N-methyltransferase-like [Nanorana parkeri]	285.949	1008.76	3.52777	1.81876	0.0407222	0.68745	Amine N-methyltransferase activity
XP_018426421.1PREDICTED: indolethylamine N-methyltransferase-like [Nanorana parkeri]	159.542	558.16	3.49851	1.80674	0.0313536	0.613642	Amine N-methyltransferase activity
ACO51787.1Indolethylamine N-methyltransferase [Rana catesbeiana]	100.634	339.785	3.37643	1.7555	0.0249205	0.529204	Amine N-methyltransferase activity
XP_018430132.1PREDICTED: indolethylamine N-methyltransferase-like [Nanorana parkeri]	68.7258	202.893	2.95221	1.5618	0.031823	0.61673	Amine N-methyltransferase activity
XP_018431621.1PREDICTED: homeobox protein Hox-A11 [Nanorana parkeri]	211.086	1638.63	7.76282	2.95658	0.00142944	0.0794019	Anterior/posterior pattern specification
XP_018431600.1PREDICTED: homeobox protein Hox-A10 [Nanorana parkeri]	218.45	1390.92	6.36722	2.67066	0.00354384	0.143762	Anterior/posterior pattern specification
XP_018425527.1PREDICTED: caspase-6 [Nanorana parkeri]	222.132	937.872	4.22214	2.07798	0.0198968	0.463962	Apoptosis
XP_017948891.1PREDICTED: cathepsin W-like [Xenopus tropicalis]	30.6812	152.374	4.96635	2.31219	0.0012161	0.072355	Apoptosis, ECM regulator
XP_018421738.1PREDICTED: dihydropyrimidinase-related protein 2 isoform X2 [Nanorana parkeri]	548.579	1997.15	3.64059	1.86417	0.0401307	0.684626	Axon guidance
XP_018425551.1PREDICTED: TBC1 domain family member 24 isoform X1 [Nanorana parkeri]	308.039	1109.8	3.60279	1.84912	0.0378547	0.664075	Axon guidance
NP_001072810.1calcium and integrin-binding family member 2 [Xenopus tropicalis] AAI21479.1 DNA-dependent protein kinase catalytic subunit-interacting protein 2 [Xenopus tropicalis] OCA41480.1 hypothetical protein XENTR_v90008539mg [Xenopus tropicalis] ATO96738.1 DNA-dependent protein kinase catalytic subunit-interacting protein 2, partial [synthetic construct]	120.27	400.897	3.33331	1.73695	0.0299575	0.598568	calcium ion homeostasis
XP_018410273.1PREDICTED: fish-egg lectin-like, partial [Nanorana parkeri]	161.997	512.529	3.16383	1.66167	0.0448728	0.721143	Carbohydrate binding
XP_018408590.1PREDICTED: matrix-remodeling-associated protein 8 [Nanorana parkeri]	440.582	1686.7	3.82835	1.93672	0.0312011	0.612987	Cell adhesion
XP_005496381.2protocadherin gamma-C5, partial [Zonotrichia albicollis]	139.906	534.53	3.82063	1.93381	0.0205738	0.475684	Cell adhesion
XP_020654866.1protocadherin gamma-C5-like isoform X11 [Pogona vitticeps]	104.316	371.563	3.5619	1.83265	0.0208241	0.479264	Cell adhesion
XP_018419580.1PREDICTED: fibulin-1 [Nanorana parkeri]	987.934	8670.63	8.77653	3.13365	0.00641597	0.222988	Cell adhesion and migration
XP_018419580.1PREDICTED: fibulin-1 [Nanorana parkeri]	1615.06	7213.71	4.46653	2.15916	0.0480124	0.74012	Cell adhesion and migration
AAI08520.1MGC130923 protein [Xenopus laevis]	234.404	1203.51	5.13432	2.36017	0.00912997	0.286236	Cell cycle
NP_001089405.1protein RCC2 homolog [Xenopus laevis] XP_018080104.1 PREDICTED: protein RCC2 homolog isoform X1 [Xenopus laevis] Q52KW8.1 RecName: Full=Protein RCC2 homolog AAH94159.1 MGC115292 protein [Xenopus laevis] OCT73420.1 hypothetical protein XELAEV_18036397mg [Xenopus laevis]	649.214	2596.87	4.00002	2.00001	0.0318339	0.61673	Cell cycle
NP_001089405.1protein RCC2 homolog [Xenopus laevis] XP_018080104.1 PREDICTED: protein RCC2 homolog isoform X1 [Xenopus laevis] Q52KW8.1 RecName: Full=Protein RCC2 homolog AAH94159.1 MGC115292 protein [Xenopus laevis] OCT73420.1 hypothetical protein XELAEV_18036397mg [Xenopus laevis]	641.85	2474.64	3.85549	1.94691	0.0356173	0.649969	Cell cycle
XP_018420311.1PREDICTED: aurora kinase B isoform X1 [Nanorana parkeri]	776.847	2919.54	3.75819	1.91004	0.0427519	0.703096	Cell cycle
XP_018413474.1PREDICTED: SRSF protein kinase 1-like [Nanorana parkeri]	427.082	1430.03	3.34837	1.74346	0.0499783	0.750415	Cell cycle
XP_018417067.1PREDICTED: cell division cycle protein 20 homolog [Nanorana parkeri]	897.117	3986.97	4.4442	2.15192	0.0291481	0.588151	Cell cycle
XP_002939245.1PREDICTED: G2/mitotic-specific cyclin-B3 [Xenopus tropicalis] OCA24762.1 hypothetical protein XENTR_v90020215mg [Xenopus tropicalis]	677.44	2424.13	3.57836	1.8393	0.0463607	0.731876	Cell cycle, FoxO signalling
XP_018407804.1PREDICTED: serine/threonine-protein kinase Chk1 [Nanorana parkeri]	235.631	850.685	3.61023	1.85209	0.0359145	0.649969	Cell cycle, p53 signalling
XP_018408524.1PREDICTED: forkhead box protein D2 [Nanorana parkeri]	182.86	648.606	3.54701	1.82661	0.0330773	0.624453	Cell differentiation
XP_018431090.1PREDICTED: rho-related GTP-binding protein RhoG-like isoform X1 [Nanorana parkeri]	123.952	591.568	4.77256	2.25476	0.00809608	0.259909	Cell migration
XP_040187578.1LIM domain-containing protein 2 [Rana temporaria]	83.4528	836.832	10.0276	3.32591	0.00029953	0.0270933	Cell motility, metal ion binding
XP_040187578.1LIM domain-containing protein 2 [Rana temporaria]	100.634	857.203	8.51801	3.09052	0.000720546	0.0502979	Cell motility, metal ion binding
XP_018416802.1PREDICTED: protein mab-21-like 2 [Nanorana parkeri]	441.809	4543.5	10.2839	3.36231	0.00115764	0.0698078	Cell proliferation
XP_018422229.1PREDICTED: C-type lectin domain family 11 member A [Nanorana parkeri]	223.359	752.905	3.37083	1.7531	0.0443382	0.715775	Cell proliferation
XP_018423322.1PREDICTED: cytokine-like protein 1 [Nanorana parkeri]	1311.93	9565.31	7.29104	2.86612	0.0138285	0.375501	Chondroitin sulfate proteoglycan biosynthetic process, chondrocyte differentiation
XP_018420333.1PREDICTED: collagen alpha-1(IX) chain [Nanorana parkeri]	139.906	1565.29	11.1882	3.4839	0.000236736	0.0238285	Collagen
XP_008072236.1collagen alpha-1(XI) chain, partial [Carlito syrichta]	1303.34	5735.6	4.40071	2.13774	0.0412042	0.689986	Collagen
XP_018412799.1PREDICTED: dermatopontin [Nanorana parkeri]	406.219	2496.65	6.14606	2.61966	0.00537876	0.19891	Collagen
XP_018429463.1PREDICTED: nuclear factor 7, brain-like [Nanorana parkeri]	808.756	3190.88	3.94542	1.98018	0.0378989	0.664075	Dorsal-ventral axis formation
XP_018411861.1PREDICTED: matrix metalloproteinase-18-like isoform X3 [Nanorana parkeri]	439.354	7061.33	16.0721	4.00648	0.000431351	0.0354263	ECM degradation
XP_018411861.1PREDICTED: matrix metalloproteinase-18-like isoform X3 [Nanorana parkeri]	1336.47	15954.4	11.9377	3.57745	0.00644032	0.222988	ECM degradation
XP_018422825.1PREDICTED: matrix metalloproteinase-18-like [Nanorana parkeri]	1459.2	11273.2	7.72562	2.94965	0.0143472	0.382602	ECM degradation
XP_018411863.1PREDICTED: interstitial collagenase-like [Nanorana parkeri]	127.634	540.234	4.23269	2.08157	0.0129899	0.359288	ECM degradation
XP_018415455.1PREDICTED: fibronectin isoform X7 [Nanorana parkeri]	2196.77	11268.3	5.12949	2.35881	0.0480439	0.74012	ECM-receptor interaction, Focal adhesion, Cell motility, PI3K-AKT signalling
XP_018427220.1PREDICTED: rab11 family-interacting protein 4 [Nanorana parkeri] XP_018427221.1 PREDICTED: rab11 family-interacting protein 4 [Nanorana parkeri]	206.177	772.461	3.74658	1.90557	0.029583	0.592855	Endocytosis
XP_018431456.1PREDICTED: sorting nexin-10 [Nanorana parkeri]	137.452	466.899	3.39682	1.76419	0.0309481	0.611253	Endocytosis, cilium assembly
XP_018420868.1PREDICTED: GTP cyclohydrolase 1 feedback regulatory protein isoform X1 [Nanorana parkeri] XP_018420869.1 PREDICTED: GTP cyclohydrolase 1 feedback regulatory protein isoform X1 [Nanorana parkeri]	51.5444	172.744	3.35137	1.74475	0.0145119	0.383178	Enzyme inhibition, Neurotransmitter metabolism
XP_018429146.1PREDICTED: vitelline membrane outer layer protein 1 homolog [Nanorana parkeri]	933.935	8035.87	8.60432	3.10506	0.00610769	0.217457	Extracellular region
XP_018415230.1PREDICTED: olfactomedin-like protein 1 [Nanorana parkeri]	397.628	3153.4	7.93053	2.98742	0.00215878	0.105604	Extracellular region
NP_001011248.1elongation of very long chain fatty acids protein 5 [Xenopus tropicalis] XP_017949357.1 PREDICTED: elongation of very long chain fatty acids protein 5 isoform X1 [Xenopus tropicalis] Q5M8U1.1 RecName: Full=Elongation of very long chain fatty acids protein 5; AltName: Full=3-keto acyl-CoA synthase elovl5; AltName: Full=ELOVL fatty acid elongase 5; Short=ELOVL FA elongase 5; AltName: …	160.769	739.867	4.60204	2.20227	0.0119534	0.344871	Fatty acid elongation
ACO51934.1Cell division protein kinase 2 [Rana catesbeiana]	150.951	846.61	5.6085	2.48761	0.0054526	0.201085	FoxO, PI3Akt, p53 signalling, cell cycle, oocyte meiosis and maturation, cellular senescence
XP_018416603.1PREDICTED: serine/threonine-protein kinase PLK1 [Nanorana parkeri]	1871.55	9047.08	4.834	2.27322	0.0464305	0.732115	G2/M transition of mitotic cell cycle
XP_018429984.1PREDICTED: G2/mitotic-specific cyclin-B1-like [Nanorana parkeri]	192.678	871.055	4.52079	2.17657	0.0145076	0.383178	G2/M transition of mitotic cell cycle, FOxO, p53 signalling
XP_018428293.1PREDICTED: phosphoglycerate mutase 1 isoform X1 [Nanorana parkeri]	1300.88	5777.97	4.44158	2.15107	0.0402357	0.684626	Glycolysis, glucagon signalling, glycine, serine, threonine metabolism, methane metabolism
XP_018427044.1PREDICTED: beta-galactosidase-like [Nanorana parkeri]	828.392	3307.4	3.99256	1.99731	0.0371913	0.661195	Glycosaminoglycan degradation, lysosome
XP_018424023.1PREDICTED: heart- and neural crest derivatives-expressed protein 2 [Nanorana parkeri]	271.222	2750.87	10.1425	3.34235	0.00058602	0.0433428	Hedgehog signalling
XP_018420210.1PREDICTED: heme oxygenase 1 isoform X1 [Nanorana parkeri]	740.03	3024.66	4.08721	2.03112	0.0321704	0.616998	HIF-signalling, ferroptosis, porphyrin metabolism
XP_018420210.1PREDICTED: heme oxygenase 1 isoform X1 [Nanorana parkeri]	422.173	1430.03	3.38731	1.76014	0.0479145	0.74012	HIF-signalling, ferroptosis, porphyrin metabolism
XP_012814367.1PREDICTED: mortality factor 4-like protein 1 isoform X1 [Xenopus tropicalis] OCA42343.1 hypothetical protein XENTR_v90009246mg [Xenopus tropicalis]	273.676	1060.91	3.87652	1.95476	0.0285566	0.582755	Histone acetylation
XP_012814367.1PREDICTED: mortality factor 4-like protein 1 isoform X1 [Xenopus tropicalis] OCA42343.1 hypothetical protein XENTR_v90009246mg [Xenopus tropicalis]	298.221	1049.5	3.51921	1.81525	0.0412225	0.689986	Histone acetylation
XP_018413509.1PREDICTED: histone-lysine N-methyltransferase SUV39H1 [Nanorana parkeri]	166.906	582.605	3.49063	1.80349	0.0327084	0.622165	Histone methylation, Cell cycle
XP_018410268.1PREDICTED: histone RNA hairpin-binding protein [Nanorana parkeri]	101.861	388.675	3.81572	1.93195	0.0155752	0.398673	Histone mRNA processing
XP_018412706.1PREDICTED: avidin-like [Nanorana parkeri]	443.036	5159.52	11.6458	3.54174	0.000851427	0.0567068	Immune response
XP_018412706.1PREDICTED: avidin-like [Nanorana parkeri]	56.4534	360.971	6.39414	2.67675	0.000894529	0.0592825	Immune response
XP_018412706.1PREDICTED: avidin-like [Nanorana parkeri]	47.8626	228.153	4.76683	2.25303	0.00261535	0.11813	Immune response
XP_018412706.1PREDICTED: avidin-like [Nanorana parkeri]	66.2713	281.932	4.25421	2.08889	0.00644628	0.222988	Immune response
BBC27268.1intelectin [Rana ornativentris]	1635.92	11113.5	6.79342	2.76414	0.0209076	0.479264	Immune response
BBC27268.1intelectin [Rana ornativentris]	1064.02	5918.12	5.56203	2.47561	0.0191977	0.454866	Immune response
XP_018123252.1PREDICTED: lymphocyte antigen 86-like [Xenopus laevis]	127.634	675.496	5.29246	2.40394	0.00572107	0.20812	Immune response
XP_018422954.1PREDICTED: protein canopy homolog 3 [Nanorana parkeri]	470.036	1715.22	3.64913	1.86755	0.0376938	0.663188	Immune response
XP_018091932.1PREDICTED: immunoglobulin superfamily member 6-like isoform X2 [Xenopus laevis] OCT64228.1 hypothetical protein XELAEV_18045331mg [Xenopus laevis]	146.042	497.862	3.40903	1.76936	0.0320427	0.616767	Immune response
XP_018412425.1PREDICTED: leukocyte elastase inhibitor [Nanorana parkeri]	222.132	752.905	3.38945	1.76105	0.0434022	0.708568	Immune response
XP_018422680.1PREDICTED: interferon-induced transmembrane protein 1-like [Nanorana parkeri]	111.679	356.896	3.19572	1.67614	0.0333106	0.624551	Immune response
XP_018408187.1PREDICTED: transforming growth factor-beta-induced protein ig-h3 [Nanorana parkeri]	663.941	22016.8	33.1607	5.0514	0.000614942	0.0447404	Inflammation
XP_018431863.1PREDICTED: lysozyme C [Nanorana parkeri]	236.859	1785.3	7.53739	2.91407	0.00168813	0.0882773	Inflammation
XP_018431267.1PREDICTED: complement C1q subcomponent subunit A [Nanorana parkeri]	239.313	1542.48	6.44543	2.68828	0.00336974	0.139231	Inflammation
XP_018425363.1PREDICTED: clusterin isoform X1 [Nanorana parkeri]	2136.64	12630.7	5.91149	2.56352	0.0361937	0.651244	Inflammation
XP_018431266.1PREDICTED: complement C1q subcomponent subunit C-like [Nanorana parkeri]	101.861	487.27	4.78365	2.25811	0.00640594	0.222988	Inflammation
XP_018416206.1PREDICTED: ficolin-2-like [Nanorana parkeri]	510.535	2140.56	4.19279	2.06791	0.0240768	0.522539	Inflammation
XP_018412203.1PREDICTED: interleukin-13 receptor subunit alpha-2-like [Nanorana parkeri]	255.267	931.353	3.64854	1.86732	0.0354124	0.648676	Inflammation
XP_018412203.1PREDICTED: interleukin-13 receptor subunit alpha-2-like [Nanorana parkeri]	418.491	1483.81	3.54562	1.82604	0.0406344	0.686834	Inflammation
XP_018419389.1PREDICTED: signal transducer and activator of transcription 3 isoform X1 [Nanorana parkeri]	741.257	3203.1	4.32118	2.11142	0.0271904	0.561157	Inflammation
XP_018418363.1PREDICTED: LOW QUALITY PROTEIN: lysozyme g-like [Nanorana parkeri]	198.814	1153.8	5.80342	2.5369	0.00534269	0.198124	Inflammation
XP_002940670.1PREDICTED: TYRO protein tyrosine kinase-binding protein-like [Xenopus tropicalis]	36.8174	110.817	3.00991	1.58972	0.018284	0.438246	Inflammation
XP_018415065.1PREDICTED: ornithine decarboxylase [Nanorana parkeri]	1151.16	4580.99	3.97946	1.99257	0.047815	0.74012	Inflammation
XP_018420832.1PREDICTED: TBC1 domain family member 13 [Nanorana parkeri]	218.45	747.201	3.42047	1.77419	0.0417272	0.695535	Intracellular protein transport
PIO22897.1Cornifelin-like protein B [Rana catesbeiana]	2454.49	20122.3	8.19814	3.0353	0.02498	0.529204	Keratinization
XP_018426286.1PREDICTED: hemoglobin subunit alpha-3-like [Nanorana parkeri]	668.85	3018.14	4.51243	2.1739	0.0221074	0.495731	Larval hemoglobin
XP_018418281.1PREDICTED: cysteine and tyrosine-rich protein 1 [Nanorana parkeri]	109.225	592.383	5.42351	2.43923	0.0043343	0.166734	Membrane protein
XP_018423377.1PREDICTED: metalloproteinase inhibitor 2 [Nanorana parkeri]	117.816	570.382	4.84131	2.2754	0.00725088	0.242669	MMP inhibitor
XP_005417949.1PREDICTED: heat shock protein HSP 90-alpha isoform X1 [Geospiza fortis]	338.72	1447.96	4.27479	2.09585	0.0196092	0.459562	Molecular chaperone
XP_017739668.1PREDICTED: LOW QUALITY PROTEIN: heat shock protein HSP 90-alpha-like [Rhinopithecus bieti]	155.86	510.9	3.27793	1.71279	0.0386279	0.669013	Molecular chaperone
XP_018430253.1PREDICTED: nicotinamide N-methyltransferase-like [Nanorana parkeri]	191.451	3026.29	15.8071	3.9825	7.53565e-05	0.0104	Nicotinamide N-methyltransferase activity, animal organ regneration
XP_018430253.1PREDICTED: nicotinamide N-methyltransferase-like [Nanorana parkeri]	207.405	2812.8	13.5619	3.76149	0.000145206	0.0159668	Nicotinamide N-methyltransferase activity, animal organ regneration
XP_018430253.1PREDICTED: nicotinamide N-methyltransferase-like [Nanorana parkeri]	142.361	1129.36	7.93307	2.98788	0.00125757	0.073653	Nicotinamide N-methyltransferase activity, animal organ regneration
XP_018431360.1PREDICTED: nicotinamide N-methyltransferase-like, partial [Nanorana parkeri]	42.9536	330.822	7.70183	2.9452	0.000254247	0.0243916	Nicotinamide N-methyltransferase activity, animal organ regneration
XP_018430501.1PREDICTED: nicotinamide N-methyltransferase-like, partial [Nanorana parkeri]	127.634	913.427	7.15663	2.83928	0.0018357	0.093796	Nicotinamide N-methyltransferase activity, animal organ regneration
XP_018427988.1PREDICTED: nicotinamide N-methyltransferase-like [Nanorana parkeri]	87.1345	529.641	6.07843	2.6037	0.00206619	0.10299	Nicotinamide N-methyltransferase activity, animal organ regneration
XP_018431360.1PREDICTED: nicotinamide N-methyltransferase-like, partial [Nanorana parkeri]	62.5896	357.711	5.71519	2.5148	0.00168303	0.0882773	Nicotinamide N-methyltransferase activity, animal organ regneration
XP_018428039.1PREDICTED: apoptosis-associated speck-like protein containing a CARD [Nanorana parkeri]	107.998	317.784	2.94251	1.55705	0.0444375	0.715866	NOD-like receptor, C-type lectin receptor signalling, Cytosolic DNA sensing pathway
XP_018093627.1PREDICTED: exportin-2-like [Xenopus laevis] XP_018093628.1 PREDICTED: exportin-2-like [Xenopus laevis] XP_018093629.1 PREDICTED: exportin-2-like [Xenopus laevis] OCT60110.1 hypothetical protein XELAEV_18046130mg [Xenopus laevis]	538.761	2023.23	3.75533	1.90894	0.0359059	0.649969	Nuclear export
XP_018416243.1PREDICTED: inosine-5'-monophosphate dehydrogenase 1 isoform X3 [Nanorana parkeri]	214.768	1284.99	5.98315	2.5809	0.00468598	0.177709	Nucleotide metabolism
XP_018416173.1PREDICTED: aurora kinase A, partial [Nanorana parkeri]	397.628	2203.31	5.54112	2.47018	0.00774352	0.25222	Oocyte meiosis and maturation
XP_018415414.1PREDICTED: cathepsin K-like [Nanorana parkeri]	159.542	2516.2	15.7714	3.97924	5.81916e-05	0.00961741	Osteoclast differentiation, Toll-like receptor signalling, Lysosome, Apoptosis
XP_018424569.1PREDICTED: glutathione S-transferase omega-1-like [Nanorana parkeri]	659.032	2822.58	4.28292	2.09859	0.0258164	0.541698	Oxido-reductase activity
XP_018424569.1PREDICTED: glutathione S-transferase omega-1-like [Nanorana parkeri]	747.393	2679.17	3.58468	1.84185	0.048335	0.740466	Oxido-reductase activity
XP_018414550.1PREDICTED: phospholipid transfer protein [Nanorana parkeri]	1672.74	7619.49	4.5551	2.18748	0.0474547	0.74012	PPAR signalling, Cholesterol metabolism
CAA79882.1type V collagen, alpha 1 chain, NH2-terminal domain, partial [Gallus gallus]	632.032	3374.22	5.33868	2.41648	0.0124935	0.353596	Protein digestion and absorption
XP_018420243.1PREDICTED: ubiquitin carboxyl-terminal hydrolase isozyme L1 [Nanorana parkeri]	121.497	571.197	4.70131	2.23306	0.00837009	0.265723	Protein ubiquitination
XP_018418481.1PREDICTED: SUMO-activating enzyme subunit 1 [Nanorana parkeri]	191.451	897.13	4.68596	2.22835	0.0126386	0.356195	Protein ubiquitination
XP_018416498.1PREDICTED: E3 ubiquitin-protein ligase RNF182-like [Nanorana parkeri]	130.088	560.604	4.30942	2.10749	0.0123984	0.351647	Protein ubiquitination
XP_018416498.1PREDICTED: E3 ubiquitin-protein ligase RNF182-like [Nanorana parkeri]	157.088	517.418	3.29382	1.71976	0.0382055	0.666827	Protein ubiquitination
XP_018416498.1PREDICTED: E3 ubiquitin-protein ligase RNF182-like [Nanorana parkeri]	180.405	570.382	3.16167	1.66069	0.048387	0.740466	Protein ubiquitination
XP_018413106.1PREDICTED: E3 ubiquitin-protein ligase UHRF1-like isoform X2 [Nanorana parkeri]	530.171	1951.52	3.68093	1.88007	0.0381747	0.666827	Protein ubiquitination
XP_018083194.1PREDICTED: F-box only protein 2-like isoform X1 [Xenopus laevis] OCT70384.1 hypothetical protein XELAEV_18037302mg [Xenopus laevis]	203.723	661.644	3.24776	1.69945	0.0477382	0.74012	Protein ubiquitination
XP_018420434.1PREDICTED: syndecan-3-like [Nanorana parkeri]	325.22	1109.8	3.41246	1.77081	0.0462934	0.731676	Proteoglycan
XP_005323293.1serine/threonine-protein kinase PAK 1 [Ictidomys tridecemlineatus] XP_021580799.1 serine/threonine-protein kinase PAK 1 [Ictidomys tridecemlineatus] XP_021580800.1 serine/threonine-protein kinase PAK 1 [Ictidomys tridecemlineatus]	272.449	1554.7	5.70639	2.51258	0.0058273	0.210838	Ras, Erb,T cell receptor signalling pathway, focal adhesion,axon guidance, regulation of actin cytoskeleton
NP_001116892.1ephrin-A2 precursor [Xenopus tropicalis] AAI61541.1 efna2 protein [Xenopus tropicalis]	121.497	572.012	4.70802	2.23512	0.00832607	0.265723	Ras, Rap1, MAPK, PI3K-AKT signalling, Axon guidance
XP_018427342.1PREDICTED: tumor necrosis factor receptor superfamily member 16-like isoform X2 [Nanorana parkeri]	277.358	1063.36	3.83388	1.9388	0.0298118	0.596548	Ras, Rap1, MAPK, PI3K-AKT signalling, Neurotrophin signalling
XP_018414797.1PREDICTED: retinol-binding protein 1 [Nanorana parkeri]	823.483	4444.09	5.39671	2.43208	0.0157495	0.400256	Retinoid metabolism
XP_018429638.1PREDICTED: cellular retinoic acid-binding protein 2 [Nanorana parkeri]	309.266	1069.87	3.4594	1.79052	0.0439725	0.711801	Retinoid metabolism
NP_001341250.1RNA-binding Raly-like protein isoform 8 [Homo sapiens] XP_008954896.1 RNA-binding Raly-like protein isoform X1 [Pan paniscus] XP_009453839.1 RNA-binding Raly-like protein isoform X3 [Pan troglodytes] XP_011731803.1 RNA-binding Raly-like protein isoform X1 [Macaca nemestrina] XP_018888403.1 PREDICTED: RNA-binding Raly-like protein isoform X1 [Gorilla gorilla gorilla] XP_021798557.1 R…	201.268	649.421	3.22664	1.69003	0.0484364	0.740466	RNA binding
1X4A_AChain A, Solution structure of RRM domain in splicing factor SF2	584.17	2158.49	3.69497	1.88556	0.0391771	0.674117	RNA binding splicing factor
XP_018419455.1PREDICTED: serine protease HTRA1-like [Nanorana parkeri]	246.677	1385.21	5.61551	2.48942	0.00620594	0.219786	Serine-type endopeptidase activity, ECM disassembly
XP_018418516.1PREDICTED: ras-related protein Rap-2b isoform X1 [Nanorana parkeri]	104.316	324.303	3.10885	1.63638	0.0352258	0.648649	Signal transduction
XP_018415489.1PREDICTED: sodium/potassium-transporting ATPase subunit beta-1-interacting protein 4 [Nanorana parkeri]	110.452	354.452	3.2091	1.68217	0.0325271	0.62117	Sodium ion transport
XP_018414518.1PREDICTED: thymocyte nuclear protein 1 [Nanorana parkeri]	131.315	471.788	3.59278	1.8451	0.02433	0.523938	Specifically binds 5-hydroxymethylcytosine (5hmC), suggesting that it acts as a specific reader of 5hmC.
XP_018414623.1PREDICTED: sulfotransferase 1C1-like [Nanorana parkeri]	121.497	437.565	3.60143	1.84857	0.0225896	0.504012	Sulfotransferase activity
XP_018416132.1PREDICTED: sialic acid-binding lectin-like [Nanorana parkeri]	57.6806	161.337	2.79707	1.48392	0.0354099	0.648676	This lectin preferentially agglutinate a large variety of tumor cells
XP_018419018.1PREDICTED: paired mesoderm homeobox protein 2 [Nanorana parkeri]	636.941	2610.72	4.09884	2.03522	0.0291189	0.588151	Transcription factor, May play a role in the scarless healing of cutaneous wounds during the first two trimesters of development.
ROI69386.1Twist-related protein [Anabarilius grahami]	638.168	2213.9	3.46914	1.79458	0.0498615	0.749995	Transcription regulation
XP_018108527.1PREDICTED: transcription factor XE1.1 isoform X5 [Xenopus laevis] OCT89550.1 hypothetical protein XELAEV_18018173mg [Xenopus laevis]	446.718	1777.96	3.98006	1.99279	0.0273219	0.562706	Transcription regulation, Nervous system development
XP_018108527.1PREDICTED: transcription factor XE1.1 isoform X5 [Xenopus laevis] OCT89550.1 hypothetical protein XELAEV_18018173mg [Xenopus laevis]	387.81	1535.14	3.95849	1.98495	0.0267909	0.556047	Transcription regulation, Nervous system development
NP_001135520.1lysyl oxidase homolog 2 precursor [Xenopus tropicalis] AAI67947.1 Unknown (protein for MGC:136056) [Xenopus tropicalis]	1540.19	6715.84	4.36039	2.12446	0.048609	0.740466	Transcription repression, Epithelial-mesenchymal transition
XP_018420557.1PREDICTED: REST corepressor 2 isoform X1 [Nanorana parkeri]	299.448	1518.85	5.07215	2.3426	0.00969281	0.29625	Transcription repression, Histone deacetylation
XP_018412633.1PREDICTED: hypermethylated in cancer 1 protein isoform X1 [Nanorana parkeri]	511.762	2006.93	3.92161	1.97145	0.0303436	0.604479	Transcription repressor, Wnt signalling
XP_018432163.1PREDICTED: transmembrane protein 26 [Nanorana parkeri]	308.039	1428.4	4.63708	2.21322	0.0140561	0.379394	Transmembrane protein
XP_018412780.1PREDICTED: lipoma HMGIC fusion partner-like 2 protein [Nanorana parkeri]	125.179	509.27	4.06833	2.02444	0.0147448	0.387736	Transmembrane protein
XP_018413362.1PREDICTED: gap junction alpha-5 protein [Nanorana parkeri]	173.042	588.309	3.39981	1.76545	0.0367711	0.656353	Transmembrane protein
XP_018413415.1PREDICTED: putative nuclease HARBI1 isoform X1 [Nanorana parkeri]	315.402	1110.62	3.52127	1.81609	0.0412332	0.689986	Transposase derived protein with nuclease activity
XP_018425797.1PREDICTED: piggyBac transposable element-derived protein 4-like [Nanorana parkeri]	168.133	531.27	3.15983	1.65985	0.046241	0.731676	Transposition
XP_002936007.1PREDICTED: beta-microseminoprotein-like [Xenopus tropicalis]	130.088	793.646	6.10083	2.60901	0.00344967	0.140795	Tumour suppressor
XP_040203864.1catechol O-methyltransferase-like [Rana temporaria]	323.993	3632.52	11.2117	3.48694	0.00053501	0.0413999	Tumour suppressor
XP_040203864.1catechol O-methyltransferase-like [Rana temporaria]	123.952	966.391	7.7965	2.96283	0.0012697	0.073653	Tumour suppressor
NP_001093738.2tomoregulin-1 precursor [Xenopus tropicalis]	177.951	559.79	3.14575	1.65341	0.0487715	0.740466	Tumour suppressor
XP_018407830.1PREDICTED: frizzled-8 [Nanorana parkeri]	412.355	1783.67	4.32556	2.11289	0.0196362	0.459562	Wnt signalling
XP_018410709.1PREDICTED: frizzled-2 [Nanorana parkeri]	343.629	1635.37	4.75911	2.25069	0.012859	0.358632	Wnt signalling
XP_018413436.1PREDICTED: secreted frizzled-related protein 2 [Nanorana parkeri]	976.889	5236.92	5.36082	2.42245	0.0191794	0.454866	Wnt signalling
No Blast Hit	53.9989	663.273	12.2831	3.6186	6.38058e-05	0.010049
No Blast Hit	430.764	4488.91	10.4208	3.3814	0.00106975	0.0656916
No Blast Hit	725.303	7517.64	10.3648	3.37362	0.00275647	0.121785
No Blast Hit	163.224	1652.48	10.124	3.33971	0.000392728	0.0331834
No Blast Hit	715.485	6655.55	9.30215	3.21756	0.00336929	0.139231
No Blast Hit	3214.16	23928.4	7.44467	2.89621	0.0374574	0.662407
XP_018426558.1PREDICTED: LOW QUALITY PROTEIN: uncharacterized protein LOC108799222 [Nanorana parkeri]	1629.78	12089.7	7.41795	2.89102	0.0178096	0.432525
XP_018426558.1PREDICTED: LOW QUALITY PROTEIN: uncharacterized protein LOC108799222 [Nanorana parkeri]	1687.46	11881.1	7.04078	2.81574	0.0203741	0.47352
KTF95133.1hypothetical protein cypCar_00008773 [Cyprinus carpio]	227.041	1551.44	6.83331	2.77259	0.00257856	0.117412
PIO25982.1hypothetical protein AB205_0116790 [Rana catesbeiana]	2843.53	19202.3	6.75299	2.75553	0.0389052	0.671165
No Blast Hit	80.9983	514.159	6.34778	2.66625	0.00156783	0.084262
No Blast Hit	72.4076	436.75	6.03183	2.5926	0.00164042	0.0864614
OCT88034.1hypothetical protein XELAEV_18016664mg, partial [Xenopus laevis]	233.177	1395.81	5.98604	2.5816	0.00467822	0.177709
No Blast Hit	45.4081	266.45	5.86789	2.55284	0.00093353	0.0603728
No Blast Hit	412.355	2343.46	5.68311	2.50668	0.00722446	0.242391
PIO15415.1hypothetical protein AB205_0136470 [Rana catesbeiana]	79.771	450.602	5.64869	2.49792	0.00244451	0.114023
No Blast Hit	1061.57	5669.6	5.34078	2.41705	0.0211385	0.481655
No Blast Hit	1078.75	5739.68	5.32067	2.41161	0.0216992	0.489036
No Blast Hit	170.587	905.278	5.30683	2.40785	0.00736414	0.244625
OCA23391.1hypothetical protein XENTR_v900240742mg, partial [Xenopus tropicalis] OCA23393.1 hypothetical protein XENTR_v900240742mg, partial [Xenopus tropicalis]	1810.19	9051.15	5.00011	2.32196	0.0420439	0.697945
XP_018113031.1PREDICTED: uncharacterized protein LOC108713867 [Xenopus laevis] OCT83973.1 hypothetical protein XELAEV_18022111mg [Xenopus laevis]	58.9079	290.08	4.9243	2.29992	0.00295378	0.126333
No Blast Hit	645.532	3156.66	4.89001	2.28984	0.0167243	0.419267
No Blast Hit	212.314	998.169	4.70139	2.23309	0.0129611	0.359288
No Blast Hit	417.264	1949.89	4.67304	2.22436	0.0148838	0.387736
No Blast Hit	690.94	3199.03	4.62997	2.211	0.020902	0.479264
No Blast Hit	592.76	2644.94	4.46208	2.15772	0.0211558	0.481655
No Blast Hit	61.3623	268.895	4.38208	2.13161	0.00518684	0.193416
No Blast Hit	1018.61	4246.09	4.16849	2.05953	0.0384948	0.669013
PIO15415.1hypothetical protein AB205_0136470 [Rana catesbeiana]	150.951	622.532	4.12405	2.04406	0.0167593	0.419358
No Blast Hit	47.8626	193.115	4.03478	2.01249	0.00570615	0.20812
PIO40835.1hypothetical protein AB205_0177470 [Rana catesbeiana]	245.449	986.762	4.02022	2.00728	0.0245309	0.525937
No Blast Hit	66.2713	251.783	3.79928	1.92572	0.0105092	0.314734
No Blast Hit	51.5444	181.708	3.52526	1.81773	0.0115085	0.335651
XP_018418155.1PREDICTED: uncharacterized protein LOC108791989 [Nanorana parkeri]	466.354	1628.85	3.49273	1.80436	0.043745	0.709083
PIO40843.1hypothetical protein AB205_0078490 [Rana catesbeiana]	230.722	802.609	3.47868	1.79854	0.0404731	0.686481
No Blast Hit	560.852	1945	3.46795	1.79408	0.0475426	0.74012
XP_018079648.1PREDICTED: uncharacterized protein LOC108695569 [Xenopus laevis] OCT73743.1 hypothetical protein XELAEV_18032707mg [Xenopus laevis]	201.268	682.829	3.39263	1.7624	0.0409512	0.68871
No Blast Hit	66.2713	213.486	3.22139	1.68768	0.0213815	0.484321
PIO26454.1hypothetical protein AB205_0172630 [Rana catesbeiana]	74.8621	238.746	3.18914	1.67317	0.0246515	0.527076
PIO24497.1hypothetical protein AB205_0021230 [Rana catesbeiana]	66.2713	198.819	3.00008	1.585	0.02895	0.587193
No Blast Hit	133.77	399.268	2.98473	1.5776	0.0483446	0.740466
CDQ90049.1unnamed protein product, partial [Oncorhynchus mykiss]	44.1809	122.225	2.76646	1.46804	0.0310325	0.611253
No Blast Hit	89.589	247.709	2.76495	1.46725	0.0497749	0.749535
No Blast Hit	39.2719	105.928	2.6973	1.43152	0.032252	0.617678
No Blast Hit	44.1809	117.336	2.6558	1.40915	0.0373685	0.662407
No Blast Hit	29.4539	76.5942	2.60048	1.37878	0.0320102	0.616767
No Blast Hit	58.9079	153.188	2.60048	1.37878	0.0489904	0.741894
No Blast Hit	45.4081	114.076	2.51225	1.32898	0.0487281	0.740466

## Sheet: Combination 3 Downregulated
Hit desc.	Intact tadpole hindlimb	3dpa tadpole hindlimb blastema	fold Change	log2FoldChange	pval	padj	GO/KEGG/Function
XP_018427647.1PREDICTED: brain-specific angiogenesis inhibitor 1-associated protein 2-like protein 1 [Nanorana parkeri]	898.345	217.56	0.242179	-2.04585	0.0213051	0.483982	Actin binding
XP_018426318.1PREDICTED: actin-binding Rho-activating protein [Nanorana parkeri]	1523.01	348.748	0.228986	-2.12667	0.0180492	0.436145	Actin binding
NP_001106393.1parkin coregulated gene protein [Xenopus tropicalis] AAI52038.1 LOC100127543 protein [Xenopus tropicalis]	905.708	268.08	0.295989	-1.75638	0.0467465	0.733892	Actin binding, Cell death suppression
XP_018424589.1PREDICTED: myosin-7B [Nanorana parkeri]	47933.8	935.427	0.019515	-5.67927	0.000911666	0.0601206	Actin binding, Muscle contraction
XP_018410922.1PREDICTED: leiomodin-3 [Nanorana parkeri]	1492.33	211.041	0.141417	-2.82197	0.00218438	0.105887	Actin binding, Muscle contraction
XP_018410922.1PREDICTED: leiomodin-3 [Nanorana parkeri]	1367.15	219.19	0.160326	-2.64092	0.00387216	0.15291	Actin binding, Muscle contraction
XP_018429455.1PREDICTED: myosin-binding protein C, fast-type-like, partial [Nanorana parkeri]	4848.85	952.539	0.196446	-2.34779	0.0214301	0.484603	Actin binding, Muscle contraction
XP_018411087.1PREDICTED: myozenin-3 [Nanorana parkeri]	1342.61	352.007	0.262182	-1.93136	0.0304765	0.606224	Actin binding, Muscle development
XP_026549329.1myosin heavy chain, skeletal muscle, adult-like, partial [Notechis scutatus]	1654.33	409.046	0.247258	-2.01591	0.0249837	0.529204	Actin binding, Muscle development
XP_010155796.1PREDICTED: myosin-binding protein C, slow-type, partial [Eurypyga helias]	1273.88	322.673	0.253299	-1.98109	0.0266355	0.554539	Actin binding, Muscle development
XP_018416790.1PREDICTED: PDZ and LIM domain protein 3 isoform X3 [Nanorana parkeri]	2515.86	545.937	0.216999	-2.20424	0.0180895	0.436331	Actin binding, Muscle development
XP_007444596.1myozenin-1, partial [Python bivittatus]	27962.8	2587.91	0.0925481	-3.43365	0.0179138	0.433658	Actin binding, Myofibrillogenesis
XP_018421507.1PREDICTED: myozenin-1 [Nanorana parkeri]	67961.3	7102.08	0.104502	-3.2584	0.046929	0.735431	Actin binding, Myofibrillogenesis
XP_012812994.1PREDICTED: merlin-like isoform X2 [Xenopus tropicalis]	630.805	179.263	0.284181	-1.81512	0.0331308	0.624453	Actin binding, Tumour suppression
XP_018412596.1PREDICTED: rho-related GTP-binding protein RhoF [Nanorana parkeri]	905.708	242.82	0.2681	-1.89916	0.0320661	0.616767	Actin filament organization, Formation of filopodia
XP_018418106.1PREDICTED: rho GTPase-activating protein 40 [Nanorana parkeri]	2043.37	419.638	0.205366	-2.28373	0.0128507	0.358632	Actin filament polymerization
XP_018427207.1PREDICTED: PRKC apoptosis WT1 regulator protein [Nanorana parkeri] XP_018427208.1 PREDICTED: PRKC apoptosis WT1 regulator protein [Nanorana parkeri] XP_018427209.1 PREDICTED: PRKC apoptosis WT1 regulator protein [Nanorana parkeri]	665.168	141.781	0.21315	-2.23006	0.00976449	0.297085	Actin filament polymerization, pro-apoptotic
XP_018424212.1PREDICTED: protein phosphatase 1 regulatory subunit 1A [Nanorana parkeri]	1385.56	406.601	0.293456	-1.76878	0.0465874	0.733014	Adrenergic signalling in cardiomyocytes
XP_018418367.1PREDICTED: sodium channel subunit beta-4 [Nanorana parkeri]	1460.42	324.303	0.222061	-2.17097	0.0158453	0.401744	Adrenergic signalling in cardiomyocytes
XP_018418367.1PREDICTED: sodium channel subunit beta-4 [Nanorana parkeri]	1475.15	310.451	0.210454	-2.24843	0.0127021	0.357232	Adrenergic signalling in cardiomyocytes
XP_018430071.1PREDICTED: alcohol dehydrogenase 1-like [Nanorana parkeri]	27145.5	268.08	0.00987567	-6.66191	4.68853e-05	0.00794499	Alcohol dehydrogenase (NAD+) activity
XP_018430071.1PREDICTED: alcohol dehydrogenase 1-like [Nanorana parkeri]	34578.9	388.675	0.0112402	-6.47518	0.000124726	0.0141501	Alcohol dehydrogenase (NAD+) activity
CCP94567.1Alcohol dehydrogenase 9 [Xenopus tropicalis]	20050.8	240.375	0.0119883	-6.38222	3.13144e-05	0.00633653	Alcohol dehydrogenase (NAD+) activity
XP_018419771.1PREDICTED: alcohol dehydrogenase 1 isoform X1 [Nanorana parkeri]	28493	3894.9	0.136697	-2.87095	0.0450591	0.722402	Alcohol dehydrogenase (NAD+) activity
XP_018427129.1PREDICTED: indolethylamine N-methyltransferase-like [Nanorana parkeri]	18050.3	966.391	0.0535386	-4.22328	0.00216146	0.105604	Amine N-methyltransferase activity
XP_018419916.1PREDICTED: carnitine O-palmitoyltransferase 1, muscle isoform [Nanorana parkeri]	4891.81	617.643	0.126261	-2.98552	0.0039613	0.155513	AMPK, PPAR, Adipocytokine signalling
XP_018411542.1PREDICTED: ras association domain-containing protein 7 [Nanorana parkeri]	787.893	199.634	0.253377	-1.98064	0.0239666	0.522539	Anti-apoptosis
AAG33070.2freeze-responsive liver protein Li16 [Rana sylvatica]	60948.8	27.7043	0.00045455	-11.1033	3.56963e-07	0.000602351	Anti-freeze protein
XP_018421069.1PREDICTED: extracellular superoxide dismutase [Cu-Zn]-like [Nanorana parkeri]	1010.02	249.339	0.246864	-2.01821	0.0237495	0.520351	Anti-oxidant activity
XP_018416262.1PREDICTED: serum paraoxonase/arylesterase 2-like [Nanorana parkeri]	1716.92	300.673	0.175124	-2.51355	0.00594285	0.213289	Anti-oxidant activity
XP_018427999.1PREDICTED: solute carrier family 35 member E4 [Nanorana parkeri] XP_018428000.1 PREDICTED: solute carrier family 35 member E4 [Nanorana parkeri]	714.258	182.522	0.255541	-1.96837	0.0232494	0.513597	Antiporter activity
XP_018424252.1PREDICTED: homeobox protein Hox-C13 [Nanorana parkeri]	460.218	115.706	0.251416	-1.99185	0.0145107	0.383178	A-P axis specification, Hair follicle and nail development
XP_018422145.1PREDICTED: gamma-aminobutyric acid receptor-associated protein-like 1 [Nanorana parkeri] PIO26146.1 Gamma-aminobutyric acid receptor-associated protein-like 1 [Rana catesbeiana]	851.709	238.746	0.280314	-1.83489	0.0373497	0.662407	Apelin, FoxO, NOD-like receptor signalling, Autophagy
XP_018418989.1PREDICTED: bcl-2-related ovarian killer protein [Nanorana parkeri]	551.034	131.188	0.238076	-2.07051	0.0134628	0.368561	Apoptosis
XP_018418989.1PREDICTED: bcl-2-related ovarian killer protein [Nanorana parkeri]	565.761	137.707	0.243401	-2.03859	0.0153205	0.396009	Apoptosis
XP_018418989.1PREDICTED: bcl-2-related ovarian killer protein [Nanorana parkeri]	479.854	120.595	0.251317	-1.99242	0.0150968	0.391669	Apoptosis
XP_018431579.1PREDICTED: tensin-4 [Nanorana parkeri]	1624.87	286.006	0.176017	-2.50621	0.00598166	0.214108	Apoptosis
XP_018431579.1PREDICTED: tensin-4 [Nanorana parkeri]	1887.51	343.859	0.182176	-2.45659	0.00739267	0.244965	Apoptosis
XP_018413003.1PREDICTED: pleckstrin homology domain-containing family N member 1 [Nanorana parkeri]	1238.29	234.672	0.189512	-2.39964	0.00808577	0.259909	Apoptosis
XP_018096773.1PREDICTED: autophagy-related protein 9A-like [Xenopus laevis] XP_018096774.1 PREDICTED: autophagy-related protein 9A-like [Xenopus laevis] XP_018096775.1 PREDICTED: autophagy-related protein 9A-like [Xenopus laevis]	2584.58	670.607	0.259464	-1.94639	0.0364621	0.654315	Autophagy
XP_018423201.1PREDICTED: transmembrane gamma-carboxyglutamic acid protein 4 [Nanorana parkeri]	625.896	152.374	0.243449	-2.03831	0.0168856	0.420946	Axon guidance
XP_017949065.1PREDICTED: vitamin D3 hydroxylase-associated protein-like isoform X1 [Xenopus tropicalis]	2043.37	446.528	0.218526	-2.19413	0.016596	0.41683	Axon regneration
NP_001072638.1ladinin-1 [Xenopus tropicalis] AAI23093.1 ladinin 1 [Xenopus tropicalis]	4604.63	262.376	0.0569809	-4.13338	0.00010708	0.0130316	Basement membrane
BAD16774.1osteocalcin [Rana catesbeiana]	849.255	52.1492	0.0614059	-4.02548	2.0639e-05	0.00476369	Bone development
XP_018428076.1PREDICTED: calcium-binding mitochondrial carrier protein Aralar1 [Nanorana parkeri]	5242.8	624.976	0.119207	-3.06846	0.00348238	0.141698	Calcium ion binding
XP_018424466.1PREDICTED: tetraspanin-13 [Nanorana parkeri]	553.488	105.113	0.189911	-2.39661	0.00447541	0.171669	Calcium ion transmembrane transport
XP_018424466.1PREDICTED: tetraspanin-13 [Nanorana parkeri]	368.174	70.0755	0.190333	-2.3934	0.00263158	0.118218	Calcium ion transmembrane transport
P31231.1RecName: Full=Calsequestrin-1; AltName: Full=Calsequestrin, skeletal muscle isoform; Flags: Precursor CAA45609.1 calsequestrin [Pelophylax esculentus]	74441.1	5301.3	0.0712146	-3.81168	0.0241225	0.522539	Calcium signalling
XP_018426518.1PREDICTED: phosphorylase b kinase gamma catalytic chain, skeletal muscle/heart isoform [Nanorana parkeri]	9184.72	932.983	0.10158	-3.29931	0.00476334	0.179625	Calcium signalling
XP_018426518.1PREDICTED: phosphorylase b kinase gamma catalytic chain, skeletal muscle/heart isoform [Nanorana parkeri]	1189.2	123.04	0.103464	-3.2728	0.000477451	0.0385039	Calcium signalling
XP_018423607.1PREDICTED: aspartyl/asparaginyl beta-hydroxylase-like [Nanorana parkeri]	1109.43	119.78	0.107966	-3.21136	0.000577557	0.0431942	Calcium signalling, muscle contraction
XP_018423607.1PREDICTED: aspartyl/asparaginyl beta-hydroxylase-like [Nanorana parkeri]	897.117	145.855	0.162582	-2.62076	0.00366787	0.146136	Calcium signalling, muscle contraction
XP_005373536.1PREDICTED: ADP/ATP translocase 1 [Chinchilla lanigera]	77985.4	6452.65	0.0827418	-3.59524	0.0332121	0.624453	Calcium, cGMP-PKG signalling, Necroptosis
NP_001086393.1FXYD domain containing ion transport regulator 1 L homeolog precursor [Xenopus laevis] AAH75225.1 MGC84404 protein [Xenopus laevis]	612.396	189.041	0.308691	-1.69577	0.0454785	0.728255	cAMP signalling
NP_001086393.1FXYD domain containing ion transport regulator 1 L homeolog precursor [Xenopus laevis] AAH75225.1 MGC84404 protein [Xenopus laevis]	589.079	179.263	0.304311	-1.71638	0.0418132	0.695535	cAMP signalling
XP_018410765.1PREDICTED: protein phosphatase 1 regulatory subunit 1B [Nanorana parkeri]	781.756	171.93	0.219927	-2.1849	0.0130212	0.359411	cAMP signalling, dopaminergic synapse
XP_018410765.1PREDICTED: protein phosphatase 1 regulatory subunit 1B [Nanorana parkeri]	676.213	171.93	0.254254	-1.97566	0.0218263	0.491073	cAMP signalling, dopaminergic synapse
XP_018421589.1PREDICTED: troponin I, cardiac muscle [Nanorana parkeri]	6585.41	496.233	0.0753534	-3.73018	0.000816313	0.0553387	cAMP signalling, muscle contraction
P43002.1RecName: Full=Sodium/potassium-transporting ATPase subunit beta-2; AltName: Full=Beta-B1 chain; AltName: Full=Sodium/potassium-dependent ATPase beta-2 subunit CAA81060.1 beta subunit of a P-ATPase [Rhinella marina] prf||2010414A P ATPase:SUBUNIT=beta	969.525	86.3722	0.0890871	-3.48864	0.00019529	0.0201104	cAMP, cGMP-PKG, Thyroid hormone signalling
P43002.1RecName: Full=Sodium/potassium-transporting ATPase subunit beta-2; AltName: Full=Beta-B1 chain; AltName: Full=Sodium/potassium-dependent ATPase beta-2 subunit CAA81060.1 beta subunit of a P-ATPase [Rhinella marina] prf||2010414A P ATPase:SUBUNIT=beta	931.48	89.6315	0.0962248	-3.37745	0.000277808	0.0260071	cAMP, cGMP-PKG, Thyroid hormone signalling
XP_018411236.1PREDICTED: galectin-related protein [Nanorana parkeri]	582.942	96.1502	0.164939	-2.59999	0.00231978	0.109735	Carbohydrate binding
XP_014423690.1PREDICTED: sialic acid-binding Ig-like lectin 13 [Camelus ferus]	465.127	102.669	0.220733	-2.17963	0.00773759	0.25222	Carbohydrate binding, cell adhesion
XP_018421673.1PREDICTED: glucose-6-phosphate exchanger SLC37A4 isoform X1 [Nanorana parkeri] XP_018421674.1 PREDICTED: glucose-6-phosphate exchanger SLC37A4 isoform X1 [Nanorana parkeri]	1286.15	378.897	0.294597	-1.76319	0.0470889	0.736425	Carbohydrate digestion and absorption
NP_001167494.1fructose-bisphosphatase 2 L homeolog [Xenopus laevis] AAH81229.1 Unknown (protein for MGC:85456) [Xenopus laevis] OCU01164.1 hypothetical protein XELAEV_18006950mg [Xenopus laevis]	3589.7	151.559	0.0422205	-4.56591	1.37261e-05	0.00375002	Carbohydrate metabolism
XP_018428088.1PREDICTED: beta-enolase isoform X1 [Nanorana parkeri]	74540.5	3153.4	0.0423045	-4.56304	0.00865475	0.273257	Carbohydrate metabolism
XP_018420043.1PREDICTED: ATP-dependent 6-phosphofructokinase, muscle type isoform X1 [Nanorana parkeri]	15937	1777.96	0.111562	-3.16409	0.0148654	0.387736	Carbohydrate metabolism
XP_021239723.1fructose-bisphosphate aldolase A-like [Numida meleagris]	37010.1	4166.24	0.11257	-3.1511	0.0359314	0.649969	Carbohydrate metabolism
XP_018410191.1PREDICTED: phosphoglycerate mutase 2 [Nanorana parkeri]	4274.5	525.567	0.122954	-3.02381	0.00291356	0.125695	Carbohydrate metabolism
XP_002935410.2PREDICTED: glycogen phosphorylase, muscle form [Xenopus tropicalis] OCA37446.1 hypothetical protein XENTR_v90011210mg [Xenopus tropicalis]	16901.6	2468.13	0.146029	-2.77568	0.0331726	0.624453	Carbohydrate metabolism
XP_018424389.1PREDICTED: glycogenin-1 [Nanorana parkeri]	8725.73	1600.33	0.183404	-2.44691	0.0312744	0.612987	Carbohydrate metabolism
XP_018409355.1PREDICTED: phosphoglucomutase-1 isoform X2 [Nanorana parkeri]	6752.31	1458.55	0.216007	-2.21085	0.0405466	0.686481	Carbohydrate metabolism
XP_018409354.1PREDICTED: phosphoglucomutase-1 isoform X1 [Nanorana parkeri]	5294.34	1166.02	0.22024	-2.18285	0.034675	0.644715	Carbohydrate metabolism
XP_018418877.1PREDICTED: glutamine synthetase [Nanorana parkeri] XP_018418878.1 PREDICTED: glutamine synthetase [Nanorana parkeri]	7822.47	1105.73	0.141353	-2.82263	0.0117549	0.341405	Carbohydrate metabolism, Amino acid metabolism, Necroptosis, Synapse
XP_018412100.1PREDICTED: junction plakoglobin isoform X2 [Nanorana parkeri]	4823.08	1182.32	0.245138	-2.02833	0.0458521	0.730039	Cell adhesion
XP_018418170.1PREDICTED: plakophilin-3 isoform X2 [Nanorana parkeri]	4305.18	903.649	0.209898	-2.25224	0.0242967	0.523938	Cell adhesion
XP_018416750.1PREDICTED: claudin-4-like [Nanorana parkeri]	5657.61	424.527	0.0750366	-3.73626	0.000581925	0.043279	Cell adhesion, cell motility
XP_018416750.1PREDICTED: claudin-4-like [Nanorana parkeri]	5532.43	470.973	0.0851295	-3.5542	0.000950205	0.0611558	Cell adhesion, cell motility
XP_018429052.1PREDICTED: occludin [Nanorana parkeri]	3929.64	579.346	0.147429	-2.7619	0.00557018	0.204857	Cell adhesion, Leukocyte migration
XP_018412821.1PREDICTED: cadherin-1-like [Nanorana parkeri]	2335.45	556.53	0.238297	-2.06917	0.0250574	0.529927	Cell adhesion, Rap1, Hippo, Apelin signalling
XP_018418684.1PREDICTED: arginine vasopressin-induced protein 1 isoform X2 [Nanorana parkeri]	1293.52	378.897	0.29292	-1.77142	0.0461246	0.7316	Cell cycle
XP_013930875.1PREDICTED: tumor protein 63-like [Thamnophis sirtalis]	251.586	57.0382	0.226715	-2.14105	0.00425619	0.166116	Cell cycle
XP_018431833.1PREDICTED: ATP-binding cassette sub-family B member 5 isoform X2 [Nanorana parkeri]	213.541	68.4459	0.320528	-1.64148	0.0239433	0.522539	Cell differentiation, Transmembrane teansport, ATPase activity
XP_026766630.1cell wall protein DAN4-like isoform X2 [Pangasianodon hypophthalmus]	746.166	94.5205	0.126675	-2.9808	0.000848229	0.0567068	Cell membrane
XP_010194537.1PREDICTED: transcription factor CP2-like protein 1, partial [Colius striatus]	447.945	34.2229	0.0763999	-3.71029	1.49011e-05	0.00383807	Cell morphogenesis
XP_010194537.1PREDICTED: transcription factor CP2-like protein 1, partial [Colius striatus]	381.674	36.6674	0.0960701	-3.37977	4.35861e-05	0.00757776	Cell morphogenesis
XP_018413600.1PREDICTED: transcription factor CP2-like protein 1 [Nanorana parkeri]	1418.7	136.892	0.0964912	-3.37346	0.000342115	0.0297395	Cell morphogenesis
CAA27397.1alpha-actin (aa 40-375), partial [Mus musculus]	448690	16928.1	0.0377279	-4.72822	0.0253237	0.534712	Cell motility
XP_018419930.1PREDICTED: ezrin isoform X1 [Nanorana parkeri] XP_018419931.1 PREDICTED: ezrin isoform X1 [Nanorana parkeri]	20925.8	1482.99	0.0708692	-3.8187	0.00625147	0.220814	Cell motility
XP_018421092.1PREDICTED: transcription factor Sp6 [Nanorana parkeri]	490.899	81.4832	0.165988	-2.59085	0.00184971	0.0941524	Cell proliferation
XP_018421092.1PREDICTED: transcription factor Sp6 [Nanorana parkeri]	490.899	90.4463	0.184246	-2.44029	0.00324804	0.136063	Cell proliferation
XP_018431536.1PREDICTED: proline-rich protein 15 [Nanorana parkeri]	327.675	70.0755	0.213857	-2.22528	0.00431929	0.166734	Cell proliferation
XP_018415850.1PREDICTED: desmoplakin isoform X3 [Nanorana parkeri]	34512.6	4095.35	0.118662	-3.07507	0.0381812	0.666827	Cell-cell adhesion
XP_018415851.1PREDICTED: desmoplakin isoform X4 [Nanorana parkeri]	31042	3798.75	0.122374	-3.03063	0.0376316	0.663188	Cell-cell adhesion
XP_018418362.1PREDICTED: myelin protein zero-like protein 2 [Nanorana parkeri]	771.938	171.115	0.221669	-2.17352	0.0133489	0.366192	Cell-cell adhesion
XP_018415396.1PREDICTED: induced myeloid leukemia cell differentiation protein Mcl-1 [Nanorana parkeri]	2545.31	716.237	0.281395	-1.82933	0.0485627	0.740466	Cellulr homeostasis
XP_018423327.1PREDICTED: peptidyl-prolyl cis-trans isomerase F, mitochondrial [Nanorana parkeri]	3690.33	129.558	0.0351075	-4.83208	5.78373e-06	0.00215075	cGMP-PKG signalling, Calcium signalling
XP_018418783.1PREDICTED: C-type natriuretic peptide [Nanorana parkeri]	103.089	32.5933	0.316167	-1.66124	0.0112682	0.331215	cGMP-PKG signalling, Muscle contraction
XP_018418783.1PREDICTED: C-type natriuretic peptide [Nanorana parkeri]	175.496	30.9636	0.176435	-2.50279	0.000499341	0.0395543	cGMP-PKG signalling, Muscle contraction
XP_018429018.1PREDICTED: dnaJ homolog subfamily C member 12 isoform X2 [Nanorana parkeri]	682.349	210.227	0.308092	-1.69856	0.0482497	0.740466	Chaperone
XP_018079996.1PREDICTED: cardiovascular heat shock protein isoform X1 [Xenopus laevis] XP_018079997.1 PREDICTED: cardiovascular heat shock protein isoform X1 [Xenopus laevis]	495.808	123.04	0.24816	-2.01066	0.0146931	0.387198	Chaperone
XP_018422316.1PREDICTED: chloride intracellular channel protein 5 isoform X4 [Nanorana parkeri]	387.81	111.632	0.287852	-1.7966	0.0236151	0.519695	Chloride channel
XP_018412248.1PREDICTED: chloride intracellular channel protein 3 [Nanorana parkeri]	2183.27	87.187	0.0399341	-4.64623	4.10733e-06	0.0016172	Chloride channel
XP_018414668.1PREDICTED: 3-beta-hydroxysteroid-Delta(8),Delta(7)-isomerase [Nanorana parkeri]	1194.11	342.229	0.286598	-1.8029	0.0425066	0.699922	Cholesterol biosynthesis
XP_018414322.1PREDICTED: MAL-like protein [Nanorana parkeri]	12865.2	340.6	0.0264744	-5.23926	9.13918e-05	0.0115421	Cholesterol homeostasis
XP_018420293.1PREDICTED: E3 ubiquitin-protein ligase MYLIP [Nanorana parkeri]	655.35	154.818	0.236237	-2.08169	0.0153925	0.397031	Cholesterol metabolism
XP_018427379.1PREDICTED: coiled-coil domain-containing protein 28B [Nanorana parkeri]	3421.56	816.462	0.238622	-2.0672	0.031992	0.616767	Cilium assembly
XP_018427379.1PREDICTED: coiled-coil domain-containing protein 28B [Nanorana parkeri]	1643.28	360.156	0.219168	-2.18989	0.0153233	0.396009	Cilium assembly
XP_018420318.1PREDICTED: period circadian protein homolog 1 [Nanorana parkeri]	4075.69	1042.98	0.255904	-1.96632	0.0465971	0.733014	Circadian rhythm
XP_018412597.1PREDICTED: nocturnin [Nanorana parkeri]	639.396	155.633	0.243406	-2.03856	0.0172024	0.424887	Circadian rhythm
XP_018412597.1PREDICTED: nocturnin [Nanorana parkeri]	458.99	112.447	0.244987	-2.02922	0.012774	0.357813	Circadian rhythm
XP_018418046.1PREDICTED: class E basic helix-loop-helix protein 40, partial [Nanorana parkeri]	16078.2	327.562	0.0203731	-5.61719	7.7665e-05	0.0104807	Circadian rhythm
XP_018414107.1PREDICTED: dexamethasone-induced Ras-related protein 1 isoform X1 [Nanorana parkeri]	5434.25	353.637	0.0650756	-3.94174	0.000287517	0.0265448	Circadian rhythm
XP_018408051.1PREDICTED: period circadian protein homolog 3 [Nanorana parkeri]	5598.7	707.274	0.126328	-2.98475	0.00484328	0.182126	Circadian rhythm
XP_018408051.1PREDICTED: period circadian protein homolog 3 [Nanorana parkeri]	8314.6	1078.84	0.129752	-2.94617	0.00953078	0.294135	Circadian rhythm
XP_023981400.1period circadian protein homolog 3-like [Physeter catodon]	2443.45	502.751	0.205755	-2.281	0.0143412	0.382602	Circadian rhythm
XP_018409655.1PREDICTED: cochlin [Nanorana parkeri]	5181.44	267.265	0.0515812	-4.27701	9.06174e-05	0.0115421	Collagen binding, cell motility
XP_018427569.1PREDICTED: leukocyte cysteine proteinase inhibitor 1-like [Nanorana parkeri]	48468.9	2816.87	0.0581172	-4.10489	0.0108482	0.321294	Cysteine-type endopeptidase inhibitor activity
XP_018427569.1PREDICTED: leukocyte cysteine proteinase inhibitor 1-like [Nanorana parkeri]	1912.05	114.891	0.060088	-4.05678	3.17359e-05	0.00633653	Cysteine-type endopeptidase inhibitor activity
XP_018426933.1PREDICTED: ankyrin-1 isoform X2 [Nanorana parkeri]	1064.02	91.2612	0.0857699	-3.54338	0.000175442	0.0185082	Cytoskeleton organization
XP_018426933.1PREDICTED: ankyrin-1 isoform X2 [Nanorana parkeri]	866.436	134.447	0.155173	-2.68805	0.00284574	0.124497	Cytoskeleton organization
XP_018416789.1PREDICTED: PDZ and LIM domain protein 3 isoform X2 [Nanorana parkeri]	7768.47	706.459	0.0909393	-3.45895	0.00236853	0.111646	Cytoskeleton organization
NP_001037929.1josephin-2 [Xenopus tropicalis] CAJ82052.1 novel protein [Xenopus tropicalis] AAI55036.1 hypothetical protein LOC733548 [Xenopus tropicalis] AAI55033.1 hypothetical protein LOC733548 [Xenopus tropicalis] AAI58993.1 hypothetical protein LOC733548 [Xenopus tropicalis]	12214.8	451.417	0.0369566	-4.75802	0.000252348	0.0243916	Deubiquitinating enzyme
XP_018412277.1PREDICTED: C-U-editing enzyme APOBEC-2 [Nanorana parkeri]	1065.25	110.002	0.103264	-3.27559	0.000453149	0.0367655	DNA demethylation
XP_018412277.1PREDICTED: C-U-editing enzyme APOBEC-2 [Nanorana parkeri]	1005.12	130.373	0.12971	-2.94664	0.00135269	0.0760859	DNA demethylation
XP_018430699.1PREDICTED: LOW QUALITY PROTEIN: RNA-directed DNA polymerase from mobile element jockey-like, partial [Nanorana parkeri]	3573.74	947.65	0.26517	-1.91501	0.0479666	0.74012	DNA polymerase activity
XP_018431316.1PREDICTED: cocaine esterase-like, partial [Nanorana parkeri]	861.527	122.225	0.14187	-2.81736	0.00182763	0.0937413	Drug metabolism
XP_018415271.1PREDICTED: uridine-cytidine kinase-like 1 [Nanorana parkeri]	1487.42	211.856	0.142432	-2.81166	0.00225784	0.107565	Drug metabolism, Pyrimidine metabolism
XP_018415271.1PREDICTED: uridine-cytidine kinase-like 1 [Nanorana parkeri]	818.574	120.595	0.147323	-2.76294	0.00207847	0.10299	Drug metabolism, Pyrimidine metabolism
XP_018429363.1PREDICTED: coenzyme Q-binding protein COQ10 homolog A, mitochondrial [Nanorana parkeri]	856.618	208.597	0.243512	-2.03793	0.0213303	0.483982	Electron transport chain
XP_018423495.1PREDICTED: charged multivesicular body protein 4c [Nanorana parkeri]	4409.5	81.4832	0.018479	-5.75797	4.05671e-07	0.000602465	Endocytosis
XP_018423363.1PREDICTED: epsin-3 [Nanorana parkeri]	3761.51	242.005	0.0643372	-3.9582	0.000121731	0.0141258	Endocytosis
XP_018425222.1PREDICTED: clathrin light chain B isoform X3 [Nanorana parkeri]	3059.53	372.378	0.121711	-3.03847	0.00178886	0.0921057	Endocytosis, Lysosome
XP_018408443.1PREDICTED: endonuclease domain-containing 1 protein [Nanorana parkeri]	1745.15	124.669	0.0714378	-3.80717	7.52556e-05	0.0104	Endonuclease activity
NP_001135701.1epithelial membrane protein 1 [Xenopus tropicalis] AAI68814.1 Unknown (protein for MGC:188998) [Xenopus tropicalis] OCA38764.1 hypothetical protein XENTR_v90012255mg [Xenopus tropicalis]	12713.1	1991.45	0.156646	-2.67442	0.0294524	0.592011	Epidermis development
NP_001135701.1epithelial membrane protein 1 [Xenopus tropicalis] AAI68814.1 Unknown (protein for MGC:188998) [Xenopus tropicalis] OCA38764.1 hypothetical protein XENTR_v90012255mg [Xenopus tropicalis]	3377.38	653.495	0.193492	-2.36966	0.0142797	0.382602	Epidermis development
XP_018083274.1PREDICTED: POU domain, class 2, transcription factor 3-like [Xenopus laevis] XP_018083275.1 PREDICTED: POU domain, class 2, transcription factor 3-like [Xenopus laevis] XP_018083276.1 PREDICTED: POU domain, class 2, transcription factor 3-like [Xenopus laevis] OCT70498.1 hypothetical protein XELAEV_18037419mg [Xenopus laevis]	1078.75	213.486	0.197901	-2.33715	0.00962533	0.295855	Epidermis development
XP_018425783.1PREDICTED: uroplakin-1b [Nanorana parkeri]	821.028	72.52	0.0883283	-3.50098	0.000144261	0.0159668	Epithelial cell differentiation
XP_018408225.1PREDICTED: homeobox protein DLX-3 [Nanorana parkeri]	4985.08	478.306	0.0959476	-3.38161	0.00130002	0.0748405	Epithelial cell differentiation
NP_001005719.1syntaxin-binding protein 6 [Xenopus tropicalis] AAH75314.1 syntaxin binding protein 6 (amisyn) [Xenopus tropicalis] ATO95359.1 syntaxin binding protein 6, partial [synthetic construct]	1715.69	163.781	0.0954608	-3.38895	0.000331339	0.0291818	Exocytosis
NP_001005719.1syntaxin-binding protein 6 [Xenopus tropicalis] AAH75314.1 syntaxin binding protein 6 (amisyn) [Xenopus tropicalis] ATO95359.1 syntaxin binding protein 6, partial [synthetic construct]	1638.37	182.522	0.111405	-3.16612	0.000705629	0.0497172	Exocytosis
XP_018411189.1PREDICTED: matrix-remodeling-associated protein 7 isoform X2 [Nanorana parkeri]	543.67	164.596	0.30275	-1.7238	0.0386306	0.669013	Extracellular matrix component
XP_015683553.1PREDICTED: ly6/PLAUR domain-containing protein 2-like [Protobothrops mucrosquamatus]	2837.39	66.0014	0.0232613	-5.42593	3.59962e-07	0.000602351	Extracellular region protein
XP_017949729.1PREDICTED: cystatin-like [Xenopus tropicalis]	16891.8	426.972	0.0252768	-5.30604	0.000181236	0.0189547	Extracellular region protein
XP_018417955.1PREDICTED: protein FAM3D [Nanorana parkeri]	3101.25	81.4832	0.0262743	-5.2502	8.41883e-07	0.000866945	Extracellular region protein
XP_018417955.1PREDICTED: protein FAM3D [Nanorana parkeri]	3257.11	88.0019	0.0270184	-5.20992	1.09788e-06	0.000974618	Extracellular region protein
XP_018413446.1PREDICTED: elongation of very long chain fatty acids protein 7 [Nanorana parkeri]	564.534	165.411	0.293005	-1.77101	0.0346473	0.644715	Fatty acid metabolism
XP_018408535.1PREDICTED: fatty acid 2-hydroxylase [Nanorana parkeri]	3533.24	360.971	0.102164	-3.29104	0.000969048	0.0620701	Fatty acid metabolism
XP_018421321.1PREDICTED: very-long-chain 3-oxoacyl-CoA reductase-like [Nanorana parkeri]	975.661	120.595	0.123603	-3.01621	0.00104528	0.0650844	Fatty acid metabolism
XP_018427333.1PREDICTED: fibroblast growth factor-binding protein 3 [Nanorana parkeri]	2198	633.124	0.288046	-1.79563	0.0495035	0.747771	FGFR recetor signalling
XP_018426664.1PREDICTED: fibroblast growth factor-binding protein 1 [Nanorana parkeri]	308.039	79.8535	0.259232	-1.94768	0.0113514	0.332142	FGFR recetor signalling
XP_018409173.1PREDICTED: BCL2/adenovirus E1B 19 kDa protein-interacting protein 3 [Nanorana parkeri]	355.902	110.817	0.31137	-1.6833	0.0317288	0.616477	FoxO signalling, Autophagy
NP_001085607.1solute carrier family 2 (facilitated glucose transporter), member 4 L homeolog [Xenopus laevis] AAH73012.1 MGC82597 protein [Xenopus laevis] ABL10365.1 solute carrier family 2, facilitated glucose transporter member 4 [Xenopus laevis]	5235.44	845.796	0.161552	-2.62993	0.0113633	0.332142	FoxO, AMPK, Adipocytokine signalling
XP_018420610.1PREDICTED: serine/threonine-protein kinase Sgk1-A isoform X1 [Nanorana parkeri]	3932.1	544.308	0.138427	-2.85281	0.00428488	0.16654	FoxO, PI3-AKT, mTOR signalling
XP_018420611.1PREDICTED: serine/threonine-protein kinase Sgk1 isoform X2 [Nanorana parkeri]	4160.37	644.532	0.154922	-2.69039	0.00731324	0.243538	FoxO, PI3-AKT, mTOR signalling
BAM84268.1adult beta globin [Rhacophorus arboreus]	875363	12512.6	0.0142941	-6.12843	0.00836141	0.265723	Globin
XP_018408713.1PREDICTED: solute carrier family 2, facilitated glucose transporter member 3-like [Nanorana parkeri]	1644.51	181.708	0.110493	-3.17797	0.00067828	0.0485569	Glucose transmembrane transport
XP_018417021.1PREDICTED: gamma-glutamylcyclotransferase [Nanorana parkeri]	1131.52	167.041	0.147625	-2.75999	0.0026185	0.11813	Glutathione metabolism
XP_018428574.1PREDICTED: glutathione S-transferase 3-like [Nanorana parkeri]	34766.7	4059.49	0.116764	-3.09833	0.0370731	0.65997	Glutathione metabolism, Drug metabolism
XP_018415650.1PREDICTED: glycerol-3-phosphate dehydrogenase [NAD()], cytoplasmic [Nanorana parkeri]	1300.88	168.67	0.129658	-2.94721	0.00144506	0.079609	Glycerophospholipid metabolism, MAPK signalling
XP_018415650.1PREDICTED: glycerol-3-phosphate dehydrogenase [NAD()], cytoplasmic [Nanorana parkeri]	1260.38	196.375	0.155805	-2.68218	0.00339382	0.139794	Glycerophospholipid metabolism, MAPK signalling
AEU04530.1glyceraldehyde-3-phosphate dehydrogenase, partial [Polypedates maculatus]	1540.19	57.0382	0.0370331	-4.75504	2.21702e-06	0.0012904	Glycolysis
XP_018431910.1PREDICTED: tumor protein 63 isoform X4 [Nanorana parkeri]	551.034	175.189	0.317928	-1.65323	0.0477008	0.74012	Hippo signalling, Apoptosis
XP_018424093.1PREDICTED: lethal(2) giant larvae protein homolog 2-like isoform X2 [Nanorana parkeri]	6023.33	959.057	0.159224	-2.65087	0.0127762	0.357813	Hippo signalling, Tight junction
XP_018417778.1PREDICTED: annexin A1-like [Nanorana parkeri]	12427.1	114.076	0.00917965	-6.76734	1.84115e-06	0.00117369	Immune response
XP_018425019.1PREDICTED: annexin A1-like [Nanorana parkeri]	37877.7	630.68	0.0166504	-5.9083	0.000407357	0.0336623	Immune response
XP_010383303.1PREDICTED: TRAF3-interacting JNK-activating modulator-like [Rhinopithecus roxellana]	256.495	71.7052	0.279558	-1.83878	0.0139505	0.378048	Immune response
XP_018420167.1PREDICTED: leukocyte elastase inhibitor-like [Nanorana parkeri]	1343.84	382.971	0.284984	-1.81105	0.0417484	0.695535	Immune response
XP_018430367.1PREDICTED: phospholipid scramblase 1-like [Nanorana parkeri]	1190.43	313.71	0.263527	-1.92398	0.0309974	0.611253	Immune response
XP_018414950.1PREDICTED: tripartite motif-containing protein 29 [Nanorana parkeri]	4116.19	928.908	0.225672	-2.1477	0.0303128	0.604479	Immune response
XP_018417124.1PREDICTED: interferon-inducible double-stranded RNA-dependent protein kinase activator A [Nanorana parkeri]	3239.93	617.643	0.190634	-2.39112	0.0129789	0.359288	Immune response
XP_024079422.1non-receptor tyrosine-protein kinase TNK1-like, partial [Terrapene mexicana triunguis]	281.04	56.2234	0.200055	-2.32153	0.00237947	0.111768	Immune response
XP_012815430.1PREDICTED: putative interleukin-17 receptor E-like isoform X1 [Xenopus tropicalis]	687.258	137.707	0.200371	-2.31925	0.00756356	0.248942	Immune response
XP_004913413.1PREDICTED: CD59 glycoprotein [Xenopus tropicalis] OCA36258.1 hypothetical protein XENTR_v90010281mg [Xenopus tropicalis]	11095.5	475.862	0.0428877	-4.54329	0.000329386	0.0291818	Immune system
XP_018410126.1PREDICTED: urokinase plasminogen activator surface receptor-like [Nanorana parkeri]	12104.3	133.632	0.01104	-6.50111	3.18775e-06	0.00147665	Inflammation
XP_018429543.1PREDICTED: integumentary mucin B.1-like [Nanorana parkeri]	42395.2	323.488	0.0076303	-7.03405	7.74201e-05	0.0104807	Inflammation
XP_018408591.1PREDICTED: adipolin isoform X1 [Nanorana parkeri]	659.032	172.744	0.262119	-1.93171	0.0243693	0.523938	Inflammation
XP_018408199.1PREDICTED: protein FAM3B [Nanorana parkeri]	915.526	272.154	0.297265	-1.75018	0.0476077	0.74012	Inflammation
XP_018419260.1PREDICTED: CKLF-like MARVEL transmembrane domain-containing protein 8 isoform X1 [Nanorana parkeri]	483.535	158.077	0.32692	-1.61299	0.0488407	0.740466	Inflammation
XP_018419261.1PREDICTED: CKLF-like MARVEL transmembrane domain-containing protein 8 isoform X2 [Nanorana parkeri]	180.405	66.8162	0.370367	-1.43297	0.0433441	0.708483	Inflammation
XP_018116926.1PREDICTED: interleukin-17 receptor E-like [Xenopus laevis] OCT83413.1 hypothetical protein XELAEV_18025955mg [Xenopus laevis]	3157.71	339.785	0.107605	-3.21618	0.00105529	0.0651654	Inflammation
XP_018114653.1PREDICTED: interleukin-17 receptor E-like [Xenopus laevis] OCT85912.1 hypothetical protein XELAEV_18024081mg [Xenopus laevis]	1721.83	197.189	0.114523	-3.12629	0.000818486	0.0553387	Inflammation
XP_018409483.1PREDICTED: latexin [Nanorana parkeri]	1940.28	215.116	0.110868	-3.17308	0.000744963	0.0514063	Inflammation
XP_018430022.1PREDICTED: KN motif and ankyrin repeat domain-containing protein 1-like, partial [Nanorana parkeri]	18978.1	1311.88	0.0691258	-3.85463	0.00498576	0.186959	Inhibition of cell migration
XP_018426224.1PREDICTED: alpha-2-macroglobulin-like, partial [Nanorana parkeri]	66052.9	2521.9	0.0381801	-4.71104	0.00616402	0.21888	Inhibition of protease activity
XP_018409134.1PREDICTED: protein phosphatase 1 regulatory subunit 27 [Nanorana parkeri]	519.125	140.966	0.271545	-1.88074	0.0232304	0.513597	Inhibits phosphatase activity
XP_018432341.1PREDICTED: SH2 domain-containing protein 4A [Nanorana parkeri]	315.402	79.0387	0.250596	-1.99656	0.00974806	0.297085	Inhibits phosphatase activity
XP_018417749.1PREDICTED: growth hormone-regulated TBC protein 1 [Nanorana parkeri]	1071.39	294.154	0.274555	-1.86483	0.036088	0.650215	Intracellular protein transport
XP_018419948.1PREDICTED: receptor expression-enhancing protein 6 isoform X2 [Nanorana parkeri]	1159.75	327.562	0.282443	-1.82397	0.0402481	0.684626	Intracellular protein transport
XP_018416562.1PREDICTED: ADP-ribosylation factor-like protein 5C [Nanorana parkeri]	1093.48	309.636	0.283167	-1.82028	0.0405622	0.686481	Intracellular protein transport
XP_018423707.1PREDICTED: trimeric intracellular cation channel type A [Nanorana parkeri]	3438.75	660.014	0.191934	-2.38131	0.0140569	0.379394	Ion transport
XP_012816010.1PREDICTED: cytokine-inducible SH2-containing protein isoform X1 [Xenopus tropicalis] OCA39141.1 hypothetical protein XENTR_v90012591mg [Xenopus tropicalis]	2612.81	536.974	0.205516	-2.28268	0.0149026	0.387736	JAK-STAT signalling
OWK00059.1AOX1 [Cervus elaphus hippelaphus]	595.215	184.967	0.310757	-1.68614	0.0458388	0.730039	JAK-STAT signalling, Amino acid and Vitamin metabolism
EGV91385.1Keratin, type I cytoskeletal 10, partial [Cricetulus griseus]	142146	151.559	0.00106622	-9.87328	2.03386e-05	0.00476369	Keratinization
ABD17834.1keratin 10, partial [Oryctolagus cuniculus]	94840.4	112.447	0.00118564	-9.72012	9.65338e-06	0.00295731	Keratinization
XP_018412076.1PREDICTED: keratin, type I cytoskeletal 10-like isoform X1 [Nanorana parkeri]	991754	1509.07	0.00152162	-9.36018	0.000394125	0.0331834	Keratinization
XP_018431373.1PREDICTED: keratin, type II cytoskeletal 3-like, partial [Nanorana parkeri]	897077	1791	0.00199648	-8.96832	0.00054859	0.0419656	Keratinization
XP_040196556.1keratin, type II cytoskeletal 4-like [Rana temporaria]	148881	299.858	0.00201408	-8.95566	7.03674e-05	0.0103869	Keratinization
XP_018431373.1PREDICTED: keratin, type II cytoskeletal 3-like, partial [Nanorana parkeri]	528233	1082.91	0.00205007	-8.93011	0.000397263	0.0332385	Keratinization
XP_018412066.1PREDICTED: keratin, type I cytoskeletal 10-like [Nanorana parkeri]	1.50098e+06	8610.33	0.00573648	-7.44562	0.00271915	0.121338	Keratinization
XP_018426427.1PREDICTED: keratin, type II cytoskeletal 80-like [Nanorana parkeri]	5703.02	149.929	0.0262894	-5.24937	5.51209e-06	0.0021083	Keratinization
XP_012861249.1PREDICTED: keratin, type I cytoskeletal 15 [Echinops telfairi]	7615.07	615.198	0.080787	-3.62973	0.00145198	0.0796623	Keratinization
AAG21827.1keratin 17, partial [Notophthalmus viridescens]	33966.5	3194.14	0.094038	-3.41061	0.0224719	0.502222	Keratinization
PIO34044.1Keratin, type I cytoskeletal 17 [Rana catesbeiana]	45900.3	4427.8	0.0964656	-3.37384	0.0305315	0.606418	Keratinization
XP_011760371.1keratin, type II cytoskeletal 6A-like, partial [Macaca nemestrina]	135055	233.857	0.00173157	-9.1737	4.42996e-05	0.00760305	Keratinization
XP_025721861.1keratin, type II cytoskeletal 6C, partial [Callorhinus ursinus]	221687	409.046	0.00184515	-9.08205	0.000117313	0.0139455	Keratinization
XP_018419789.1PREDICTED: protein-glutamine gamma-glutamyltransferase E-like, partial [Nanorana parkeri]	30000.1	249.339	0.00831127	-6.91072	3.92669e-05	0.00707465	Keratinization
XP_018419793.1PREDICTED: protein-glutamine gamma-glutamyltransferase E-like [Nanorana parkeri]	10670.9	180.078	0.0168756	-5.88892	9.10477e-06	0.00290204	Keratinization
CEG06598.1creatine kinase, muscle, partial [Perca fluviatilis]	606.26	66.0014	0.108866	-3.19937	0.000253115	0.0243916	Kinase activity
XP_018415861.1PREDICTED: growth arrest-specific protein 6-like [Nanorana parkeri]	1352.43	270.524	0.200029	-2.32172	0.0102063	0.306349	Ligand for tyrosine-protein kinase receptors AXL, TYRO3 and MER whose signaling is implicated in cell growth and survival, cell adhesion and cell migration.
PIO15987.1Tetraspanin-1 [Rana catesbeiana]	715.485	207.782	0.290407	-1.78385	0.0393154	0.675516	Lysosomal membrane
XP_018429144.1PREDICTED: rab-interacting lysosomal protein [Nanorana parkeri]	697.076	188.226	0.270022	-1.88885	0.0287801	0.585531	Lysosomal protein
XP_018418988.1PREDICTED: AP-1 complex subunit sigma-3 [Nanorana parkeri]	1764.78	105.928	0.0600234	-4.05833	3.02078e-05	0.00633206	Lysosome
XP_017953071.1PREDICTED: lipopolysaccharide-induced tumor necrosis factor-alpha factor homolog isoform X2 [Xenopus tropicalis]	6744.95	1525.37	0.226149	-2.14465	0.0467626	0.733892	Lysosome
XP_018411436.1PREDICTED: ras-GEF domain-containing family member 1A isoform X1 [Nanorana parkeri]	1156.07	270.524	0.234004	-2.09539	0.0194272	0.457872	MAPK signalling, cell migration
XP_018114467.1PREDICTED: MAP kinase-activated protein kinase 3-like [Xenopus laevis] OCT85678.1 hypothetical protein XELAEV_18023849mg [Xenopus laevis]	5018.21	920.76	0.183484	-2.44628	0.0173388	0.426682	MAPK signalling, cell migration
XP_018114467.1PREDICTED: MAP kinase-activated protein kinase 3-like [Xenopus laevis] OCT85678.1 hypothetical protein XELAEV_18023849mg [Xenopus laevis]	7735.34	1530.25	0.197826	-2.33769	0.0349946	0.647066	MAPK signalling, cell migration
XP_018425910.1PREDICTED: growth arrest and DNA damage-inducible protein GADD45 beta [Nanorana parkeri]	6094.51	79.8535	0.0131025	-6.25401	2.97723e-07	0.000602351	MAPK, FoXO, p53 signalling, cell cycle, apoptosis
XP_018425910.1PREDICTED: growth arrest and DNA damage-inducible protein GADD45 beta [Nanorana parkeri]	3071.8	52.9641	0.017242	-5.85793	8.9719e-08	0.000445625	MAPK, FoXO, p53 signalling, cell cycle, apoptosis
XP_018417282.1PREDICTED: myeloid-associated differentiation marker-like protein 2 [Nanorana parkeri]	1653.1	244.45	0.147873	-2.75757	0.00273013	0.121423	Membrane protein
XP_040208041.1pentraxin fusion protein-like [Rana temporaria]	14534.3	73.3349	0.00504565	-7.63074	4.87119e-07	0.000602465	Metal ion binding
XP_018123823.1PREDICTED: pentraxin fusion protein-like [Xenopus laevis] OCT77279.1 hypothetical protein XELAEV_18032478mg [Xenopus laevis]	17937.4	104.298	0.00581457	-7.42611	2.14043e-06	0.0012904	Metal ion binding
XP_018124424.1PREDICTED: zinc transporter ZIP4-like [Xenopus laevis] OCT75159.1 hypothetical protein XELAEV_18034150mg [Xenopus laevis]	1794.23	445.713	0.248414	-2.00918	0.0261865	0.546893	Mineral transport
XP_018421733.1PREDICTED: BCL2/adenovirus E1B 19 kDa protein-interacting protein 3-like [Nanorana parkeri]	281.04	67.6311	0.240646	-2.05502	0.00686338	0.231436	Mitophagy
XP_002940672.2PREDICTED: heat shock protein beta-6 [Xenopus tropicalis] OCA19672.1 hypothetical protein XENTR_v90028386mg [Xenopus tropicalis]	8891.4	1117.13	0.125642	-2.99261	0.00940519	0.292128	Molecular chaperone
XP_018428785.1PREDICTED: V-type proton ATPase subunit G 3 isoform X1 [Nanorana parkeri]	932.708	69.2607	0.0742577	-3.75132	7.00718e-05	0.0103869	mTOR signalling, Oxidative phosphorylation
NP_001079704.1Syntenin-1-like [Xenopus laevis] AAH48018.1 MGC52622 protein [Xenopus laevis] OCT62559.1 hypothetical protein XELAEV_18043641mg [Xenopus laevis]	2568.63	340.6	0.1326	-2.91485	0.00221052	0.106065	Multifunctional adapter protein involved in diverse array of functions including trafficking of transmembrane proteins, neuro and immunomodulation, exosome biogenesis, and tumorigenesis
NP_001079704.1Syntenin-1-like [Xenopus laevis] AAH48018.1 MGC52622 protein [Xenopus laevis] OCT62559.1 hypothetical protein XELAEV_18043641mg [Xenopus laevis]	1287.38	171.115	0.132917	-2.9114	0.0016247	0.086309	Multifunctional adapter protein involved in diverse array of functions including trafficking of transmembrane proteins, neuro and immunomodulation, exosome biogenesis, and tumorigenesis
XP_018419096.1PREDICTED: telethonin [Nanorana parkeri]	18887.3	2482.79	0.131453	-2.92738	0.0284045	0.580536	Muscle assembly
M9P2C1.1RecName: Full=Tachykinin-like peptide; AltName: Full=Tachykinin-Thel; Flags: Precursor AFX61593.1 tachykinin-TK precursor [Theloderma kwangsiense]	106.77	43.1861	0.404476	-1.30587	0.0474071	0.74012	Muscle contraction
ACO51761.1Small muscular protein [Rana catesbeiana]	3725.92	980.243	0.263087	-1.92639	0.0480395	0.74012	Muscle contraction
EMP27901.1Smoothelin-like protein 1 [Chelonia mydas]	782.984	189.041	0.241437	-2.05028	0.0195037	0.458686	Muscle contraction
EMP27901.1Smoothelin-like protein 1 [Chelonia mydas]	1130.29	199.634	0.176621	-2.50127	0.00590512	0.212505	Muscle contraction
EMP27901.1Smoothelin-like protein 1 [Chelonia mydas]	922.89	189.856	0.205719	-2.28125	0.0108417	0.321294	Muscle contraction
EMP27901.1Smoothelin-like protein 1 [Chelonia mydas]	1311.93	281.117	0.214278	-2.22244	0.0136069	0.370809	Muscle contraction
EMP27901.1Smoothelin-like protein 1 [Chelonia mydas]	1178.16	258.302	0.219242	-2.1894	0.0149163	0.387736	Muscle contraction
EMP27901.1Smoothelin-like protein 1 [Chelonia mydas]	1002.66	228.968	0.22836	-2.13062	0.0173115	0.426682	Muscle contraction
XP_018429167.1PREDICTED: myosin regulatory light chain 10 [Nanorana parkeri]	33691.6	1209.21	0.0358906	-4.80025	0.00222099	0.106187	Muscle contraction
XP_017545614.1PREDICTED: myosin heavy chain, fast skeletal muscle-like, partial [Pygocentrus nattereri]	9863.38	808.313	0.0819509	-3.6091	0.00255024	0.116991	Muscle contraction
XP_022043445.1myosin heavy chain, fast skeletal muscle-like, partial [Acanthochromis polyacanthus]	8924.54	740.682	0.0829939	-3.59085	0.00219888	0.105887	Muscle contraction
XP_017545426.1PREDICTED: myosin heavy chain, fast skeletal muscle-like, partial [Pygocentrus nattereri]	5500.52	617.643	0.112288	-3.15472	0.00295123	0.126333	Muscle contraction
XP_018951998.1PREDICTED: myosin heavy chain, fast skeletal muscle-like, partial [Cyprinus carpio]	296.994	40.7416	0.13718	-2.86586	0.00025068	0.0243916	Muscle contraction
XP_018416553.1PREDICTED: ankyrin repeat domain-containing protein 2 [Nanorana parkeri]	5350.8	518.233	0.0968516	-3.36808	0.00153467	0.0835149	Muscle contraction
AAD42790.1fast troponin T isoform, partial [Coturnix japonica]	1087.34	122.225	0.112407	-3.1532	0.000699314	0.0495329	Muscle contraction
XP_018430032.1PREDICTED: calponin-1 [Nanorana parkeri]	2021.28	237.931	0.117713	-3.08665	0.00102973	0.0647184	Muscle contraction
AAF82092.1type 3 myosin heavy chain, partial [Rana pipiens]	2515.86	297.414	0.118216	-3.08051	0.00127092	0.073653	Muscle contraction
AAX69045.2high molecular weight slow troponin T [Rhinella marina]	12882.4	1584.85	0.123024	-3.02299	0.0148055	0.387736	Muscle contraction
AAX69045.2high molecular weight slow troponin T [Rhinella marina]	11179	1760.85	0.157514	-2.66644	0.0259026	0.541811	Muscle contraction
AAX69045.2high molecular weight slow troponin T [Rhinella marina]	12568.2	2077.82	0.165323	-2.59664	0.0338647	0.633165	Muscle contraction
XP_018430032.1PREDICTED: calponin-1 [Nanorana parkeri]	1167.11	154.818	0.132651	-2.9143	0.00159373	0.0850009	Muscle contraction
XP_010070779.1PREDICTED: LOW QUALITY PROTEIN: myosin-8-like, partial [Pterocles gutturalis]	1493.56	189.856	0.127116	-2.97578	0.00132084	0.0755607	Muscle contraction
XP_018431079.1PREDICTED: myosin-2-like [Nanorana parkeri]	251.586	32.5933	0.129551	-2.9484	0.000121625	0.0141258	Muscle contraction
XP_006752323.1PREDICTED: myosin-2-like, partial [Leptonychotes weddellii]	1665.37	241.19	0.144826	-2.7876	0.00248358	0.115443	Muscle contraction
XP_018431079.1PREDICTED: myosin-2-like [Nanorana parkeri]	288.403	44.8158	0.155393	-2.68601	0.000526045	0.0409428	Muscle contraction
XP_018420425.1PREDICTED: troponin C, slow skeletal and cardiac muscles-like [Nanorana parkeri]	9263.26	1390.1	0.150066	-2.73633	0.0178348	0.432525	Muscle contraction
XP_018420425.1PREDICTED: troponin C, slow skeletal and cardiac muscles-like [Nanorana parkeri]	4051.14	621.717	0.153467	-2.704	0.00681689	0.230449	Muscle contraction
XP_018420945.1PREDICTED: troponin C, slow skeletal and cardiac muscles [Nanorana parkeri]	15887.9	466.084	0.0293357	-5.0912	0.000244211	0.0243916	Muscle contraction, Calcium signalling
XP_018419157.1PREDICTED: transcription cofactor vestigial-like protein 2 isoform X1 [Nanorana parkeri]	506.853	130.373	0.257221	-1.95892	0.017756	0.432525	Muscle development
XP_018414362.1PREDICTED: kelch-like protein 31 [Nanorana parkeri]	14569.9	2442.05	0.16761	-2.57682	0.0409143	0.68871	Negative regulation of MAPK/JNK signalling
XP_018425227.1PREDICTED: homeobox protein EMX1-like [Nanorana parkeri]	872.573	242.82	0.27828	-1.84539	0.0366262	0.656353	Nervous system development
XP_018414355.1PREDICTED: ectodysplasin-A receptor-associated adapter protein isoform X2 [Nanorana parkeri]	244.222	77.409	0.316962	-1.65762	0.0254037	0.535559	NF-kB signalling
XP_018427130.1PREDICTED: nicotinamide N-methyltransferase-like [Nanorana parkeri]	12228.3	46.4454	0.00379819	-8.04047	7.1938e-08	0.000445625	Nicotinamide N-methyltransferase activity, animal organ regneration
XP_018427130.1PREDICTED: nicotinamide N-methyltransferase-like [Nanorana parkeri]	3667.01	206.967	0.0564403	-4.14713	6.1062e-05	0.00973139	Nicotinamide N-methyltransferase activity, animal organ regneration
XP_018430446.1PREDICTED: alpha-tectorin-like, partial [Nanorana parkeri]	2383.31	213.486	0.0895753	-3.48076	0.000312995	0.0279338	non-collagenous component of ECM
XP_018426937.1PREDICTED: cytosolic 5'-nucleotidase 3A isoform X2 [Nanorana parkeri]	9600.75	1638.63	0.170677	-2.55066	0.0277978	0.570773	Nucleotide metabolism
XP_018426930.1PREDICTED: cytosolic 5'-nucleotidase 3A isoform X1 [Nanorana parkeri]	5242.8	978.613	0.186659	-2.42153	0.0193255	0.45628	Nucleotide metabolism
XP_018426920.1PREDICTED: AMP deaminase 1 [Nanorana parkeri]	1597.88	352.007	0.220297	-2.18248	0.0155446	0.398673	Nucleotide metabolism
XP_018426704.1PREDICTED: adenylate kinase isoenzyme 1 isoform X1 [Nanorana parkeri]	5916.56	1200.25	0.202862	-2.30143	0.0291725	0.588151	Nucleotide metabolism
Q92036.1RecName: Full=Potassium-transporting ATPase alpha chain 2; AltName: Full=Non-gastric H()/K() ATPase subunit alpha; AltName: Full=Proton pump CAA81058.1 H,K-ATPase [Rhinella marina] prf||2003318A H/K ATPase:SUBUNIT=alpha	9447.35	384.601	0.0407099	-4.61848	0.000174026	0.0185082	Oxidative phophorylation
XP_018422664.1PREDICTED: cytochrome P450 2B4-like [Nanorana parkeri]	360.811	86.3722	0.239384	-2.0626	0.00888652	0.279915	Oxido-reductase activity
XP_018428228.1PREDICTED: dehydrogenase/reductase SDR family member 7C isoform X1 [Nanorana parkeri]	2485.17	342.229	0.137708	-2.86031	0.00255182	0.116991	Oxido-reductase activity
XP_019488188.1PREDICTED: cytochrome P450 2G1 isoform X2 [Hipposideros armiger] XP_019488189.1 PREDICTED: cytochrome P450 2G1 isoform X2 [Hipposideros armiger] XP_019488190.1 PREDICTED: cytochrome P450 2G1 isoform X2 [Hipposideros armiger] XP_019488191.1 PREDICTED: cytochrome P450 2G1 isoform X2 [Hipposideros armiger] XP_019488192.1 PREDICTED: cytochrome P450 2G1 isoform X2 [Hipposideros armiger] …	602.578	102.669	0.170383	-2.55315	0.00288277	0.125695	Oxido-reductase activity
NP_001086053.1cytochrome P450 family 4 subfamily V member 2 S homeolog [Xenopus laevis] AAH74131.1 MGC81840 protein [Xenopus laevis]	2253.23	387.045	0.171774	-2.54142	0.00635664	0.222765	Oxido-reductase activity
XP_018418152.1PREDICTED: cytochrome P450 2C29-like [Nanorana parkeri]	1224.79	244.45	0.199585	-2.32493	0.0100873	0.303458	Oxido-reductase activity
AVP72606.1cytochrome P450 2G1-like protein, partial [Pelophylax nigromaculatus]	1124.16	227.338	0.20223	-2.30593	0.0106114	0.316381	Oxido-reductase activity
XP_018424573.1PREDICTED: glutathione S-transferase omega-1-like [Nanorana parkeri]	190.223	65.1866	0.342684	-1.54505	0.0306125	0.607125	Oxido-reductase activity
XP_018427690.1PREDICTED: cytochrome P450 4F22 isoform X1 [Nanorana parkeri]	203.723	62.7421	0.307977	-1.6991	0.0186328	0.443838	Oxido-reductase activity
XP_018425096.1PREDICTED: retinol dehydrogenase 3-like isoform X2 [Nanorana parkeri]	4160.37	231.412	0.055623	-4.16817	7.51841e-05	0.0104	Oxido-reductase activity
XP_018422665.1PREDICTED: cytochrome P450 2H2-like [Nanorana parkeri]	487.217	58.6679	0.120414	-3.05392	0.000292607	0.0266471	Oxido-reductase activity
XP_018426280.1PREDICTED: hemoglobin subunit alpha-B-like isoform X2 [Nanorana parkeri]	169755	9341.23	0.0550277	-4.1837	0.0271519	0.561157	Oxygen transport
XP_018426279.1PREDICTED: hemoglobin subunit alpha-B-like isoform X1 [Nanorana parkeri]	254567	14581.4	0.0572794	-4.12584	0.0359772	0.649969	Oxygen transport
XP_018426279.1PREDICTED: hemoglobin subunit alpha-B-like isoform X1 [Nanorana parkeri]	61374.6	3719.71	0.0606066	-4.04438	0.0148672	0.387736	Oxygen transport
XP_018426279.1PREDICTED: hemoglobin subunit alpha-B-like isoform X1 [Nanorana parkeri]	256458	16277.1	0.0634689	-3.97781	0.0421946	0.697945	Oxygen transport
XP_018420173.1PREDICTED: serpin B5 [Nanorana parkeri]	3039.89	280.302	0.092208	-3.43896	0.000484475	0.0388364	p53 signalling
XP_018417126.1PREDICTED: cytochrome c, somatic [Nanorana parkeri] XP_018417127.1 PREDICTED: cytochrome c, somatic [Nanorana parkeri] XP_018417128.1 PREDICTED: cytochrome c, somatic [Nanorana parkeri]	344.856	91.2612	0.264635	-1.91792	0.0141515	0.38118	p53 signalling, Apoptosis
XP_018427246.1PREDICTED: ras-related protein Rab-3D [Nanorana parkeri]	956.025	277.043	0.289786	-1.78694	0.0436502	0.709083	Pancreatic secretion
XP_018419817.1PREDICTED: protein-glutamine gamma-glutamyltransferase 6-like [Nanorana parkeri]	11749.7	867.796	0.0738571	-3.75912	0.00250806	0.116178	Peptide cross-linking
XP_018413655.1PREDICTED: dual specificity protein phosphatase 13-like [Nanorana parkeri]	462.672	107.558	0.232471	-2.10488	0.00996445	0.301127	Phosphatase activity
XP_018426855.1PREDICTED: cytohesin-1 [Nanorana parkeri]	503.171	110.817	0.220237	-2.18287	0.00837643	0.265723	Phospholipase D signalling, Endocytosis
XP_018426855.1PREDICTED: cytohesin-1 [Nanorana parkeri]	551.034	124.669	0.226246	-2.14403	0.0105777	0.316078	Phospholipase D signalling, Endocytosis
XP_015738490.1PREDICTED: phosphatidylethanolamine-binding protein 4 isoform X2 [Coturnix japonica]	203.723	61.1124	0.299978	-1.73707	0.0161838	0.40955	PI3-AKT signalling
XP_018418272.1PREDICTED: laminin subunit beta-3 [Nanorana parkeri]	3304.98	634.754	0.19206	-2.38037	0.0136036	0.370809	PI3-AKT signalling, ECM-receptor adhesion, Focal adhesion
XP_018408687.1PREDICTED: lysophosphatidic acid receptor 5 [Nanorana parkeri]	1095.93	213.486	0.194799	-2.35994	0.0090157	0.283317	Pi3-AKT, Rap1, Phospholipase D signalling, Regulation of actin cytoskeleton
XP_018081866.1PREDICTED: glycogen [starch] synthase, muscle-like [Xenopus laevis] OCT73145.1 hypothetical protein XELAEV_18036124mg [Xenopus laevis]	1928	382.971	0.198636	-2.3318	0.0108439	0.321294	PI3-AKT,AMPK signalling, Carbohydrate metabolism
XP_018424920.1PREDICTED: thromboxane-A synthase isoform X1 [Nanorana parkeri]	857.846	220.005	0.256462	-1.96318	0.0263656	0.549776	Platelet activation
XP_018429022.1PREDICTED: Krueppel-like factor 4 isoform X3 [Nanorana parkeri]	1255.47	158.077	0.125911	-2.98953	0.0012541	0.073653	Pluripotency of stem cells
XP_018429008.1PREDICTED: Krueppel-like factor 4 isoform X1 [Nanorana parkeri]	1392.93	177.633	0.127525	-2.97114	0.00133771	0.0755607	Pluripotency of stem cells
XP_018429022.1PREDICTED: Krueppel-like factor 4 isoform X3 [Nanorana parkeri]	1334.02	177.633	0.133157	-2.9088	0.00164049	0.0864614	Pluripotency of stem cells
XP_018429022.1PREDICTED: Krueppel-like factor 4 isoform X3 [Nanorana parkeri]	1430.97	200.449	0.140079	-2.83569	0.00208488	0.10299	Pluripotency of stem cells
XP_018429008.1PREDICTED: Krueppel-like factor 4 isoform X1 [Nanorana parkeri]	1270.2	189.041	0.148828	-2.74829	0.00275223	0.121785	Pluripotency of stem cells
XP_018429008.1PREDICTED: Krueppel-like factor 4 isoform X1 [Nanorana parkeri]	1405.2	235.486	0.167582	-2.57706	0.00472807	0.178798	Pluripotency of stem cells
XP_018408844.1PREDICTED: protein MAL2 [Nanorana parkeri]	3320.93	138.521	0.0417116	-4.58341	1.08406e-05	0.00315886	Polarized transport
XP_018430858.1PREDICTED: GPI-linked NAD(P)()--arginine ADP-ribosyltransferase 1, partial [Nanorana parkeri]	3867.06	378.897	0.0979807	-3.35136	0.000920549	0.0603728	Protein ADP ribosylation
XP_018424968.1PREDICTED: phytanoyl-CoA hydroxylase-interacting protein-like isoform X1 [Nanorana parkeri]	1138.89	121.41	0.106604	-3.22966	0.000547474	0.0419656	Protein binding
XP_018424968.1PREDICTED: phytanoyl-CoA hydroxylase-interacting protein-like isoform X1 [Nanorana parkeri]	1510.74	175.189	0.115962	-3.10827	0.00084932	0.0567068	Protein binding
XP_018410134.1PREDICTED: intermediate conductance calcium-activated potassium channel protein 4 [Nanorana parkeri]	1170.79	289.265	0.247068	-2.01702	0.0241226	0.522539	Protein digestion and absorption, Hormone secretion
XP_018427716.1PREDICTED: protein phosphatase 1 regulatory subunit 15B-like [Nanorana parkeri]	5521.38	1276.84	0.231254	-2.11245	0.0422823	0.697945	Protein phosphatase regulator activity
XP_018425457.1PREDICTED: GTP-binding protein SAR1b [Nanorana parkeri] XP_018425458.1 PREDICTED: GTP-binding protein SAR1b [Nanorana parkeri] XP_018425459.1 PREDICTED: GTP-binding protein SAR1b [Nanorana parkeri]	493.353	145.04	0.293988	-1.76617	0.0315991	0.616477	Protein processing in ER
XP_018083194.1PREDICTED: F-box only protein 2-like isoform X1 [Xenopus laevis] OCT70384.1 hypothetical protein XELAEV_18037302mg [Xenopus laevis]	1320.52	90.4463	0.0684931	-3.8679	5.90241e-05	0.00963605	Protein processing in ER
Q91312.1RecName: Full=Alpha-crystallin B chain; AltName: Full=Alpha(B)-crystallin CAA60594.1 aB-crystallin [Rana catesbeiana]	1076.3	80.6684	0.07495	-3.73793	8.75932e-05	0.0113846	Protein processing in ER
XP_018083194.1PREDICTED: F-box only protein 2-like isoform X1 [Xenopus laevis] OCT70384.1 hypothetical protein XELAEV_18037302mg [Xenopus laevis]	1291.06	101.039	0.0782604	-3.67557	0.000117612	0.0139455	Protein processing in ER
XP_018430518.1PREDICTED: LOW QUALITY PROTEIN: tetraspanin-1-like [Nanorana parkeri]	173.042	66.0014	0.381419	-1.39055	0.0486075	0.740466	Protein stabilization, lysosome
XP_018421560.1PREDICTED: ras-related protein Rab-25 [Nanorana parkeri]	2816.53	178.448	0.0633574	-3.98034	6.78158e-05	0.0103165	Protein transport
XP_018417106.1PREDICTED: E3 ubiquitin-protein ligase RBBP6-like [Nanorana parkeri]	131.315	48.0751	0.366104	-1.44967	0.0324336	0.620269	Protein ubiquitination
PIN99531.1Tribbles-like protein 1 [Rana catesbeiana]	986.707	264.82	0.268388	-1.89761	0.0328116	0.622165	Protein ubiquitination
XP_018408212.1PREDICTED: ankyrin repeat and SOCS box protein 16 [Nanorana parkeri]	816.119	227.338	0.27856	-1.84394	0.0357914	0.649969	Protein ubiquitination
XP_018416150.1PREDICTED: probable E3 ubiquitin-protein ligase TRIML1 [Nanorana parkeri]	7174.49	302.303	0.0421358	-4.56881	9.08712e-05	0.0115421	Protein ubiquitination
XP_018422512.1PREDICTED: E3 ubiquitin-protein ligase TRIM63 [Nanorana parkeri]	23858.9	1574.26	0.0659819	-3.92179	0.00627241	0.22097	Protein ubiquitination
XP_018415130.1PREDICTED: E3 ubiquitin-protein ligase RNF144B [Nanorana parkeri]	606.26	140.151	0.231173	-2.11295	0.0129427	0.359288	Protein ubiquitination
NP_001093355.1ubiquitin-conjugating enzyme E2 D4 [Xenopus laevis] XP_002932595.1 PREDICTED: ubiquitin-conjugating enzyme E2 D4 isoform X2 [Xenopus tropicalis] XP_018110595.1 PREDICTED: ubiquitin-conjugating enzyme E2 D4 [Xenopus laevis] XP_018418771.1 PREDICTED: ubiquitin-conjugating enzyme E2 D4 [Nanorana parkeri] A5PKP9.1 RecName: Full=Ubiquitin-conjugating enzyme E2 D4; AltName: Full=E2 ubiqui…	2186.95	440.824	0.20157	-2.31065	0.0123379	0.351647	Protein ubiquitination
XP_002933356.2PREDICTED: pyroglutamyl-peptidase 1-like protein [Xenopus tropicalis]	1212.52	280.302	0.231173	-2.11295	0.0185261	0.442084	Proteolysis
XP_002933356.2PREDICTED: pyroglutamyl-peptidase 1-like protein [Xenopus tropicalis]	462.672	112.447	0.243038	-2.04075	0.0123896	0.351647	Proteolysis
XP_002933356.2PREDICTED: pyroglutamyl-peptidase 1-like protein [Xenopus tropicalis]	1068.93	265.635	0.248505	-2.00865	0.0245545	0.525937	Proteolysis
XP_002933356.2PREDICTED: pyroglutamyl-peptidase 1-like protein [Xenopus tropicalis]	1545.1	398.453	0.257881	-1.95522	0.0289934	0.587193	Proteolysis
XP_002933356.2PREDICTED: pyroglutamyl-peptidase 1-like protein [Xenopus tropicalis]	1605.24	423.713	0.263956	-1.92163	0.0319732	0.616767	Proteolysis
XP_002933356.2PREDICTED: pyroglutamyl-peptidase 1-like protein [Xenopus tropicalis]	1059.11	283.562	0.267735	-1.90112	0.0327711	0.622165	Proteolysis
XP_002933356.2PREDICTED: pyroglutamyl-peptidase 1-like protein [Xenopus tropicalis]	2595.63	706.459	0.272173	-1.8774	0.0435086	0.709083	Proteolysis
XP_018409846.1PREDICTED: peptidase M20 domain-containing protein 2 [Nanorana parkeri]	635.714	187.411	0.294805	-1.76217	0.03873	0.669869	Proteolysis
XP_018429508.1PREDICTED: carboxypeptidase O-like [Nanorana parkeri]	8172.24	255.857	0.0313081	-4.99732	3.96354e-05	0.00707465	Proteolysis
PIO31405.1Serine/threonine-protein kinase pim-3 [Rana catesbeiana]	1413.79	280.302	0.198263	-2.33451	0.00984657	0.298903	Proto-oncogene with serine/threonine kinase activity that can prevent apoptosis and promote cell survival and protein translation.
XP_018419827.1PREDICTED: acylphosphatase-2 [Nanorana parkeri]	1237.06	171.93	0.138982	-2.84703	0.00199963	0.100258	Pyruvate metabolism
XP_024054545.1acylphosphatase-2 isoform X1 [Terrapene mexicana triunguis]	198.814	39.1119	0.196726	-2.34574	0.0012675	0.073653	Pyruvate metabolism
XP_018421888.1PREDICTED: partitioning defective 6 homolog beta [Nanorana parkeri]	2537.95	157.263	0.0619645	-4.01241	5.19964e-05	0.00870095	Rap1, hippo signalling, Tight junction
XP_018421934.1PREDICTED: rap guanine nucleotide exchange factor-like 1 [Nanorana parkeri]	752.302	161.337	0.214457	-2.22124	0.0112821	0.331215	Rap1, JNK signalling
NP_001011107.1guanine nucleotide-binding protein G(I)/G(S)/G(T) subunit beta-3 [Xenopus tropicalis] AAH84504.1 guanine nucleotide binding protein, beta 3 [Xenopus tropicalis] OCA27531.1 hypothetical protein XENTR_v90017390mg [Xenopus tropicalis] ATO95686.1 guanine nucleotide binding protein (G protein), beta polypeptide 3, partial [synthetic construct]	227.041	80.6684	0.355304	-1.49288	0.0418164	0.695535	Ras, Apelin, PI3-AKT signalling, synaptic transmission
XP_018418565.1PREDICTED: vascular endothelial growth factor D [Nanorana parkeri]	1683.78	490.529	0.291325	-1.7793	0.0469705	0.735431	Ras, Rap1, MAPK, PI3-AKT, TNF signalling, Focal adhesion
PIO32979.1Lecithin retinol acyltransferase [Rana catesbeiana]	681.122	171.115	0.251225	-1.99295	0.0208482	0.479264	Retinol metabolism
XP_018425093.1PREDICTED: retinol dehydrogenase 7-like [Nanorana parkeri]	2850.89	206.152	0.0723115	-3.78963	0.000134512	0.0151321	Retinol metabolism
XP_018414432.1PREDICTED: cytochrome P450 1A5-like isoform X1 [Nanorana parkeri]	8765	702.385	0.0801352	-3.64142	0.00186666	0.0946554	Retinol metabolism, Steroid hormone synthesis
XP_018424345.1PREDICTED: V-set and immunoglobulin domain-containing protein 8 [Nanorana parkeri]	6098.19	428.602	0.0702834	-3.83067	0.000518316	0.0408159	RNA binding
XP_018430612.1PREDICTED: protein Tob2 [Nanorana parkeri]	413.582	128.743	0.311289	-1.68368	0.0353916	0.648676	RNA degradation
XP_018418623.1PREDICTED: SH3 domain-containing YSC84-like protein 1 [Nanorana parkeri]	593.988	105.113	0.176962	-2.49849	0.00343266	0.140529	Ruffle membrane
XP_018432419.1PREDICTED: coiled-coil domain-containing glutamate-rich protein 2 [Nanorana parkeri]	4962.99	998.984	0.201287	-2.31268	0.0239188	0.522539	Secreted protein
XP_018414893.1PREDICTED: alpha-1-antitrypsin-like [Nanorana parkeri]	9570.07	204.523	0.0213711	-5.5482	1.49085e-05	0.00383807	Serine protease inhibitor
XP_018423259.1PREDICTED: DEP domain-containing protein 7 [Nanorana parkeri]	1634.69	419.638	0.256708	-1.9618	0.0288426	0.585912	Signal transduction
NP_001089325.1DEP domain containing 7 S homeolog [Xenopus laevis] AAH92031.1 MGC84967 protein [Xenopus laevis]	698.303	181.708	0.260213	-1.94224	0.0246864	0.527076	Signal transduction
PNI50973.1PKN1 isoform 3, partial [Pan troglodytes]	5921.47	1034.84	0.17476	-2.51655	0.017462	0.427896	Signal transduction
KFP07455.1Actin, alpha skeletal muscle, partial [Calypte anna]	158465	2774.5	0.0175087	-5.83579	0.00363811	0.145818	Skeletal muscle development, Cell motility
XP_017333428.1PREDICTED: general transcription factor II-I repeat domain-containing protein 2-like [Ictalurus punctatus]	344.856	57.8531	0.16776	-2.57553	0.00114797	0.0695377	Skeletal muscle differentiation
XP_017333428.1PREDICTED: general transcription factor II-I repeat domain-containing protein 2-like [Ictalurus punctatus]	260.176	57.0382	0.219229	-2.18949	0.00365914	0.146136	Skeletal muscle differentiation
XP_018418867.1PREDICTED: homeodomain-only protein [Nanorana parkeri] XP_018418868.1 PREDICTED: homeodomain-only protein [Nanorana parkeri]	5998.78	377.267	0.0628906	-3.99101	0.000311544	0.0279338	Skeletal muscle regeneration
XP_018418867.1PREDICTED: homeodomain-only protein [Nanorana parkeri] XP_018418868.1 PREDICTED: homeodomain-only protein [Nanorana parkeri]	8636.14	189.856	0.0219839	-5.50741	1.14091e-05	0.00324965	Skeletal muscle regneration
XP_018408380.1PREDICTED: putative transcription factor Ovo-like 1 [Nanorana parkeri]	962.162	129.558	0.134653	-2.89268	0.00157358	0.084262	Skin development
XP_018408380.1PREDICTED: putative transcription factor Ovo-like 1 [Nanorana parkeri]	354.674	49.7047	0.140142	-2.83504	0.00040528	0.0336623	Skin development
XP_018412369.1PREDICTED: alkaline ceramidase 2 [Nanorana parkeri]	1271.43	196.375	0.154452	-2.69477	0.00326259	0.136063	Sphingolipid metabolism
XP_018423580.1PREDICTED: ceramide synthase 1 isoform X1 [Nanorana parkeri] XP_018423581.1 PREDICTED: ceramide synthase 1 isoform X2 [Nanorana parkeri]	726.53	212.671	0.292722	-1.7724	0.0409288	0.68871	Sphingolipid signalling
XP_018430125.1PREDICTED: heat shock protein 30C-like [Nanorana parkeri] XP_018430126.1 PREDICTED: heat shock protein 30C-like [Nanorana parkeri] XP_018430127.1 PREDICTED: heat shock protein 30C-like [Nanorana parkeri]	1747.6	193.115	0.110503	-3.17784	0.000690653	0.0491796	Stress response
XP_018422833.1PREDICTED: beta-taxilin [Nanorana parkeri]	481.081	124.669	0.259144	-1.94817	0.0174841	0.427896	Syntaxin binding
XP_018422833.1PREDICTED: beta-taxilin [Nanorana parkeri]	697.076	136.077	0.195211	-2.35689	0.00678829	0.230449	Syntaxin binding
XP_018422152.1PREDICTED: BAG family molecular chaperone regulator 4 [Nanorana parkeri]	672.531	142.596	0.212028	-2.23767	0.00963569	0.295855	TNF signalling
XP_018425645.1PREDICTED: CCAAT/enhancer-binding protein beta [Nanorana parkeri]	423.4	54.5937	0.128941	-2.95521	0.000339315	0.029689	TNF, IL-17 signalling
XP_018421629.1PREDICTED: paralemmin-3-like [Nanorana parkeri]	2083.87	259.931	0.124735	-3.00306	0.00139248	0.0779962	Toll-like receptor signalling
XP_018421565.1PREDICTED: Krueppel-like factor 5 [Nanorana parkeri]	635.714	136.077	0.214054	-2.22396	0.00949869	0.294135	Transcription activator
XP_018419166.1PREDICTED: transcription cofactor vestigial-like protein 2 isoform X2 [Nanorana parkeri]	673.759	205.338	0.304764	-1.71423	0.0459014	0.730039	Transcription co-activator
XP_018425884.1PREDICTED: nuclear receptor subfamily 4 group A member 1 [Nanorana parkeri] XP_018425885.1 PREDICTED: nuclear receptor subfamily 4 group A member 1 [Nanorana parkeri]	1887.51	298.228	0.158001	-2.66199	0.00391857	0.154288	Transcription regulation
PIO30436.1Nuclear receptor subfamily 4 group A member 1 [Rana catesbeiana]	4864.81	826.24	0.16984	-2.55775	0.0125808	0.355314	Transcription regulation
PIO30436.1Nuclear receptor subfamily 4 group A member 1 [Rana catesbeiana]	3345.48	581.79	0.173904	-2.52364	0.00921691	0.28775	Transcription regulation
XP_018429061.1PREDICTED: protein L-Myc isoform X2 [Nanorana parkeri]	362.038	83.9277	0.23182	-2.10892	0.00754301	0.248942	Transcription regulation
XP_018415118.1PREDICTED: POU domain, class 3, transcription factor 1 [Nanorana parkeri]	1433.42	324.303	0.226244	-2.14405	0.0170728	0.423496	Transcription regulation, Keratinocyte differentiation, Nervous system development
XP_018418560.1PREDICTED: pirin [Nanorana parkeri]	4597.27	615.198	0.133818	-2.90165	0.00459449	0.175232	Transcriptional regulator of NF kappa B
XP_018420002.1PREDICTED: transmembrane protein 54 [Nanorana parkeri]	1208.84	286.821	0.23727	-2.0754	0.0205646	0.475684	Transmembrane
XP_018412265.1PREDICTED: transmembrane protein 141 [Nanorana parkeri]	281.04	98.5947	0.350821	-1.51119	0.0459327	0.730039	Transmembrane protein
XP_012822724.1PREDICTED: transmembrane protein 238 [Xenopus tropicalis] OCA29604.1 hypothetical protein XENTR_v90019064mg [Xenopus tropicalis]	89.589	36.6674	0.409285	-1.28882	0.0449434	0.721411	Transmembrane protein
XP_018427889.1PREDICTED: transmembrane protein 233 [Nanorana parkeri]	492.126	148.299	0.301344	-1.73051	0.0350985	0.647194	Transmembrane protein
XP_018427535.1PREDICTED: solute carrier family 25 member 47 [Nanorana parkeri]	531.398	161.337	0.303608	-1.71972	0.0384297	0.668997	Transmembrane transport
XP_018427535.1PREDICTED: solute carrier family 25 member 47 [Nanorana parkeri]	407.446	123.854	0.303978	-1.71796	0.0314881	0.615374	Transmembrane transport
XP_016070183.1PREDICTED: sodium/potassium-transporting ATPase subunit alpha-2 isoform X1 [Miniopterus natalensis]	560.852	85.5574	0.152549	-2.71266	0.0014397	0.079609	Transmembrane transport
XP_018422316.1PREDICTED: chloride intracellular channel protein 5 isoform X4 [Nanorana parkeri]	495.808	105.928	0.213648	-2.22669	0.00707473	0.237963	Transmembrane transport
XP_018082013.1PREDICTED: solute carrier family 25 member 34-like [Xenopus laevis] OCT73405.1 hypothetical protein XELAEV_18036382mg [Xenopus laevis]	3232.57	687.718	0.212747	-2.23279	0.0199281	0.463962	Transmembrane transport, Blastocyst hatching
XP_018113448.1PREDICTED: calcium-transporting ATPase type 2C member 2-like [Xenopus laevis] OCT84499.1 hypothetical protein XELAEV_18022652mg [Xenopus laevis]	3065.66	678.755	0.221406	-2.17524	0.0223179	0.499614	Transmemebrane transport
XP_018427535.1PREDICTED: solute carrier family 25 member 47 [Nanorana parkeri]	350.993	78.2239	0.222865	-2.16576	0.00589998	0.212505	Transmemebrane transport
XP_018425755.1PREDICTED: beta-microseminoprotein [Nanorana parkeri]	489.672	47.2603	0.0965142	-3.37312	7.82901e-05	0.0104807	Tumour suppressor
XP_018080887.1PREDICTED: leucine-rich repeat-containing protein 20-like isoform X1 [Xenopus laevis] OCT71878.1 hypothetical protein XELAEV_18034855mg [Xenopus laevis]	4680.72	184.152	0.0393427	-4.66776	1.94848e-05	0.0046579	Unknown
XP_018080887.1PREDICTED: leucine-rich repeat-containing protein 20-like isoform X1 [Xenopus laevis] OCT71878.1 hypothetical protein XELAEV_18034855mg [Xenopus laevis]	29429.4	1428.4	0.0485365	-4.36478	0.00385433	0.152657	Unknown
XP_018419513.1PREDICTED: protein YIPF1 [Nanorana parkeri]	517.898	103.484	0.199815	-2.32327	0.00531941	0.197808	Vesicle mediated transport
XP_018425164.1PREDICTED: gastric intrinsic factor-like [Nanorana parkeri]	3232.57	448.158	0.138638	-2.8506	0.00340468	0.139811	Vitamin absorption
XP_018409389.1PREDICTED: mitochondrial 10-formyltetrahydrofolate dehydrogenase [Nanorana parkeri]	3285.34	652.68	0.198664	-2.33159	0.0154691	0.39824	Vitamin metabolism
BAF63030.1aquaporin [Dryophytes japonicus]	8842.31	223.264	0.0252495	-5.3076	2.16927e-05	0.00492204	Water reabsorption
XP_018421298.1PREDICTED: norrin [Nanorana parkeri]	223.359	70.8904	0.317383	-1.6557	0.0236712	0.519695	Wnt signalling
XP_018410328.1PREDICTED: dickkopf-related protein 3 [Nanorana parkeri]	1693.6	246.079	0.145299	-2.7829	0.00253373	0.116962	Wnt signalling
XP_018425530.1PREDICTED: protein NDRG2 [Nanorana parkeri]	3443.65	760.238	0.220765	-2.17942	0.0241167	0.522539	Wnt signalling
XP_018425530.1PREDICTED: protein NDRG2 [Nanorana parkeri]	2387	530.456	0.222227	-2.16989	0.0192794	0.455996	Wnt signalling
XP_018417382.1PREDICTED: protein Wnt-10b [Nanorana parkeri]	3012.89	684.459	0.227177	-2.13811	0.0243198	0.523938	Wnt signalling Canonical
XP_018408368.1PREDICTED: fos-related antigen 1 [Nanorana parkeri]	1548.79	416.379	0.268842	-1.89517	0.0340408	0.63557	Wnt, IL-17 signalling, osteoclast differentiation
No Blast Hit	326508	204.523	0.000626395	-10.6406	3.69528e-05	0.00687065
No Blast Hit	318680	294.154	0.000923039	-10.0813	6.54307e-05	0.0100681
No Blast Hit	557079	816.462	0.00146561	-9.41428	0.000255085	0.0243916
No Blast Hit	49383.2	91.2612	0.00184802	-9.0798	4.08272e-06	0.0016172
No Blast Hit	42424.7	92.076	0.00217034	-8.84786	3.73885e-06	0.00161458
No Blast Hit	49788.2	121.41	0.00243853	-8.67977	7.93346e-06	0.00265513
No Blast Hit	38313.4	120.595	0.00314759	-8.31153	6.73378e-06	0.00243635
No Blast Hit	20153.8	71.7052	0.00355789	-8.13476	8.17253e-07	0.000866945
No Blast Hit	60367	219.19	0.00363095	-8.10544	3.22853e-05	0.00633653
No Blast Hit	58630.5	213.486	0.00364121	-8.10137	3.02721e-05	0.00633206
No Blast Hit	81263.4	396.823	0.00488317	-7.67797	0.000117714	0.0139455
No Blast Hit	16475.8	92.076	0.00558856	-7.48331	1.26711e-06	0.000974618
No Blast Hit	1.45997e+06	8820.56	0.00604159	-7.37086	0.00290582	0.125695
No Blast Hit	14571.1	101.854	0.00699014	-7.16046	1.48695e-06	0.00104469
No Blast Hit	18657.8	172.744	0.00925854	-6.755	1.08544e-05	0.00315886
No Blast Hit	7847.02	80.6684	0.0102801	-6.604	3.29699e-07	0.000602351
No Blast Hit	16359.2	172.744	0.0105595	-6.56532	9.72e-06	0.00295731
No Blast Hit	17456.4	190.671	0.0109227	-6.51653	1.40292e-05	0.00375617
No Blast Hit	5463.7	62.7421	0.0114834	-6.4443	9.98637e-08	0.000445625
No Blast Hit	428000	5065	0.0118341	-6.40091	0.00450177	0.172186
No Blast Hit	273815	3526.59	0.0128795	-6.27878	0.00361543	0.145344
No Blast Hit	85629.9	1242.62	0.0145115	-6.10666	0.00118932	0.0713963
No Blast Hit	259947	3830.53	0.0147358	-6.08453	0.00429195	0.16654
No Blast Hit	118321	1842.34	0.0155706	-6.00503	0.00211438	0.104063
No Blast Hit	16146.9	251.783	0.0155933	-6.00293	3.29776e-05	0.00633653
No Blast Hit	21319.7	378.082	0.0177339	-5.81735	0.000122402	0.0141258
No Blast Hit	13761.1	256.672	0.018652	-5.74453	3.39383e-05	0.00639904
PIO40666.1hypothetical protein AB205_0030820 [Rana catesbeiana]	15911.3	303.117	0.0190505	-5.71403	6.02685e-05	0.00972065
PIO24135.1hypothetical protein AB205_0138200, partial [Rana catesbeiana]	3141.75	60.2976	0.0191923	-5.70333	1.67165e-07	0.000559461
PIO24135.1hypothetical protein AB205_0138200, partial [Rana catesbeiana]	10160.4	198.004	0.0194879	-5.68128	1.30415e-05	0.00363723
PIO24135.1hypothetical protein AB205_0138200, partial [Rana catesbeiana]	10092.9	215.116	0.0213136	-5.55208	1.79437e-05	0.0043675
No Blast Hit	116447	2588.72	0.0222308	-5.49129	0.00403052	0.157768
No Blast Hit	83148.4	1886.34	0.0226864	-5.46203	0.00280623	0.123171
No Blast Hit	3277.98	75.7794	0.0231177	-5.43486	4.95041e-07	0.000602465
XP_004917015.1PREDICTED: uncharacterized protein LOC100485719 isoform X2 [Xenopus tropicalis] XP_017952383.1 PREDICTED: uncharacterized protein LOC100485719 isoform X2 [Xenopus tropicalis] OCA25347.1 hypothetical protein XENTR_v90020707mg [Xenopus tropicalis]	14870.6	346.304	0.0232879	-5.42428	9.366e-05	0.011718
PIO30222.1hypothetical protein AB205_0130200, partial [Rana catesbeiana]	4556.77	119.78	0.0262862	-5.24955	2.56495e-06	0.00132065
No Blast Hit	3640.01	96.1502	0.0264148	-5.24251	1.31046e-06	0.000974618
No Blast Hit	8908.59	248.524	0.0278971	-5.16374	3.31334e-05	0.00633653
No Blast Hit	16629.2	495.418	0.0297921	-5.06893	0.000291879	0.0266471
PIO31295.1hypothetical protein AB205_0089180, partial [Rana catesbeiana]	2755.17	82.298	0.0298704	-5.06514	1.27989e-06	0.000974618
No Blast Hit	1304.56	41.5564	0.0318547	-4.97235	9.86534e-07	0.000943338
No Blast Hit	9662.11	320.229	0.0331427	-4.91516	8.45269e-05	0.0110937
No Blast Hit	4511.36	149.929	0.0332337	-4.91121	7.76988e-06	0.00265513
No Blast Hit	3505.02	117.336	0.0334765	-4.90071	3.98709e-06	0.0016172
No Blast Hit	7272.67	246.894	0.0339482	-4.88052	3.81658e-05	0.00699897
No Blast Hit	10448.8	359.341	0.0343907	-4.86184	0.000123494	0.0141301
No Blast Hit	1813.87	62.7421	0.0345901	-4.8535	1.56075e-06	0.00104469
No Blast Hit	2279	82.298	0.0361115	-4.7914	2.53869e-06	0.00132065
No Blast Hit	2007.78	74.1497	0.0369313	-4.75901	2.40569e-06	0.00132065
No Blast Hit	4689.31	179.263	0.038228	-4.70923	1.70798e-05	0.00423421
PIO41001.1hypothetical protein AB205_0184110 [Rana catesbeiana]	7509.52	290.08	0.0386283	-4.6942	7.22916e-05	0.0104
No Blast Hit	1329.11	52.9641	0.0398493	-4.6493	3.30915e-06	0.00147665
No Blast Hit	5464.93	232.227	0.0424941	-4.55659	4.3313e-05	0.00757776
No Blast Hit	18787.9	802.609	0.0427194	-4.54896	0.00120277	0.0718815
No Blast Hit	2206.59	96.965	0.0439434	-4.50821	6.98227e-06	0.00245978
PIO26796.1hypothetical protein AB205_0150970, partial [Rana catesbeiana]	8978.54	398.453	0.0443784	-4.494	0.000210481	0.0215092
No Blast Hit	9609.34	432.676	0.0450266	-4.47308	0.000267667	0.0254132
No Blast Hit	15557.8	704.83	0.0453039	-4.46422	0.000931685	0.0603728
No Blast Hit	19078.8	906.908	0.0475349	-4.39487	0.00170458	0.0887906
OCT81855.1hypothetical protein XELAEV_18024363mg [Xenopus laevis]	12697.1	624.161	0.0491578	-4.34644	0.000749267	0.0514381
XP_018411007.1PREDICTED: putative uncharacterized protein DDB_G0271982 [Nanorana parkeri]	643.077	32.5933	0.0506833	-4.30235	3.23104e-06	0.00147665
XP_018411007.1PREDICTED: putative uncharacterized protein DDB_G0271982 [Nanorana parkeri]	692.167	39.9268	0.0576837	-4.11569	8.63407e-06	0.00281913
No Blast Hit	1481.29	87.187	0.058859	-4.08659	2.66528e-05	0.00584919
No Blast Hit	808.756	48.8899	0.0604508	-4.0481	1.69205e-05	0.00423421
No Blast Hit	3042.35	186.597	0.0613331	-4.02719	6.50992e-05	0.0100681
No Blast Hit	104743	6598.51	0.0629971	-3.98857	0.0248491	0.529204
No Blast Hit	5407.25	341.415	0.0631402	-3.9853	0.000248875	0.0243916
PIO28297.1hypothetical protein AB205_0120760 [Rana catesbeiana]	4650.04	299.858	0.0644851	-3.95489	0.000194074	0.0201104
PIO39559.1hypothetical protein AB205_0184480 [Rana catesbeiana]	3522.2	242.005	0.0687085	-3.86337	0.000147616	0.0159668
PIO26869.1hypothetical protein AB205_0027750 [Rana catesbeiana]	316.63	22.0005	0.0694833	-3.84719	3.1197e-06	0.00147665
PIO39566.1hypothetical protein AB205_0184550 [Rana catesbeiana]	744.939	52.1492	0.0700047	-3.8364	3.20898e-05	0.00633653
No Blast Hit	698.303	48.8899	0.0700124	-3.83625	2.74094e-05	0.00591823
PIO39559.1hypothetical protein AB205_0184480 [Rana catesbeiana]	1946.41	136.892	0.0703303	-3.82971	7.3802e-05	0.0104
XP_018411007.1PREDICTED: putative uncharacterized protein DDB_G0271982 [Nanorana parkeri]	656.577	46.4454	0.0707387	-3.82136	2.48722e-05	0.00554941
SIK19391.1Uncharacterised protein [Mycobacteroides abscessus subsp. abscessus]	1162.2	85.5574	0.0736165	-3.76383	8.34716e-05	0.0110637
OCT83786.1hypothetical protein XELAEV_18021925mg [Xenopus laevis]	7244.44	551.641	0.0761469	-3.71507	0.00104058	0.0650844
OCT64579.1hypothetical protein XELAEV_18045678mg [Xenopus laevis]	11968.1	974.539	0.081428	-3.61833	0.0035941	0.145135
KYO20455.1hypothetical protein Y1Q_0010444 [Alligator mississippiensis]	98193.3	8011.43	0.0815884	-3.61549	0.0377887	0.663881
No Blast Hit	1346.29	110.002	0.0817077	-3.61338	0.000147183	0.0159668
No Blast Hit	818.574	67.6311	0.0826206	-3.59735	9.95189e-05	0.0122253
No Blast Hit	4275.73	356.082	0.0832797	-3.58589	0.000525313	0.0409428
No Blast Hit	78599	6775.33	0.0862012	-3.53615	0.0360475	0.650215
PIO35473.1hypothetical protein AB205_0097180, partial [Rana catesbeiana]	6695.86	584.235	0.0872531	-3.51865	0.00152269	0.0832008
No Blast Hit	66757.3	5852.12	0.0876626	-3.51189	0.0331864	0.624453
No Blast Hit	5998.78	533.715	0.0889705	-3.49053	0.00133417	0.0755607
No Blast Hit	978.116	89.6315	0.0916369	-3.44793	0.000228718	0.0231959
PIO33450.1hypothetical protein AB205_0208940, partial [Rana catesbeiana]	1807.73	167.041	0.0924032	-3.43591	0.000286997	0.0265448
No Blast Hit	607.487	56.2234	0.0925508	-3.43361	9.95416e-05	0.0122253
No Blast Hit	4805.9	448.158	0.0932516	-3.42273	0.00107704	0.0658369
No Blast Hit	2307.22	217.56	0.0942952	-3.40667	0.00039051	0.0331834
No Blast Hit	737.575	70.0755	0.095008	-3.39581	0.000175584	0.0185082
No Blast Hit	888.527	86.3722	0.0972083	-3.36278	0.00027448	0.0258765
No Blast Hit	4868.49	492.159	0.101091	-3.30628	0.00155811	0.0841068
OCA13872.1hypothetical protein XENTR_v900289262mg, partial [Xenopus tropicalis]	1913.28	195.56	0.102212	-3.29037	0.00049299	0.0392836
PIO24223.1hypothetical protein AB205_0198290 [Rana catesbeiana]	50058.2	5186.41	0.103608	-3.2708	0.037672	0.663188
No Blast Hit	2368.59	251.783	0.106301	-3.23377	0.000721387	0.0502979
OCA29835.1hypothetical protein XENTR_v90019252mg [Xenopus tropicalis]	1303.34	141.781	0.108783	-3.20048	0.000618632	0.0447655
PIO23159.1hypothetical protein AB205_0088050 [Rana catesbeiana]	294.539	33.4081	0.113425	-3.14019	7.06063e-05	0.0103869
No Blast Hit	819.801	93.7057	0.114303	-3.12907	0.000571206	0.0429592
No Blast Hit	2072.82	237.931	0.114786	-3.12298	0.000929897	0.0603728
XP_016396722.1PREDICTED: uncharacterized protein C3orf38-like [Sinocyclocheilus rhinocerous]	771.938	92.076	0.119279	-3.06759	0.000651754	0.0469088
No Blast Hit	1919.41	228.968	0.11929	-3.06745	0.00105632	0.0651654
OCA29450.1hypothetical protein XENTR_v900189241mg [Xenopus tropicalis]	1945.19	234.672	0.120642	-3.05119	0.00112648	0.0685466
No Blast Hit	239.313	29.334	0.122576	-3.02826	7.47839e-05	0.0104
No Blast Hit	2051.96	254.228	0.123895	-3.01281	0.00133242	0.0755607
No Blast Hit	305.584	38.2971	0.125324	-2.99626	0.000147896	0.0159668
No Blast Hit	3331.98	446.528	0.134013	-2.89956	0.00303682	0.129471
OCT67213.1hypothetical protein XELAEV_18038497mg [Xenopus laevis] OCT67214.1 hypothetical protein XELAEV_18038497mg [Xenopus laevis]	2901.21	391.934	0.135093	-2.88797	0.00270593	0.121152
No Blast Hit	7092.26	976.984	0.137753	-2.85984	0.00939892	0.292128
OCA29545.1hypothetical protein XENTR_v900190172mg, partial [Xenopus tropicalis] OCA29546.1 hypothetical protein XENTR_v900190172mg, partial [Xenopus tropicalis] OCA29547.1 hypothetical protein XENTR_v900190172mg, partial [Xenopus tropicalis] OCA29548.1 hypothetical protein XENTR_v900190172mg, partial [Xenopus tropicalis]	6115.37	846.61	0.13844	-2.85267	0.00779754	0.253363
No Blast Hit	24821.1	3485.04	0.140406	-2.83232	0.0429576	0.704314
No Blast Hit	597.669	83.9277	0.140425	-2.83213	0.00102036	0.0644319
PIO25637.1hypothetical protein AB205_0088890 [Rana catesbeiana]	439.354	61.9272	0.140951	-2.82674	0.000614054	0.0447404
No Blast Hit	2523.22	356.896	0.141445	-2.82169	0.00292009	0.125695
No Blast Hit	424.627	60.2976	0.142001	-2.81603	0.000605562	0.0445421
OCT84175.1hypothetical protein XELAEV_18022316mg [Xenopus laevis]	468.808	66.8162	0.142524	-2.81073	0.000729677	0.0506124
No Blast Hit	1281.25	183.337	0.143093	-2.80498	0.00229545	0.108969
No Blast Hit	4608.31	669.792	0.145344	-2.78245	0.00643364	0.222988
No Blast Hit	5186.35	755.349	0.145642	-2.7795	0.00756848	0.248942
No Blast Hit	861.527	125.484	0.145653	-2.77939	0.00208017	0.10299
No Blast Hit	851.709	125.484	0.147332	-2.76286	0.0021736	0.105811
PIO39735.1hypothetical protein AB205_0019420 [Rana catesbeiana]	1159.75	173.559	0.149652	-2.74031	0.00280107	0.123171
No Blast Hit	5477.2	824.61	0.150553	-2.73166	0.00922124	0.28775
No Blast Hit	897.117	135.262	0.150774	-2.72954	0.0025611	0.117015
OCA35250.1hypothetical protein XENTR_v900146981mg, partial [Xenopus tropicalis]	3653.51	561.419	0.153666	-2.70213	0.00606534	0.216524
OCT80280.1hypothetical protein XELAEV_18027098mg [Xenopus laevis]	1255.47	193.93	0.154468	-2.69462	0.00326241	0.136063
No Blast Hit	2515.86	388.675	0.15449	-2.69441	0.00432431	0.166734
No Blast Hit	593.988	92.076	0.155013	-2.68954	0.00171948	0.0892195
KQK82823.1hypothetical protein AAES_66490 [Amazona aestiva]	1049.3	162.966	0.15531	-2.68678	0.00324563	0.136063
No Blast Hit	1001.43	155.633	0.15541	-2.68585	0.00319292	0.135694
No Blast Hit	980.57	153.188	0.156224	-2.67831	0.00323614	0.136063
No Blast Hit	2941.71	469.343	0.159548	-2.64794	0.00569248	0.20812
No Blast Hit	239.313	38.2971	0.160029	-2.64359	0.000450881	0.0367655
No Blast Hit	829.619	134.447	0.162059	-2.62541	0.00335804	0.139231
No Blast Hit	255.267	41.5564	0.162796	-2.61887	0.000566957	0.0428805
No Blast Hit	2563.72	422.083	0.164637	-2.60264	0.00580168	0.21048
No Blast Hit	235.631	39.1119	0.165988	-2.59085	0.000556954	0.0423633
OCA38210.1hypothetical protein XENTR_v900118252mg, partial [Xenopus tropicalis]	186.542	30.9636	0.165988	-2.59085	0.00036627	0.0314311
OCT82706.1hypothetical protein XELAEV_18025236mg [Xenopus laevis]	2031.09	337.34	0.166088	-2.58998	0.00512802	0.191756
PIO40987.1hypothetical protein AB205_0206370 [Rana catesbeiana]	1170.79	204.523	0.174687	-2.51715	0.00564631	0.207088
BAC37486.1unnamed protein product, partial [Mus musculus]	1797.92	320.229	0.178111	-2.48915	0.00652841	0.225247
No Blast Hit	505.626	90.4463	0.17888	-2.48294	0.00289326	0.125695
No Blast Hit	239.313	43.1861	0.180459	-2.47026	0.000980779	0.0625223
No Blast Hit	343.629	62.7421	0.182587	-2.45335	0.00187775	0.0948584
BAB71337.1unnamed protein product [Homo sapiens]	4889.35	897.945	0.183653	-2.44494	0.0169216	0.421058
OCT85700.1hypothetical protein XELAEV_18023871mg [Xenopus laevis]	531.398	97.7798	0.184005	-2.44218	0.00359938	0.145135
No Blast Hit	1656.78	308.821	0.186398	-2.42354	0.00772848	0.25222
PIO15840.1hypothetical protein AB205_0058590 [Rana catesbeiana]	5883.42	1115.5	0.189601	-2.39896	0.0230444	0.510754
PIO27025.1hypothetical protein AB205_0152600 [Rana catesbeiana]	3584.79	684.459	0.190934	-2.38885	0.0143114	0.382602
No Blast Hit	341.175	65.1866	0.191065	-2.38786	0.00241426	0.113006
No Blast Hit	170.587	32.5933	0.191065	-2.38786	0.000818407	0.0553387
No Blast Hit	298.221	57.0382	0.191262	-2.38638	0.00199106	0.100204
No Blast Hit	704.44	135.262	0.192014	-2.38072	0.0063483	0.222765
EDL05498.1mCG12757 [Mus musculus]	211.086	40.7416	0.193009	-2.37326	0.00123064	0.0728966
No Blast Hit	185.314	35.8526	0.193469	-2.36982	0.0010172	0.0644319
OCT82706.1hypothetical protein XELAEV_18025236mg [Xenopus laevis]	1902.23	368.304	0.193617	-2.36872	0.0096581	0.295865
No Blast Hit	676.213	132.003	0.195209	-2.35691	0.00656452	0.225782
No Blast Hit	208.632	40.7416	0.19528	-2.35639	0.00130259	0.0748405
No Blast Hit	3964.01	778.979	0.196513	-2.3473	0.0176097	0.430184
No Blast Hit	4700.36	927.279	0.197278	-2.34169	0.0210983	0.481655
No Blast Hit	795.256	158.892	0.1998	-2.32337	0.00859558	0.272031
No Blast Hit	2093.68	421.268	0.201209	-2.31323	0.0119534	0.344871
No Blast Hit	868.891	176.819	0.203499	-2.29691	0.00998732	0.301127
No Blast Hit	1795.46	366.674	0.204223	-2.29178	0.0117823	0.341405
No Blast Hit	4904.08	1007.95	0.205532	-2.28256	0.0254568	0.535833
No Blast Hit	1531.6	316.155	0.206421	-2.27634	0.0117664	0.341405
No Blast Hit	8388.23	1731.52	0.206422	-2.27633	0.0430772	0.704981
No Blast Hit	6879.95	1426.77	0.207381	-2.26964	0.0362561	0.651491
OCT80280.1hypothetical protein XELAEV_18027098mg [Xenopus laevis]	1071.39	224.894	0.209909	-2.25216	0.0123465	0.351647
No Blast Hit	6913.08	1463.44	0.211691	-2.23997	0.0388752	0.671165
No Blast Hit	1748.83	370.749	0.211998	-2.23787	0.013628	0.370809
No Blast Hit	1120.48	238.746	0.213075	-2.23057	0.0132133	0.363218
No Blast Hit	646.759	139.336	0.215438	-2.21466	0.00996902	0.301127
BAB71337.1unnamed protein product [Homo sapiens]	4605.86	1001.43	0.217425	-2.20141	0.0292901	0.589634
No Blast Hit	420.946	92.076	0.218736	-2.19274	0.00659626	0.225842
No Blast Hit	152.179	33.4081	0.219532	-2.1875	0.00173809	0.0898371
No Blast Hit	177.951	39.1119	0.219791	-2.1858	0.00219438	0.105887
No Blast Hit	447.945	98.5947	0.220104	-2.18374	0.00730534	0.243538
BAB71337.1unnamed protein product [Homo sapiens]	4734.72	1045.43	0.220801	-2.17918	0.0316757	0.616477
No Blast Hit	1413.79	313.71	0.221893	-2.17206	0.0157567	0.400256
No Blast Hit	819.801	182.522	0.222642	-2.1672	0.0142229	0.382333
No Blast Hit	1386.79	311.266	0.224451	-2.15553	0.0164944	0.415057
No Blast Hit	1676.42	380.527	0.226988	-2.13931	0.0177961	0.432525
PIO15415.1hypothetical protein AB205_0136470 [Rana catesbeiana]	1417.47	329.192	0.232239	-2.10632	0.0189648	0.450945
No Blast Hit	371.856	86.3722	0.232273	-2.1061	0.00785225	0.254523
No Blast Hit	368.174	86.3722	0.234596	-2.09175	0.00817958	0.261962
OCT99946.1hypothetical protein XELAEV_18005730mg [Xenopus laevis]	533.852	125.484	0.235054	-2.08894	0.0122641	0.35081
PIO31831.1hypothetical protein AB205_0122460 [Rana catesbeiana]	1187.98	281.932	0.237321	-2.07509	0.0205737	0.475684
No Blast Hit	330.129	79.0387	0.239417	-2.0624	0.00805664	0.25989
No Blast Hit	730.212	176.004	0.241031	-2.05271	0.0184153	0.440224
No Blast Hit	168.133	40.7416	0.242318	-2.04503	0.00376684	0.149634
POI28316.1hypothetical protein CIB84_007932, partial [Bambusicola thoracicus]	261.404	63.5569	0.243137	-2.04016	0.00666225	0.227519
No Blast Hit	682.349	166.226	0.243608	-2.03737	0.0182662	0.438246
No Blast Hit	423.4	104.298	0.246335	-2.0213	0.012097	0.348263
CDQ68211.1unnamed protein product [Oncorhynchus mykiss]	890.981	221.634	0.248753	-2.00721	0.0236807	0.519695
No Blast Hit	312.948	78.2239	0.249958	-2.00024	0.0095357	0.294135
PIO38940.1hypothetical protein AB205_0079530, partial [Rana catesbeiana]	822.255	206.152	0.250716	-1.99587	0.0235276	0.518886
No Blast Hit	1673.96	421.268	0.251659	-1.99046	0.0268743	0.556914
BAB71337.1unnamed protein product [Homo sapiens]	4701.58	1186.4	0.25234	-1.98656	0.0494633	0.747771
No Blast Hit	2993.26	756.164	0.252623	-1.98494	0.035962	0.649969
No Blast Hit	103.089	26.0746	0.252934	-1.98317	0.00262081	0.11813
No Blast Hit	1729.19	439.194	0.253988	-1.97717	0.028172	0.576665
PIO38298.1hypothetical protein AB205_0154610 [Rana catesbeiana]	812.437	206.967	0.254749	-1.97285	0.0249515	0.529204
PKU26721.1type ii cytoskeletal hypothetical protein [Limosa lapponica baueri]	2294.95	585.049	0.254929	-1.97183	0.0321586	0.616998
AAI23306.1Unknown (protein for IMAGE:7008486), partial [Xenopus laevis]	1888.73	481.566	0.254968	-1.97161	0.0295652	0.592855
No Blast Hit	2880.35	738.238	0.256302	-1.96409	0.0370349	0.65997
No Blast Hit	447.945	114.891	0.256485	-1.96305	0.0155478	0.398673
No Blast Hit	407.446	107.558	0.263981	-1.9215	0.0163399	0.411943
No Blast Hit	579.261	153.188	0.264455	-1.91891	0.0227529	0.506811
No Blast Hit	657.804	174.374	0.265085	-1.91547	0.0255282	0.536494
No Blast Hit	2567.4	682.829	0.265961	-1.91071	0.0397891	0.681147
No Blast Hit	976.889	259.931	0.266081	-1.91006	0.0316853	0.616477
PIO15951.1hypothetical protein AB205_0098230 [Rana catesbeiana]	258.949	69.2607	0.267468	-1.90256	0.011132	0.328246
No Blast Hit	809.983	217.56	0.268598	-1.89648	0.0308664	0.611253
No Blast Hit	323.993	87.187	0.269101	-1.89378	0.0144821	0.383178
PIO31990.1hypothetical protein AB205_0199290 [Rana catesbeiana]	2193.09	592.383	0.270113	-1.88836	0.0391158	0.673929
No Blast Hit	473.717	128.743	0.271773	-1.87953	0.0214798	0.484907
No Blast Hit	321.539	88.0019	0.27369	-1.86939	0.0156547	0.399325
No Blast Hit	1120.48	307.192	0.274162	-1.8669	0.0359707	0.649969
No Blast Hit	2044.59	560.604	0.274189	-1.86676	0.040169	0.684626
No Blast Hit	310.493	85.5574	0.275553	-1.8596	0.0156604	0.399325
No Blast Hit	1958.69	546.752	0.279142	-1.84093	0.0422223	0.697945
No Blast Hit	1073.84	303.117	0.282274	-1.82483	0.0400526	0.684626
No Blast Hit	290.858	82.298	0.28295	-1.82138	0.0168145	0.419956
No Blast Hit	134.997	38.2971	0.283688	-1.81762	0.00768729	0.25222
No Blast Hit	581.715	165.411	0.28435	-1.81426	0.0312404	0.612987
No Blast Hit	489.672	139.336	0.28455	-1.81324	0.0272048	0.561157
No Blast Hit	425.855	121.41	0.285097	-1.81047	0.0243829	0.523938
No Blast Hit	953.571	272.154	0.285405	-1.80892	0.0412155	0.689986
No Blast Hit	450.4	128.743	0.285843	-1.80671	0.0258656	0.541811
No Blast Hit	257.722	74.1497	0.287712	-1.7973	0.0162942	0.411568
No Blast Hit	1781.96	513.344	0.288078	-1.79547	0.0458871	0.730039
No Blast Hit	288.403	83.1129	0.288183	-1.79494	0.0182998	0.438246
No Blast Hit	844.346	244.45	0.289514	-1.7883	0.0421476	0.697945
No Blast Hit	677.44	197.189	0.29108	-1.78051	0.0383688	0.668806
PIO31990.1hypothetical protein AB205_0199290 [Rana catesbeiana]	725.303	211.856	0.292094	-1.7755	0.0405449	0.686481
No Blast Hit	1078.75	315.34	0.29232	-1.77438	0.0455959	0.729261
No Blast Hit	782.984	228.968	0.29243	-1.77384	0.0424019	0.699057
No Blast Hit	261.404	76.5942	0.293011	-1.77097	0.018149	0.436979
PIO11420.1hypothetical protein AB205_0131810, partial [Rana catesbeiana]	234.404	69.2607	0.295476	-1.75889	0.0170828	0.423496
PIO32966.1hypothetical protein AB205_0113950, partial [Rana catesbeiana]	424.627	125.484	0.295516	-1.75869	0.0286408	0.583584
PIO32638.1hypothetical protein AB205_0098740, partial [Rana catesbeiana] PIO32639.1 hypothetical protein AB205_0098740, partial [Rana catesbeiana]	957.253	284.376	0.297076	-1.7511	0.0478652	0.74012
No Blast Hit	393.946	117.336	0.297847	-1.74736	0.0279883	0.573782
CDQ68211.1unnamed protein product [Oncorhynchus mykiss]	720.394	215.116	0.298608	-1.74367	0.0440421	0.712068
No Blast Hit	441.809	132.003	0.298778	-1.74285	0.0310489	0.611253
No Blast Hit	449.172	136.892	0.304764	-1.71423	0.0343288	0.640055
No Blast Hit	193.905	59.4827	0.306762	-1.70481	0.0174281	0.427896
No Blast Hit	387.81	119.78	0.308863	-1.69496	0.0326069	0.621808
No Blast Hit	126.406	39.1119	0.309414	-1.69239	0.0121261	0.348351
No Blast Hit	553.488	172.744	0.312101	-1.67991	0.0443784	0.715775
No Blast Hit	504.398	158.077	0.313398	-1.67393	0.0422314	0.697945
No Blast Hit	380.447	119.78	0.314841	-1.6673	0.0350411	0.647066
NP_001016152.1uncharacterized protein C4orf32 homolog [Xenopus tropicalis] CAJ82648.1 novel protein [Xenopus tropicalis] OCA48720.1 hypothetical protein XENTR_v90001082mg [Xenopus tropicalis]	593.988	187.411	0.315514	-1.66422	0.0486465	0.740466
No Blast Hit	185.314	58.6679	0.316586	-1.65933	0.0198124	0.462877
No Blast Hit	508.08	161.337	0.317542	-1.65498	0.0448402	0.721143
No Blast Hit	371.856	118.151	0.317732	-1.65412	0.0359089	0.649969
No Blast Hit	468.808	149.929	0.319809	-1.64472	0.0435954	0.709083
No Blast Hit	504.398	161.337	0.31986	-1.64449	0.0459717	0.730039
No Blast Hit	376.765	120.595	0.320081	-1.64349	0.0374521	0.662407
No Blast Hit	119.043	38.2971	0.321708	-1.63618	0.0144132	0.383178
No Blast Hit	322.766	104.298	0.32314	-1.62977	0.0349251	0.647066
No Blast Hit	316.63	102.669	0.324255	-1.6248	0.0349721	0.647066
No Blast Hit	132.543	43.1861	0.325828	-1.61782	0.0171612	0.424653
No Blast Hit	350.993	114.891	0.327333	-1.61117	0.0393593	0.675516
PIO24742.1hypothetical protein AB205_0072710 [Rana catesbeiana]	164.451	54.5937	0.331976	-1.59085	0.0230293	0.510754
No Blast Hit	346.084	115.706	0.33433	-1.58066	0.0428091	0.703173
OCA43480.1hypothetical protein XENTR_v90003932mg [Xenopus tropicalis]	139.906	47.2603	0.3378	-1.56576	0.0220541	0.495366
No Blast Hit	234.404	80.6684	0.344142	-1.53892	0.0367718	0.656353
No Blast Hit	285.949	98.5947	0.344799	-1.53617	0.0429838	0.704314
No Blast Hit	152.179	52.9641	0.348039	-1.52268	0.0277989	0.570773
No Blast Hit	116.588	40.7416	0.349448	-1.51685	0.0228337	0.507765
No Blast Hit	85.9073	30.9636	0.360431	-1.47221	0.0211206	0.481655
No Blast Hit	231.95	83.9277	0.361836	-1.46659	0.0462587	0.731676
No Blast Hit	254.04	92.076	0.362447	-1.46416	0.0496568	0.748599
No Blast Hit	159.542	57.8531	0.362619	-1.46347	0.0357054	0.649969
No Blast Hit	149.724	54.5937	0.364629	-1.4555	0.0350432	0.647066
No Blast Hit	66.2713	24.445	0.368862	-1.43885	0.0195302	0.458686
No Blast Hit	187.769	69.2607	0.368862	-1.43885	0.0436934	0.709083
No Blast Hit	218.45	80.6684	0.369276	-1.43723	0.0487905	0.740466
No Blast Hit	147.27	54.5937	0.370706	-1.43165	0.0376997	0.663188
XP_018431313.1PREDICTED: uncharacterized protein LOC108804043 [Nanorana parkeri]	139.906	53.7789	0.384393	-1.37935	0.0437516	0.709083
No Blast Hit	93.2708	35.8526	0.384393	-1.37935	0.0327286	0.622165
OCT84705.1hypothetical protein XELAEV_18022861mg [Xenopus laevis]	111.679	43.1861	0.386697	-1.37073	0.0385551	0.669013
No Blast Hit	103.089	39.9268	0.387305	-1.36846	0.0367172	0.656353
No Blast Hit	93.2708	37.4823	0.401865	-1.31522	0.0418246	0.695535

## Sheet: Combination 4 Upregulated
Hit desc.	3dpa froglet hindlimb blastema	3dpa tadpole hindlimb blastema	fold Change	log2Fold Change	pval	padj	GO/KEGG/Function
XP_018426318.1PREDICTED: actin-binding Rho-activating protein [Nanorana parkeri]	143.263	382.402	2.66923	1.41642	0.035601	0.59699	Actin binding
XP_018429455.1PREDICTED: myosin-binding protein C, fast-type-like, partial [Nanorana parkeri]	339.13	1044.46	3.07981	1.62284	0.0208486	0.424798	Actin binding, Muscle contraction
XP_018411087.1PREDICTED: myozenin-3 [Nanorana parkeri]	95.1356	385.975	4.05711	2.02045	0.00314291	0.114859	Actin binding, Muscle development
XP_018425733.1PREDICTED: growth/differentiation factor 8-like [Nanorana parkeri]	260.783	1293.73	4.96094	2.31061	0.00134165	0.0615917	Acts specifically as a negative regulator of skeletal muscle growth.
ACO51787.1Indolethylamine N-methyltransferase [Lithobates catesbeianus]	139.905	1136.48	8.12323	3.02205	4.42711e-05	0.00387346	Amine N-methyltransferase activity
ACO51787.1Indolethylamine N-methyltransferase [Rana catesbeiana]	327.938	4389.58	13.3854	3.74259	2.28872e-06	0.000366048	Amine N-methyltransferase activity
ACO51787.1Indolethylamine N-methyltransferase [Rana catesbeiana]	116.401	989.955	8.50468	3.08826	3.05544e-05	0.00291324	Amine N-methyltransferase activity
ACO51787.1Indolethylamine N-methyltransferase [Rana catesbeiana]	143.263	890.781	6.2178	2.6364	0.000275212	0.0175687	Amine N-methyltransferase activity
ACO51787.1Indolethylamine N-methyltransferase [Rana catesbeiana]	184.675	1143.63	6.19267	2.63056	0.000300603	0.0189457	Amine N-methyltransferase activity
ACO51787.1Indolethylamine N-methyltransferase [Rana catesbeiana]	233.922	1432.22	6.12264	2.61415	0.000344107	0.0212375	Amine N-methyltransferase activity
ACO51787.1Indolethylamine N-methyltransferase [Rana catesbeiana]	143.263	859.51	5.99952	2.58485	0.000347834	0.0213597	Amine N-methyltransferase activity
ACO51787.1Indolethylamine N-methyltransferase [Rana catesbeiana]	212.656	1165.07	5.47868	2.45383	0.000687547	0.0367862	Amine N-methyltransferase activity
ACO51787.1Indolethylamine N-methyltransferase [Rana catesbeiana]	249.591	1338.41	5.36239	2.42288	0.000818264	0.0422971	Amine N-methyltransferase activity
ACO51787.1Indolethylamine N-methyltransferase [Rana catesbeiana]	89.5394	345.77	3.86165	1.94922	0.00404249	0.134214	Amine N-methyltransferase activity
ACO51787.1Indolethylamine N-methyltransferase [Rana catesbeiana]	71.6315	234.98	3.28041	1.71387	0.00877962	0.236145	Amine N-methyltransferase activity
XP_018426421.1PREDICTED: indolethylamine N-methyltransferase-like [Nanorana parkeri]	250.71	3163.75	12.6191	3.65754	2.42405e-06	0.000376445	Amine N-methyltransferase activity
XP_018426421.1PREDICTED: indolethylamine N-methyltransferase-like [Nanorana parkeri]	353.681	3796.32	10.7337	3.42408	9.82131e-06	0.00115938	Amine N-methyltransferase activity
XP_018426421.1PREDICTED: indolethylamine N-methyltransferase-like [Nanorana parkeri]	208.179	2223.83	10.6823	3.41715	6.94597e-06	0.000849567	Amine N-methyltransferase activity
XP_018426421.1PREDICTED: indolethylamine N-methyltransferase-like [Nanorana parkeri]	390.616	3778.45	9.67306	3.27397	2.09199e-05	0.00214595	Amine N-methyltransferase activity
XP_018426421.1PREDICTED: indolethylamine N-methyltransferase-like [Nanorana parkeri]	209.298	1945.96	9.29754	3.21685	1.89303e-05	0.00199694	Amine N-methyltransferase activity
XP_018426421.1PREDICTED: indolethylamine N-methyltransferase-like [Nanorana parkeri]	148.859	1143.63	7.68263	2.9416	6.63012e-05	0.00554025	Amine N-methyltransferase activity
XP_018426421.1PREDICTED: indolethylamine N-methyltransferase-like [Nanorana parkeri]	352.561	2521.35	7.15152	2.83825	0.000134522	0.00984912	Amine N-methyltransferase activity
XP_018426421.1PREDICTED: indolethylamine N-methyltransferase-like [Nanorana parkeri]	100.732	698.687	6.93611	2.79413	0.000114412	0.00877201	Amine N-methyltransferase activity
XP_018426421.1PREDICTED: indolethylamine N-methyltransferase-like [Nanorana parkeri]	121.997	817.517	6.7011	2.7444	0.000158579	0.0111787	Amine N-methyltransferase activity
XP_018426421.1PREDICTED: indolethylamine N-methyltransferase-like [Nanorana parkeri]	138.786	690.646	4.97633	2.31508	0.00111862	0.0538458	Amine N-methyltransferase activity
XP_018426421.1PREDICTED: indolethylamine N-methyltransferase-like [Nanorana parkeri]	522.686	2158.6	4.12983	2.04608	0.00447649	0.14412	Amine N-methyltransferase activity
XP_018426421.1PREDICTED: indolethylamine N-methyltransferase-like [Nanorana parkeri]	217.133	841.641	3.87615	1.95463	0.00563615	0.173925	Amine N-methyltransferase activity
XP_018426421.1PREDICTED: indolethylamine N-methyltransferase-like [Nanorana parkeri]	179.079	665.629	3.71696	1.89412	0.00679841	0.197886	Amine N-methyltransferase activity
XP_018426421.1PREDICTED: indolethylamine N-methyltransferase-like [Nanorana parkeri]	388.377	1333.94	3.43465	1.78016	0.0120248	0.294658	Amine N-methyltransferase activity
XP_018426421.1PREDICTED: indolethylamine N-methyltransferase-like [Nanorana parkeri]	184.675	510.167	2.76251	1.46598	0.0322692	0.566673	Amine N-methyltransferase activity
XP_018430132.1PREDICTED: indolethylamine N-methyltransferase-like [Nanorana parkeri]	157.813	824.665	5.22558	2.38559	0.00086769	0.0440479	Amine N-methyltransferase activity
XP_018430132.1PREDICTED: indolethylamine N-methyltransferase-like [Nanorana parkeri]	429.789	1979.91	4.6067	2.20373	0.00228156	0.0940054	Amine N-methyltransferase activity
XP_018430132.1PREDICTED: indolethylamine N-methyltransferase-like [Nanorana parkeri]	557.383	2457.91	4.40974	2.14069	0.00313497	0.114851	Amine N-methyltransferase activity
XP_018430132.1PREDICTED: indolethylamine N-methyltransferase-like [Nanorana parkeri]	52.6044	222.472	4.22915	2.08037	0.00154661	0.0685963	Amine N-methyltransferase activity
XP_018430132.1PREDICTED: indolethylamine N-methyltransferase-like [Nanorana parkeri]	186.913	775.525	4.14911	2.0528	0.00368278	0.1268	Amine N-methyltransferase activity
XP_018430132.1PREDICTED: indolethylamine N-methyltransferase-like [Nanorana parkeri]	210.418	745.147	3.54128	1.82427	0.00927425	0.244584	Amine N-methyltransferase activity
XP_018430132.1PREDICTED: indolethylamine N-methyltransferase-like [Nanorana parkeri]	96.2548	330.581	3.43443	1.78007	0.0081636	0.225698	Amine N-methyltransferase activity
XP_018430132.1PREDICTED: indolethylamine N-methyltransferase-like [Nanorana parkeri]	143.263	444.05	3.09955	1.63206	0.0167649	0.367684	Amine N-methyltransferase activity
XP_018424023.1PREDICTED: heart- and neural crest derivatives-expressed protein 2 [Nanorana parkeri]	654.757	3016.33	4.60679	2.20376	0.00260901	0.101854	Angiogenesis
XP_018413362.1PREDICTED: gap junction alpha-5 protein [Nanorana parkeri]	156.694	645.079	4.11681	2.04153	0.00363359	0.125774	Angiogenesis
XP_018413362.1PREDICTED: gap junction alpha-5 protein [Nanorana parkeri]	202.583	603.98	2.9814	1.57599	0.0226524	0.448047	Angiogenesis
XP_018412164.1PREDICTED: T-box transcription factor TBX4 [Nanorana parkeri]	288.765	955.11	3.30758	1.72577	0.0141054	0.328391	Angiogenesis
XP_018412164.1PREDICTED: T-box transcription factor TBX4 [Nanorana parkeri]	74.9892	226.939	3.02629	1.59755	0.0140434	0.328391	Angiogenesis
XP_018412584.1PREDICTED: leptin [Nanorana parkeri]	171.244	519.995	3.03657	1.60244	0.0197097	0.409373	Angiogenesis
XP_018412584.1PREDICTED: leptin [Nanorana parkeri]	164.529	480.682	2.92157	1.54675	0.0237042	0.462093	Angiogenesis
XP_018422909.1PREDICTED: uveal autoantigen with coiled-coil domains and ankyrin repeats [Nanorana parkeri]	843.909	2876.05	3.40801	1.76893	0.0142963	0.329679	Apoptosis
XP_017948891.1PREDICTED: cathepsin W-like [Xenopus tropicalis]	33.5773	167.077	4.97591	2.31496	0.00031513	0.0196943	Apoptosis, ECM regulator
XP_018410624.1PREDICTED: asparagine synthetase [glutamine-hydrolyzing] [Nanorana parkeri]	629.014	2778.67	4.41749	2.14323	0.00324353	0.116766	Asparagine biosynthesis
XP_018426632.1PREDICTED: 3-oxo-5-beta-steroid 4-dehydrogenase isoform X1 [Nanorana parkeri]	1133.79	8987.33	7.92679	2.98674	0.0003148	0.0196943	Bile acid biosynthesis
XP_018425245.1PREDICTED: phospholipid scramblase 2-like [Nanorana parkeri]	151.098	472.641	3.12805	1.64526	0.0162675	0.362135	Calcium ion binding
PIN97164.1Carbonic anhydrase 1 [Rana catesbeiana]	151.098	728.171	4.81921	2.2688	0.00141007	0.0641387	carbonate dehydratase activity
XP_018428170.1PREDICTED: microfibril-associated glycoprotein 4-like [Nanorana parkeri]	1033.06	3474.67	3.36347	1.74995	0.016427	0.364136	Cell adhesion
XP_020654866.1protocadherin gamma-C5-like isoform X11 [Pogona vitticeps]	124.236	424.394	3.41604	1.77232	0.00946055	0.24687	Cell adhesion
XP_018420337.1PREDICTED: dual specificity protein phosphatase 26 [Nanorana parkeri]	69.393	194.775	2.80683	1.48894	0.0198926	0.410948	Cell adhesion
XP_002937131.2PREDICTED: integrin beta-like protein 1 [Xenopus tropicalis] OCA46096.1 hypothetical protein XENTR_v90005993mg [Xenopus tropicalis]	1029.7	4591.5	4.45905	2.15674	0.00407376	0.134951	Cell adhesion
XP_011585698.1PREDICTED: cadherin-1-like [Aquila chrysaetos canadensis]	110.805	343.983	3.1044	1.63431	0.0150799	0.342183	Cell adhesion
XP_018431955.1PREDICTED: ninjurin-2 [Nanorana parkeri]	77.2277	265.358	3.43605	1.78075	0.00714623	0.204467	Cell adhesion, tissue regeneration
XP_018415391.1PREDICTED: protein odd-skipped-related 1 [Nanorana parkeri]	467.843	1316.96	2.81496	1.49312	0.033782	0.57822	Cell differentiation
NP_001090353.1protein odd-skipped-related 2-B [Xenopus laevis] Q0IHB8.1 RecName: Full=Protein odd-skipped-related 2-B AAI23223.1 MGC154464 protein [Xenopus laevis]	291.003	820.198	2.81852	1.49494	0.0319404	0.562226	Cell differentiation
XP_018409349.1PREDICTED: forkhead box protein D3 [Nanorana parkeri]	169.006	486.043	2.8759	1.52401	0.0258495	0.486099	Cell differentiation
XP_018425472.1PREDICTED: semaphorin-3D [Nanorana parkeri]	1842.27	5639.53	3.06118	1.61409	0.0334424	0.576015	Cell migration
XP_018407912.1PREDICTED: fibroblast growth factor receptor 4 [Nanorana parkeri]	1087.9	3114.61	2.86294	1.5175	0.0354656	0.596513	Cell migration
XP_018416802.1PREDICTED: protein mab-21-like 2 [Nanorana parkeri]	604.391	4981.94	8.24291	3.04315	8.96026e-05	0.00716532	Cell population proliferation
XP_018423564.1PREDICTED: fibroblast growth factor 10 [Nanorana parkeri]	92.8971	257.317	2.76991	1.46984	0.0251335	0.481746	Cell proliferation and cell differentiation, Wound healing
XP_018415409.1PREDICTED: annexin A9 [Nanorana parkeri]	148.859	889.888	5.97805	2.57967	0.000360214	0.0218687	Cell-cell adhesion
XP_018411393.1PREDICTED: cadherin-13 [Nanorana parkeri]	326.819	1260.67	3.85741	1.94763	0.00619482	0.185776	Cell-cell adhesion
NP_001116892.1ephrin-A2 precursor [Xenopus tropicalis] AAI61541.1 efna2 protein [Xenopus tropicalis]	204.821	627.21	3.06223	1.61458	0.0198441	0.410516	Cell-cell signalling
XP_008157675.1PREDICTED: gap junction alpha-3 protein-like [Eptesicus fuscus]	117.52	410.099	3.4896	1.80306	0.00822179	0.226465	Cell-cell signalling
XP_025050875.1interferon-inducible GTPase 5-like [Alligator sinensis]	58.2006	205.496	3.53083	1.82001	0.00491293	0.155295	Cellular response to interferon-beta
XP_018423118.1PREDICTED: transcription factor SOX-8 [Nanorana parkeri]	182.436	800.542	4.38806	2.13358	0.00263188	0.101944	Central nervous system, limb and facial development
XP_018418200.1PREDICTED: neurotrophin-3 isoform X1 [Nanorana parkeri] XP_018418201.1 PREDICTED: neurotrophin-3 isoform X1 [Nanorana parkeri] XP_018418202.1 PREDICTED: neurotrophin-3 isoform X1 [Nanorana parkeri]	135.428	638.825	4.71707	2.23789	0.00153005	0.0683423	Chemoattractant activity, Signal transduction
XP_018418200.1PREDICTED: neurotrophin-3 isoform X1 [Nanorana parkeri] XP_018418201.1 PREDICTED: neurotrophin-3 isoform X1 [Nanorana parkeri] XP_018418202.1 PREDICTED: neurotrophin-3 isoform X1 [Nanorana parkeri]	169.006	531.61	3.14552	1.6533	0.0163671	0.36335	Chemoattractant activity, Signal transduction
XP_018417803.1PREDICTED: C-C motif chemokine 28 [Nanorana parkeri]	55.9621	150.102	2.6822	1.42342	0.0215875	0.431575	Chemokine activity, Chemotactic activity for resting CD4, CD8 T-cells and eosinophils.
PIO27052.1Semaphorin-3B [Rana catesbeiana]	637.968	2394.48	3.75329	1.90815	0.00796781	0.221107	Chemorepellant activity
XP_018420114.1PREDICTED: lanosterol synthase isoform X1 [Nanorana parkeri]	335.773	1302.67	3.87961	1.95591	0.00602698	0.182934	Cholesterol biosynthesis
XP_018420114.1PREDICTED: lanosterol synthase isoform X1 [Nanorana parkeri]	190.271	628.103	3.3011	1.72295	0.0131692	0.315794	Cholesterol biosynthesis
XP_018410885.1PREDICTED: cholesteryl ester transfer protein [Nanorana parkeri]	1094.62	5581.45	5.09899	2.35021	0.00220974	0.0912992	Cholesterol transport
XP_018412709.1PREDICTED: filamin-interacting protein FAM101A [Nanorana parkeri]	145.501	528.929	3.63522	1.86204	0.00714314	0.204467	Chondrocyte development
XP_018415980.1PREDICTED: leukocyte cell-derived chemotaxin 1 isoform X2 [Nanorana parkeri]	1456.13	19276.4	13.2381	3.72662	0.000114031	0.00877201	Chondrogenesis
XP_018423322.1PREDICTED: cytokine-like protein 1 [Nanorana parkeri]	2293.33	10488.3	4.57342	2.19327	0.00860087	0.233042	Chondroitin sulfate proteoglycan biosynthetic process
OWK57960.1Collagen alpha-1(XI) chain, partial [Lonchura striata domestica]	1857.94	5448.33	2.93245	1.55211	0.039983	0.63947	Collagen
XP_009575762.1PREDICTED: collagen alpha-1(V) chain-like, partial [Fulmarus glacialis]	133.19	458.346	3.4413	1.78295	0.00934163	0.24549	Collagen
XP_018414243.1PREDICTED: collagen alpha-1(VI) chain isoform X1 [Nanorana parkeri]	2340.34	7430.03	3.17477	1.66665	0.0341235	0.58006	Collagen
XP_012821992.1PREDICTED: cathepsin L isoform X1 [Xenopus tropicalis] OCA41636.1 hypothetical protein XENTR_v90008664mg [Xenopus tropicalis]	389.496	1098.06	2.81919	1.49528	0.032881	0.572014	Cysteine-type endopeptidase activity
XP_018428185.1PREDICTED: cathepsin L-like proteinase [Nanorana parkeri]	577.529	1847.68	3.19928	1.67775	0.0181369	0.385935	Cysteine-type endopeptidase activity
XP_018429374.1PREDICTED: cathepsin F-like [Nanorana parkeri]	344.727	903.29	2.62031	1.38974	0.0460323	0.707319	Cysteine-type endopeptidase activity
XP_018413645.1PREDICTED: PHD finger protein 1 [Nanorana parkeri]	203.702	635.251	3.11853	1.64087	0.0180536	0.385264	DNA repair
XP_018413645.1PREDICTED: PHD finger protein 1 [Nanorana parkeri]	259.664	737.106	2.83869	1.50522	0.0303957	0.542743	DNA repair
NP_001081396.1transcription factor HES-1-A [Xenopus laevis] Q6IRB2.1 RecName: Full=Transcription factor HES-1-A; AltName: Full=Hairy and enhancer of split 1-A; AltName: Full=Protein hairy-1; Short=Xhairy-1; Short=Xhairy1; Short=Xlh1 AAH70988.1 LOC397813 protein [Xenopus laevis] OCT80717.1 hypothetical protein XELAEV_18027531mg [Xenopus laevis]	126.474	315.392	2.49372	1.3183	0.0474732	0.721263	DNA repair
XP_018411668.1PREDICTED: matrilin-2 [Nanorana parkeri] XP_018411669.1 PREDICTED: matrilin-2 [Nanorana parkeri]	1224.45	3452.34	2.8195	1.49544	0.0393929	0.63519	ECM glycoprotein
XP_018426846.1PREDICTED: microfibrillar-associated protein 5 [Nanorana parkeri]	486.87	1736	3.56562	1.83415	0.0100464	0.258979	ECM glycoprotein
XP_018413997.1PREDICTED: LOW QUALITY PROTEIN: fibulin-5 [Nanorana parkeri]	1028.58	3191.44	3.10276	1.63355	0.0240613	0.466	ECM glycoprotein
XP_018415678.1PREDICTED: olfactomedin-like protein 2A [Nanorana parkeri]	753.25	1996.89	2.65103	1.40655	0.0465749	0.714181	ECM glycoprotein
XP_018432002.1PREDICTED: matrix metalloproteinase-23-like [Nanorana parkeri]	490.228	1894.14	3.86379	1.95002	0.00645201	0.190898	ECM organization
XP_018411862.1PREDICTED: stromelysin-1-like [Nanorana parkeri]	865.174	5307.16	6.13421	2.61688	0.000677102	0.0363582	ECM organization
XP_018429146.1PREDICTED: vitelline membrane outer layer protein 1 homolog [Nanorana parkeri]	166.767	8811.32	52.8361	5.72345	6.34458e-10	4.14861e-07	Extracellular region
XP_018417451.1PREDICTED: fibroblast growth factor receptor 1 isoform X4 [Nanorana parkeri]	678.261	2130.91	3.14172	1.65155	0.0203287	0.418215	FGFR signalling
BAM84267.1larval beta globin [Rhacophorus arboreus]	143.263	41736.3	291.326	8.18649	1.08213e-09	6.7065e-07	Globin
XP_018416712.1PREDICTED: heparan sulfate glucosamine 3-O-sulfotransferase 6 [Nanorana parkeri]	238.399	1033.74	4.33616	2.11642	0.00297968	0.110808	Glycosaminoglycan biosynthetic process
XP_018431282.1PREDICTED: fucolectin-like [Nanorana parkeri]	190.271	544.118	2.8597	1.51586	0.0274382	0.505093	Immune response
XP_018426403.1PREDICTED: tetraspanin-2 [Nanorana parkeri]	358.158	1430.43	3.99386	1.99778	0.00516025	0.160237	Inflammation
XP_018424736.1PREDICTED: thread biopolymer filament subunit gamma-like [Nanorana parkeri]	438.743	68553.5	156.25	7.28771	1.63419e-07	3.68286e-05	Inflammation, Released extracellularly into seawater and provides physical and biological defense against invasive organism by modulation of the viscoelastic properties of mucus.
XP_018968377.1PREDICTED: LOW QUALITY PROTEIN: thread biopolymer filament subunit gamma-like [Cyprinus carpio]	80.5854	6752.78	83.7966	6.38882	5.81195e-12	1.32245e-08	Inflammation, Released extracellularly into seawater and provides physical and biological defense against invasive organism by modulation of the viscoelastic properties of mucus.
XP_040209319.1thread biopolymer filament subunit gamma-like isoform X2 [Rana temporaria]	791.304	112801	142.551	7.15534	1.21471e-06	0.000210088	Inflammation, Released extracellularly into seawater and provides physical and biological defense against invasive organism by modulation of the viscoelastic properties of mucus.
PIO28941.1Glutathione-specific gamma-glutamylcyclotransferase 1 [Rana catesbeiana]	264.141	1702.94	6.44707	2.68864	0.000250318	0.0162586	Inhibitor of Notch signalling
OMJ12323.1Retrotransposon-derived protein PEG10 [Smittium culicis]	88.4201	239.448	2.70807	1.43726	0.027509	0.505147	Inhibits apoptosis, TGFbeta signalling
XP_018416596.1PREDICTED: heat shock protein HSP 90-alpha-like isoform X1 [Nanorana parkeri]	303.315	1132.91	3.7351	1.90115	0.00732232	0.208245	Innate immune response
PIO29874.1Putative defense protein 3 [Rana catesbeiana]	687.215	2685.75	3.90816	1.96649	0.00656162	0.1925	Innate immune response
XP_017945454.1PREDICTED: retinoic acid receptor responder protein 2 [Xenopus tropicalis] OCA17452.1 hypothetical protein XENTR_v90027099mg [Xenopus tropicalis]	77.2277	202.816	2.6262	1.39298	0.0299037	0.5346	Innate immune response
PIO36306.1Keratin, type I cytoskeletal 47 kDa [Rana catesbeiana]	973.741	16249.4	16.6876	4.0607	1.87854e-05	0.00199581	Keratinization
PIO36306.1Keratin, type I cytoskeletal 47 kDa [Rana catesbeiana]	139.905	1234.76	8.82571	3.14171	2.46809e-05	0.00243115	Keratinization
XP_010726871.2PREDICTED: keratin, type I cytoskeletal 14-like, partial [Meleagris gallopavo]	5161.95	48804.4	9.45466	3.24103	0.00386865	0.131375	Keratinization
XP_018412078.1PREDICTED: LOW QUALITY PROTEIN: keratin, type I cytoskeletal 47 kDa-like [Nanorana parkeri]	8966.25	78201.1	8.72172	3.12461	0.00870768	0.23506	Keratinization
PIO22897.1Cornifelin-like protein B [Rana catesbeiana]	4692.98	22064	4.70149	2.23312	0.0190106	0.400279	Keratinization
XP_018412166.1PREDICTED: T-box transcription factor TBX2 [Nanorana parkeri]	304.434	1390.23	4.56659	2.19112	0.00229338	0.0940937	Limb patterning
XP_018428650.1PREDICTED: PI-PLC X domain-containing protein 1 [Nanorana parkeri]	162.29	433.329	2.67009	1.41689	0.0368103	0.610386	Lipid metabolism
XP_018411382.1PREDICTED: tyrosine aminotransferase [Nanorana parkeri]	326.819	1261.57	3.86014	1.94866	0.00617023	0.185776	L-phenylalanine degradation
XP_018411382.1PREDICTED: tyrosine aminotransferase [Nanorana parkeri]	363.754	1225.83	3.36994	1.75272	0.0131846	0.315794	L-phenylalanine degradation
XP_018426520.1PREDICTED: phosphoserine phosphatase [Nanorana parkeri]	117.52	292.162	2.48605	1.31386	0.0470346	0.718481	L-serine biosynthetic process
XP_018428209.1PREDICTED: phosphoserine aminotransferase isoform X1 [Nanorana parkeri]	486.87	2331.93	4.78964	2.25992	0.00185846	0.0798924	L-serine biosynthetic process
XP_018418281.1PREDICTED: cysteine and tyrosine-rich protein 1 [Nanorana parkeri]	214.895	649.547	3.02263	1.5958	0.0214549	0.431575	Membrane protein
XP_018424396.1PREDICTED: mast cell carboxypeptidase A-like [Nanorana parkeri]	857.34	6481.17	7.55963	2.91832	0.000233223	0.0155338	Metallocarboxypeptidase activity
XP_018411938.1PREDICTED: stathmin-3 isoform X1 [Nanorana parkeri]	83.9432	206.39	2.45868	1.29789	0.0432781	0.679745	Microtubule depolymerization
PIO36509.1Tubulin polymerization-promoting protein family member 3 [Rana catesbeiana] PIO36510.1 Tubulin polymerization-promoting protein family member 3 [Rana catesbeiana]	233.922	793.394	3.39171	1.76201	0.0119657	0.293692	Microtubule polymerization
XP_009963272.1PREDICTED: insulin-like growth factor 2 mRNA-binding protein 3 [Tyto alba]	71.6315	173.332	2.41977	1.27487	0.0430885	0.678199	mRNA transport
XP_018414652.1PREDICTED: protein odd-skipped-related 2 isoform X2 [Nanorana parkeri] XP_018414657.1 PREDICTED: protein odd-skipped-related 2 isoform X2 [Nanorana parkeri]	260.783	730.852	2.80252	1.48673	0.032382	0.567728	Multicellular organism development
XP_018416628.1PREDICTED: protein sprouty homolog 1 [Nanorana parkeri]	312.269	1395.59	4.46919	2.16001	0.00262062	0.101944	Negative regulation of epithelial to mesenchymal transition
XP_018424024.1PREDICTED: scrapie-responsive protein 1 [Nanorana parkeri]	494.705	1588.57	3.21115	1.68309	0.0175454	0.378019	Nervous sytsem development
XP_018430253.1PREDICTED: nicotinamide N-methyltransferase-like [Nanorana parkeri]	102.97	3318.32	32.226	5.01015	1.5486e-09	8.53109e-07	Nicotinamide N-methyltransferase activity, animal organ regneration
XP_018430253.1PREDICTED: nicotinamide N-methyltransferase-like [Nanorana parkeri]	147.74	1238.34	8.38187	3.06727	3.60369e-05	0.00332737	Nicotinamide N-methyltransferase activity, animal organ regneration
XP_018430253.1PREDICTED: nicotinamide N-methyltransferase-like [Nanorana parkeri]	1144.98	4066.14	3.55126	1.82833	0.0132853	0.317276	Nicotinamide N-methyltransferase activity, animal organ regneration
XP_018430500.1PREDICTED: nicotinamide N-methyltransferase-like [Nanorana parkeri]	1054.33	5509.98	5.22607	2.38573	0.0018846	0.0805504	Nicotinamide N-methyltransferase activity, animal organ regneration
XP_018431360.1PREDICTED: nicotinamide N-methyltransferase-like, partial [Nanorana parkeri]	34.6965	362.745	10.4548	3.38609	2.99291e-06	0.000436437	Nicotinamide N-methyltransferase activity, animal organ regneration
XP_018431360.1PREDICTED: nicotinamide N-methyltransferase-like, partial [Nanorana parkeri]	50.3659	392.23	7.7876	2.96118	3.15472e-05	0.00298874	Nicotinamide N-methyltransferase activity, animal organ regneration
XP_018427988.1PREDICTED: nicotinamide N-methyltransferase-like [Nanorana parkeri]	61.5583	580.75	9.43414	3.23789	1.03485e-05	0.001212	Nicotinamide N-methyltransferase activity, animal organ regneration
XP_018415993.1PREDICTED: adenosine deaminase-like protein [Nanorana parkeri]	129.832	398.484	3.06922	1.61787	0.0170476	0.371253	Nucleotide metabolism
XP_018422808.1PREDICTED: xyloside xylosyltransferase 1 [Nanorana parkeri]	683.857	1815.51	2.65481	1.40861	0.0458052	0.706017	O-glycan processing
XP_018424569.1PREDICTED: glutathione S-transferase omega-1-like [Nanorana parkeri]	922.256	2937.7	3.18534	1.67145	0.0204959	0.419333	Oxidoreductase activity
XP_018424569.1PREDICTED: glutathione S-transferase omega-1-like [Nanorana parkeri]	1014.03	3094.95	3.05212	1.60981	0.0258683	0.486099	Oxidoreductase activity
XP_018429775.1PREDICTED: hemoglobin subunit beta-3-like [Nanorana parkeri]	52.6044	337101	6408.23	12.6457	6.41509e-10	4.14861e-07	Oxygen binding
XP_018431355.1PREDICTED: homeobox protein Hox-A9 [Nanorana parkeri]	137.667	662.055	4.80911	2.26577	0.00137171	0.0625855	Pattern formation
XP_018431600.1PREDICTED: homeobox protein Hox-A10 [Nanorana parkeri]	249.591	1525.14	6.11055	2.6113	0.000353509	0.0215496	Pattern formation
XP_018431621.1PREDICTED: homeobox protein Hox-A11 [Nanorana parkeri]	258.545	1796.75	6.94947	2.7969	0.000150488	0.0107098	Pattern formation
XP_018424322.1PREDICTED: homeobox protein Hox-C9 [Nanorana parkeri]	102.97	305.564	2.9675	1.56925	0.0184982	0.391941	Pattern formation
PIO16323.1Homeobox protein BarH-like 1b [Rana catesbeiana]	157.813	1154.35	7.31468	2.87079	9.43407e-05	0.00750387	Pattern formation
XP_018410084.1PREDICTED: pituitary homeobox 3 [Nanorana parkeri]	158.932	407.418	2.56347	1.3581	0.0444689	0.692375	Pattern formation
XP_018424231.1PREDICTED: short stature homeobox protein isoform X2 [Nanorana parkeri]	479.036	2192.55	4.57702	2.19441	0.00242121	0.0977178	Pattern formation
XP_018424231.1PREDICTED: short stature homeobox protein isoform X2 [Nanorana parkeri]	155.575	620.956	3.99137	1.99688	0.00432757	0.141159	Pattern formation
XP_008149783.1PREDICTED: phosphatidylethanolamine-binding protein 4 [Eptesicus fuscus]	110.805	280.547	2.5319	1.34022	0.0422238	0.668125	PI3-AKT signalling
XP_018411086.1PREDICTED: platelet-derived growth factor receptor-like protein [Nanorana parkeri]	624.537	4349.37	6.96415	2.79995	0.000239805	0.0157826	Platelet-derived growth factor beta-receptor activity
XP_018430488.1PREDICTED: diamine acetyltransferase 2-like [Nanorana parkeri]	69.393	177.799	2.5622	1.35738	0.0318132	0.561317	Polyamine biosynthesis
XP_018419598.1PREDICTED: peroxisomal N(1)-acetyl-spermine/spermidine oxidase [Nanorana parkeri]	753.25	2003.14	2.65933	1.41106	0.0459136	0.706224	Polyamine biosynthesis
XP_018423464.1PREDICTED: tetranectin isoform X2 [Nanorana parkeri]	2568.66	11483.7	4.47068	2.16049	0.0107579	0.272131	Positive regulation of plasminogen activation
XP_018410007.1PREDICTED: hematopoietic prostaglandin D synthase-like [Nanorana parkeri]	2390.7	7465.76	3.12283	1.64286	0.0368821	0.610895	Prostaglandin metabolic process
XP_018410007.1PREDICTED: hematopoietic prostaglandin D synthase-like [Nanorana parkeri]	164.529	421.714	2.56316	1.35793	0.0448879	0.696208	Prostaglandin metabolic process
XP_018413658.1PREDICTED: dual specificity phosphatase DUPD1 [Nanorana parkeri]	127.594	321.646	2.52086	1.33392	0.0452261	0.700705	Protein phosphatase
XP_018432212.1PREDICTED: RNA-binding protein MEX3B [Nanorana parkeri]	471.201	1328.58	2.81956	1.49547	0.0335369	0.576015	Protein phosphorylation
XP_018410830.1PREDICTED: polypeptide N-acetylgalactosaminyltransferase 18 [Nanorana parkeri]	717.434	1959.36	2.73107	1.44946	0.0403617	0.642762	Protein-O-glycosylation
XP_018412228.1PREDICTED: epiphycan [Nanorana parkeri]	190.271	6243.51	32.8137	5.03623	5.4115e-09	2.41086e-06	Proteoglycan
XP_018423376.1PREDICTED: chondroadherin [Nanorana parkeri]	329.057	3925.87	11.9307	3.5766	4.65894e-06	0.000624298	Proteoglycan
XP_018420231.1PREDICTED: hyaluronan and proteoglycan link protein 1 isoform X1 [Nanorana parkeri]	332.415	2863.54	8.61437	3.10674	3.84466e-05	0.00348692	Proteoglycan
XP_018409633.1PREDICTED: augurin isoform X3 [Nanorana parkeri]	2030.31	8923	4.39491	2.13583	0.00856501	0.233042	Regulation of cell proliferation
XP_018409633.1PREDICTED: augurin isoform X3 [Nanorana parkeri]	2053.81	8881.01	4.32416	2.11242	0.00924397	0.244218	Regulation of cell proliferation
XP_018414064.1PREDICTED: protein FAM180A [Nanorana parkeri]	95.1356	519.995	5.46583	2.45044	0.000512962	0.0290365	Secreted protein
XP_018419799.1PREDICTED: lysosomal protective protein [Nanorana parkeri]	541.713	1854.83	3.424	1.77568	0.0126338	0.305301	Serine-type carboxypeptidase activity
ACO51760.1Duodenase-1 precursor [Rana catesbeiana]	616.703	2354.27	3.81752	1.93263	0.00720449	0.205287	Serine-type carboxypeptidase activity
XP_018412259.1PREDICTED: lipocalin-like [Nanorana parkeri]	185.794	521.782	2.80838	1.48974	0.0298176	0.534345	Small molecule binding
XP_018413110.1PREDICTED: lanosterol 14-alpha demethylase isoform X2 [Nanorana parkeri]	962.548	2777.77	2.88585	1.529	0.0330598	0.572541	Steroid metabolism
XP_018415482.1PREDICTED: 3-oxo-5-alpha-steroid 4-dehydrogenase 2 [Nanorana parkeri]	153.336	731.745	4.77216	2.25464	0.00150503	0.0676308	Steroid metabolism
XP_018415600.1PREDICTED: aldo-keto reductase family 1 member C1-like isoform X1 [Nanorana parkeri]	62.6776	165.29	2.63715	1.39898	0.0256812	0.486099	Steroid metabolism
XP_018432006.1PREDICTED: sulfotransferase family cytosolic 2B member 1-like [Nanorana parkeri]	170.125	524.462	3.08281	1.62424	0.0182024	0.386774	Sulfotransferase activity
XP_018419269.1PREDICTED: amine sulfotransferase-like [Nanorana parkeri]	196.987	1341.98	6.81254	2.76819	0.000162013	0.0113052	Sulfotransferase activity
XP_018419351.1PREDICTED: amine sulfotransferase-like [Nanorana parkeri]	185.794	1507.27	8.11258	3.02016	4.85341e-05	0.00417281	Sulfotransferase activity
XP_018419364.1PREDICTED: amine sulfotransferase-like [Nanorana parkeri]	230.564	691.539	2.99934	1.58464	0.0226496	0.448047	Sulfotransferase activity
XP_018412867.1PREDICTED: sulfotransferase 6B1-like [Nanorana parkeri]	944.641	3491.65	3.69627	1.88607	0.00994609	0.256837	Sulfotransferase activity
XP_012822341.1PREDICTED: neuronal acetylcholine receptor subunit beta-4 [Xenopus tropicalis]	370.469	1345.55	3.63202	1.86077	0.00882821	0.237023	Synaptic transmission
XP_018416050.1PREDICTED: bone morphogenetic protein 5 isoform X1 [Nanorana parkeri]	378.304	1693.11	4.47553	2.16206	0.00266654	0.102752	TGFbeta signalling
XP_018420557.1PREDICTED: REST corepressor 2 isoform X1 [Nanorana parkeri]	542.833	1665.41	3.068	1.6173	0.0223226	0.443885	transcription corepressor activity
XP_018425070.1PREDICTED: twist-related protein 2-like [Nanorana parkeri]	376.065	1144.52	3.04342	1.60569	0.0224289	0.44522	Transcription regulation
ROI69386.1Twist-related protein [Anabarilius grahami]	774.516	2427.54	3.13426	1.64813	0.0211454	0.428496	Transcription regulation
ROI69386.1Twist-related protein [Anabarilius grahami]	799.139	2406.99	3.01197	1.59071	0.0258445	0.486099	Transcription regulation
XP_018410845.1PREDICTED: protein CBFA2T2 isoform X1 [Nanorana parkeri]	643.564	2692	4.18295	2.06452	0.00443022	0.14325	Transcription repressor
XP_018422638.1PREDICTED: T-box transcription factor TBX18 [Nanorana parkeri]	951.356	4453.01	4.6807	2.22672	0.00300075	0.111305	Transcription repressor
XP_018413657.1PREDICTED: zinc finger protein 503 [Nanorana parkeri]	362.635	1084.66	2.99106	1.58066	0.0243621	0.46999	Transcriptional repressor
XP_018426746.1PREDICTED: transmembrane protein 98 [Nanorana parkeri] XP_018426747.1 PREDICTED: transmembrane protein 98 [Nanorana parkeri]	86.1817	309.138	3.58705	1.8428	0.00601776	0.182934	Transmembrane transport
XP_018431657.1PREDICTED: solute carrier family 40 member 1-like [Nanorana parkeri]	528.282	1942.39	3.67679	1.87845	0.00857759	0.233042	Transmembrane transport
XP_018426595.1PREDICTED: protein FAM69C [Nanorana parkeri]	157.813	478.895	3.03457	1.60149	0.0193001	0.404323	Transmemebrane protein
XP_018422065.1PREDICTED: transmembrane protein 234 [Nanorana parkeri]	51.4851	124.191	2.41217	1.27033	0.0351384	0.593245	Transmemebrane protein
CBN81309.1Transposable element Tcb1 transposase [Dicentrarchus labrax]	85.0624	232.3	2.73094	1.4494	0.0258451	0.486099	Transposition
Q9I8P5.1RecName: Full=Otoraplin; Flags: Precursor AAF82728.1 otoraplin [Rana catesbeiana]	74.9892	894.355	11.9264	3.57609	2.32668e-06	0.00036816	Tumour suppressor
XP_018418096.1PREDICTED: melanoma-derived growth regulatory protein [Nanorana parkeri]	78.347	1576.07	20.1165	4.33031	4.72631e-08	1.40598e-05	Tumour suppressor
XP_018427577.1PREDICTED: von Willebrand factor A domain-containing protein 5A-like [Nanorana parkeri]	1175.2	4404.77	3.74808	1.90615	0.0104246	0.265506	Tumour suppressor
XP_018412633.1PREDICTED: hypermethylated in cancer 1 protein isoform X1 [Nanorana parkeri]	620.06	2200.6	3.549	1.82741	0.0106634	0.270662	Tumour suppressor
XP_018407830.1PREDICTED: frizzled-8 [Nanorana parkeri]	341.369	1955.79	5.72925	2.51835	0.000565716	0.0316087	Wnt
XP_018409983.1PREDICTED: dickkopf-related protein 2 [Nanorana parkeri]	345.846	1551.05	4.4848	2.16504	0.0026052	0.101854	Wnt
XP_018410709.1PREDICTED: frizzled-2 [Nanorana parkeri]	674.903	1793.18	2.65694	1.40977	0.0455839	0.704065	Wnt
XP_018426790.1PREDICTED: wnt inhibitory factor 1 [Nanorana parkeri]	165.648	475.322	2.86947	1.52078	0.0259939	0.48633	Wnt
XP_026518528.1epiplakin-like, partial [Terrapene mexicana triunguis]	147.74	756.762	5.12226	2.35678	0.000961267	0.0475013	Wound healing
XP_026550173.1epiplakin-like, partial [Notechis scutatus]	3751.7	25827.3	6.88416	2.78328	0.00493846	0.155295	Wound healing
CDR19102.1unnamed protein product [Oncorhynchus mykiss]	43.6504	162.61	3.72528	1.89735	0.00264744	0.102281
KFP17682.1hypothetical protein Z169_10898, partial [Egretta garzetta]	184.675	884.527	4.78964	2.25992	0.00155419	0.0685963
KFP17682.1hypothetical protein Z169_10898, partial [Egretta garzetta]	142.144	582.537	4.09822	2.035	0.00358694	0.125421
No Blast Hit	73.87	489.617	6.62809	2.72859	0.000125865	0.00940759
No Blast Hit	73.87	444.944	6.02334	2.59056	0.000233937	0.0155338
No Blast Hit	503.659	2569.6	5.10186	2.35102	0.00129248	0.0595182
No Blast Hit	3197.68	15972.4	4.99501	2.32049	0.00984462	0.254659
No Blast Hit	2107.53	10189	4.83458	2.27339	0.00627157	0.186941
No Blast Hit	8473.78	40429.1	4.77108	2.25432	0.0340444	0.579736
No Blast Hit	9615.41	45104.6	4.69087	2.22985	0.0391754	0.633364
No Blast Hit	738.7	3461.27	4.68562	2.22824	0.00252652	0.100749
No Blast Hit	623.418	2900.18	4.65206	2.21787	0.00241505	0.0977178
No Blast Hit	883.082	4067.04	4.6055	2.20336	0.00309492	0.113664
No Blast Hit	3791.99	17428.8	4.5962	2.20044	0.0157905	0.35425
No Blast Hit	764.442	3507.73	4.58861	2.19806	0.00288695	0.108986
No Blast Hit	184.675	846.108	4.58161	2.19585	0.00203759	0.085372
No Blast Hit	1305.04	5797.67	4.44254	2.15138	0.00505457	0.157613
No Blast Hit	3642.01	15941.1	4.37701	2.12995	0.0175022	0.377835
No Blast Hit	62.6776	272.506	4.34774	2.12027	0.0015523	0.0685963
No Blast Hit	196.987	816.624	4.14558	2.05157	0.00374852	0.128276
No Blast Hit	6905.73	28315.6	4.10031	2.03573	0.0409227	0.650304
No Blast Hit	198.106	805.009	4.06353	2.02273	0.00421604	0.138311
No Blast Hit	59.3198	234.98	3.96124	1.98595	0.00256654	0.101259
No Blast Hit	55.9621	219.792	3.92751	1.97361	0.00255376	0.101259
No Blast Hit	558.502	2132.69	3.8186	1.93304	0.0070317	0.202693
No Blast Hit	203.702	762.123	3.74136	1.90356	0.00679225	0.197886
No Blast Hit	411.881	1506.38	3.65731	1.87078	0.00860159	0.233042
No Blast Hit	369.35	1325	3.58739	1.84294	0.00944255	0.246834
No Blast Hit	740.938	2636.61	3.55847	1.83126	0.0110162	0.277098
No Blast Hit	95.1356	334.155	3.5124	1.81246	0.00716197	0.204467
No Blast Hit	293.241	1029.27	3.50997	1.81146	0.0102672	0.262397
No Blast Hit	1593.8	5488.53	3.44368	1.78395	0.0186139	0.393832
No Blast Hit	148.859	495.871	3.33114	1.73602	0.0116022	0.287619
No Blast Hit	317.865	1053.39	3.31396	1.72856	0.01413	0.328391
No Blast Hit	1663.19	5367.92	3.22747	1.69041	0.0252456	0.482844
No Blast Hit	343.607	1094.49	3.18529	1.67143	0.0175616	0.378019
No Blast Hit	313.388	978.34	3.12182	1.64239	0.0192735	0.404323
No Blast Hit	170.125	529.823	3.11432	1.63892	0.0172705	0.37501
No Blast Hit	97.3741	300.203	3.08299	1.62433	0.0147415	0.337851
No Blast Hit	1759.45	5418.84	3.07985	1.62286	0.0317491	0.561034
No Blast Hit	307.792	946.176	3.07408	1.62015	0.0208181	0.424758
No Blast Hit	117.52	356.491	3.03344	1.60095	0.017447	0.377519
No Blast Hit	52.6044	158.143	3.00626	1.58797	0.0110466	0.277098
No Blast Hit	278.691	829.132	2.97509	1.57293	0.0242995	0.46999
No Blast Hit	207.06	614.702	2.96871	1.56984	0.0232737	0.4579
No Blast Hit	162.29	478.895	2.95086	1.56114	0.0224496	0.44522
No Blast Hit	295.48	856.83	2.89979	1.53595	0.0278143	0.505812
No Blast Hit	1269.22	3674.81	2.89533	1.53373	0.0354915	0.596513
No Blast Hit	90.6586	260.891	2.87773	1.52493	0.0204127	0.418783
No Blast Hit	59.3198	169.758	2.86174	1.51689	0.0160189	0.35722
No Blast Hit	1096.86	3062.79	2.79233	1.48147	0.0397637	0.637334
No Blast Hit	527.163	1446.51	2.74396	1.45626	0.0385176	0.627279
No Blast Hit	254.068	694.22	2.73242	1.45018	0.0364571	0.605881
No Blast Hit	133.19	358.278	2.68998	1.4276	0.0335201	0.576015
No Blast Hit	86.1817	231.407	2.6851	1.42498	0.0283499	0.511743
No Blast Hit	83.9432	220.685	2.62898	1.3945	0.0311052	0.552759
No Blast Hit	126.474	330.581	2.61382	1.38616	0.0379112	0.621711
No Blast Hit	63.7968	166.184	2.60489	1.38122	0.0277003	0.50554
No Blast Hit	73.87	187.627	2.53996	1.34481	0.0344869	0.584902
No Blast Hit	30.2195	74.1573	2.45395	1.29511	0.0190225	0.400279
No Blast Hit	85.0624	208.177	2.44734	1.29121	0.0445382	0.692375
No Blast Hit	99.6126	243.022	2.43967	1.28668	0.0484107	0.730578
No Blast Hit	60.4391	142.954	2.36526	1.242	0.043516	0.679891
No Blast Hit	63.7968	150.102	2.35281	1.23438	0.0462184	0.709445
No Blast Hit	50.3659	116.15	2.30612	1.20547	0.0434873	0.679891
No Blast Hit	39.1735	89.3462	2.28078	1.18953	0.0374718	0.615183
No Blast Hit	31.3388	70.5835	2.25227	1.17138	0.0324604	0.568018
No Blast Hit	42.5312	95.6004	2.24777	1.16849	0.0434376	0.679891
No Blast Hit	32.458	71.4769	2.20213	1.1389	0.0381319	0.622584
No Blast Hit	32.458	68.7965	2.11955	1.08376	0.047114	0.718742
OCA35250.1hypothetical protein XENTR_v900146981mg, partial [Xenopus tropicalis]	228.325	615.595	2.69613	1.43089	0.0381122	0.622584
OCT73545.1hypothetical protein XELAEV_18036524mg [Xenopus laevis]	274.214	1181.16	4.30742	2.10682	0.00317549	0.1152
OCT80577.1hypothetical protein XELAEV_18027389mg [Xenopus laevis]	320.103	1716.34	5.36183	2.42273	0.000856192	0.0436195
OCT85471.1hypothetical protein XELAEV_18023639mg [Xenopus laevis]	186.913	1004.25	5.37281	2.42568	0.000758555	0.0400098
OWK15849.1hypothetical protein Celaphus_00004566, partial [Cervus elaphus hippelaphus]	127.594	484.256	3.7953	1.92421	0.00532406	0.164979
PIO13563.1hypothetical protein AB205_0130550 [Rana catesbeiana]	612.226	1836.06	2.999	1.58448	0.0252854	0.482844
PIO14293.1hypothetical protein AB205_0169030, partial [Rana catesbeiana]	104.09	268.932	2.58366	1.36942	0.0373767	0.614805
PIO15415.1hypothetical protein AB205_0136470 [Rana catesbeiana]	86.1817	357.385	4.14688	2.05202	0.00260695	0.101854
PIO15415.1hypothetical protein AB205_0136470 [Rana catesbeiana]	133.19	494.084	3.70962	1.89127	0.00616397	0.185776
PIO16112.1hypothetical protein AB205_0111000 [Rana catesbeiana]	353.681	1361.64	3.8499	1.94482	0.00634471	0.188742
PIO27980.1hypothetical protein AB205_0063690, partial [Rana catesbeiana]	200.344	771.951	3.85312	1.94603	0.0057324	0.176374
PIO32773.1hypothetical protein AB205_0103230 [Rana catesbeiana]	686.096	1800.33	2.62402	1.39178	0.0483447	0.730578
PIO35204.1hypothetical protein AB205_0091010, partial [Rana catesbeiana]	49.2467	156.356	3.17495	1.66673	0.00763582	0.214151
PIO36373.1hypothetical protein AB205_0193700 [Rana catesbeiana]	63.7968	266.252	4.17343	2.06123	0.00201222	0.084711
PIO40173.1hypothetical protein AB205_0063360 [Rana catesbeiana]	95.1356	236.767	2.48874	1.31541	0.0431849	0.678997
PIO40653.1hypothetical protein AB205_0064910 [Rana catesbeiana]	238.399	968.512	4.06258	2.02239	0.00437108	0.142134
PIO40653.1hypothetical protein AB205_0064910 [Rana catesbeiana]	496.944	1698.47	3.41783	1.77308	0.0126439	0.305301
XP_002940137.1PREDICTED: uncharacterized protein LOC100489067 [Xenopus tropicalis] OCA20891.1 hypothetical protein XENTR_v90025161mg [Xenopus tropicalis]	106.328	312.712	2.94101	1.55631	0.0196566	0.409035
XP_002940137.1PREDICTED: uncharacterized protein LOC100489067 [Xenopus tropicalis] OCA20891.1 hypothetical protein XENTR_v90025161mg [Xenopus tropicalis]	105.209	280.547	2.66657	1.41499	0.0321403	0.565077
XP_004920015.1PREDICTED: uncharacterized protein LOC101731432 [Xenopus tropicalis]	724.15	3917.83	5.41025	2.43569	0.00112814	0.053955
XP_018411135.1PREDICTED: uncharacterized protein C9orf135 homolog [Nanorana parkeri]	40.2927	89.3462	2.21743	1.14889	0.0445943	0.692375
XP_018426558.1PREDICTED: LOW QUALITY PROTEIN: uncharacterized protein LOC108799222 [Nanorana parkeri]	2391.82	13256.3	5.54234	2.4705	0.00462747	0.148019
XP_018426558.1PREDICTED: LOW QUALITY PROTEIN: uncharacterized protein LOC108799222 [Nanorana parkeri]	2362.72	13027.6	5.5138	2.46305	0.00462296	0.148019
XP_023661202.1uncharacterized protein LOC111840517 isoform X1 [Paramormyrops kingsleyae]	95.1356	298.416	3.13675	1.64927	0.0132891	0.317276
XP_023661205.1uncharacterized protein LOC111840517 isoform X4 [Paramormyrops kingsleyae]	90.6586	276.973	3.05512	1.61123	0.0149163	0.339763

## Sheet: Combination 4 Downregulated
Hit desc.	3dpa froglet hindlimb blastema	3dpa tadpole hindlimb blastema	fold Change	log2Fold Change	pval	padj	GO/KEGG/Function
XP_018427647.1PREDICTED: brain-specific angiogenesis inhibitor 1-associated protein 2-like protein 1 [Nanorana parkeri]	1140.51	238.554	0.209165	-2.25729	0.00162976	0.0708803	Actin binding
XP_009818515.1PREDICTED: rho guanine nucleotide exchange factor 5-like [Gavia stellata]	104.09	40.2058	0.386261	-1.37235	0.0180198	0.385177	Actin cytoskeleton organization
XP_018430066.1PREDICTED: SH3 domain-binding protein 1-like [Nanorana parkeri]	2188.12	670.99	0.306651	-1.70533	0.0167676	0.367684	Actin filament organization
XP_018412596.1PREDICTED: rho-related GTP-binding protein RhoF [Nanorana parkeri]	1207.66	266.252	0.220469	-2.18136	0.00229636	0.0940937	Actin filament organization, Formation of filopodia
XP_018427207.1PREDICTED: PRKC apoptosis WT1 regulator protein [Nanorana parkeri] XP_018427208.1 PREDICTED: PRKC apoptosis WT1 regulator protein [Nanorana parkeri] XP_018427209.1 PREDICTED: PRKC apoptosis WT1 regulator protein [Nanorana parkeri]	810.331	155.462	0.19185	-2.38195	0.000856319	0.0436195	Actin filament polymerization, pro-apoptotic
CCP94567.1Alcohol dehydrogenase 9 [Xenopus tropicalis]	2443.31	263.571	0.107875	-3.21257	2.02947e-05	0.00209627	Alcohol dehydrogenase (NAD+) activity
XP_018430071.1PREDICTED: alcohol dehydrogenase 1-like [Nanorana parkeri]	3320.79	293.949	0.0885177	-3.49789	5.77308e-06	0.000746685	Alcohol dehydrogenase (NAD+) activity
XP_018413676.1PREDICTED: delta-1-pyrroline-5-carboxylate dehydrogenase, mitochondrial [Nanorana parkeri]	541.713	192.988	0.356254	-1.48902	0.0298759	0.5346	Alcohol dehydrogenase (NAD+) activity
XP_018427129.1PREDICTED: indolethylamine N-methyltransferase-like [Nanorana parkeri]	4319.16	1059.65	0.245336	-2.02717	0.00649687	0.191258	Amine N-methyltransferase activity
XP_018413510.1PREDICTED: radiation-inducible immediate-early gene IEX-1 [Nanorana parkeri]	4405.34	1476.89	0.335251	-1.57669	0.0331557	0.572773	Anatomical structure morphogenesis
XP_018415399.1PREDICTED: extracellular matrix protein 1 [Nanorana parkeri]	12329.6	2856.4	0.23167	-2.10985	0.0138132	0.325607	Angiogenesis
XP_018411542.1PREDICTED: ras association domain-containing protein 7 [Nanorana parkeri]	727.507	218.898	0.300888	-1.7327	0.0130295	0.313594	Anti-apoptosis
AAG33070.2freeze-responsive liver protein Li16 [Rana sylvatica]	39574.2	30.3777	0.000767614	-10.3473	9.77388e-13	7.26884e-09	Anti-freeze protein
AWO14611.1cathelicidin-OA1 [Odorrana andersonii]	1531.12	506.593	0.330863	-1.59569	0.0238597	0.463301	Antioxidant
XP_018422145.1PREDICTED: gamma-aminobutyric acid receptor-associated protein-like 1 [Nanorana parkeri] PIO26146.1 Gamma-aminobutyric acid receptor-associated protein-like 1 [Rana catesbeiana]	914.421	261.784	0.286284	-1.80448	0.0102875	0.262464	Apelin, FoxO, NOD-like receptor signalling, Autophagy
XP_018413003.1PREDICTED: pleckstrin homology domain-containing family N member 1 [Nanorana parkeri]	1271.46	257.317	0.202379	-2.30487	0.00135352	0.0619452	Apoptosis
ACO51810.1Caspase-3 precursor [Rana catesbeiana]	256.306	87.5592	0.341619	-1.54954	0.0178395	0.382341	Apoptosis
NP_001096199.1tumor necrosis factor receptor superfamily member 6 precursor [Xenopus tropicalis] ABQ51095.1 tumor necrosis factor receptor superfamily member 6 [Xenopus tropicalis]	376.065	146.528	0.389634	-1.35981	0.0427455	0.674227	apoptosis
XP_018431579.1PREDICTED: tensin-4 [Nanorana parkeri]	1688.94	313.605	0.185682	-2.42909	0.000821828	0.0422971	Apoptosis
XP_018431579.1PREDICTED: tensin-4 [Nanorana parkeri]	1723.63	377.041	0.218748	-2.19266	0.00233037	0.0952249	Apoptosis
XP_019412132.1PREDICTED: tumor necrosis factor receptor superfamily member 10B-like [Crocodylus porosus]	2223.93	594.152	0.267163	-1.90421	0.00791812	0.220139	Apoptosis
XP_018418269.1PREDICTED: G0/G1 switch protein 2 [Nanorana parkeri]	1169.61	297.523	0.254378	-1.97495	0.00542416	0.167732	Apoptosis
XP_018418269.1PREDICTED: G0/G1 switch protein 2 [Nanorana parkeri]	1859.06	577.176	0.310466	-1.68749	0.0174622	0.377519	Apoptosis
XP_018418989.1PREDICTED: bcl-2-related ovarian killer protein [Nanorana parkeri]	555.144	132.232	0.238195	-2.06979	0.00294902	0.110488	Apoptosis
XP_018418989.1PREDICTED: bcl-2-related ovarian killer protein [Nanorana parkeri]	580.887	143.847	0.247634	-2.01372	0.00383955	0.130685	Apoptosis
XP_018418989.1PREDICTED: bcl-2-related ovarian killer protein [Nanorana parkeri]	565.217	150.995	0.267145	-1.9043	0.00603464	0.182934	Apoptosis
XP_018424412.1PREDICTED: apoptosis facilitator Bcl-2-like protein 14 [Nanorana parkeri]	1684.46	512.847	0.304458	-1.71569	0.0155878	0.35023	Apoptosis
XP_018425650.1PREDICTED: CASP8 and FADD-like apoptosis regulator [Nanorana parkeri]	582.006	180.479	0.310099	-1.6892	0.0144691	0.333149	Apoptosis
XP_018431555.1PREDICTED: bcl-2-like protein 10 [Nanorana parkeri]	5263.8	1313.39	0.249514	-2.00281	0.00819769	0.22622	Apoptosis suppressor
XP_018423201.1PREDICTED: transmembrane gamma-carboxyglutamic acid protein 4 [Nanorana parkeri]	823.762	167.077	0.202822	-2.30171	0.00124053	0.0576612	Axon guidance
XP_018430906.1PREDICTED: src kinase-associated phosphoprotein 2 [Nanorana parkeri]	689.453	261.784	0.379698	-1.39707	0.0433342	0.679891	B cell activation
NP_001072638.1ladinin-1 [Xenopus tropicalis] AAI23093.1 ladinin 1 [Xenopus tropicalis]	6065.17	287.695	0.0474339	-4.39794	1.41095e-07	3.33118e-05	Basement membrane
XP_002935655.1PREDICTED: osteocalcin-like [Xenopus tropicalis]	1505.38	465.493	0.30922	-1.6933	0.0167587	0.367684	Bone development
XP_018415122.1PREDICTED: inhibin beta A chain [Nanorana parkeri]	556.263	167.971	0.301963	-1.72756	0.0122786	0.298906	Bone development
XP_040208041.1pentraxin fusion protein-like [Rana temporaria]	12654.2	80.4115	0.00635456	-7.29799	3.52515e-12	1.31083e-08	Calcium binding
PIO15987.1Tetraspanin-1 [Rana catesbeiana]	772.277	227.833	0.295014	-1.76114	0.0118237	0.29165	Calcium ion transmembrane transport
PIO15987.1Tetraspanin-1 [Rana catesbeiana]	545.071	205.496	0.377008	-1.40733	0.0398914	0.638691	Calcium ion transmembrane transport
XP_018424466.1PREDICTED: tetraspanin-13 [Nanorana parkeri]	228.325	76.8377	0.336527	-1.57121	0.0151996	0.343586	Calcium ion transmembrane transport
XP_018424466.1PREDICTED: tetraspanin-13 [Nanorana parkeri]	340.25	115.257	0.338741	-1.56175	0.0195398	0.407623	Calcium ion transmembrane transport
XP_018426518.1PREDICTED: phosphorylase b kinase gamma catalytic chain, skeletal muscle/heart isoform [Nanorana parkeri]	3753.94	1023.01	0.272517	-1.87558	0.0106971	0.271053	Calcium signalling
XP_018426518.1PREDICTED: phosphorylase b kinase gamma catalytic chain, skeletal muscle/heart isoform [Nanorana parkeri]	460.009	134.913	0.293283	-1.76963	0.009678	0.251223	Calcium signalling
XP_018413622.1PREDICTED: H-2 class II histocompatibility antigen, A-Q alpha chain-like [Nanorana parkeri]	219.371	77.7312	0.354336	-1.49681	0.0201286	0.415248	CAMs, phagosome, haematopoietic cell lineage, TH1, Th2 Th17 cell differentiation, Anttigen processing and presentation, IgA production
XP_018411236.1PREDICTED: galectin-related protein [Nanorana parkeri]	528.282	105.428	0.199568	-2.32504	0.00089972	0.0452109	Carbohydrate binding
XP_018417986.1PREDICTED: galectin-2 [Nanorana parkeri]	118.64	43.7796	0.369013	-1.43826	0.015333	0.345551	Carbohydrate binding
XP_018407944.1PREDICTED: sialic acid synthase [Nanorana parkeri] XP_018407945.1 PREDICTED: sialic acid synthase [Nanorana parkeri]	6986.31	2323	0.332507	-1.58854	0.0415629	0.658367	Carbohydrate biosynthesis
NP_001167494.1fructose-bisphosphatase 2 L homeolog [Xenopus laevis] AAH81229.1 Unknown (protein for MGC:85456) [Xenopus laevis] OCU01164.1 hypothetical protein XELAEV_18006950mg [Xenopus laevis]	557.383	166.184	0.29815	-1.74589	0.01143	0.283823	Carbohydrate metabolism
XP_018419213.1PREDICTED: solute carrier family 2, facilitated glucose transporter member 6 [Nanorana parkeri] XP_018419214.1 PREDICTED: solute carrier family 2, facilitated glucose transporter member 6 [Nanorana parkeri]	4079.64	744.253	0.182431	-2.45458	0.00106962	0.0519919	Carbohydrate metabolism
[truncated: 651 more rows]
