# Supplementary material for: Unravelling the limb regeneration mechanisms of Polypedates maculatus, a sub-tropical frog, by transcriptomics
Source: BMC Genomics. 2023 Mar 16;24:122. doi: 10.1186/s12864-023-09205-8 (PMC10022135; doi:10.1186/s12864-023-09205-8)
Supplement: Supplementary file 6 — Additional file 6. [file 12864_2023_9205_MOESM6_ESM.xlsx]

## Sheet: DGE of ECM proteins
Sl. No.	Hit Description	3dpa froglet hindlimb blastema	3dpa tadpole hindlimb blastema	foldChange	log2FoldChange	pval	padj
	Proteoglycans
1	XP_018412228.1PREDICTED: epiphycan [Nanorana parkeri]	190.271	6243.51	32.8137	5.03623	5.4115e-09	2.41086e-06
2	XP_018423376.1PREDICTED: chondroadherin [Nanorana parkeri]	329.057	3925.87	11.9307	3.5766	4.65894e-06	0.000624298
3	XP_018420231.1PREDICTED: hyaluronan and proteoglycan link protein 1 isoform X1 [Nanorana parkeri]	332.415	2863.54	8.61437	3.10674	3.84466e-05	0.00348692
4	XP_018427060.1PREDICTED: aggrecan core protein [Nanorana parkeri]	4484.8	10101.5	2.25238	1.17145	0.157804	1
5	XP_018407801.1PREDICTED: mimecan [Nanorana parkeri]	12854.5	28446	2.21292	1.14595	0.252855	1
6	XP_018412226.1PREDICTED: keratocan [Nanorana parkeri] XP_018412227.1 PREDICTED: keratocan [Nanorana parkeri]	6809.47	8713.93	1.27968	0.355781	0.668067	1
7	XP_018427145.1PREDICTED: hyaluronan and proteoglycan link protein 3 [Nanorana parkeri]	2119.84	2613.38	1.23281	0.301955	0.672388	1
8	XP_018425626.1PREDICTED: biglycan [Nanorana parkeri]	2542.92	2900.18	1.14049	0.189655	0.792817	1
9	XP_020376150.1decorin, partial [Rhincodon typus]	32341.6	28675.6	0.886648	-0.173566	0.868772	1
10	XP_018415745.1PREDICTED: lumican [Nanorana parkeri]	50710.6	44919.7	0.885804	-0.174941	0.875227	1
11	XP_018430201.1PREDICTED: endothelial cell-specific molecule 1 isoform X1 [Nanorana parkeri]	1242.36	738.893	0.59475	-0.749645	0.279886	1
12	XP_018427063.1PREDICTED: syndecan 4-B-like [Nanorana parkeri]	4325.87	1681.49	0.388707	-1.36325	0.0645206	0.870587
13	XP_018411651.1PREDICTED: syndecan-2 [Nanorana parkeri]	2914.51	1979.02	0.679023	-0.558468	0.43509	1
14	XP_018420434.1PREDICTED: syndecan-3-like [Nanorana parkeri]	843.909	1216.89	1.44197	0.528045	0.446356	1
15	XP_018420899.1PREDICTED: glypican-3 [Nanorana parkeri]	4256.48	5298.23	1.24474	0.315849	0.680414	1
16	XP_018427432.1PREDICTED: glypican-4, partial [Nanorana parkeri]	475.678	837.174	1.75996	0.815541	0.236977	1
17	XP_018410336.1PREDICTED: glypican-1 [Nanorana parkeri]	6519.59	3983.05	0.610936	-0.710906	0.361609	1
18	XP_018410333.1PREDICTED: glypican-5-like isoform X2 [Nanorana parkeri]	445.458	503.912	1.13122	0.177882	0.796668	1
19	XP_018410333.1PREDICTED: glypican-5-like isoform X2 [Nanorana parkeri]	397.331	464.6	1.1693	0.225648	0.742236	1
20	XP_018410332.1PREDICTED: glypican-5-like isoform X1 [Nanorana parkeri]	279.811	399.377	1.42731	0.513302	0.446685	1
	Collagens
Sl. No.	Hit Description	3dpa froglet hindlimb blastema	3dpa tadpole hindlimb blastema	foldChange	log2Fold Change	pval	padj
1	PREDICTED: Nanorana parkeri collagen type IX alpha 1 chain (COL9A1), mRNA, XM_018564831.1	320.103	1716.34	5.36183	2.42273	0.000856192	0.0436195
2	PREDICTED: Nanorana parkeri collagen type II alpha 1 chain (COL2A1), mRNA, XM_018572045.1	3197.68	15972.4	4.99501	2.32049	0.00984462	0.254659
3	PREDICTED: Nanorana parkeri collagen type IX alpha 2 chain (COL9A2), mRNA, XM_018576758.1	2107.53	10189	4.83458	2.27339	0.00627157	0.186941
4	PREDICTED: Nanorana parkeri collagen type IX alpha 3 chain (COL9A3), mRNA, XM_018559554.1	9615.41	45104.6	4.69087	2.22985	0.0391754	0.633364
5	PREDICTED: Nanorana parkeri collagen type IX alpha 1 chain (COL9A1), mRNA, XM_018564831.1	3791.99	17428.8	4.5962	2.20044	0.0157905	0.35425
6	PREDICTED: Nanorana parkeri collagen type IX alpha 1 chain (COL9A1), mRNA, XM_018564831.1	1305.04	5797.67	4.44254	2.15138	0.00505457	0.157613
7	PREDICTED: Nanorana parkeri collagen type II alpha 1 chain (COL2A1), mRNA, XM_018572045.1	3642.01	15941.1	4.37701	2.12995	0.0175022	0.377835
8	PREDICTED: Nanorana parkeri collagen type IX alpha 1 chain (COL9A1), mRNA	6905.73	28315.6	4.10031	2.03573	0.0409227	0.650304
9	PREDICTED: Rana temporaria collagen type V alpha 3 chain (COL5A3), transcript variant X2, mRNA	411.881	1506.38	3.65731	1.87078	0.00860159	0.233042
10	AAD15288.1alpha-1 collagen type II, partial [Homo sapiens]	18235.8	65434.4	3.58824	1.84328	0.103204	1
11	XP_009575762.1PREDICTED: collagen alpha-1(V) chain-like, partial [Fulmarus glacialis]	133.19	458.346	3.4413	1.78295	0.00934163	0.24549
12	XP_018414243.1PREDICTED: collagen alpha-1(VI) chain isoform X1 [Nanorana parkeri]	2340.34	7430.03	3.17477	1.66665	0.0341235	0.58006
13	OWK57960.1Collagen alpha-1(XI) chain, partial [Lonchura striata domestica]	1857.94	5448.33	2.93245	1.55211	0.039983	0.63947
14	XP_018413619.1PREDICTED: collagen alpha-2(XI) chain [Nanorana parkeri]	7927.59	21972.9	2.7717	1.47077	0.121577	1
15	XP_018414243.1PREDICTED: collagen alpha-1(VI) chain isoform X1 [Nanorana parkeri]	6238.66	16563	2.6549	1.40866	0.118442	1
16	XP_008072236.1collagen alpha-1(XI) chain, partial [Carlito syrichta]	2507.1	6289.08	2.5085	1.32683	0.0842578	0.983756
17	AAA48672.1collagen alpha-1 chain precursor, partial [Gallus gallus]	13883.1	34112.4	2.45712	1.29697	0.208643	1
18	PREDICTED: Nanorana parkeri collagen type VI alpha 1 chain (COL6A1), transcript variant X2, mRNA	4482.57	10674.2	2.38127	1.25173	0.134421	1
19	XP_018429238.1PREDICTED: collagen alpha-2(VI) chain isoform X1 [Nanorana parkeri] XP_018429240.1 PREDICTED: collagen alpha-2(VI) chain isoform X3 [Nanorana parkeri]	22996	53764.9	2.33802	1.22529	0.265859	1
20	XP_018429238.1PREDICTED: collagen alpha-2(VI) chain isoform X1 [Nanorana parkeri] XP_018429240.1 PREDICTED: collagen alpha-2(VI) chain isoform X3 [Nanorana parkeri]	22996	53764.9	2.33802	1.22529	0.265859	1
21	PREDICTED: Nanorana parkeri collagen type VI alpha 3 chain (COL6A3), mRNA	1704.61	3932.12	2.30676	1.20587	0.0990223	1
22	XP_010022192.1PREDICTED: collagen alpha-1(XI) chain-like, partial [Nestor notabilis]	18074.6	39054.1	2.16071	1.11151	0.292268	1
23	PREDICTED: Rana temporaria collagen type XXIV alpha 1 chain (COL24A1), mRNA	271.976	522.675	1.92177	0.942436	0.166526	1
24	PREDICTED: Rana temporaria collagen type IV alpha 5 chain (COL4A5), transcript variant X2, mRNA	1608.35	2702.72	1.68043	0.74883	0.292758	1
25	XP_002190214.2PREDICTED: collagen alpha-2(I) chain-like, partial [Taeniopygia guttata]	257958	414660	1.60747	0.68479	0.616082	1
26	CAC38832.1pro alpha 1(I) collagen, partial [Bos taurus]	259662	410847	1.58224	0.661965	0.627756	1
27	ABR68236.1collagen type I alpha 1, partial [Cervus elaphus]	6665.09	10378.4	1.55714	0.638895	0.449534	1
28	ACN58713.1Collagen alpha-1I chain precursor, partial [Salmo salar]	285595	398386	1.39494	0.480199	0.724933	1
29	PREDICTED: Rana temporaria collagen type IV alpha 1 chain (COL4A1), mRNA	3922.94	5268.74	1.34306	0.425522	0.576971	1
30	CAA79882.1type V collagen, alpha 1 chain, NH2-terminal domain, partial [Gallus gallus]	3330.87	3699.82	1.11077	0.15156	0.837637	1
31	PREDICTED: Rana temporaria collagen type V alpha 2 chain (COL5A2), mRNA	74978	83009.7	1.10712	0.146812	0.902948	1
32	XP_018429292.1PREDICTED: collagen alpha-1(XXVI) chain [Nanorana parkeri]	302.195	321.646	1.06436	0.0899927	0.898001	1
33	PREDICTED: Rana temporaria collagen type XIII alpha 1 chain (COL13A1), transcript variant X5, mRNA	1512.1	1480.47	0.979082	-0.0304989	0.965812	1
34	PREDICTED: Nanorana parkeri collagen alpha-1(V) chain-like (LOC108796813), mRNA	30831.8	26245.4	0.851246	-0.232351	0.823476	1
35	XP_018417864.1PREDICTED: collagen alpha-1(XII) chain-like [Nanorana parkeri]	2022.47	1466.17	0.72494	-0.464066	0.508326	1
36	XP_018414408.1PREDICTED: collagen alpha-1(XII) chain [Nanorana parkeri]	48100.6	32442.5	0.674472	-0.568169	0.603936	1
37	PREDICTED: Rana temporaria collagen type III alpha 1 chain (COL3A1), mRNA	98744	59024.8	0.597755	-0.742373	0.537234	1
38	XP_009070701.1PREDICTED: collagen alpha-1(III) chain-like, partial [Acanthisitta chloris]	61877.3	31799.2	0.513907	-0.96042	0.392524	1
39	XP_018424568.1PREDICTED: collagen alpha-1(XVII) chain [Nanorana parkeri]	10170.6	4676.38	0.459796	-1.12093	0.17723	1
40	PREDICTED: Nanorana parkeri collagen type X alpha 1 chain (COL10A1), transcript variant X1, mRNA	2460.09	620.062	0.252048	-1.98823	0.00583302	0.178887
41	PREDICTED: Rana temporaria collagen type X alpha 1 chain (COL10A1), transcript variant X3, mRNA	2476.88	578.07	0.233386	-2.09921	0.003721	0.12782
42	PREDICTED: Nanorana parkeri collagen type X alpha 1 chain (COL10A1), transcript variant X2, mRNA	2568.66	594.152	0.231308	-2.11211	0.00357186	0.125302
	Glycosaminoglycan biosynthesis and degradation
Sl. No.	Hit desc.	3dpa froglet hindlimb blastema	3dpa tadpole hindlimb blastema	foldChange	log2FoldChange	pval	padj
1	XP_002931518.1PREDICTED: beta-1,4-galactosyltransferase 2 [Xenopus tropicalis]	139.905	333.261	2.38205	1.2522	0.0604761	0.841747
2	XP_002931518.1PREDICTED: beta-1,4-galactosyltransferase 2 [Xenopus tropicalis]	147.74	309.138	2.09244	1.06519	0.108117	1
3	XP_018425448.1PREDICTED: bifunctional heparan sulfate N-deacetylase/N-sulfotransferase 2 isoform X1 [Nanorana parkeri]	537.236	958.684	1.78447	0.835499	0.227003	1
4	XP_018408142.1PREDICTED: UDP-GlcNAc:betaGal beta-1,3-N-acetylglucosaminyltransferase 7-like [Nanorana parkeri]	1040.9	1820.87	1.74934	0.806807	0.248665	1
5	XP_018427044.1PREDICTED: beta-galactosidase-like [Nanorana parkeri]	2135.51	3626.56	1.69821	0.764018	0.293168	1
6	XP_018414476.1PREDICTED: CMP-N-acetylneuraminate-beta-1,4-galactoside alpha-2,3-sialyltransferase isoform X2 [Nanorana parkeri]	250.71	411.886	1.64288	0.716223	0.287864	1
7	XP_018414477.1PREDICTED: CMP-N-acetylneuraminate-beta-1,4-galactoside alpha-2,3-sialyltransferase isoform X3 [Nanorana parkeri]	250.71	376.147	1.50033	0.585277	0.383686	1
8	XP_018413424.1PREDICTED: alpha-L-iduronidase [Nanorana parkeri]	1451.66	2109.46	1.45314	0.539175	0.443312	1
9	PREDICTED: Nanorana parkeri exostosin glycosyltransferase 2 (EXT2), mRNA	587.602	758.549	1.29092	0.368402	0.592756	1
10	XP_002931706.1PREDICTED: CMP-N-acetylneuraminate-beta-galactosamide-alpha-2,3-sialyltransferase 2 [Xenopus tropicalis]	226.087	270.719	1.19741	0.259918	0.698234	1
11	XP_018428074.1PREDICTED: hyaluronidase-2-like [Nanorana parkeri]	1453.9	1716.34	1.18051	0.239411	0.732467	1
12	XP_018411122.1PREDICTED: carbohydrate sulfotransferase 2 [Nanorana parkeri]	376.065	442.263	1.17603	0.233922	0.732574	1
13	PREDICTED: Rana temporaria chondroitin sulfate glucuronyltransferase-like (LOC120941771), transcript variant X3, mRNA	452.174	523.568	1.15789	0.211501	0.75878	1
14	XP_018411122.1PREDICTED: carbohydrate sulfotransferase 2 [Nanorana parkeri]	382.781	439.583	1.14839	0.199617	0.771233	1
15	PREDICTED: Rana temporaria exostosin glycosyltransferase 1 (EXT1), transcript variant X2, mRNA	4331.47	4900.64	1.1314	0.178113	0.815618	1
16	XP_018412297.1PREDICTED: beta-glucuronidase [Nanorana parkeri]	2981.66	3148.56	1.05597	0.078575	0.914667	1
17	XP_018418627.1PREDICTED: heparan-sulfate 6-O-sulfotransferase 1 [Nanorana parkeri]	190.271	198.348	1.04245	0.0599801	0.935164	1
18	XP_018432335.1PREDICTED: heparan-alpha-glucosaminide N-acetyltransferase isoform X1 [Nanorana parkeri]	2655.96	2760.8	1.03947	0.0558499	0.938953	1
19	XP_018410947.1PREDICTED: carbohydrate sulfotransferase 12 [Nanorana parkeri]	3610.68	3732.88	1.03385	0.0480212	0.948977	1
20	XP_018411416.1PREDICTED: heparan sulfate 2-O-sulfotransferase 1 [Nanorana parkeri]	734.223	738.893	1.00636	0.00914671	0.991968	1
21	XP_018432336.1PREDICTED: heparan-alpha-glucosaminide N-acetyltransferase isoform X2 [Nanorana parkeri]	2030.31	1954	0.962417	-0.055266	0.937942	1
22	XP_018419375.1PREDICTED: dermatan-sulfate epimerase isoform X1 [Nanorana parkeri]	4443.39	4227.86	0.951494	-0.0717337	0.924285	1
23	CBH40225.1beta1,4-galactosyltransferase 7 [Rana catesbeiana]	2766.77	2632.14	0.951341	-0.0719661	0.920474	1
24	XP_018417676.1PREDICTED: beta-1,4-galactosyltransferase 3-like [Nanorana parkeri]	1618.42	1517.1	0.937392	-0.0932759	0.894176	1
25	XP_018423372.1PREDICTED: xylosyltransferase 2 isoform X1 [Nanorana parkeri]	930.09	842.534	0.905863	-0.142636	0.83727	1
26	XP_018429121.1PREDICTED: N-acetylglucosamine-6-sulfatase [Nanorana parkeri]	474.559	426.181	0.898058	-0.15512	0.821913	1
27	PREDICTED: Nanorana parkeri exostosin like glycosyltransferase 3 (EXTL3), mRNA	2330.26	2021.9	0.867672	-0.204778	0.772757	1
28	XP_018430167.1PREDICTED: UDP-GlcNAc:betaGal beta-1,3-N-acetylglucosaminyltransferase 7, partial [Nanorana parkeri]	232.802	184.053	0.790598	-0.338984	0.606987	1
29	XP_018429556.1PREDICTED: carbohydrate sulfotransferase 11-like [Nanorana parkeri]	3477.49	2725.95	0.783886	-0.351285	0.629478	1
30	XP_018409182.1PREDICTED: carbohydrate sulfotransferase 15 [Nanorana parkeri]	512.613	398.484	0.777358	-0.363349	0.594419	1
31	XP_018409182.1PREDICTED: carbohydrate sulfotransferase 15 [Nanorana parkeri]	534.998	413.673	0.773223	-0.371043	0.587023	1
32	XP_018419366.1PREDICTED: N-sulphoglucosamine sulphohydrolase [Nanorana parkeri]	710.719	535.183	0.753017	-0.409245	0.551174	1
33	NP_001001232.1alpha-(1,6)-fucosyltransferase [Xenopus tropicalis]	2725.36	2020.12	0.741231	-0.432006	0.544743	1
34	XP_018409759.1PREDICTED: heparan sulfate glucosamine 3-O-sulfotransferase 1 [Nanorana parkeri]	947.998	689.752	0.727588	-0.458806	0.506179	1
35	XP_018408099.1PREDICTED: iduronate 2-sulfatase [Nanorana parkeri]	1540.08	1100.74	0.714733	-0.484523	0.485789	1
36	XP_018428213.1PREDICTED: beta-galactosidase [Nanorana parkeri]	2131.04	1519.78	0.713164	-0.487695	0.487934	1
37	XP_018418501.1PREDICTED: beta-1,4-galactosyltransferase 1-like [Nanorana parkeri]	640.207	456.559	0.713143	-0.487737	0.476417	1
38	PIO29067.1Hyaluronidase-1 [Rana catesbeiana]	575.291	403.845	0.701984	-0.51049	0.454898	1
39	XP_018426373.1PREDICTED: CMP-N-acetylneuraminate-beta-galactosamide-alpha-2,3-sialyltransferase 2-like [Nanorana parkeri]	2552.99	1723.49	0.675085	-0.566858	0.424284	1
40	PREDICTED: Rana temporaria beta-hexosaminidase subunit beta-like (LOC120929744), transcript variant X2, mRNA	7010.93	3744.5	0.534094	-0.904834	0.248733	1
41	XP_018413402.1PREDICTED: carbohydrate sulfotransferase 1-like [Nanorana parkeri]	1439.35	671.883	0.466798	-1.09913	0.115459	1
	ECM glycoproteins, ECM regulators
Sl. No.	Hit desc.	3dpa froglet hindlimb blastema	3dpa tadpole hindlimb blastema	foldChange	log2FoldChange	pval	padj
1	XP_018411668.1PREDICTED: matrilin-2 [Nanorana parkeri] XP_018411669.1 PREDICTED: matrilin-2 [Nanorana parkeri]	1224.45	3452.34	2.8195	1.49544	0.0393929	0.63519
2	XP_018426846.1PREDICTED: microfibrillar-associated protein 5 [Nanorana parkeri]	486.87	1736	3.56562	1.83415	0.0100464	0.258979
3	XP_018413997.1PREDICTED: LOW QUALITY PROTEIN: fibulin-5 [Nanorana parkeri]	1028.58	3191.44	3.10276	1.63355	0.0240613	0.466
4	XP_018415678.1PREDICTED: olfactomedin-like protein 2A [Nanorana parkeri]	753.25	1996.89	2.65103	1.40655	0.0465749	0.714181
5	XP_018432002.1PREDICTED: matrix metalloproteinase-23-like [Nanorana parkeri]	490.228	1894.14	3.86379	1.95002	0.00645201	0.190898
6	XP_018411862.1PREDICTED: stromelysin-1-like [Nanorana parkeri]	865.174	5307.16	6.13421	2.61688	0.000677102	0.0363582
7	XP_018430446.1PREDICTED: alpha-tectorin-like, partial [Nanorana parkeri]	55250.3	234.087	0.00423685	-7.88279	1.27057e-08	4.7246e-06
8	PIO26798.1Matrix metalloproteinase-9 [Rana catesbeiana]	21968.5	4210.88	0.191678	-2.38324	0.0124391	0.301826
9	XP_002188235.2PREDICTED: thrombospondin-1-like, partial [Taeniopygia guttata]	1978.82	455.665	0.230271	-2.11859	0.00325004	0.116766
10	XP_018410675.1PREDICTED: integrin alpha-IIb-like [Nanorana parkeri]	3353.25	1130.23	0.337055	-1.56895	0.0305093	0.544119
11	XP_018410675.1PREDICTED: integrin alpha-IIb-like [Nanorana parkeri]	3066.72	1055.18	0.344073	-1.53921	0.0327832	0.571649
12	XP_018411863.1PREDICTED: interstitial collagenase-like [Nanorana parkeri]	2547.4	592.365	0.232538	-2.10446	0.00367599	0.1268
13	XP_018411863.1PREDICTED: interstitial collagenase-like [Nanorana parkeri]	4520.62	1113.25	0.246261	-2.02174	0.00683669	0.198224
14	XP_018422244.1PREDICTED: laminin subunit alpha-3 [Nanorana parkeri]	16092.5	3181.62	0.197708	-2.33855	0.00940892	0.246388
15	XP_018422826.1PREDICTED: collagenase 3-like [Nanorana parkeri]	725.269	248.382	0.342469	-1.54595	0.0260496	0.486761
16	XP_018422825.1PREDICTED: matrix metalloproteinase-18-like [Nanorana parkeri]	96911.8	12361	0.127549	-2.97087	0.0147956	0.338469
